# Supplementary material for: Systems-level identification of key transcription factors in immune cell specification
Source: PLoS Comput Biol. 2022 Sep 26;18(9):e1010116. doi: 10.1371/journal.pcbi.1010116 (PMC9536753; doi:10.1371/journal.pcbi.1010116)
Supplement: S1 Table — (XLSX) [file pcbi.1010116.s008.xlsx]

## Sheet: mouse_pagerank
TF	LTHSC.34+.BM	LTHSC.34-.BM	STHSC.150-.BM	MPP3.48+.BM	MPP4.135+.BM	DC.4+.Sp	DC.8+.Sp	DC.pDC.Sp	MF.226+II+480lo.PC	GN.BM	GN.Sp	GN.Thio.PC	Mo.6C+II-.Bl	Mo.6C-II-.Bl	proB.CLP.BM	proB.FrA.BM	proB.FrBC.BM	B.Fem.Sp	B.Fo.Sp	B.FrE.BM	B.GC.CB.Sp	B.GC.CC.Sp	B.MZ.Sp	B.PB.Sp	B.PC.BM	B.PC.Sp	B.Sp	B.T1.Sp	B.T2.Sp	B.T3.Sp	B.mem.Sp	B1b.PC	ILC2.SI	ILC3.CCR6+.SI	ILC3.NKp46+.SI	ILC3.NKp46-CCR6-.SI	NK.27+11b+.BM	NK.27+11b+.Sp	NK.27+11b-.BM	NK.27+11b-.Sp	NK.27-11b+.BM	NK.27-11b+.Sp	Tgd.Sp	Tgd.g1.1+d1.24a+.Th	Tgd.g1.1+d1.LN	Tgd.g2+d1.24a+.Th	Tgd.g2+d1.LN	Tgd.g2+d17.24a+.Th	Tgd.g2+d17.LN
Bbx	0.00208393	0.00268393	0.00192281	0.00199937	0.00238037	0.00269239	0.00209135	0.00171153	0.00223504	0.00107096	0.0016667	0.00142408	0.00224882	0.00180288	0.00170063	0.00204845	0.00325217	0.00212736	0.00143529	0.00175511	0.00312531	0.00195527	0.00208375	0.00207757	0.00259676	0.00219803	0.00128921	0.00175972	0.00155453	0.00155704	0.00204193	0.0014367	0.00223525	0.00197592	0.0022918	0.00184932	0.00172794	0.00172859	0.00412686	0.00339647	0.00249434	0.00186353	0.00178201	0.00219286	0.00308243	0.00231564	0.00260217	0.00181508	0.00261324
Dmrtb1	5.0895e-05	3.8039e-05	4.37647e-05	5.1778e-05	0.000106869	0.000367414	0.000145168	7.12589e-05	4.87153e-05	0.000151825	4.08596e-05	3.6798e-05	4.41489e-05	6.02162e-05	5.39747e-05	8.12285e-05	6.27202e-05	4.33771e-05	4.15807e-05	3.60044e-05	9.77161e-05	4.19929e-05	5.83758e-05	0.000125904	5.96718e-05	0.000115103	6.88389e-05	4.13085e-05	4.71898e-05	3.52162e-05	3.9008e-05	5.58661e-05	4.41019e-05	9.50633e-05	4.42463e-05	3.04334e-05	3.99636e-05	5.54688e-05	0.000151661	3.1432e-05	2.70994e-05	4.42433e-05	2.94296e-05	7.50418e-05	3.52742e-05	5.98768e-05	3.72311e-05	4.42987e-05	4.68906e-05
Dbx2	1.91086e-05	2.23534e-05	2.21743e-05	1.13345e-05	1.85498e-05	2.40983e-05	1.90252e-05	1.35158e-05	9.99199e-05	3.10022e-05	3.1959e-05	1.81521e-05	3.85531e-05	5.41252e-05	4.50495e-05	1.92485e-05	2.23681e-05	1.00881e-05	1.17261e-05	1.27365e-05	2.45503e-05	2.17675e-05	1.61724e-05	2.03422e-05	2.06374e-05	1.33507e-05	1.1955e-05	1.0822e-05	9.76349e-06	1.34863e-05	1.1223e-05	3.72498e-05	5.96027e-05	1.41388e-05	1.17832e-05	1.80822e-05	1.20134e-05	2.38663e-05	2.53311e-05	1.76165e-05	2.31448e-05	8.13772e-06	5.03451e-05	2.60798e-05	1.22604e-05	2.11468e-05	6.23297e-06	4.10677e-05	1.71285e-05
Lcor	0.000203753	0.00014474	0.000248703	0.00017517	0.000382208	0.000296201	0.000124859	0.000316138	0.000205646	0.000277359	0.000377438	0.00054327	0.000180094	0.000290208	0.000260797	0.000229939	0.000358449	0.000118085	0.000329415	0.000300128	0.000332648	0.000251828	0.000361611	0.000354145	0.000386551	0.000227483	0.000367871	0.000315149	0.000329822	0.000273026	0.000234529	0.000298922	0.00029039	0.000190031	0.000177207	0.000298551	0.000194164	0.000326982	0.000101077	0.00019482	0.000260455	0.000129507	0.00140845	0.000155181	0.000153634	0.00023407	0.000181491	0.000204954	0.000227448
Duxbl3	8.81719e-05	7.4319e-05	9.11256e-05	0.000160061	6.17989e-05	9.08167e-05	0.000107895	0.0132972	8.96166e-05	5.38644e-05	4.11519e-05	3.55909e-05	5.62197e-05	0.000133061	6.09757e-05	7.14345e-05	6.53654e-05	7.71346e-05	9.03914e-05	6.49097e-05	8.23911e-05	7.54557e-05	7.37679e-05	0.000107764	9.71385e-05	0.000104699	6.1902e-05	6.6916e-05	6.24771e-05	7.12047e-05	9.17377e-05	7.19089e-05	5.58097e-05	0.000275591	7.34151e-05	6.82551e-05	6.54518e-05	0.000161658	0.000230816	0.000160336	4.90835e-05	6.50437e-05	6.25852e-05	7.87652e-05	0.000419134	7.52635e-05	7.7006e-05	0.000251958	0.000200316
Rhox9	1.24936e-05	4.29593e-05	1.02664e-05	7.98986e-06	1.04558e-05	1.07817e-05	1.63167e-05	2.22001e-05	1.5352e-05	1.2738e-05	6.15206e-05	9.48127e-06	1.07622e-05	7.00577e-06	1.8113e-05	2.05256e-05	2.11345e-05	3.08726e-05	1.27285e-05	1.36818e-05	2.61161e-05	3.35576e-05	3.12294e-05	1.1078e-05	3.48967e-05	2.61849e-05	1.74866e-05	8.11774e-05	1.28842e-05	1.86635e-05	1.32939e-05	1.73853e-05	7.88972e-06	1.51508e-05	1.10674e-05	1.13905e-05	5.62333e-06	5.56486e-06	6.32416e-06	7.11758e-06	9.80412e-06	5.49459e-06	5.29184e-06	1.1715e-05	8.49957e-06	8.67759e-06	1.12223e-05	1.41782e-05	1.07753e-05
Msgn1	5.10774e-05	3.92306e-05	5.6138e-05	5.03228e-05	5.14745e-05	3.81708e-05	5.55201e-05	6.60434e-05	5.56852e-05	3.70418e-05	3.18302e-05	5.07585e-05	5.97738e-05	2.75167e-05	5.69834e-05	6.17146e-05	0.00010196	4.18774e-05	5.34626e-05	8.8776e-05	7.31585e-05	5.58716e-05	5.86031e-05	5.89511e-05	8.48997e-05	0.000101422	4.56311e-05	5.8237e-05	5.31736e-05	5.6139e-05	7.41837e-05	9.85747e-05	2.47565e-05	3.20774e-05	3.35921e-05	3.43349e-05	5.50053e-05	0.000186079	2.98321e-05	2.56741e-05	0.000252108	5.03899e-05	2.95664e-05	3.95387e-05	0.000195963	4.02119e-05	0.000272228	2.52822e-05	3.12722e-05
Prdm14	6.9615e-05	7.31566e-05	5.97383e-05	7.54537e-05	6.21984e-05	5.99185e-05	0.000133047	5.75054e-05	5.1512e-05	9.56146e-05	4.93924e-05	3.02276e-05	4.76883e-05	4.24919e-05	8.25834e-05	8.48517e-05	6.28359e-05	9.14785e-05	5.75098e-05	5.62158e-05	0.000115336	6.993e-05	6.30745e-05	6.90995e-05	0.000158687	9.22931e-05	6.77551e-05	5.3059e-05	5.50343e-05	6.425e-05	4.88547e-05	0.000101734	3.55009e-05	3.89275e-05	3.42939e-05	4.1318e-05	8.35512e-05	9.39792e-05	5.46849e-05	8.69389e-05	5.26464e-05	0.000127758	5.79018e-05	7.02255e-05	6.2478e-05	6.49342e-05	9.61395e-05	6.00515e-05	4.68506e-05
Arid3c	2.3259e-05	7.09887e-05	3.60161e-05	2.15555e-05	3.14342e-05	3.50279e-05	4.41034e-05	1.96958e-05	4.15487e-05	2.42758e-05	1.37463e-05	2.11083e-05	5.15334e-05	2.38221e-05	3.06399e-05	3.76807e-05	2.30014e-05	1.76094e-05	2.70653e-05	2.02871e-05	3.9185e-05	3.47606e-05	2.4723e-05	3.19978e-05	2.91518e-05	4.16711e-05	2.46877e-05	2.14751e-05	2.50433e-05	2.97372e-05	3.74359e-05	2.50293e-05	2.81022e-05	4.27257e-05	2.37676e-05	3.38805e-05	2.6828e-05	2.97976e-05	1.61898e-05	1.65199e-05	0.000417856	3.79933e-05	2.04205e-05	2.41698e-05	1.24029e-05	2.07128e-05	2.21065e-05	2.57539e-05	2.77129e-05
Pitx3	1.4055e-05	4.82563e-05	1.03701e-05	1.05579e-05	9.87178e-06	1.62469e-05	1.60168e-05	2.57691e-05	2.9018e-05	1.99442e-05	1.29291e-05	1.68008e-05	9.82428e-06	1.05862e-05	2.56111e-05	2.7055e-05	2.56914e-05	4.37706e-05	2.11572e-05	1.86325e-05	3.90344e-05	6.20098e-05	3.53476e-05	1.76127e-05	1.5222e-05	2.37017e-05	2.63413e-05	8.7017e-05	1.99318e-05	2.88208e-05	2.49598e-05	1.28708e-05	1.13875e-05	1.66554e-05	1.05307e-05	1.45308e-05	5.30868e-06	6.20845e-06	6.69208e-06	6.45556e-06	7.17623e-06	6.46367e-06	8.53738e-06	1.26271e-05	1.61351e-05	1.6283e-05	1.40797e-05	1.53303e-05	1.7985e-05
Zfp879	0.000329685	0.000814514	0.00046992	0.000346191	0.000385412	0.000164298	0.000437126	0.000214377	0.000214371	0.000104404	0.000112343	0.000115166	0.000344382	0.000132883	0.000215144	0.000506303	0.000186746	8.03355e-05	8.93721e-05	0.000112994	0.000389987	0.000280619	0.000125094	0.000183022	0.000248776	0.000231867	9.67338e-05	0.000216114	0.000222656	0.000113154	0.000121468	0.000135027	8.8221e-05	0.000103562	0.000157759	0.000367183	0.000133438	0.000142394	0.000129458	0.000112766	0.000206962	0.000132047	0.000216721	0.000122542	0.000219431	0.000305714	0.000377119	0.000145709	0.000396186
Creb3l1	5.93385e-05	3.1969e-05	2.90048e-05	2.33125e-05	7.08169e-05	7.0394e-05	8.61913e-05	1.95548e-05	8.58615e-05	0.000207373	0.000169483	0.000149115	6.56279e-05	6.45181e-05	0.000113555	4.93876e-05	0.00013753	7.30526e-05	5.44697e-05	5.17164e-05	5.53417e-05	6.19759e-05	8.81863e-05	0.00019228	9.99738e-05	0.000167991	4.81777e-05	0.000116775	3.2085e-05	3.07906e-05	5.03735e-05	7.06244e-05	6.93888e-05	0.000165404	4.049e-05	4.62277e-05	0.000281606	0.000136376	0.000104571	0.00011867	7.95689e-05	7.52512e-05	0.000111786	0.000110147	4.60861e-05	3.20004e-05	2.66188e-05	5.87045e-05	2.16735e-05
Hoxa6	3.04866e-05	5.16143e-05	7.12128e-05	5.01871e-05	5.14784e-05	0.000144145	1.53666e-05	2.27758e-05	2.97421e-05	1.49384e-05	1.97503e-05	1.15961e-05	4.53551e-05	2.20881e-05	2.58048e-05	4.55656e-05	1.98645e-05	1.84768e-05	1.65995e-05	1.14131e-05	2.54577e-05	2.28792e-05	2.51014e-05	2.3088e-05	2.0271e-05	3.10793e-05	1.43452e-05	2.14578e-05	9.19675e-06	2.15845e-05	1.23704e-05	2.13733e-05	1.83534e-05	5.7597e-05	1.79841e-05	5.66892e-05	3.93093e-05	2.93805e-05	1.90275e-05	1.41344e-05	1.58762e-05	1.86531e-05	1.71133e-05	1.85666e-05	2.13112e-05	1.0402e-05	7.53921e-06	1.61051e-05	1.57931e-05
Snai3	5.15513e-05	6.44979e-05	4.88214e-05	0.000118176	5.29795e-05	8.54509e-05	8.64189e-05	0.00076985	3.38454e-05	6.29772e-05	0.000102426	5.27511e-05	2.83766e-05	3.24723e-05	0.000399585	0.000462704	0.000118131	0.000709763	0.000418059	0.000826898	0.000109929	8.75564e-05	0.000114664	0.000238223	0.00038496	0.000579684	0.000209722	0.000248902	0.000339954	7.63022e-05	0.000479948	0.000110738	0.000409614	0.000175107	0.00128494	0.00052693	0.000686607	0.000726817	0.000678831	0.00114531	0.000589869	0.000333138	0.00150564	0.00161927	0.0020337	0.00135546	0.0012641	0.0025053	0.000793361
Nfatc2	0.000350085	0.000291693	0.000424452	0.000385323	0.000283874	0.000660669	0.000511961	0.00040394	6.48582e-05	7.52729e-05	0.000162613	0.000159633	0.000280775	0.000310921	0.000218632	0.000261923	4.7146e-05	0.000299893	0.000399911	8.70714e-05	0.000372981	0.000289211	0.000249607	0.00014504	0.000126503	0.000247416	0.000236111	0.000261208	0.000116958	0.000207246	0.000170289	0.00022998	0.000321118	0.00107437	0.000656463	0.0010775	0.00032018	0.00029913	0.000360804	0.000302888	0.000256554	0.000304032	0.000498007	0.000395775	0.000138986	0.000308043	0.00069797	0.000390446	0.000239073
Tbx19	0.000153438	4.34003e-05	1.33878e-05	3.18572e-05	2.11766e-05	2.77546e-05	2.69357e-05	3.13611e-05	3.10858e-05	2.26852e-05	4.58509e-05	2.06095e-05	3.90908e-05	2.14271e-05	3.31492e-05	3.00758e-05	9.86114e-05	2.57245e-05	2.63996e-05	2.63029e-05	3.83763e-05	3.55155e-05	8.97598e-05	2.40802e-05	4.98551e-05	3.86104e-05	2.57798e-05	2.29502e-05	3.43202e-05	2.91496e-05	5.14115e-05	5.15727e-05	2.26923e-05	1.49702e-05	2.05174e-05	2.16177e-05	3.99915e-05	5.75363e-05	4.30602e-05	0.00010568	0.000100779	3.36657e-05	1.15274e-05	3.61109e-05	8.76676e-05	2.34152e-05	3.13877e-05	1.82504e-05	4.45103e-05
Klf12	0.00172716	0.00259404	0.00240968	0.00114582	0.00236274	0.000380179	0.000581737	0.000789596	0.000457112	0.000659116	0.00136227	0.000368092	0.000418492	0.000436999	0.00103145	0.000480108	0.00057981	0.000456724	0.00153097	0.000441423	0.0005142	0.000950136	0.000466383	0.000814317	0.00072425	0.00205763	0.00127582	0.000397354	0.00111328	0.000498204	0.00100597	0.00197903	0.00034274	0.000344219	0.000414695	0.000371272	0.00478079	0.00393857	0.00392826	0.00316321	0.00446983	0.00417239	0.000839093	0.000374563	0.00064066	0.000399412	0.000424003	0.00153244	0.000722695
Foxj1	5.05674e-05	5.50022e-05	7.38399e-05	4.51726e-05	4.25277e-05	5.61829e-05	0.000128184	6.11473e-05	0.000102331	4.41101e-05	5.12492e-05	3.40549e-05	4.71647e-05	4.60044e-05	5.07475e-05	5.45348e-05	5.30466e-05	3.83808e-05	3.72119e-05	3.64563e-05	0.000379615	0.000158107	6.13417e-05	6.98357e-05	5.04944e-05	0.00010416	3.61498e-05	3.20013e-05	3.59581e-05	4.74725e-05	4.88908e-05	3.86328e-05	5.72316e-05	6.25752e-05	9.9891e-05	6.99526e-05	3.95492e-05	6.73127e-05	5.2097e-05	9.42402e-05	6.19565e-05	7.0927e-05	4.82367e-05	6.43063e-05	4.59211e-05	4.45947e-05	4.28752e-05	0.000157672	5.04335e-05
Ubp1	0.000352924	0.000319348	0.00037236	0.000348758	0.000303262	0.000299118	0.000310958	0.000161832	0.000311516	0.000388204	0.000283184	0.000324212	0.000323623	0.000190257	0.00030371	0.000357542	0.000255347	0.000410983	0.000593485	0.00066972	0.000284121	0.000367303	0.000392797	0.000502861	0.000260409	0.000251398	0.000271437	0.000482193	0.000236838	0.000289658	0.00024152	0.000589945	0.000450111	0.000319884	0.000169218	0.000230998	0.000251605	0.00123669	0.00022247	0.000265012	0.000339953	0.000258888	0.000264867	0.000181588	0.000204665	0.000262265	0.000197627	0.000282459	0.000229977
Tead2	0.00053912	0.000332824	0.000340365	0.000244566	0.000191814	0.000630041	0.00023231	0.000252399	8.39968e-05	0.000683542	0.000133155	8.99829e-05	0.00010148	4.54483e-05	0.000102122	0.000195625	0.000183477	0.00039444	0.000289663	0.000203646	0.000205453	0.000138115	0.000192127	3.04184e-05	9.15889e-05	6.55898e-05	0.000232339	0.000185625	0.000227791	0.000189629	0.000379329	0.000394957	4.96655e-05	7.51425e-05	0.000142074	8.29182e-05	9.85709e-05	0.0001129	0.000154374	0.000106037	0.000120122	8.38846e-05	0.000148824	0.000333184	0.000458491	0.000164283	0.000141839	0.000149498	0.000176217
Nfe2l1	0.000842942	0.000660183	0.00133778	0.000589295	0.000690878	0.00161005	0.00116613	0.00078419	0.00221328	0.000987688	0.000982376	0.00108666	0.000805505	0.000741673	0.000626119	0.000637115	0.000576822	0.000579615	0.000676836	0.000453548	0.000699124	0.000572663	0.000883071	0.00204454	0.00113883	0.00111495	0.00181333	0.000564992	0.000778339	0.00066265	0.000571081	0.000707461	0.000865561	0.000732243	0.000684139	0.000894719	0.000885013	0.00125953	0.00351922	0.000894834	0.00126961	0.00159346	0.000589349	0.00107139	0.000661264	0.000779074	0.00150796	0.000920646	0.000763979
E2f7	0.0027149	0.00148883	0.00137773	0.00228385	0.00233962	0.00138937	0.00235753	0.000527072	0.000518535	0.00200298	0.000482345	0.000581362	0.000325104	0.000275424	0.00214773	0.00230018	0.00378349	0.000772374	0.000642959	0.00134429	0.00294876	0.00411595	0.000635512	0.00129602	0.00293216	0.000630104	0.000329671	0.00143326	0.000660026	0.000348398	0.000523584	0.000392199	0.000328409	0.000242832	0.000719128	0.000288357	0.000314922	0.00033029	0.00137121	0.000363195	0.000305013	0.000800949	0.00145115	0.00171542	0.000627475	0.000625822	0.00166916	0.000492438	0.00135399
Sp7	3.3432e-05	2.65429e-05	3.27746e-05	1.63345e-05	2.24479e-05	2.36052e-05	3.03454e-05	3.25367e-05	3.64469e-05	2.45089e-05	3.34514e-05	2.45614e-05	2.67946e-05	2.80562e-05	2.94513e-05	2.27479e-05	0.000163573	2.6548e-05	2.96142e-05	0.000241799	3.02274e-05	4.35887e-05	3.23296e-05	2.74792e-05	2.25505e-05	3.43714e-05	2.34056e-05	2.0711e-05	2.01477e-05	2.48098e-05	2.27816e-05	9.22209e-05	1.28613e-05	1.39472e-05	2.57062e-05	1.46327e-05	1.78195e-05	1.92011e-05	1.91001e-05	2.22496e-05	1.63129e-05	1.96453e-05	1.89784e-05	2.15923e-05	2.41792e-05	2.68876e-05	1.67048e-05	1.79079e-05	2.73773e-05
Pax5	0.000131736	6.8203e-05	0.000105486	0.000122993	0.00010127	9.26054e-05	0.000100289	9.85733e-05	0.000142398	0.000109259	0.000149728	8.99176e-05	9.44891e-05	9.21487e-05	0.00062878	0.00173401	0.00378349	0.00418631	0.00465681	0.004465	0.00346766	0.00317987	0.0032924	0.000339306	0.00120022	0.000197579	0.00674971	0.0046809	0.00569526	0.00468421	0.00401617	0.0036143	6.8951e-05	9.30523e-05	8.8223e-05	0.00014786	0.000114936	9.89354e-05	9.88985e-05	7.47029e-05	7.71486e-05	0.000141476	0.000113846	8.78107e-05	0.000109351	0.000103214	9.51406e-05	8.41954e-05	7.21053e-05
Zfp523	0.00271959	0.00348528	0.00233564	0.00225861	0.00173373	0.000774783	0.000943962	0.00361653	0.00171345	0.00162026	0.00135078	0.000915862	0.00064809	0.00051039	0.00499083	0.00220282	0.00103873	0.000785905	0.000997327	0.000447814	0.00166794	0.00124157	0.0011998	0.00124322	0.00109566	0.00294287	0.000890845	0.0010778	0.00112155	0.000852644	0.000747566	0.00211302	0.0010908	0.0021845	0.00195351	0.00173597	0.00104271	0.00108701	0.00100883	0.00106393	0.00125632	0.000706202	0.000725252	0.00169235	0.00138821	0.00127453	0.00119701	0.00219335	0.00144846
Sox11	3.26612e-05	3.79017e-05	4.40736e-05	2.69932e-05	9.2698e-05	5.90313e-05	4.92565e-05	9.67362e-05	5.06391e-05	3.82801e-05	3.42925e-05	3.94864e-05	4.74546e-05	0.0001053	4.71579e-05	4.14848e-05	4.40678e-05	4.75603e-05	4.03731e-05	2.75313e-05	4.46527e-05	2.91041e-05	3.71596e-05	0.000103424	6.8666e-05	0.000200876	4.13983e-05	2.75277e-05	1.61109e-05	3.95081e-05	3.07758e-05	5.40024e-05	2.21602e-05	3.17254e-05	2.18064e-05	4.87755e-05	5.80308e-05	3.27464e-05	3.5889e-05	2.74728e-05	2.85759e-05	5.1663e-05	4.7908e-05	2.40461e-05	5.90465e-05	2.09351e-05	3.39402e-05	3.53426e-05	2.50748e-05
Tbx20	0.000157473	0.000101419	0.000164717	0.000154782	0.00017449	0.000268485	0.000319754	0.00012853	0.000149674	0.000200332	0.000172372	0.000375009	0.000159994	0.000227095	0.000145311	0.000175471	0.000175987	0.000255923	0.000146583	0.000287305	0.000163098	0.000258417	0.000164063	0.000294864	0.000162774	0.000264728	0.000138814	0.000115662	0.000120815	0.000340957	0.000172796	0.000148829	0.000137154	0.000119027	0.000166841	0.00040818	0.000217616	0.000954337	0.000495702	0.000245019	0.000176171	0.000535929	0.00015296	0.000207144	0.000162529	0.000100298	0.000160788	0.000287486	0.000137041
Patz1	0.0130544	0.0130698	0.0119779	0.0118883	0.0123289	0.00644023	0.00475853	0.00615169	0.00487349	0.00631875	0.00408393	0.00176042	0.00446987	0.00555686	0.00991003	0.0104419	0.0112954	0.00902576	0.00835428	0.00623065	0.00779234	0.00830451	0.0102506	0.00472269	0.00748431	0.00424014	0.0094251	0.00623686	0.00761305	0.0080824	0.00778024	0.00639324	0.00515215	0.00457918	0.00355687	0.0050319	0.00629173	0.005085	0.00567552	0.00417875	0.0074747	0.00560043	0.00776296	0.0106943	0.00738933	0.0154073	0.00969584	0.0121116	0.0079756
Egr2	0.000530628	0.000778965	0.00231744	0.000483796	0.000513942	0.00605395	0.00401199	0.000431038	0.000572584	0.000646273	0.00396691	0.00823059	0.00401076	0.00164844	0.000741517	0.000776492	0.00132861	0.00377239	0.00444982	0.00452358	0.00122129	0.00593274	0.00437532	0.00379068	0.000971083	0.00477155	0.00376065	0.0037535	0.00450929	0.00468973	0.00380689	0.000814772	0.00293247	0.00130967	0.00226761	0.00351368	0.00238524	0.00481695	0.00590278	0.00596912	0.000429794	0.000464374	0.00757887	0.00903888	0.00603628	0.00646982	0.00504342	0.00310929	0.00410406
Klf7	0.00228539	0.00280324	0.00220948	0.0039921	0.00231469	0.00214816	0.00346969	0.00272052	0.00417349	0.00697169	0.00418983	0.00638073	0.00158118	0.00234703	0.00313476	0.00265656	0.00226789	0.00425677	0.00494828	0.00271059	0.00334783	0.0019465	0.00290494	0.00595579	0.00296132	0.00485182	0.00227823	0.00263589	0.00365	0.00359528	0.00267503	0.00346096	0.00392853	0.00363212	0.00467016	0.00432741	0.00324088	0.00407852	0.0026731	0.00382659	0.00294552	0.0033961	0.00310071	0.00239569	0.00364104	0.00314439	0.00284902	0.00266227	0.00269093
Stat5a	0.0022166	0.00183217	0.00152784	0.00140779	0.00109954	0.00149587	0.00120123	0.00128914	0.00128506	0.000669189	0.000852292	0.000421854	0.00158469	0.00124833	0.00126631	0.00145797	0.000942596	0.000829959	0.000400416	0.000581858	0.000633291	0.000691515	0.000828176	0.000390635	0.00191316	0.000573323	0.000482644	0.000430264	0.000668495	0.000675501	0.000485117	0.000960025	0.000542807	0.000664345	0.00057885	0.00115017	0.00144769	0.000773714	0.000917434	0.00108657	0.000676976	0.000823242	0.00104306	0.00142765	0.00147154	0.00133792	0.00229335	0.00175734	0.000636769
Hoxc13	1.64624e-05	2.68736e-05	2.46346e-05	2.09951e-05	2.22537e-05	4.75464e-05	2.34065e-05	2.24072e-05	3.0246e-05	1.69902e-05	2.29565e-05	1.60989e-05	2.4968e-05	2.24955e-05	2.33631e-05	2.17394e-05	1.61707e-05	2.7362e-05	1.3419e-05	1.54495e-05	2.17714e-05	2.67513e-05	2.72709e-05	2.12485e-05	2.31362e-05	2.83745e-05	2.70426e-05	2.07604e-05	1.10986e-05	1.59325e-05	8.89297e-06	2.99747e-05	3.0696e-05	4.92501e-05	1.95994e-05	1.83804e-05	3.29453e-05	2.06597e-05	0.000303959	2.07482e-05	1.58666e-05	2.44009e-05	2.61596e-05	2.09303e-05	2.0878e-05	3.58959e-05	2.34056e-05	1.76693e-05	3.05731e-05
Obox6	7.06093e-06	3.21157e-05	4.18632e-06	6.58856e-06	4.3052e-06	1.13574e-05	1.44047e-05	1.42986e-05	1.68788e-05	1.48608e-05	9.47345e-06	1.30538e-05	1.57018e-05	8.36686e-06	1.69412e-05	1.22686e-05	1.55296e-05	3.13059e-05	1.70762e-05	1.18598e-05	2.65356e-05	3.97727e-05	2.0153e-05	1.23716e-05	1.08875e-05	1.08018e-05	1.78026e-05	5.86813e-05	1.43232e-05	2.23363e-05	1.80911e-05	5.98781e-06	7.26e-06	6.98722e-06	6.45042e-06	8.72387e-06	4.6767e-06	2.5884e-05	3.51853e-06	4.18082e-06	4.44719e-06	5.81048e-06	5.44769e-06	8.77878e-06	4.8205e-06	1.06887e-05	8.7421e-06	9.42805e-06	1.29813e-05
Rfx4	8.89106e-05	6.00048e-05	9.64141e-05	9.60339e-05	0.000102462	0.000178481	0.000138924	0.000142046	8.96365e-05	9.59673e-05	4.88465e-05	0.00010524	0.000178731	6.56042e-05	8.96788e-05	7.66968e-05	0.000102444	7.42795e-05	6.50215e-05	5.81034e-05	8.75232e-05	8.56883e-05	6.66305e-05	0.000127582	6.97642e-05	0.000113506	7.37291e-05	5.51348e-05	4.81382e-05	7.30131e-05	7.57134e-05	0.000121728	7.40685e-05	0.000114998	7.9361e-05	0.000177138	6.53081e-05	5.72738e-05	7.32553e-05	0.000122058	6.26481e-05	7.46456e-05	6.46546e-05	7.94824e-05	5.23638e-05	7.89545e-05	6.19997e-05	7.64737e-05	9.89862e-05
Fos	0.000618706	0.000258184	0.000109262	8.81887e-05	0.000184016	0.00613002	0.00588499	0.000215073	0.00312688	0.00162224	0.00273652	0.00447539	0.00892552	0.00461275	0.000464425	0.000131285	0.000319853	0.000274357	0.000245396	0.000209125	0.000163395	0.000959483	0.000145148	0.000122545	0.000670479	0.000131569	0.000383987	0.00028344	0.000162163	0.000367099	0.000644677	0.000600849	0.0123651	0.0136562	0.00877399	0.0095773	0.000661466	0.000552832	0.000729484	0.000967947	9.61081e-05	0.000111916	0.0011055	0.000772431	0.000268763	0.000438286	0.000147284	0.000614972	8.0125e-05
Gcm1	1.8485e-05	1.39668e-05	1.55784e-05	2.49091e-05	1.67392e-05	1.07896e-05	1.96996e-05	1.32442e-05	1.42359e-05	1.0912e-05	1.1023e-05	1.45511e-05	1.78773e-05	1.55162e-05	2.09337e-05	1.50781e-05	1.48103e-05	1.5742e-05	1.4148e-05	1.8793e-05	2.23003e-05	2.42318e-05	1.74572e-05	2.0414e-05	1.98997e-05	6.94798e-05	1.37235e-05	1.31919e-05	1.4568e-05	1.84444e-05	1.62041e-05	3.92545e-05	9.55588e-06	1.24162e-05	1.11054e-05	1.73538e-05	2.11394e-05	5.11444e-05	1.90202e-05	2.22928e-05	1.70275e-05	2.01433e-05	8.67306e-06	1.27093e-05	1.66023e-05	2.76453e-05	1.20976e-05	1.45889e-05	1.55017e-05
Hdx	0.000139822	0.000141535	0.00020142	5.74963e-05	0.000276613	0.000112533	8.5688e-05	3.93225e-05	5.99307e-05	0.00013197	5.55871e-05	5.94538e-05	5.08139e-05	9.59832e-05	9.32678e-05	8.52486e-05	7.51768e-05	6.65782e-05	5.18631e-05	8.15055e-05	6.89647e-05	0.000117278	7.47697e-05	9.29867e-05	0.000103832	9.68598e-05	5.61526e-05	4.88919e-05	6.08008e-05	6.16977e-05	4.19312e-05	0.000156247	0.000138051	0.000256286	6.35664e-05	7.4049e-05	5.23995e-05	5.96286e-05	4.35407e-05	6.25117e-05	7.83824e-05	5.49411e-05	6.48301e-05	0.000176262	0.000213398	7.88909e-05	0.000100406	6.32017e-05	6.5765e-05
Ferd3l	4.75271e-05	7.02451e-05	6.63769e-05	4.99236e-05	6.35655e-05	4.3995e-05	6.63332e-05	9.29891e-05	6.69878e-05	7.02072e-05	5.92771e-05	5.50898e-05	5.71982e-05	5.23787e-05	9.18472e-05	6.94074e-05	0.000123809	6.28132e-05	8.52827e-05	5.54244e-05	7.13029e-05	0.000132992	6.76866e-05	0.000109955	0.000298083	0.000217914	4.63904e-05	4.05592e-05	5.64468e-05	5.327e-05	5.62021e-05	0.000108177	6.10079e-05	9.1647e-05	6.6337e-05	6.21389e-05	8.05568e-05	7.00123e-05	5.23586e-05	5.86389e-05	5.41568e-05	5.54583e-05	6.18504e-05	9.35949e-05	4.95594e-05	7.28494e-05	0.0001062	9.18175e-05	0.0362284
Etv1	0.000307768	0.000185487	0.000319917	0.000304261	0.000267509	0.000132714	0.000164262	0.000445109	0.00101563	0.000164221	0.000122479	0.000236286	0.00029332	0.000266334	0.000687277	0.000714416	0.000417623	0.000112557	0.000150529	0.000570718	0.000228915	0.000232897	0.000129996	0.00105806	0.000378818	0.000259792	0.000414635	0.000280054	0.000143562	0.000149946	0.000186699	0.000388995	8.70426e-05	9.15314e-05	0.000167068	0.000153389	0.000862798	0.000305654	0.000414674	0.000401765	0.000118103	0.000996756	0.000363775	0.000515132	0.000453072	0.000363458	0.000176471	0.000160737	8.75227e-05
Maf	0.000206632	0.000370051	0.00044417	0.000202622	0.000399958	0.000440437	0.000539712	0.000278972	0.00219977	0.000179061	0.000313169	0.000662142	0.00058444	0.000296655	0.000148049	0.000165329	0.000223074	7.58329e-05	0.000260248	5.49807e-05	5.38173e-05	5.15304e-05	4.48084e-05	0.00180271	7.92361e-05	0.000118089	8.04632e-05	6.37025e-05	0.000140187	0.000191975	0.000157865	9.24126e-05	0.0019291	0.00219818	0.0028882	0.00185655	0.000502082	0.000755177	0.000378746	0.000685811	0.000480319	0.000462769	0.000454419	0.00116201	0.000405765	0.00280357	0.00044102	0.00311353	0.00313018
Irf3	0.0121714	0.0126034	0.0135802	0.023119	0.0167954	0.0146889	0.0177213	0.0191138	0.0127091	0.00889752	0.0100739	0.00958377	0.0124302	0.0122946	0.013155	0.0176926	0.011464	0.0162884	0.0155039	0.0167664	0.017804	0.0157465	0.016381	0.0116111	0.0101974	0.013429	0.0158929	0.0166701	0.0165383	0.0144321	0.0159135	0.0158917	0.00575054	0.0104202	0.0122195	0.00715897	0.0109517	0.0132376	0.00917029	0.00987595	0.0113029	0.012032	0.0110274	0.0148705	0.0145479	0.0100084	0.0115666	0.0118958	0.00985106
Runx3	0.00147241	0.00096982	0.00146207	0.00230895	0.00223753	0.00237797	0.00100936	0.00227032	0.000794876	0.00164905	0.00102387	0.000495485	0.00163095	0.000951604	0.00226867	0.00271035	0.00112875	0.00161912	0.00127704	0.00108503	0.000725084	0.00141903	0.00191588	0.00095347	0.000954093	0.00171314	0.00173187	0.0012853	0.0011725	0.00121738	0.00134412	0.00116882	0.00300368	0.00405718	0.0049047	0.00324806	0.00634758	0.00546943	0.0044622	0.00429428	0.00429624	0.00549176	0.0045845	0.00273487	0.00404733	0.00384156	0.00360809	0.00220556	0.00285659
Pou3f1	5.14498e-05	7.70521e-05	9.52982e-05	4.64973e-05	0.000101644	8.79505e-05	7.1064e-05	5.46561e-05	7.22277e-05	0.000164928	5.146e-05	3.96985e-05	9.35917e-05	5.719e-05	5.91156e-05	6.16775e-05	6.6452e-05	5.44166e-05	7.56014e-05	0.000122182	0.000140271	7.62249e-05	6.08463e-05	0.0001362	8.66291e-05	8.12993e-05	0.000119736	5.37676e-05	4.60689e-05	0.000128692	0.000104773	7.28412e-05	7.62996e-05	4.507e-05	5.62032e-05	4.3644e-05	5.49363e-05	5.81032e-05	0.000135247	3.90816e-05	5.21326e-05	4.49752e-05	2.60878e-05	5.79154e-05	8.25524e-05	3.56428e-05	3.12581e-05	2.57858e-05	5.08402e-05
Arid2	0.000263551	0.000399264	0.000345529	0.000312452	0.000334206	0.000163119	0.000240023	0.00028708	0.000251108	0.000270658	0.00019964	0.000112115	0.000483153	0.000154118	0.000242861	0.000299695	0.000264967	0.000176976	0.000105036	0.000150327	0.000202206	0.00020626	0.000214241	0.000198646	0.000436033	0.000142974	0.000145117	0.00021017	0.0001524	0.000242428	0.000101954	0.000135606	0.000112407	0.000136827	9.12393e-05	0.000433442	0.000139012	0.000147816	0.000160106	0.000177409	0.000156216	0.000206049	0.0001268	0.000188899	0.000182991	0.000254276	0.000130768	0.000175743	0.000176359
Hsf1	0.000951282	0.00178493	0.00130191	0.00103234	0.00106328	0.00183152	0.00128949	0.00175437	0.00180386	0.000788746	0.000812589	0.000394667	0.000963179	0.00138691	0.00179679	0.00165506	0.0014606	0.00139964	0.00134202	0.00106267	0.00129957	0.00119468	0.0011518	0.00104892	0.000777279	0.00126446	0.00105722	0.00168283	0.00127281	0.00137323	0.00216853	0.00116216	0.00128213	0.00217443	0.00199422	0.00145973	0.00165864	0.0011767	0.000750714	0.00124296	0.00171029	0.00144843	0.00175137	0.00166637	0.00146238	0.00104816	0.00139401	0.00130873	0.0010626
Tbx2	0.000185612	0.000200708	0.000217249	0.000178683	0.000197699	0.000151271	0.000196255	0.00017039	0.000152684	0.000193069	0.000122615	8.63149e-05	0.000145225	0.000126413	0.000162156	0.000171956	0.000161483	0.000274806	0.000173006	0.000134744	0.000207559	0.000169529	0.00018575	0.00019326	0.000194854	0.000268168	0.000197943	0.00013192	0.000252247	0.000178088	0.000207837	0.000186528	0.000112762	0.000108396	0.000243787	0.000122196	0.000187209	0.000322564	0.000230728	0.000151322	0.000161416	0.000655323	0.000153007	0.000142271	0.000186041	0.000191082	0.000158041	0.000131172	0.000175881
Rbak	0.00323812	0.00438517	0.00349791	0.00286193	0.00307503	0.00256251	0.00164401	0.00185281	0.00320753	0.00142633	0.00203517	0.000255656	0.00271491	0.0015076	0.00239541	0.00286716	0.00196673	0.00250755	0.0017748	0.00253577	0.00246579	0.00356454	0.00238062	0.00178613	0.00157886	0.00296517	0.00175182	0.00296368	0.00220446	0.00195596	0.00282991	0.00212621	0.000828222	0.00179762	0.00191342	0.00122392	0.00233571	0.00192317	0.00186271	0.00149581	0.00136505	0.00215409	0.00228579	0.00294107	0.00212489	0.00250805	0.000959112	0.00227422	0.00213604
Tfap2c	0.000316681	0.000234932	0.000279315	0.000246617	0.000207793	0.000405882	0.000343837	0.000230592	0.000308149	0.000284354	0.000564263	0.000222103	0.000249829	0.000230989	0.00033622	0.000275708	0.000398828	0.000376297	0.000295769	0.000247433	0.000296111	0.000311245	0.000281531	0.000337522	0.000361842	0.000742273	0.000233283	0.000211407	0.000315935	0.000607979	0.000225721	0.000404932	0.000167766	0.000217211	0.000238269	0.000197839	0.000229586	0.000265204	0.000265285	0.000220456	0.000222235	0.000246366	0.000249101	0.000252658	0.000218506	0.000255288	0.000221849	0.000255466	0.000184306
Foxp3	0.000173949	0.000186122	0.000186	0.00017876	0.000153205	0.00011902	0.000659936	0.000144583	0.000191308	9.88596e-05	0.000166502	0.000103393	0.000196515	0.000172302	0.000197	0.000250012	0.000336106	0.00011822	0.00013953	0.000153343	0.000406763	0.000223444	0.000193503	0.0001579	0.000845498	0.000157025	0.00017249	0.000120943	0.000118145	0.000163112	0.000153216	0.000170525	0.000191744	0.00024303	0.000181737	0.000197019	0.000176537	0.000141501	0.000168738	0.000180158	0.000195304	0.000227458	0.000191883	0.000146875	0.000187702	0.000194468	0.000125239	0.000241676	0.000238746
Nfat5	0.000572644	0.00042633	0.000498029	0.000326709	0.00028661	0.0011767	0.000665057	0.000280844	0.000391599	0.000469216	0.000318746	0.000671589	0.000364076	0.000783906	0.000242686	0.000385457	0.000278128	0.000594764	0.000721102	0.000280436	0.000532863	0.000373529	0.000282742	0.000398607	0.000279349	0.00106819	0.000389616	0.000327756	0.000262028	0.000429806	0.000248991	0.000251388	0.00058203	0.000519064	0.000285192	0.000619293	0.000229657	0.000332073	0.000359446	0.000289769	0.000504829	0.000710226	0.0010264	0.000506139	0.000103728	0.000493689	0.000520396	0.000507149	0.000435732
Hoxb3	8.02457e-05	6.93529e-05	6.1607e-05	5.80171e-05	4.30102e-05	4.98431e-05	4.24188e-05	1.65787e-05	6.77003e-05	6.56711e-05	1.45012e-05	1.48143e-05	1.72194e-05	1.95107e-05	2.82313e-05	7.16327e-05	1.82047e-05	3.68481e-05	2.07105e-05	1.70578e-05	2.69812e-05	3.82726e-05	3.28247e-05	7.77373e-05	3.67675e-05	3.25113e-05	2.22914e-05	2.02349e-05	8.15184e-06	1.54901e-05	3.92676e-05	3.38544e-05	2.24325e-05	6.84382e-05	4.32263e-05	2.53763e-05	6.50521e-05	0.000129096	5.88682e-05	2.62058e-05	1.91926e-05	9.76676e-05	2.03549e-05	2.69545e-05	2.79921e-05	2.49452e-05	1.98632e-05	3.80598e-05	4.38747e-05
Foxq1	9.00416e-06	1.41558e-05	3.0755e-05	1.46594e-05	1.43984e-05	2.009e-05	1.40857e-05	1.61173e-05	1.94392e-05	1.87055e-05	3.97333e-05	2.78236e-05	7.34057e-06	4.03189e-05	1.11531e-05	1.1052e-05	1.56927e-05	1.61541e-05	1.4136e-05	1.66626e-05	1.44013e-05	1.07534e-05	1.07824e-05	1.59055e-05	2.38065e-05	1.60779e-05	1.05539e-05	7.68876e-05	2.10012e-05	2.18215e-05	1.00154e-05	1.25369e-05	8.61413e-06	1.49971e-05	1.12482e-05	1.8593e-05	9.27275e-06	2.92029e-05	1.07824e-05	1.73906e-05	1.62163e-05	1.73289e-05	1.01864e-05	1.19805e-05	7.8263e-06	8.44842e-06	1.11192e-05	1.34453e-05	1.72861e-05
Hoxd4	1.4791e-05	1.03165e-05	1.01618e-05	7.99694e-06	1.17003e-05	9.11252e-06	1.43051e-05	9.4181e-06	2.3848e-05	1.32193e-05	9.10684e-06	6.67716e-06	1.5862e-05	1.84663e-05	9.21951e-06	7.27843e-06	0.000164349	9.7109e-06	4.56223e-06	8.39743e-06	1.13678e-05	9.28014e-06	1.2136e-05	7.50138e-06	9.53321e-06	9.92738e-06	8.6642e-06	9.28746e-06	7.60233e-06	7.70785e-06	2.76396e-05	1.05331e-05	3.59777e-05	1.17856e-05	1.09297e-05	1.12435e-05	7.21954e-06	1.5919e-05	1.74847e-05	1.20024e-05	6.67602e-06	5.60072e-06	4.53655e-06	4.50298e-06	8.27075e-06	5.98188e-06	6.84477e-06	3.75422e-06	1.34429e-05
Gmeb2	0.000174332	0.000122674	0.000102783	8.95312e-05	0.00011261	0.000130046	8.7674e-05	0.000102183	0.000197456	0.000143306	0.000152052	0.000156389	7.76953e-05	0.000111851	0.000103305	0.000135303	0.00013559	0.000204707	0.00034792	0.000333212	0.000195524	0.000147146	0.000131287	0.000114512	0.000119962	0.000178797	0.000218457	0.000125124	0.000157764	0.000232024	0.000129023	0.000129885	0.000131044	0.000196535	0.00018822	0.000218662	0.000163267	0.00013616	0.00013453	0.000106319	0.00026703	0.000189521	0.00019689	0.000144546	0.000147833	0.000126617	0.000204891	0.000164278	0.000111826
Onecut1	1.75171e-05	2.46461e-05	9.26169e-06	8.84323e-06	8.4956e-06	1.55328e-05	1.765e-05	1.22988e-05	1.85814e-05	2.13185e-05	1.60889e-05	1.21044e-05	1.23777e-05	2.77529e-05	1.17009e-05	5.93736e-06	1.48463e-05	2.04109e-05	8.29479e-06	6.02844e-06	1.82049e-05	1.58581e-05	1.91528e-05	2.18093e-05	1.76549e-05	1.71869e-05	1.52022e-05	6.07661e-06	6.61006e-06	1.60869e-05	8.01031e-06	2.39694e-05	3.18541e-05	1.24679e-05	1.36444e-05	1.64811e-05	1.02263e-05	9.61359e-06	1.82145e-05	1.14082e-05	8.59107e-06	1.14342e-05	9.7331e-06	8.39437e-06	9.67529e-06	9.59726e-06	1.26198e-05	9.52269e-06	1.57947e-05
Rel	0.000698346	0.000424284	0.000989785	0.00100375	0.000893381	0.00438223	0.00278779	0.00183213	0.00120862	0.00101702	0.00118676	0.00181692	0.00232275	0.00214343	0.000722708	0.00100405	0.000798193	0.00182866	0.00284723	0.00186947	0.00172835	0.00160486	0.00259308	0.000664437	0.000659619	0.000944386	0.00178883	0.00218427	0.00212699	0.00246834	0.00195882	0.00170203	0.00387037	0.00140553	0.00094588	0.000948084	0.000633711	0.000631705	0.000547253	0.000766061	0.000692497	0.000756489	0.000794593	0.000967917	0.00149935	0.000672935	0.000581429	0.00100713	0.00130849
Smad4	0.00154699	0.00141896	0.0014747	0.00101554	0.00145501	0.00153889	0.00232241	0.00159662	0.0020058	0.00165838	0.00245765	0.00177558	0.00135745	0.00163914	0.00181319	0.00147357	0.00119701	0.00148352	0.00173149	0.00123212	0.00156683	0.00152152	0.00126113	0.000960293	0.00189097	0.00263344	0.00233043	0.00162367	0.00126772	0.00153809	0.00184549	0.00162595	0.00121812	0.00162639	0.00195291	0.00119802	0.00172889	0.00156906	0.00148504	0.00298993	0.00308765	0.00183511	0.00143537	0.00151169	0.0013556	0.00199833	0.00144364	0.00142942	0.00250968
Lhx1	1.71979e-05	2.06766e-05	1.54537e-05	1.21812e-05	1.55813e-05	9.07567e-06	1.93508e-05	9.6594e-06	1.19718e-05	0.000107905	0.000145258	9.43595e-06	1.42635e-05	7.83719e-06	9.7463e-06	1.13434e-05	8.58153e-06	8.65161e-06	1.2515e-05	1.19009e-05	1.40974e-05	2.43875e-05	1.96373e-05	2.16406e-05	1.10733e-05	1.49335e-05	1.32366e-05	1.67235e-05	1.47461e-05	1.61541e-05	9.86981e-06	1.76848e-05	1.72625e-05	1.0015e-05	1.05344e-05	9.81124e-06	5.89459e-06	6.29141e-06	7.77756e-06	6.50103e-06	6.17884e-06	1.23236e-05	5.17412e-06	1.01731e-05	5.78366e-06	8.94782e-06	7.74787e-06	1.60937e-05	1.33911e-05
Foxa1	2.72197e-05	3.66715e-05	1.98425e-05	3.07436e-05	1.99037e-05	5.55076e-05	9.24731e-05	2.50939e-05	9.57801e-05	3.34214e-05	2.72914e-05	2.93107e-05	3.12613e-05	4.21883e-05	2.32788e-05	2.98633e-05	3.49837e-05	2.45319e-05	3.27517e-05	2.14133e-05	5.57373e-05	2.98648e-05	2.8779e-05	4.78066e-05	6.21791e-05	5.42015e-05	2.62825e-05	1.725e-05	1.89497e-05	2.69131e-05	2.13375e-05	2.86283e-05	2.3268e-05	3.31092e-05	4.04731e-05	0.000102124	3.16326e-05	2.70129e-05	3.79448e-05	5.37206e-05	4.96785e-05	3.82921e-05	4.99898e-05	6.46423e-05	0.00013743	4.12312e-05	3.25012e-05	1.92581e-05	4.89727e-05
Ascl2	0.000518135	0.000673901	0.00022557	0.000164876	0.000248359	0.000204032	0.000263671	0.000344087	0.00174113	0.00144556	0.00125863	0.000408694	0.00131499	0.000691505	0.000582059	0.000292807	0.000374284	0.000263075	0.00025021	0.000239198	0.000278102	0.000218997	0.000241197	0.000437192	0.000454501	0.000679964	0.000223188	0.00019261	0.000260955	0.000357618	0.000261986	0.000353001	0.000166444	0.00022156	0.000221915	0.000196673	0.000232865	0.000191408	0.000212205	0.000248511	0.000227338	0.000194217	0.000193689	0.000236366	0.000212425	0.000265708	0.000222112	0.00023721	0.000138956
Duxbl2	8.81623e-05	7.43168e-05	9.11179e-05	5.94128e-05	6.17952e-05	9.0815e-05	0.000107889	0.00081918	8.96141e-05	5.38607e-05	4.11491e-05	3.55897e-05	5.62166e-05	0.000133065	6.09727e-05	7.14341e-05	6.5363e-05	7.70496e-05	9.03858e-05	6.49072e-05	8.23882e-05	7.54343e-05	7.37642e-05	0.000107736	9.7136e-05	0.000104695	6.18992e-05	6.69141e-05	6.24749e-05	7.11724e-05	9.17356e-05	7.19051e-05	5.58079e-05	0.00027563	7.34117e-05	6.82533e-05	6.54455e-05	0.000161668	0.00023081	6.6749e-05	0.000119925	6.50426e-05	6.2583e-05	7.8762e-05	0.000419171	7.52609e-05	7.69915e-05	8.77842e-05	7.8501e-05
Zfp580	0.00162182	0.00216727	0.00192394	0.00163913	0.00167378	0.00108322	0.000849025	0.0013187	0.000775657	0.00029162	0.000192671	0.000228448	0.000536253	0.000188652	0.00167716	0.00184971	0.00102098	0.000273314	0.000521007	0.00100049	0.0025649	0.00124477	0.00119689	0.000933106	0.000896059	0.00154131	0.000884523	0.000744073	0.000478784	0.000250208	0.00171917	0.00133128	0.000930092	0.000615916	0.000386718	0.00105815	0.000293329	0.000933767	0.000347124	0.0010472	0.000251644	0.000586899	0.000944291	0.00169824	0.00145041	0.00186858	0.00091618	0.00170398	0.00188101
Nkx2-1	0.000106779	0.000101059	0.000108195	7.80588e-05	0.000107694	9.01489e-05	0.00010092	7.00087e-05	0.000302779	9.42581e-05	0.000113512	6.71575e-05	9.55559e-05	8.58103e-05	0.000124819	0.000106886	0.000117599	0.00010411	0.000105066	8.7589e-05	0.000121017	8.99646e-05	0.000120378	0.000160621	0.000135105	0.000160955	0.000110979	0.000100218	8.86146e-05	0.00010658	9.44456e-05	0.000207196	8.60489e-05	0.000100748	0.000118322	8.68365e-05	0.000134348	0.000124266	0.000105837	0.000107829	0.00010324	9.57455e-05	0.000118041	0.000129028	0.000116592	0.000126832	0.000107392	0.000117089	0.000113908
Zfp661	0.00175636	0.000986912	0.00104078	0.000938031	0.0012514	0.00102851	0.000494819	0.000999848	0.00075006	0.000409805	0.000352495	0.000475159	0.00125271	0.000845457	0.00294473	0.00123493	0.000650273	0.000958787	0.00101282	0.000850513	0.00041265	0.000668177	0.00103114	0.000685575	0.000536232	0.00117178	0.000631258	0.00079039	0.00106436	0.00111408	0.000671337	0.00116831	0.000533901	0.000766066	0.000610396	0.000394247	0.000611305	0.000738403	0.00150645	0.000877651	0.000169501	0.00070792	0.00124314	0.000787208	0.00111475	0.00112797	0.00078274	0.000832349	0.00086565
Arid3b	7.06964e-05	0.000636582	9.58687e-05	3.38147e-05	6.42991e-05	7.3218e-05	0.000121321	0.00010177	5.90773e-05	6.44594e-05	0.000134375	0.000131291	0.000101365	6.11172e-05	4.48476e-05	0.000116474	3.3584e-05	0.000214971	0.000117996	8.61168e-05	0.000439763	0.000398865	0.000444076	0.000128076	4.9221e-05	0.000119043	0.000381584	0.000134214	0.000212144	0.000170559	0.000109208	0.000198133	0.000211434	6.58416e-05	0.000185222	6.85015e-05	0.000208257	0.000243055	0.00013933	0.000198673	8.45092e-05	0.00027236	6.90459e-05	0.000104296	4.19476e-05	0.000117826	8.92326e-05	9.70256e-05	0.000976696
Pitx2	0.000121349	0.000182555	0.000178626	2.60016e-05	4.13998e-05	4.2361e-05	1.80522e-05	2.76247e-05	0.000116597	1.86516e-05	1.31915e-05	1.45013e-05	1.20955e-05	1.22669e-05	8.81933e-05	6.71184e-05	2.83132e-05	4.60942e-05	1.76922e-05	1.8996e-05	4.08965e-05	6.17643e-05	3.51236e-05	2.00973e-05	1.30458e-05	2.37623e-05	2.36461e-05	8.77638e-05	2.0874e-05	2.55939e-05	2.54668e-05	1.48427e-05	1.54207e-05	2.04763e-05	1.19416e-05	1.60364e-05	1.08789e-05	2.4044e-05	7.50946e-06	2.20886e-05	7.77916e-06	6.24713e-06	1.1089e-05	1.60279e-05	7.45923e-06	1.92472e-05	1.61431e-05	1.89989e-05	1.84293e-05
Hoxa7	0.000194492	0.000316263	0.000551825	0.000271785	0.000521766	0.000277682	5.00861e-05	0.000272344	3.76178e-05	1.49296e-05	2.14152e-05	1.26857e-05	4.05421e-05	2.95891e-05	0.000358349	0.000407034	0.00021922	2.18819e-05	1.68728e-05	4.64494e-05	2.69427e-05	5.49317e-05	2.11873e-05	2.25741e-05	8.65937e-05	5.04761e-05	1.62243e-05	1.96265e-05	9.86391e-06	1.89347e-05	1.24978e-05	7.00438e-05	2.05767e-05	0.000254475	9.4139e-05	5.20146e-05	4.13026e-05	2.97684e-05	5.21992e-05	6.41373e-05	2.24199e-05	1.97011e-05	0.000140953	0.00020397	8.45305e-05	8.43024e-05	3.04908e-05	0.000118712	5.11562e-05
Snai2	0.000115078	8.54642e-05	6.7773e-05	5.63506e-05	7.50814e-05	6.70721e-05	0.000101741	0.000136243	5.66587e-05	8.84506e-05	5.73958e-05	6.71553e-05	4.18159e-05	4.13703e-05	0.000121867	9.41588e-05	0.000148765	0.000171758	0.000152082	0.000135865	0.00015171	0.000112941	9.95371e-05	0.000272571	0.000406088	0.000631361	0.000110437	0.000100226	0.000134088	0.000102675	0.000121654	0.000146145	6.28076e-05	0.000177624	0.000102921	8.74882e-05	8.2487e-05	8.58327e-05	8.31455e-05	9.8731e-05	7.70126e-05	6.34021e-05	0.000108	0.000126453	0.000126826	0.000314555	8.03828e-05	0.000253324	6.50045e-05
Nfatc3	0.000221154	0.000292458	0.000287865	0.00030795	0.000303548	0.000468632	0.000308528	0.00026334	0.000294212	0.000218654	0.00023246	0.000384781	0.000176801	0.000385416	0.000370096	0.000580128	0.000362472	0.000483062	0.00058303	0.000296498	0.000627396	0.000486889	0.000321457	0.000234607	0.000317292	0.000875593	0.000339055	0.000355533	0.00036013	0.000376042	0.000304394	0.00029937	0.000379612	0.000687098	0.000763629	0.000722496	0.000446128	0.000349078	0.000375162	0.000452928	0.000510427	0.000649653	0.00082156	0.000677154	0.000301561	0.000231328	0.000534046	0.000499263	0.000547056
Tbx18	5.3699e-05	4.02135e-05	3.4029e-05	4.30417e-05	6.36893e-05	6.51533e-05	7.79862e-05	5.49702e-05	5.00851e-05	5.84936e-05	6.91163e-05	9.6044e-05	6.12019e-05	3.65784e-05	7.10379e-05	6.23457e-05	5.4724e-05	0.000137467	4.75911e-05	5.96472e-05	7.88415e-05	7.05805e-05	6.9518e-05	6.82885e-05	4.86104e-05	0.000108008	5.29151e-05	4.56321e-05	5.59988e-05	5.58445e-05	4.54313e-05	7.32426e-05	5.75486e-05	4.78311e-05	0.000116868	0.000107496	0.000127413	0.000134737	0.000121064	0.000102629	0.000120542	0.000138248	7.27345e-05	6.65059e-05	6.33708e-05	4.3269e-05	8.58596e-05	5.56763e-05	6.17698e-05
Klf13	0.00204312	0.00157887	0.00185338	0.0019757	0.00195879	0.00243631	0.00139284	0.00285279	0.00815624	0.00583187	0.0363826	0.00348471	0.00689042	0.00660155	0.00348168	0.00234149	0.00315595	0.00383193	0.00325672	0.00494525	0.00232368	0.00229588	0.00293631	0.00252356	0.00401138	0.00288049	0.00373536	0.00346058	0.00440584	0.00421684	0.00382138	0.00431317	0.00195512	0.00166072	0.00249728	0.00223278	0.00310368	0.003597	0.00392589	0.00262248	0.00298223	0.00306248	0.00324115	0.00283001	0.00368115	0.00250646	0.00453841	0.003199	0.00262756
Tef	0.000135557	0.00012217	0.000168902	0.000224866	0.000175637	0.000162889	7.79777e-05	7.75564e-05	0.000167271	2.69759e-05	0.00028532	2.41727e-05	0.000119819	0.000385684	6.91918e-05	0.000205659	4.34437e-05	7.97879e-05	0.000121163	8.40901e-05	0.000106907	0.00012522	0.000317292	0.000283338	7.50132e-05	5.15228e-05	0.000114986	0.000119529	6.77365e-05	9.96904e-05	0.000103637	6.90063e-05	0.000140658	0.000110649	0.000108407	0.000128267	7.03023e-05	0.000135289	0.000137705	0.000115744	0.000117046	0.000171139	0.000115204	7.21041e-05	0.000115729	8.42412e-05	7.35322e-05	7.93433e-05	0.000104266
E2f6	0.0048244	0.00259835	0.0030376	0.00330755	0.0028055	0.00198834	0.000920068	0.00199659	0.00101142	0.000841937	0.000542984	0.000280869	0.00062957	0.00213472	0.00262676	0.00299878	0.00227632	0.00295634	0.00122819	0.00101277	0.00204316	0.00221709	0.00163457	0.00141145	0.00307676	0.00159095	0.00126364	0.0010404	0.00153345	0.00120831	0.00095879	0.00145255	0.00144283	0.0010121	0.00116556	0.00158779	0.00193511	0.00157192	0.0030662	0.00219369	0.00284121	0.00197379	0.00194371	0.00223032	0.00183857	0.00280847	0.0026686	0.00243658	0.00239153
Sp6	0.000586382	0.000501767	0.000257416	0.000402626	0.000219701	0.000163032	0.000281568	0.000272327	0.000214828	0.000298233	0.000190292	0.000178893	0.00018417	0.000210935	0.000276486	0.000384011	0.000239876	0.000318373	0.000408279	0.000303448	0.000240703	0.000248921	0.000398063	0.000316261	0.000281412	0.000395745	0.000551753	0.000186223	0.000276015	0.000252088	0.000224647	0.000518007	0.000533507	0.000503733	0.000257335	0.000164047	0.000323386	0.00068399	0.000489181	0.000558488	0.00100023	0.000307577	0.000315202	0.000553827	0.000658357	0.000364264	0.000171021	0.000314988	0.00029962
Tcf4	0.00283535	0.00204645	0.00176157	0.00189029	0.00207641	0.000853266	0.00136379	0.0145752	0.000769146	0.000350399	0.000613803	0.000248783	0.00112759	0.000749926	0.00363906	0.0032605	0.00350273	0.00690407	0.00306747	0.00446681	0.00466759	0.00394404	0.00563083	0.00715862	0.00731931	0.00790529	0.00340837	0.00265258	0.00345566	0.00362918	0.00494723	0.00519293	0.000812733	0.00146475	0.00141481	0.00145102	0.00114704	0.00110921	0.00139703	0.00183248	0.00148818	0.00107862	0.00143112	0.00170082	0.000937501	0.00142423	0.00138248	0.00428338	0.000260708
Pax4	8.71148e-06	4.19393e-05	6.52327e-06	1.5315e-05	5.40767e-06	7.43739e-06	4.16656e-05	1.67461e-05	4.81233e-06	1.34744e-05	5.78454e-06	7.2638e-06	3.65235e-05	6.15975e-06	9.0014e-06	7.80906e-06	5.81716e-06	1.06926e-05	7.63453e-06	5.12677e-06	7.38585e-06	1.50552e-05	1.37802e-05	1.25376e-05	1.54026e-05	1.34869e-05	8.56238e-06	8.81997e-06	7.06674e-06	1.53346e-05	6.5598e-06	8.40324e-06	4.83366e-06	5.32532e-06	4.52656e-06	6.42935e-06	6.36553e-06	4.15114e-06	5.45813e-06	5.80254e-06	4.29608e-06	5.76858e-06	5.14218e-06	6.19322e-06	1.02292e-05	6.50217e-06	6.59311e-06	3.08143e-06	1.25417e-05
Sox10	6.01391e-05	8.61566e-05	8.38963e-05	6.05332e-05	7.86381e-05	9.76339e-05	8.7049e-05	0.000121909	0.00010481	8.31831e-05	0.000100345	7.63883e-05	6.85153e-05	9.28036e-05	0.000104496	9.3951e-05	9.21424e-05	8.68782e-05	8.79166e-05	5.7835e-05	9.9527e-05	7.23859e-05	9.62073e-05	0.000171942	0.000155139	0.000136968	9.40931e-05	5.85279e-05	6.09563e-05	9.09631e-05	8.23843e-05	0.000133488	8.81973e-05	7.44827e-05	5.84449e-05	6.23179e-05	8.9456e-05	5.81272e-05	6.67545e-05	0.000108062	5.6036e-05	7.44811e-05	7.20931e-05	9.02045e-05	9.43238e-05	7.33818e-05	5.65327e-05	5.90736e-05	5.15331e-05
Gata6	0.000144521	0.000132337	9.39704e-05	8.7251e-05	7.4105e-05	4.98528e-05	5.53629e-05	4.54804e-05	0.000447718	4.82464e-05	2.48381e-05	4.0934e-05	3.39577e-05	4.68641e-05	5.37756e-05	5.25232e-05	7.60453e-05	3.39873e-05	3.35348e-05	7.04018e-05	4.90295e-05	3.79762e-05	0.000137335	5.59568e-05	6.26969e-05	6.54852e-05	3.58297e-05	0.000148952	4.43008e-05	5.50299e-05	4.8526e-05	6.28906e-05	0.000208216	7.56985e-05	0.000187193	0.000129822	0.000105955	7.06302e-05	7.21212e-05	0.000165013	4.56572e-05	8.72039e-05	3.56631e-05	4.92467e-05	2.78493e-05	5.37252e-05	3.46927e-05	5.76855e-05	4.45902e-05
Tbx21	0.00015665	0.000104537	0.000111566	0.000108726	0.000133628	0.00196199	0.000169761	0.000153079	0.000131788	0.000122832	0.000141731	0.000387438	0.000127483	9.0083e-05	0.000140301	0.000273114	0.000136384	0.000196001	0.000394038	0.000217508	0.000759338	0.00162321	0.000378775	0.00102956	0.000367425	0.000381363	0.000419306	0.000267841	0.000514785	0.000249413	0.000487439	0.000140177	0.000348927	0.000415103	0.00417584	0.00172476	0.0143505	0.0142526	0.0116605	0.0095661	0.0135013	0.0101936	0.00424331	0.00106381	0.00467381	0.000528952	0.00381957	0.000427236	0.000266685
Relb	0.000715858	0.000516751	0.000803853	0.000486832	0.00052936	0.00817738	0.00647998	0.00105678	0.00132348	0.00060552	0.000911817	0.00403884	0.00207596	0.00137947	0.000379959	0.00051455	0.000499258	0.00160469	0.0025614	0.00219492	0.00118407	0.00211668	0.00215438	0.00117884	0.00286278	0.00220776	0.00198253	0.00256168	0.00256276	0.00279096	0.00225696	0.00143884	0.00297214	0.00383708	0.00236831	0.00270529	0.000822785	0.000763991	0.000848475	0.00146378	0.000825767	0.000618377	0.0010265	0.000781877	0.00182514	0.000766287	0.000926086	0.000556544	0.00128519
Egr3	0.000251373	0.000197313	0.000207359	0.000218421	0.000218965	0.00058528	0.00119473	0.000896511	0.000255737	0.000290737	0.00018422	0.000220597	0.000226792	0.000180951	0.000312811	0.000204955	0.000252446	0.00130363	0.00203832	0.000879422	0.000216645	0.00111547	0.0011354	0.000359062	0.000304607	0.000401304	0.000660415	0.000868517	0.00207608	0.00501107	0.000578898	0.000269356	0.000421819	0.000331006	0.0006557	0.000635635	0.000198396	0.000181145	0.000491801	0.000727053	0.000413964	0.000189242	0.00101852	0.00103049	0.000784152	0.000643103	0.000324788	0.000169754	0.000734738
Barx2	2.6146e-05	2.2811e-05	1.95529e-05	2.0741e-05	1.63802e-05	2.56705e-05	4.72044e-05	1.60014e-05	2.42418e-05	1.73979e-05	1.66516e-05	1.32389e-05	3.59441e-05	2.55538e-05	3.09509e-05	2.06e-05	2.12144e-05	1.37873e-05	1.84956e-05	1.70323e-05	1.97215e-05	2.42526e-05	2.95909e-05	1.643e-05	1.83699e-05	2.68365e-05	2.26582e-05	1.63766e-05	1.40562e-05	1.8909e-05	1.47149e-05	2.81591e-05	1.73021e-05	2.22646e-05	1.73431e-05	4.22647e-05	1.42091e-05	2.25423e-05	2.58539e-05	9.9241e-06	1.7099e-05	1.35723e-05	3.39959e-05	2.11568e-05	1.30025e-05	1.85292e-05	8.80737e-06	1.84044e-05	1.55221e-05
Klf6	0.0082933	0.00941781	0.0085919	0.00575746	0.00680708	0.0154092	0.0175201	0.0115741	0.0177431	0.0283378	0.0281336	0.0422067	0.0279814	0.025974	0.00747758	0.00627322	0.00549485	0.0127319	0.0124469	0.00760721	0.00751487	0.00876384	0.00829013	0.0110916	0.00845459	0.00760963	0.011922	0.00988413	0.0103137	0.0107823	0.00742978	0.017128	0.0316097	0.0218866	0.0314928	0.0260615	0.0158031	0.0169788	0.0172316	0.0154673	0.0218861	0.0168992	0.0167515	0.00698362	0.0175574	0.0106398	0.0181624	0.00810556	0.0222006
Hoxc12	2.20265e-05	1.82489e-05	4.21475e-05	2.11229e-05	2.60409e-05	2.65045e-05	2.20585e-05	1.33888e-05	3.47079e-05	1.47439e-05	1.6648e-05	9.79596e-06	3.12457e-05	2.17149e-05	2.88052e-05	2.91013e-05	1.50656e-05	1.41922e-05	1.02412e-05	1.11583e-05	2.02809e-05	2.049e-05	1.97082e-05	1.75541e-05	1.97403e-05	2.31203e-05	1.5074e-05	1.79246e-05	1.82182e-05	1.39439e-05	1.58312e-05	2.97971e-05	1.64091e-05	1.80548e-05	1.25304e-05	1.29068e-05	1.49828e-05	1.19932e-05	0.000187797	1.39418e-05	9.05635e-06	1.86118e-05	1.92335e-05	1.6887e-05	7.91401e-06	2.55097e-05	1.35263e-05	1.45264e-05	1.5176e-05
Obox7	2.39262e-05	4.33635e-05	1.15615e-05	1.02877e-05	7.03467e-06	1.64674e-05	1.35795e-05	2.15594e-05	3.06268e-05	2.18337e-05	1.37774e-05	4.41659e-05	1.20414e-05	5.3838e-05	3.12151e-05	2.13847e-05	2.51726e-05	4.57726e-05	2.2689e-05	1.75372e-05	3.99588e-05	6.16476e-05	3.27521e-05	1.85954e-05	3.18939e-05	1.53571e-05	2.37053e-05	1.43515e-05	2.15932e-05	3.0155e-05	2.7915e-05	1.25697e-05	1.41905e-05	1.47887e-05	1.02545e-05	1.33311e-05	5.84821e-06	6.94292e-06	5.29184e-06	1.07751e-05	6.24318e-06	7.32788e-06	1.06253e-05	1.57967e-05	7.1477e-06	1.91966e-05	1.45224e-05	1.80065e-05	1.69857e-05
Zfp647	0.000595685	0.000612535	0.000425728	0.000475756	0.000506258	6.66817e-05	8.04273e-05	6.04782e-05	6.1552e-05	7.27939e-05	5.71694e-05	5.59361e-05	6.33959e-05	0.000187382	0.000187576	0.000416168	0.000353223	0.000167832	0.000287717	0.000236367	6.72994e-05	0.00025549	0.000262155	0.00015975	0.000199991	0.000228823	0.000322536	0.000114978	0.000113812	6.20569e-05	0.000161973	0.000106181	8.79546e-05	0.000459022	0.00020158	0.000105985	8.85578e-05	5.19961e-05	0.000140834	9.1876e-05	4.16032e-05	0.000145817	0.000119119	0.000403201	3.89513e-05	0.00102984	4.1669e-05	0.000472041	0.000198735
Rfx5	0.000613614	0.000427631	0.00123785	0.00077885	0.00053161	0.00104737	0.00111982	0.000718436	0.000239472	0.000126891	0.000257875	0.000359603	0.000270881	0.000806826	0.000313885	0.000494517	0.000739584	0.00110244	0.00112842	0.000587429	0.000789543	0.000855975	0.000613216	0.000499639	0.000371085	0.000310464	0.00158048	0.000543565	0.000930006	0.00130268	0.000847175	0.00103465	0.000918598	0.000994274	0.000780303	0.000571339	0.000490255	0.000527008	0.000300033	0.000393595	0.000565305	0.000750994	0.000211405	0.000834412	0.000245884	0.000739027	0.000342206	0.000578229	0.00113954
Cux1	0.00101857	0.00128161	0.000763847	0.000836491	0.00089618	0.000336447	0.000457412	0.000430727	0.000529676	0.000435929	0.000479727	0.000322407	0.000481228	0.000411373	0.000872791	0.00267519	0.00114883	0.000625191	0.000598672	0.000934678	0.000542588	0.00057553	0.000273481	0.000319483	0.000484253	0.000449054	0.000806181	0.000946546	0.000753375	0.000726518	0.00104639	0.000580941	0.000292707	0.000350346	0.000290643	0.000496223	0.00102507	0.00040534	0.000399035	0.000321902	0.000473264	0.000439434	0.00033357	0.00105387	0.000534593	0.00187152	0.000657257	0.0011084	0.000516039
Homez	1.87688e-05	8.04944e-06	4.64036e-05	1.05618e-05	5.57792e-05	8.69372e-05	5.57094e-05	4.85303e-05	5.30433e-05	3.80979e-05	4.81358e-05	5.12045e-06	2.95858e-05	6.2112e-06	3.99023e-05	3.94139e-05	2.12545e-05	8.34321e-05	7.18788e-05	2.14878e-05	1.41537e-05	2.01042e-05	7.86019e-05	6.2075e-05	1.92295e-05	5.88959e-05	4.26541e-05	4.83753e-05	5.45361e-05	7.13942e-05	9.84932e-05	5.05522e-05	7.59466e-06	4.87454e-05	3.13047e-05	4.6129e-05	0.000111622	9.90914e-05	6.4523e-05	2.86331e-05	6.2799e-05	7.16879e-05	2.68924e-05	5.86407e-05	4.80289e-05	3.39049e-05	9.85963e-05	4.65941e-05	2.08452e-05
Hesx1	0.000109398	2.72916e-05	7.10924e-05	2.02434e-05	4.23821e-05	2.94781e-05	4.43974e-05	2.92724e-05	2.44172e-05	2.04342e-05	1.47473e-05	1.82472e-05	5.73792e-05	2.10134e-05	2.64222e-05	2.61988e-05	5.26401e-05	4.16974e-05	1.54256e-05	1.45957e-05	5.93297e-05	4.80665e-05	4.33377e-05	2.49724e-05	2.57964e-05	3.07228e-05	4.45622e-05	2.01349e-05	1.43629e-05	1.94032e-05	2.61722e-05	2.30313e-05	8.05846e-05	2.57607e-05	1.75981e-05	1.86369e-05	1.20682e-05	4.5433e-05	7.40779e-05	1.73481e-05	1.84557e-05	1.77697e-05	2.06684e-05	5.72501e-05	2.22822e-05	9.80589e-05	1.31737e-05	6.0931e-05	4.81981e-05
Irf2	0.00305587	0.00319641	0.00442452	0.00988382	0.00420471	0.00526183	0.00472084	0.00561126	0.00654049	0.00409727	0.00431835	0.00371232	0.00617188	0.00467874	0.00398233	0.00481664	0.0038504	0.00572652	0.00566988	0.00480728	0.00556897	0.004235	0.00591347	0.00542687	0.00406573	0.0105676	0.00649686	0.0106947	0.00562238	0.00618687	0.00719974	0.00637179	0.001895	0.00277125	0.00280105	0.00200491	0.00517025	0.00734222	0.00413846	0.0046799	0.00536192	0.00520032	0.00339613	0.00364905	0.00436158	0.00254563	0.00402352	0.0027652	0.002977
Zfp184	0.000837835	0.000907143	0.00117751	0.000790974	0.00108825	0.000116083	0.000375992	0.000170134	0.000149104	0.00011628	0.000104677	8.35812e-05	0.000141853	0.000258457	0.000659616	0.000961605	0.000743817	0.000404022	7.5977e-05	0.000285746	0.000165441	0.000196624	0.000409863	0.000395511	0.000370937	0.000242493	7.88424e-05	5.68345e-05	0.000198637	0.000222223	0.000256461	0.000235366	7.54997e-05	0.000271448	7.64215e-05	0.00023933	7.31899e-05	7.29005e-05	0.000255477	0.000187558	0.000236146	4.95037e-05	7.54741e-05	0.000455793	0.000114521	0.000507836	0.000184098	0.000360299	5.75939e-05
Eomes	3.47384e-05	2.10837e-05	2.25303e-05	2.14771e-05	2.24951e-05	2.72879e-05	4.90997e-05	4.6445e-05	1.85523e-05	3.96539e-05	9.98469e-05	2.51051e-05	2.40354e-05	2.17667e-05	2.85269e-05	3.74904e-05	3.13485e-05	0.000119349	2.52909e-05	3.22396e-05	5.76715e-05	5.97389e-05	5.13043e-05	5.17587e-05	0.000253772	6.99321e-05	3.38146e-05	2.46599e-05	2.65121e-05	8.18665e-05	2.75999e-05	0.000106232	3.64102e-05	2.08565e-05	5.23368e-05	3.38781e-05	0.00361505	0.00335688	0.00291546	0.00197132	0.00324442	0.00257221	0.0008138	0.000309643	0.000798782	7.87461e-05	0.000679831	2.87185e-05	3.08873e-05
Runx2	0.00204304	0.00212703	0.00285513	0.00291788	0.00333671	0.00178535	0.000828419	0.00923453	0.000172646	0.00141503	0.00174335	0.000870443	0.000723409	0.00154008	0.00385776	0.0046847	0.000553411	0.00022746	0.000148948	0.000140409	0.000228382	0.00039681	0.000203008	0.0014109	0.00113971	0.00127421	0.000248626	0.000151076	0.000140367	0.000563899	0.00105343	0.000311128	0.000511131	0.00161969	0.00246304	0.00118899	0.00327214	0.00402606	0.00306157	0.00241303	0.00393484	0.00436929	0.00243722	0.00181748	0.0014584	0.000954694	0.00198049	0.00140394	0.00264567
Gbx2	0.000358283	0.000244725	0.000202012	0.000112257	0.00013756	8.13687e-05	6.96836e-05	1.86083e-05	0.000134522	3.71399e-05	3.17946e-05	2.77868e-05	5.95918e-05	4.52275e-05	0.000159555	6.03148e-05	6.05018e-05	3.32314e-05	3.95853e-05	3.08675e-05	5.19634e-05	8.69117e-05	5.9677e-05	3.50891e-05	4.41714e-05	4.49788e-05	4.40017e-05	9.78328e-05	5.02034e-05	3.30141e-05	2.97302e-05	4.98192e-05	6.37423e-05	3.38564e-05	3.2882e-05	2.95746e-05	2.15586e-05	4.13932e-05	3.7006e-05	3.13037e-05	2.33428e-05	2.61055e-05	2.3283e-05	1.86209e-05	2.46343e-05	1.663e-05	1.64672e-05	1.74286e-05	2.63516e-05
Hnf1b	6.02376e-05	7.56959e-05	4.42434e-05	4.22766e-05	4.81353e-05	0.000144381	5.87732e-05	7.2976e-05	7.60973e-05	4.0032e-05	3.62884e-05	3.19006e-05	5.12801e-05	4.00145e-05	8.07467e-05	0.000246076	0.000166375	0.000216803	3.89188e-05	4.83344e-05	0.0001048	0.000124825	4.65297e-05	8.64678e-05	9.18939e-05	6.05298e-05	6.89565e-05	3.10931e-05	3.30151e-05	3.90294e-05	9.3988e-05	0.000104123	5.44291e-05	5.09965e-05	7.82988e-05	4.10509e-05	0.000113471	5.85584e-05	4.87846e-05	4.77425e-05	4.2525e-05	5.61875e-05	2.75864e-05	5.02863e-05	5.35894e-05	5.586e-05	5.73092e-05	7.62635e-05	4.39884e-05
Tbx3	5.64867e-05	4.9892e-05	4.98188e-05	5.43867e-05	5.94544e-05	0.00011087	8.06743e-05	4.65284e-05	4.1183e-05	0.0001072	7.11297e-05	5.13574e-05	5.24008e-05	3.82997e-05	6.6926e-05	6.59626e-05	5.54706e-05	0.000134645	4.41863e-05	4.51827e-05	8.189e-05	6.31985e-05	5.98262e-05	0.000154113	6.20016e-05	0.000111456	4.85251e-05	5.79678e-05	4.53441e-05	5.18282e-05	3.92962e-05	5.29198e-05	5.06617e-05	0.000153021	0.000254255	0.000122131	0.000104491	0.000426508	0.000120267	0.000162882	0.000107831	0.000116536	0.000138097	6.12097e-05	9.76799e-05	3.91021e-05	8.58706e-05	6.59368e-05	5.89813e-05
Zfp324	0.000552632	0.000410803	0.000475111	0.000386705	0.000326795	0.000236849	0.000206451	0.000327919	0.000464148	0.000197474	0.000163691	5.72677e-05	0.000170548	0.000256693	0.000395073	0.000410117	0.000428354	0.000342683	0.00028522	0.000371032	0.000269446	0.000271554	0.000308842	0.000712592	0.000222013	0.000409454	0.000521014	0.000499157	0.000314851	0.000354343	0.000410934	0.000320344	0.000207683	0.000323374	0.000256835	0.000342554	0.000424396	0.000408786	0.000328376	0.000372771	4.73446e-05	0.000393418	0.000633247	0.000471471	0.000518321	0.000270774	0.000435588	0.000497873	0.00029389
Tfap2b	0.000293948	0.000188689	0.000269058	0.000427123	0.000203465	0.000256646	0.000324667	0.000264321	0.000286464	0.000285103	0.00118541	0.000219758	0.000348168	0.000211777	0.000325723	0.000223247	0.000228429	0.00026357	0.000188015	0.000291876	0.000281341	0.000225164	0.000226603	0.000284868	0.000255333	0.000377404	0.000209493	0.000180502	0.000268334	0.000435521	0.000262794	0.000197382	0.00019211	0.000213466	0.000203455	0.00025205	0.000223876	0.000230407	0.000313208	0.000211021	0.000475844	0.000216426	0.000191128	0.00019594	0.000365307	0.000358809	0.000324335	0.000209644	0.000153786
Zfp41	0.000329246	0.000259662	0.00022496	0.000467633	0.000320653	0.000149456	0.000116659	0.000163044	0.000208091	0.00017343	7.30454e-05	8.72591e-05	4.8425e-05	7.15341e-05	0.000325811	0.000304806	0.000566553	0.000117249	0.000120983	0.000166315	0.000273277	0.000175913	0.000115216	0.000134363	0.000318073	0.000246093	0.000138329	0.000100165	0.000135535	0.000133976	8.64154e-05	8.54913e-05	0.000133775	0.000272491	0.000202408	0.000174055	0.00014348	0.000104295	0.000109618	0.000177798	0.000107887	0.000176283	0.000106446	0.000152685	0.000276398	0.000263892	0.000118576	0.000103243	0.000131062
Foxp2	5.1952e-05	0.000360972	0.000161669	5.7489e-05	5.24252e-05	5.89974e-05	0.000178795	0.000136699	7.56619e-05	0.000127895	0.000104895	8.98076e-05	0.000152472	0.00025842	0.000117988	8.11109e-05	7.51232e-05	4.03913e-05	4.73137e-05	6.12166e-05	8.85502e-05	8.79602e-05	6.57494e-05	0.000203948	0.000820277	0.000432225	6.70025e-05	4.73724e-05	4.9557e-05	8.52473e-05	5.21496e-05	8.08213e-05	7.23666e-05	0.000113999	8.04504e-05	0.000197043	6.18214e-05	9.3167e-05	7.47897e-05	9.13943e-05	7.91384e-05	0.00030823	6.09212e-05	5.58773e-05	0.000124319	0.000163912	4.69052e-05	0.00014366	0.000483373
Hoxb2	0.000143621	9.24299e-05	6.00814e-05	9.47943e-05	2.29525e-05	2.99732e-05	2.76101e-05	2.37996e-05	3.0468e-05	2.42701e-05	1.84691e-05	1.2313e-05	4.53708e-05	2.2077e-05	3.13978e-05	1.96908e-05	0.000101707	2.6349e-05	1.41109e-05	1.92003e-05	1.99534e-05	1.81086e-05	3.44569e-05	2.89193e-05	1.73135e-05	3.1297e-05	1.53977e-05	1.49369e-05	5.8679e-06	1.48124e-05	2.85481e-05	2.18272e-05	1.51666e-05	2.82707e-05	1.79943e-05	2.15301e-05	1.59996e-05	3.40252e-05	2.53443e-05	1.5883e-05	1.22788e-05	1.95538e-05	1.7816e-05	1.74678e-05	2.04275e-05	2.50877e-05	1.47618e-05	1.57062e-05	3.65988e-05
Zfp143	0.00266853	0.00298418	0.00201643	0.00241474	0.00193619	0.00178908	0.00107161	0.00246761	0.00184598	0.00330381	0.0022029	0.00155793	0.00212389	0.00241761	0.00200756	0.00255779	0.0032758	0.00294411	0.00328419	0.0022938	0.00233947	0.00241694	0.00242688	0.00194098	0.00203672	0.00227048	0.00297813	0.00205363	0.00267249	0.00247317	0.00284018	0.00245924	0.00138988	0.0020771	0.00276214	0.00171208	0.0030417	0.00276051	0.00289084	0.00254157	0.00189183	0.00321301	0.00253409	0.00264835	0.00278639	0.00179182	0.00239728	0.00227936	0.00280977
Gmeb1	0.000214013	0.000168536	0.000203556	0.000213417	0.000202826	0.00027988	9.06303e-05	0.000134644	0.000233592	0.00022239	0.000233939	0.000256523	0.000107835	0.000179484	0.000138737	0.000206238	0.000243033	0.000288974	0.000179305	0.000695047	0.000180958	0.00016977	0.000132725	0.000193882	0.000132194	0.000157239	0.000226125	0.0001764	0.000229882	0.000207031	0.000159996	0.000129801	0.00018684	0.000306032	0.000190788	0.000264236	0.000230085	0.00019096	0.000238806	0.000191032	0.000270008	0.000192541	0.000434157	0.000232157	0.000230432	0.00024644	0.000303274	0.00027801	0.000327327
Onecut2	8.78722e-06	1.69962e-05	9.50274e-06	7.64622e-06	6.91564e-06	5.54308e-06	9.43281e-06	1.39596e-05	1.00747e-05	1.10803e-05	5.35796e-06	4.24156e-06	5.65512e-06	1.07413e-05	6.69556e-06	5.92331e-06	5.9421e-06	8.12501e-06	5.21245e-06	3.8799e-06	2.01939e-05	1.0128e-05	1.40606e-05	1.18e-05	1.19952e-05	1.10634e-05	5.75217e-06	3.69352e-06	2.45266e-06	8.69439e-06	6.49545e-06	9.45386e-06	6.63355e-06	1.11836e-05	6.49116e-06	1.29855e-05	1.00426e-05	1.39496e-05	1.07434e-05	6.97903e-06	5.3931e-06	1.42328e-05	4.58499e-06	3.31533e-06	7.13754e-05	7.67476e-05	1.20144e-05	3.55223e-06	1.21948e-05
Mafb	0.000487632	0.00033957	0.000450858	0.000530733	0.0006178	0.000995037	0.000324318	0.00063471	0.0100077	0.000580126	0.00042906	0.00247555	0.00238202	0.0012078	0.000232802	0.000157306	0.000158425	0.000131659	0.000150075	0.000132361	0.000337467	0.000146112	0.000148603	0.00793094	0.000274102	0.000314278	0.000640718	0.000129464	0.00012266	0.000156233	0.000174747	0.000237419	0.000193311	0.000166311	0.000241529	0.000467234	0.0002525	0.000241901	0.000249216	0.000171126	0.000149391	0.000130206	0.000889197	0.000202308	0.000124976	0.000169562	0.000144735	0.000197296	0.000188364
Mlxip	0.000315482	0.000314475	0.000564386	0.00046677	0.000551091	0.000425637	0.000565449	0.000533568	0.0029458	0.000107416	0.000500602	0.000287486	0.000389279	0.000175951	0.000641447	0.000699455	0.000488485	0.000735608	0.000670359	0.000527834	0.000738978	0.00075938	0.000768459	0.000503354	0.00048809	0.000472041	0.000400098	0.000502867	0.000506245	0.000540527	0.000668691	0.000378949	0.000376742	0.000395278	0.00054654	0.000286318	0.000576382	0.000670532	0.0006042	0.000480729	0.000661321	0.000527146	0.00045629	0.000410902	0.000473735	0.000456067	0.000425803	0.000672616	0.000378007
Sox8	0.000145751	3.68335e-05	7.79014e-05	2.40829e-05	0.000236815	0.000107456	6.64125e-05	7.78558e-05	5.56035e-05	2.48153e-05	4.73138e-05	2.1564e-05	6.36263e-05	3.63938e-05	3.4759e-05	4.21391e-05	4.08534e-05	5.18987e-05	3.65605e-05	6.52251e-05	4.03266e-05	6.52546e-05	2.98669e-05	9.22757e-05	2.89854e-05	0.000424896	3.70201e-05	2.67165e-05	2.00408e-05	3.43638e-05	3.41783e-05	2.77887e-05	8.77416e-05	2.46173e-05	2.16242e-05	5.59094e-05	2.92127e-05	5.72256e-05	3.55457e-05	2.58921e-05	2.61598e-05	5.50707e-05	8.62643e-05	2.88775e-05	0.000101645	3.75165e-05	3.14352e-05	2.07789e-05	1.86514e-05
Lhx2	2.74444e-05	4.21295e-05	2.89674e-05	3.80516e-05	3.10865e-05	5.81564e-05	6.44949e-05	0.000127711	3.95873e-05	3.35498e-05	2.12895e-05	2.6817e-05	0.000109391	3.24462e-05	4.28396e-05	4.36124e-05	3.84227e-05	2.63661e-05	2.04101e-05	2.75676e-05	0.000102731	4.48134e-05	4.28318e-05	4.98546e-05	3.56226e-05	5.7107e-05	7.60991e-05	3.39288e-05	2.80831e-05	3.51869e-05	4.40401e-05	2.96151e-05	2.73135e-05	3.00155e-05	7.20841e-05	3.45338e-05	2.16189e-05	2.48498e-05	2.26677e-05	2.44206e-05	2.88126e-05	2.89942e-05	5.17547e-05	8.38959e-05	3.21511e-05	2.45193e-05	2.36384e-05	2.79513e-05	3.00223e-05
Foxa2	7.1297e-05	0.000100998	7.33161e-05	6.49685e-05	6.64906e-05	9.80935e-05	0.000197586	7.00527e-05	8.97229e-05	8.329e-05	9.41393e-05	6.55049e-05	9.17735e-05	8.65641e-05	5.71328e-05	7.25524e-05	9.18718e-05	6.70742e-05	7.98955e-05	5.0255e-05	0.000124606	8.87913e-05	7.94463e-05	0.000131021	0.000281963	0.000137974	6.43742e-05	5.44781e-05	6.46085e-05	8.0068e-05	7.6841e-05	7.85624e-05	5.7442e-05	7.90534e-05	0.000241258	0.000266579	7.73521e-05	7.01737e-05	8.20298e-05	0.000112577	0.000105212	7.76698e-05	9.95968e-05	7.02687e-05	0.000144014	8.12315e-05	8.313e-05	8.89337e-05	0.000140486
Duxbl1	0.000107408	9.61161e-05	0.000116304	7.57273e-05	0.000110148	0.000115702	0.000143473	0.0058427	0.000120869	8.44103e-05	6.4512e-05	5.91933e-05	7.72348e-05	0.00029217	8.2152e-05	0.000105315	9.48422e-05	0.000103268	0.00013227	9.59689e-05	0.000111541	9.95694e-05	0.00023594	0.000225568	0.000133508	0.000159305	8.2501e-05	0.000260574	8.74574e-05	9.50318e-05	0.000126285	9.97749e-05	8.08271e-05	0.000398324	0.000103855	9.94027e-05	8.45184e-05	0.000165551	0.000293019	0.000169875	7.30855e-05	9.02231e-05	7.93832e-05	0.000101928	0.000521997	0.00010707	9.65217e-05	7.93688e-05	0.000104376
Rbpj	0.00145171	0.00246153	0.00176831	0.00156227	0.00132868	0.00174453	0.00181637	0.00148871	0.00156822	0.00120364	0.0010497	0.00236923	0.00191311	0.00117169	0.00139078	0.00192344	0.000989864	0.000863913	0.000803069	0.00117226	0.00105794	0.000961552	0.0010077	0.00126664	0.00123362	0.00108513	0.00119154	0.000773791	0.000932928	0.000904983	0.00114427	0.000943737	0.00176475	0.00137924	0.00163527	0.00168077	0.000569042	0.000548264	0.00072595	0.000653884	0.000303364	0.000780315	0.000725612	0.00137603	0.00111327	0.00100215	0.000681306	0.00116393	0.00116165
Nkx2-2	9.51007e-05	7.95721e-05	0.000116919	8.53341e-05	0.000101739	8.91201e-05	0.000138341	8.20341e-05	0.000158547	0.000139293	0.000116372	6.90745e-05	0.000120928	9.21375e-05	0.000121302	0.000102813	0.000109817	0.000114377	0.00010278	8.77363e-05	0.000128286	9.83168e-05	0.000119015	0.000155944	0.000153647	0.000225997	0.000122703	9.10845e-05	0.000101841	0.00011261	0.00010666	0.000151686	9.40199e-05	0.000109418	0.000133957	9.21655e-05	0.000234101	0.000122891	0.000112787	0.00010498	0.000100998	0.000261994	0.000118304	0.000137944	0.000145164	0.000130437	0.000118906	0.000125646	0.000116355
Prdm16	0.00243024	0.00163983	0.00184019	0.000921942	0.00186188	0.000576127	0.000263434	0.000203668	0.0011656	0.000312654	0.000672629	0.000141211	0.000948463	0.000567287	0.000916419	0.00119807	0.00132713	0.000432868	0.000356866	0.000192747	0.000556691	0.000908484	0.000557565	0.000781881	0.000289792	0.0011796	0.000214455	0.000713787	0.000199662	0.000195368	0.000401117	0.00053159	0.000443265	0.000215501	0.000213522	0.000141659	0.000130032	0.000142906	0.000160559	0.000131271	0.000198757	0.000123884	0.00174995	0.00221733	0.000754618	0.000845963	0.000683211	0.000867525	0.000637049
Arid3a	0.00035702	0.0008459	0.000484669	0.000431223	0.000404008	0.000595057	0.000628502	0.000944133	0.000723104	0.00117494	0.00101654	0.000772657	0.00153243	0.000860232	0.000581855	0.00053834	0.000516733	0.000610725	0.000431833	0.00128335	0.00130167	0.00115174	0.000550169	0.000955601	0.000891609	0.00193649	0.000506736	0.000804916	0.000502928	0.000509351	0.00119288	0.000592356	0.00093041	0.000664126	0.000307531	0.000858394	0.000424183	0.000297896	0.000324167	0.000317059	0.000370602	0.000774764	0.000710525	0.000604904	0.000451154	0.000467953	0.000316021	0.000364157	0.00033392
Zfp341	0.00292531	0.00151316	0.00196693	0.00282439	0.00125611	0.00191292	0.00291045	0.00215702	0.000650298	0.00107006	0.00104493	0.00284792	0.00133867	0.0024414	0.00202152	0.00231899	0.00182221	0.00278192	0.00249468	0.00208761	0.00240288	0.002653	0.00169929	0.00154915	0.00198394	0.00215475	0.00163935	0.00142978	0.00210828	0.0029796	0.00195913	0.00181421	0.00253042	0.00208561	0.00187931	0.00193131	0.00232025	0.00132063	0.00157087	0.00121906	0.00153139	0.00220485	0.00211502	0.00144683	0.0020959	0.00247373	0.00223696	0.00186355	0.00269001
Pitx1	3.1993e-05	5.64976e-05	3.16086e-05	4.53992e-05	2.9247e-05	3.60727e-05	4.30941e-05	4.30903e-05	5.22215e-05	4.8386e-05	3.14737e-05	2.88486e-05	3.3755e-05	2.87394e-05	5.48499e-05	4.38551e-05	5.8519e-05	7.02319e-05	3.35275e-05	3.03451e-05	6.74736e-05	9.13744e-05	5.38399e-05	9.28547e-05	3.0178e-05	7.76189e-05	4.61633e-05	9.3883e-05	3.92778e-05	5.05113e-05	4.65046e-05	2.46607e-05	2.4306e-05	3.51548e-05	2.32581e-05	3.78267e-05	2.09308e-05	1.88815e-05	2.21962e-05	2.01394e-05	2.32385e-05	2.1043e-05	2.62856e-05	4.27121e-05	1.92235e-05	4.06152e-05	3.0604e-05	0.000105351	2.60899e-05
Spdef	0.000108708	6.91558e-05	0.000141994	9.25638e-05	7.48591e-05	8.41279e-05	0.000123929	0.000186122	9.70379e-05	0.000164146	0.000447043	7.50683e-05	7.84528e-05	7.52474e-05	0.00010352	9.05856e-05	9.14062e-05	0.000135838	8.97049e-05	7.24367e-05	9.14632e-05	8.60181e-05	8.86772e-05	0.000140152	0.000109791	0.000177651	0.00010113	7.11243e-05	9.1327e-05	8.68436e-05	8.64009e-05	0.000124396	5.64255e-05	5.89628e-05	8.27282e-05	6.62216e-05	7.77355e-05	9.31201e-05	8.83007e-05	7.87919e-05	8.62145e-05	0.000105156	7.77048e-05	9.27687e-05	0.000110951	0.000192614	8.0447e-05	9.96371e-05	7.63423e-05
Hoxa4	4.39296e-05	0.00016602	3.46788e-05	3.36049e-05	5.61494e-05	1.43088e-05	2.25606e-05	1.48093e-05	1.8766e-05	1.9197e-05	2.91253e-05	9.80065e-06	3.96362e-05	1.85251e-05	1.50184e-05	2.75937e-05	1.31101e-05	2.6339e-05	1.19533e-05	1.07511e-05	1.87596e-05	1.6997e-05	2.22248e-05	2.78255e-05	4.2281e-05	2.67594e-05	1.34926e-05	1.34226e-05	6.91252e-06	1.21355e-05	2.13368e-05	1.88548e-05	2.05215e-05	3.11153e-05	1.40266e-05	2.11793e-05	1.26377e-05	2.72853e-05	1.34711e-05	1.20063e-05	7.95704e-06	1.29059e-05	1.46304e-05	1.25775e-05	2.03496e-05	1.34199e-05	1.02006e-05	1.04692e-05	3.15757e-05
Snai1	0.00014727	0.000134283	0.000160334	0.000153054	0.000200618	0.000997845	0.000846868	0.00110904	0.000147069	0.000631723	0.000262245	0.000769093	0.000150613	0.000153456	0.00079999	0.00027024	0.000276921	0.00087678	0.000176064	0.000736834	0.000305405	0.000666595	0.00114201	0.000848142	0.000378383	0.000461717	0.00049013	0.0005508	0.00111064	0.000782945	0.000815036	0.000251102	0.000636919	0.00025982	0.000511444	0.000312547	0.00018588	0.000404412	0.000351259	0.000147742	0.00012819	0.000187763	0.000175165	0.000638138	0.000218382	0.000271238	0.000164812	0.000519964	0.000133002
Klf10	0.00766754	0.00754482	0.00729618	0.00494833	0.00585542	0.0027867	0.00130816	0.00287465	0.0101512	0.00509289	0.00686955	0.00957123	0.00866247	0.00716706	0.00487517	0.00465396	0.00486547	0.00195714	0.00279129	0.00353987	0.00274686	0.00469532	0.00133456	0.00348281	0.00302342	0.00240539	0.00205022	0.00212648	0.00307734	0.00246643	0.00252496	0.00277229	0.0036751	0.00197285	0.00326612	0.00254747	0.0069007	0.00678667	0.00605989	0.00681375	0.00571079	0.00600029	0.00383706	0.00478799	0.00270583	0.00320747	0.00300576	0.0038114	0.00469005
Foxj3	0.00221686	0.00283622	0.00369927	0.0022677	0.00238185	0.00283967	0.0036425	0.00226941	0.00309302	0.00171709	0.00176626	0.00201382	0.00244092	0.00428336	0.0025418	0.00278156	0.00219511	0.00205454	0.00221466	0.0018046	0.00353273	0.00310223	0.00194975	0.0025558	0.00373441	0.00176627	0.00201299	0.00265609	0.00288097	0.00203741	0.00227825	0.00281152	0.00217023	0.0020974	0.00251005	0.00206605	0.0026452	0.00295263	0.00287456	0.00356698	0.00450419	0.00365225	0.0039476	0.00293768	0.00357327	0.00205974	0.0029967	0.00314455	0.00318793
Myrf	3.66403e-05	4.11285e-05	7.04278e-05	4.0796e-05	3.15183e-05	7.38845e-05	0.000100311	3.33085e-05	2.32618e-05	4.06629e-05	1.16073e-05	2.79036e-05	1.70449e-05	0.000116599	3.70575e-05	4.63057e-05	4.31595e-05	2.42028e-05	3.13459e-05	6.08059e-05	6.36014e-05	4.85684e-05	6.16097e-05	2.99546e-05	0.000280215	5.27821e-05	6.4324e-05	3.51658e-05	3.01987e-05	4.17314e-05	4.45213e-05	2.25837e-05	3.96393e-05	6.47613e-05	8.24923e-06	7.20512e-05	4.0779e-05	3.82168e-05	2.67649e-05	4.87365e-05	2.56132e-05	1.80755e-05	6.08693e-05	3.21486e-05	3.31694e-05	2.94125e-05	0.000107785	4.71496e-05	3.43057e-05
Bhlhe41	0.000136202	0.000128486	5.73806e-05	5.38653e-05	4.79956e-05	4.33146e-05	0.000100609	9.51415e-05	0.000127187	5.04934e-05	9.23271e-05	8.65015e-05	3.33262e-05	3.62087e-05	5.51936e-05	6.36938e-05	8.10189e-05	0.0010007	0.000189889	0.000602767	0.00011437	0.000696149	0.000661869	0.00116302	0.000763648	0.00140763	0.000783699	0.00072829	0.000483754	0.000285926	0.000643895	0.00102152	4.43862e-05	5.84762e-05	6.234e-05	6.13599e-05	0.000249744	0.000355471	0.000244271	0.000430169	0.000201504	0.000313835	4.24829e-05	0.000179896	8.07878e-05	6.3038e-05	4.31248e-05	4.57205e-05	5.25698e-05
E2f5	0.000166495	0.00015117	0.000230227	0.000185544	0.000230835	0.000123876	0.000263292	7.65667e-05	0.000175408	3.32868e-05	3.63605e-05	1.30502e-05	6.33832e-05	6.44333e-05	0.000175795	0.000184798	0.000188123	0.000214473	0.000134113	0.000116127	0.000343299	0.000406344	0.000166154	8.68132e-05	5.91246e-05	0.000150612	0.000210416	0.000213977	0.000161206	0.000221099	0.000162529	0.000129063	0.00016222	0.000214487	0.000137174	0.000459101	0.000263628	0.000242388	0.000234985	8.28093e-05	2.64461e-05	0.000215385	0.000212937	0.000115769	0.000182858	6.2352e-05	3.32673e-05	4.62878e-05	0.000249396
Sp140	5.55739e-05	8.35227e-05	5.42374e-05	0.000113454	6.33615e-05	0.000127898	0.000155871	0.000258927	0.000121146	0.000397355	0.000337031	0.000219032	0.000360635	0.000108547	0.00010902	0.000144249	2.70629e-05	0.000214174	0.000191924	9.60908e-05	0.000279877	0.000290234	0.000315068	0.000180251	9.84115e-05	0.000527034	0.00033698	0.00018342	0.000129193	0.00023093	0.000716244	0.0002354	4.7455e-05	4.38509e-05	1.50186e-05	5.19286e-05	7.07659e-05	8.15643e-05	9.9904e-05	5.92658e-05	4.60622e-05	8.3953e-05	0.000118708	8.87251e-05	0.000106347	5.68107e-05	0.000122135	2.42463e-05	4.26099e-05
Nr2f6	0.000166243	0.000668345	0.000521327	0.000517961	0.00100924	0.000745564	0.000849923	0.000920794	0.000870737	0.000185598	0.000523956	0.000423237	0.000861437	0.00105802	0.00046266	0.000468124	0.000422678	0.000286252	0.000575487	0.000550881	0.000668674	0.000711524	0.000535541	0.00111419	0.000359339	0.00189699	0.000300652	0.00019257	0.000713096	0.000970617	0.000634438	0.000366517	0.000343386	0.0017876	0.00166298	0.00174026	0.00110694	0.00146585	0.00147666	0.000540647	0.000507343	0.000747032	0.00116942	0.00124237	0.000322371	0.000317334	0.000359426	0.000453164	0.000726075
Zscan10	0.000196632	0.000343176	0.000316166	0.000895502	0.000674824	0.00023648	0.000408361	0.000186297	0.00023025	0.000608525	0.000390719	0.0001549	0.000236589	0.000184462	0.000283518	0.000214358	0.000232465	0.000532372	0.000648479	0.000699328	0.000477982	0.000215508	0.000192572	0.00087128	0.000482632	0.000932935	0.000222949	0.00017925	0.000255372	0.00121465	0.000217522	0.000220823	0.000171992	0.000160398	0.000415199	0.000155139	0.000165782	0.000197892	0.0001528	0.000169154	0.000307075	0.000159155	0.000252298	0.000408586	0.000419343	0.000884613	0.000247096	0.000775436	0.000392501
Fosb	0.000117572	8.25852e-05	0.000115303	8.68721e-05	0.000169685	0.0011883	0.00146058	7.93125e-05	0.000217292	0.000162798	0.000359742	0.000664283	0.000592937	0.000230836	9.46772e-05	7.08839e-05	9.31299e-05	9.7234e-05	9.19319e-05	4.25288e-05	0.000249011	0.000203387	8.96376e-05	0.000163382	0.000125607	0.000130888	0.000308945	6.08661e-05	0.000135449	0.000203894	0.000156784	8.24542e-05	0.00379351	0.00232031	0.00192356	0.00189882	0.000272226	0.000114719	0.000121872	0.000175805	0.000102651	0.000116441	0.000241605	0.000163576	0.000111304	0.000117257	0.00017885	9.27785e-05	8.61001e-05
Tcf7	0.000186861	0.000432719	0.000204437	0.000246483	0.000182235	0.00187797	0.000969247	0.000184281	0.000252	0.000189747	0.000216168	0.000159383	0.000212335	0.00016553	0.000737313	0.00207546	0.000660147	0.000445639	0.000155127	0.000147898	0.000217699	0.000408903	0.000208959	0.000283263	0.000934305	0.00125242	0.000148788	0.000401877	0.000179238	0.000170266	0.000509638	0.000534703	0.00189315	0.00771611	0.00711371	0.00575228	0.00440991	0.00518933	0.00529906	0.00560381	0.00153042	0.00150323	0.0146689	0.0206046	0.0132792	0.0205966	0.0119361	0.022017	0.00753651
Zic4	0.000110348	9.9506e-05	9.99566e-05	7.77039e-05	0.00011505	0.000203283	0.000104681	8.92092e-05	0.000111188	0.000102071	5.98747e-05	0.000400987	8.76937e-05	7.02902e-05	0.000129509	0.000113085	0.0001214	0.000125538	0.000132344	8.70232e-05	0.000115564	0.000146326	0.000104966	0.000128986	0.000113748	0.00017818	9.75416e-05	9.19811e-05	0.000101936	0.000101131	9.84253e-05	0.000100458	0.000138728	7.67932e-05	0.000133654	0.000208983	9.48333e-05	0.00017067	0.000119904	0.000206732	8.14499e-05	9.66051e-05	0.000174475	0.000107714	0.00013264	0.000111526	0.000149617	0.000196907	8.46982e-05
Pax7	6.27661e-05	6.05727e-05	6.00673e-05	3.16628e-05	4.80842e-05	8.68604e-05	6.72923e-05	3.1387e-05	5.67689e-05	3.15344e-05	2.80732e-05	7.63174e-05	6.71293e-05	0.000116538	4.0701e-05	3.48681e-05	6.95499e-05	2.89126e-05	4.85514e-05	8.60101e-05	5.23848e-05	7.18924e-05	9.2675e-05	0.00148575	4.70182e-05	5.82235e-05	3.20966e-05	3.37496e-05	4.06478e-05	6.4495e-05	5.32253e-05	6.64473e-05	5.47896e-05	2.61349e-05	3.40819e-05	2.8516e-05	2.8445e-05	3.83325e-05	4.46653e-05	4.28239e-05	2.8224e-05	5.87776e-05	4.15763e-05	2.93467e-05	3.18248e-05	2.72751e-05	3.63102e-05	3.77633e-05	4.23677e-05
Sox13	0.0001415	0.000116091	0.000140186	8.73404e-05	8.86017e-05	4.23519e-05	3.22419e-05	6.06403e-05	0.000137067	6.08778e-05	8.69445e-05	1.62995e-05	2.27935e-05	1.86205e-05	7.00124e-05	8.56646e-05	4.0191e-05	3.68588e-05	2.94954e-05	2.88274e-05	3.07544e-05	7.02273e-05	4.37569e-05	9.25835e-05	7.08405e-05	5.96162e-05	3.02209e-05	7.0576e-05	3.38209e-05	3.86366e-05	3.53267e-05	2.17421e-05	2.72657e-05	3.06513e-05	3.40382e-05	1.71501e-05	3.6142e-05	2.50923e-05	2.49575e-05	2.12537e-05	2.69457e-05	3.55408e-05	0.000464853	0.000566264	0.000169042	0.00105576	0.000284014	0.00100937	0.000483597
Neurog2	0.00010372	9.01771e-05	9.56645e-05	9.64878e-05	0.00010258	0.000116649	0.00012826	0.000138896	0.000222689	8.79879e-05	6.66487e-05	9.71381e-05	0.000139704	7.17785e-05	0.000145822	0.000132364	0.000205011	8.62491e-05	0.000109474	0.00016189	0.000136888	0.000170599	0.000113697	0.000217566	0.000329573	0.000336143	0.000105716	0.000105137	9.0882e-05	0.000102167	0.000111399	0.000141944	7.32547e-05	9.65975e-05	0.000100345	8.37984e-05	0.000100954	9.25605e-05	8.63003e-05	8.09381e-05	9.98163e-05	7.02651e-05	7.58248e-05	0.000107126	6.86839e-05	0.000131838	0.000100337	9.34884e-05	6.87692e-05
Gata5	9.10028e-05	6.87159e-05	6.26354e-05	5.04007e-05	4.82276e-05	3.89816e-05	2.76438e-05	3.22211e-05	2.03645e-05	3.07678e-05	1.28733e-05	1.29071e-05	2.03741e-05	2.45095e-05	3.07351e-05	2.85459e-05	4.75032e-05	2.12589e-05	1.54034e-05	6.4236e-05	7.04338e-05	1.69569e-05	4.63958e-05	2.99928e-05	2.61834e-05	2.88163e-05	2.35037e-05	0.000133502	4.58145e-05	2.56337e-05	2.25887e-05	3.78816e-05	0.000164138	9.55738e-05	6.23846e-05	0.00011802	2.79546e-05	4.45554e-05	2.94608e-05	2.90065e-05	2.94279e-05	2.73138e-05	3.34768e-05	3.1701e-05	3.86338e-05	3.55239e-05	2.45857e-05	3.97154e-05	3.07942e-05
Rela	0.0150742	0.0144624	0.0155641	0.0152348	0.0162091	0.0137305	0.012611	0.0155461	0.0155763	0.0182238	0.0171614	0.0216208	0.0154496	0.0134296	0.0146529	0.0148345	0.0116637	0.0199459	0.0167005	0.0158238	0.0123511	0.0121671	0.0164362	0.0128615	0.0112376	0.0124964	0.017183	0.0148308	0.0187066	0.0145985	0.0134096	0.0176948	0.0132641	0.0163285	0.0173637	0.0136486	0.0177138	0.0163397	0.0151554	0.0183599	0.0161059	0.0143176	0.0175832	0.0139779	0.0183701	0.0143428	0.0180767	0.0144315	0.0169057
Zbtb48	0.00038037	0.00044028	0.000303822	0.000301517	0.00020848	0.000540122	0.00033229	0.000355406	0.000645604	0.000207109	0.000255644	0.000207297	0.000495528	0.000310785	0.000524915	0.000279352	0.00028326	0.000452025	0.000693457	0.000343894	0.000650385	0.000531546	0.000346162	0.00032611	0.000192871	0.000819451	0.000539159	0.00048913	0.000512675	0.000318338	0.000389838	0.000371453	0.000395756	0.000412024	0.000493803	0.000666078	0.0002699	0.000172425	0.000392658	0.000291478	3.49364e-05	0.000250513	0.000251192	0.000417853	0.000488943	0.00021641	0.000349137	0.00038954	0.000517724
Fbxl19	1.90529e-05	1.46937e-05	2.02945e-05	1.98499e-05	4.87287e-05	3.54345e-05	1.11715e-05	2.52447e-05	5.74987e-06	1.61461e-05	5.90976e-06	9.49497e-06	1.05518e-05	1.6528e-05	1.82994e-05	4.85794e-05	7.07493e-05	2.9908e-05	3.77087e-05	3.09294e-05	7.34049e-05	6.05129e-05	1.80074e-05	2.27499e-05	8.64107e-05	4.73254e-05	1.63563e-05	2.18708e-05	3.5835e-05	1.23846e-05	2.73295e-05	1.24819e-05	1.8792e-05	4.3708e-06	5.22878e-05	4.43075e-05	3.02056e-05	5.51896e-05	5.06037e-05	2.79744e-05	4.00847e-05	5.84058e-05	4.3003e-05	1.95522e-05	5.16211e-05	4.80622e-05	2.95621e-05	2.62475e-05	1.65742e-05
Hmx3	1.9127e-05	1.68301e-05	2.17192e-05	1.14085e-05	1.97036e-05	3.10855e-05	3.4973e-05	1.45866e-05	2.69576e-05	2.21238e-05	2.4774e-05	2.2268e-05	3.30827e-05	3.99905e-05	2.79158e-05	2.32795e-05	2.27093e-05	1.883e-05	2.37052e-05	1.64145e-05	2.544e-05	3.17223e-05	2.99097e-05	4.19695e-05	2.83183e-05	4.03057e-05	2.87467e-05	2.25633e-05	2.10314e-05	1.8537e-05	5.29827e-05	2.5989e-05	2.29077e-05	1.76777e-05	2.36911e-05	2.85593e-05	1.93404e-05	2.53153e-05	2.17209e-05	2.02961e-05	1.63518e-05	2.25628e-05	2.29399e-05	3.90282e-05	2.32905e-05	2.36897e-05	2.34278e-05	1.92509e-05	2.73831e-05
Barx1	4.70427e-05	7.14281e-05	4.21336e-05	3.90799e-05	6.62724e-05	4.87717e-05	6.52135e-05	4.09221e-05	7.43177e-05	7.97598e-05	5.31525e-05	4.11584e-05	7.01862e-05	6.83222e-05	7.18017e-05	5.93219e-05	7.43937e-05	3.35221e-05	5.2126e-05	4.0691e-05	7.159e-05	6.08767e-05	4.96384e-05	0.000101499	5.71631e-05	9.99839e-05	5.27724e-05	4.74838e-05	2.97588e-05	4.61131e-05	6.79316e-05	5.40219e-05	3.68656e-05	4.85762e-05	6.08526e-05	0.000112159	4.71896e-05	5.72768e-05	6.50855e-05	0.000103078	4.79967e-05	4.33366e-05	4.65115e-05	6.20143e-05	3.5733e-05	4.37133e-05	4.39171e-05	3.90935e-05	2.86877e-05
Klf5	0.00159057	0.00149953	0.00233814	0.00183195	0.000546489	0.000466534	0.00071617	0.000498525	0.000574789	0.00950596	0.00498572	0.00134511	0.000521722	0.000474265	0.00191835	0.000882976	0.000609478	0.0005729	0.000595184	0.000517057	0.000589005	0.000595886	0.000533055	0.000894703	0.000768297	0.00167202	0.000537187	0.000473554	0.000549219	0.000607651	0.000487715	0.000630188	0.00503917	0.000413655	0.00081775	0.000973574	0.00053174	0.000540599	0.000539695	0.000559429	0.00047778	0.000516528	0.000490185	0.000449773	0.000591718	0.00100402	0.000596722	0.000926291	0.000525687
Hoxc11	2.01234e-05	1.91858e-05	3.93655e-05	2.0979e-05	2.62515e-05	2.78477e-05	2.07872e-05	1.44696e-05	3.29181e-05	1.35987e-05	1.61391e-05	8.86116e-06	2.69126e-05	6.35232e-05	2.89669e-05	4.8215e-05	1.64858e-05	2.03216e-05	1.19257e-05	1.36394e-05	2.27115e-05	2.0582e-05	2.20335e-05	1.75767e-05	1.40886e-05	2.06136e-05	1.57339e-05	1.88956e-05	2.00001e-05	1.7037e-05	1.63271e-05	3.09084e-05	2.47728e-05	1.8599e-05	1.09482e-05	1.14482e-05	1.74744e-05	1.52217e-05	0.000180795	1.57116e-05	1.21603e-05	2.14237e-05	1.86038e-05	1.47682e-05	1.47771e-05	2.46521e-05	1.3562e-05	1.68253e-05	1.53081e-05
Rfx6	0.000126898	0.000126245	0.00012688	0.000100329	0.000133264	0.00012107	0.000135411	0.000130272	0.000141879	0.000126279	0.0001018	0.000111139	0.000102069	0.000106741	0.00011777	9.9488e-05	0.000248202	0.000116305	0.000115186	0.000101372	0.000167006	0.00012909	0.000135509	0.00013974	0.000114471	0.000178958	0.000129812	0.000104222	9.14114e-05	0.000128075	0.000129858	0.000148475	0.000119521	0.0001559	0.000102637	8.59224e-05	0.000191916	9.36977e-05	0.000104115	0.000103145	0.000189252	9.43763e-05	0.000112428	0.000102508	0.000120953	0.000101927	0.000156276	9.92017e-05	9.47627e-05
Cux2	3.19799e-05	8.88309e-05	1.75185e-05	1.66376e-05	1.41697e-05	2.23957e-05	2.72242e-05	2.07864e-05	3.00315e-05	2.47695e-05	1.43946e-05	1.89848e-05	2.17408e-05	2.19443e-05	1.20045e-05	1.24513e-05	2.05307e-05	2.73374e-05	1.58842e-05	1.82965e-05	2.28869e-05	2.35089e-05	2.51413e-05	2.56437e-05	2.10484e-05	3.61885e-05	1.5699e-05	2.26342e-05	1.74443e-05	2.77151e-05	2.05305e-05	2.91675e-05	2.46995e-05	2.05441e-05	2.26176e-05	1.80944e-05	1.46975e-05	1.78344e-05	2.69906e-05	1.50842e-05	1.47934e-05	3.23062e-05	1.99962e-05	1.37763e-05	4.44196e-05	0.000101731	6.96664e-05	1.8726e-05	2.24189e-05
Pou1f1	6.60774e-05	8.22054e-05	8.07113e-05	5.53263e-05	8.27994e-05	4.7861e-05	7.91557e-05	5.29515e-05	6.55978e-05	0.000161349	3.54773e-05	6.61269e-05	0.00011335	5.35939e-05	5.63878e-05	6.04142e-05	5.67163e-05	5.1499e-05	7.55754e-05	4.98666e-05	0.000383864	0.000127184	8.66023e-05	0.000139438	8.01625e-05	8.4229e-05	5.03981e-05	5.72838e-05	4.27853e-05	6.96211e-05	5.73843e-05	6.46935e-05	4.57186e-05	4.09507e-05	6.15246e-05	4.29018e-05	5.11284e-05	6.46606e-05	3.31879e-05	3.3943e-05	6.56349e-05	4.4146e-05	2.77464e-05	4.24663e-05	4.09421e-05	3.42177e-05	2.82884e-05	3.78462e-05	0.000115983
Etv3	0.00145377	0.00134563	0.0013398	0.00116059	0.0013179	0.00392486	0.00397437	0.000986414	0.000980609	0.000847551	0.00130315	0.000968328	0.00110181	0.00097869	0.000921134	0.00122168	0.00106593	0.00169242	0.00171239	0.00125099	0.00167833	0.00120002	0.00217628	0.00173494	0.00131113	0.00179778	0.001732	0.00134049	0.00194279	0.00190141	0.00172652	0.00157367	0.00198883	0.00135302	0.00155727	0.00153228	0.0014855	0.00124361	0.00162743	0.00157094	0.00114475	0.00086976	0.00190233	0.00149252	0.00237194	0.0020803	0.00174955	0.00167472	0.00157682
Irf1	0.00551521	0.00530096	0.0087747	0.0157348	0.00839993	0.0122615	0.0283243	0.0168059	0.00781171	0.00770856	0.0123702	0.00844422	0.0155714	0.0143731	0.00931639	0.00958395	0.00529856	0.00828681	0.00831784	0.00898602	0.00610375	0.00566924	0.0106711	0.0129263	0.00596367	0.0169241	0.010627	0.00953956	0.00922166	0.00823612	0.0115551	0.00809558	0.00559354	0.00607841	0.00720072	0.00468907	0.0126777	0.0150841	0.00982822	0.0108502	0.0121624	0.010019	0.00947273	0.00845786	0.0121703	0.00479804	0.00948983	0.00577056	0.0057529
Zfp64	0.00314266	0.00263162	0.00239543	0.00215865	0.00274022	0.0016	0.00111317	0.00171229	0.00249871	0.000864681	0.000690967	0.000774377	0.00164066	0.00104419	0.00352367	0.00272711	0.0031912	0.00207912	0.00189484	0.00197197	0.00182933	0.00226463	0.0020372	0.00329006	0.00159536	0.00388353	0.00160034	0.00166572	0.00197135	0.00165033	0.00149267	0.00263049	0.00169002	0.00182212	0.00143342	0.00189968	0.00138462	0.00149909	0.00215999	0.00164978	0.00123917	0.00152392	0.00212985	0.00288379	0.00204372	0.00247431	0.00277507	0.00224868	0.00298542
Runx1	0.00366877	0.00390701	0.00400487	0.00479293	0.0045968	0.00294048	0.00205886	0.00264713	0.00145209	0.00375744	0.00272489	0.00285489	0.00284775	0.00273316	0.00539446	0.00686518	0.00412807	0.00294438	0.00286842	0.00270285	0.0037345	0.00454751	0.00303161	0.00243393	0.0018303	0.00172241	0.0032493	0.00345422	0.00268258	0.00284526	0.00357634	0.00236213	0.00599884	0.00880662	0.00822441	0.00512869	0.00712186	0.00692086	0.00559489	0.00571598	0.00626343	0.00979262	0.00447218	0.00514059	0.00317478	0.00573495	0.00320952	0.00582871	0.0049433
Gbx1	2.55057e-05	3.24942e-05	2.52494e-05	2.08062e-05	2.70711e-05	4.92946e-05	5.8982e-05	3.55835e-05	3.48443e-05	4.83293e-05	3.08752e-05	2.54618e-05	8.54506e-05	3.56283e-05	7.08814e-05	4.18742e-05	2.77087e-05	8.91254e-05	2.30658e-05	2.47062e-05	7.24761e-05	6.41702e-05	5.74545e-05	3.61487e-05	3.64126e-05	4.49618e-05	0.000106948	2.99008e-05	2.22385e-05	2.71737e-05	4.61971e-05	2.958e-05	1.92366e-05	3.2413e-05	3.04692e-05	3.01928e-05	1.94862e-05	2.75942e-05	3.75919e-05	3.98973e-05	2.77845e-05	2.67822e-05	1.58763e-05	2.46911e-05	2.61801e-05	2.06367e-05	3.21064e-05	2.33379e-05	2.37417e-05
Pou3f3	4.34529e-05	5.2727e-05	4.44978e-05	5.57609e-05	4.54371e-05	9.31987e-05	6.26957e-05	2.59616e-05	8.13163e-05	0.000131414	6.47622e-05	4.0634e-05	6.17753e-05	8.56903e-05	7.37273e-05	3.73555e-05	4.80812e-05	5.01193e-05	6.83845e-05	4.41645e-05	7.78744e-05	4.71533e-05	6.96072e-05	0.000116411	0.000214972	0.000217629	4.4685e-05	4.87459e-05	4.72401e-05	4.40488e-05	8.86596e-05	8.10806e-05	1.77611e-05	2.26286e-05	2.30457e-05	4.79442e-05	1.7243e-05	1.63739e-05	1.53192e-05	3.86408e-05	2.53223e-05	2.34987e-05	2.23277e-05	3.33485e-05	2.69939e-05	2.74423e-05	2.53923e-05	2.83014e-05	2.64209e-05
Hsf3	1.83136e-05	1.99731e-05	1.98748e-05	1.56351e-05	2.02026e-05	2.29017e-05	4.99856e-05	3.94012e-05	0.000433148	2.65294e-05	2.05725e-05	1.55352e-05	2.03499e-05	3.31617e-05	2.49392e-05	4.51263e-05	4.32718e-05	2.98957e-05	1.67508e-05	2.43501e-05	2.26646e-05	2.50471e-05	1.84908e-05	0.000120485	6.30783e-05	6.51109e-05	1.65318e-05	3.89206e-05	3.76896e-05	1.78721e-05	5.4643e-05	2.27088e-05	2.21775e-05	3.97451e-05	6.53751e-05	3.33443e-05	4.90358e-05	2.20835e-05	1.79033e-05	4.30163e-05	4.9361e-05	1.69195e-05	2.62776e-05	3.90319e-05	2.99445e-05	2.0505e-05	2.94968e-05	2.68473e-05	3.46568e-05
Hnf1a	4.95053e-05	6.90862e-05	4.95111e-05	4.51726e-05	5.89808e-05	5.84433e-05	6.28646e-05	0.000120683	0.000226555	4.2425e-05	3.1163e-05	2.9327e-05	4.15951e-05	4.69938e-05	5.53296e-05	7.11384e-05	5.28603e-05	0.000175568	4.26025e-05	4.02373e-05	8.03095e-05	0.000117258	0.000104518	9.05516e-05	8.49694e-05	0.000102018	0.000107608	5.39352e-05	7.39774e-05	3.7677e-05	0.00015759	8.1897e-05	7.60726e-05	5.77553e-05	5.47692e-05	8.53398e-05	9.73221e-05	5.46891e-05	7.57822e-05	4.95239e-05	4.22369e-05	5.30002e-05	6.37163e-05	0.000204893	9.811e-05	4.98232e-05	0.000112739	0.000133663	3.89542e-05
Tfap2a	0.000459428	0.000378182	0.000360383	0.000389082	0.00035406	0.000349765	0.000494649	0.000352318	0.000433536	0.000405664	0.000325715	0.000305274	0.000361716	0.000338559	0.000437128	0.0003897	0.000425143	0.00051214	0.000412343	0.000320436	0.000419568	0.000457538	0.000402144	0.000460174	0.000488527	0.000685478	0.000355049	0.000294003	0.000410107	0.000411331	0.00034281	0.000406719	0.000247085	0.000311889	0.000348714	0.000298963	0.000321343	0.000714999	0.000379702	0.000399426	0.000376937	0.000689769	0.00040289	0.000344535	0.000334187	0.000354203	0.000373508	0.000346148	0.000311439
Zfp42	0.000127113	8.90136e-05	7.80002e-05	8.57048e-05	0.000102617	9.40143e-05	9.24502e-05	0.000118418	0.000134384	0.000146044	8.53781e-05	8.63096e-05	0.000110695	0.000112627	0.000123553	0.000119145	0.000133428	0.000110723	8.84609e-05	9.71578e-05	0.000101434	0.000116291	0.000100639	0.000118727	0.000127428	0.0002186	8.95576e-05	7.55577e-05	0.00011478	0.000101326	8.9799e-05	0.000159379	8.55205e-05	8.43734e-05	0.00011678	8.86772e-05	9.99159e-05	0.000126439	0.000100937	9.91582e-05	8.22311e-05	0.000113147	9.21901e-05	0.000114381	8.22987e-05	0.000103291	0.000100224	8.82808e-05	0.000150461
Foxp1	0.000614149	0.00088747	0.000866212	0.00072721	0.000926706	0.000827629	0.00104032	0.00105073	0.000789256	0.000525133	0.00136443	0.000357294	0.000864655	0.00148456	0.00105228	0.00166416	0.00146044	0.00154854	0.00182678	0.00154149	0.00214528	0.00149791	0.002206	0.00107533	0.00524411	0.00136238	0.00159944	0.00156501	0.00162892	0.00157042	0.00203149	0.00179146	0.000833224	0.00105154	0.000896639	0.00115589	0.00103556	0.0010386	0.00151032	0.00179306	0.00155587	0.00128627	0.00154299	0.00116122	0.00150465	0.00134257	0.00114239	0.00167201	0.0019835
Hoxb1	9.93072e-06	1.66964e-05	1.14733e-05	1.77312e-05	1.69667e-05	2.56755e-05	1.98542e-05	2.54136e-05	1.84488e-05	1.63945e-05	1.73302e-05	7.154e-06	4.32482e-05	1.9856e-05	1.24091e-05	1.04449e-05	0.000102939	1.0566e-05	5.80888e-06	9.08993e-06	1.61624e-05	1.4794e-05	1.95835e-05	1.78576e-05	1.43296e-05	1.90617e-05	8.45823e-06	1.11976e-05	5.3546e-06	1.19763e-05	1.87874e-05	5.65321e-06	1.34863e-05	7.24527e-06	1.05998e-05	2.1046e-05	6.01546e-06	6.80944e-06	8.40551e-06	6.91631e-06	5.53259e-06	2.08914e-05	1.94885e-05	6.88045e-06	1.10618e-05	9.4463e-06	6.6763e-06	5.02146e-06	1.48143e-05
Msc	2.18291e-05	1.58915e-05	2.43604e-05	3.03348e-05	3.05758e-05	1.19199e-05	1.77023e-05	2.82995e-05	1.93019e-05	2.98926e-05	1.12365e-05	1.33551e-05	1.69861e-05	1.37187e-05	3.25774e-05	2.54004e-05	5.72365e-05	2.33938e-05	2.0893e-05	5.66124e-05	2.90391e-05	2.81056e-05	2.72058e-05	3.98724e-05	0.000468366	0.000170544	2.23001e-05	2.20247e-05	1.75294e-05	5.58674e-05	3.46449e-05	5.00573e-05	1.11137e-05	2.02802e-05	2.03906e-05	2.4635e-05	1.55032e-05	2.20316e-05	4.35019e-05	1.39331e-05	1.36034e-05	2.01871e-05	1.2358e-05	1.45956e-05	1.42268e-05	2.19766e-05	3.1755e-05	2.15285e-05	2.01045e-05
Bcl6	0.00118857	0.00188915	0.00275368	0.00310855	0.00212707	0.00653257	0.00844342	0.00324047	0.00196902	0.0115456	0.009006	0.0102321	0.00585199	0.00817856	0.00177828	0.00191654	0.00223899	0.00702318	0.00695783	0.00508243	0.0162494	0.0148253	0.00689847	0.00261135	0.00249118	0.00125879	0.00613783	0.00530518	0.00734539	0.00652909	0.00570504	0.00244519	0.00163323	0.00417587	0.00198436	0.00270255	0.00394543	0.00277333	0.00218303	0.00325262	0.00448748	0.00374023	0.00406282	0.00274167	0.00416902	0.00206676	0.00363747	0.000935952	0.00327899
Onecut3	1.76509e-05	2.50142e-05	1.14091e-05	8.87604e-06	8.45664e-06	1.26064e-05	1.91539e-05	2.45971e-05	3.26147e-05	9.12343e-06	9.31311e-06	8.17298e-06	7.05778e-06	9.81051e-06	7.80512e-06	1.14954e-05	7.3091e-06	1.09336e-05	9.18367e-06	7.47511e-06	3.69692e-05	1.72405e-05	2.16835e-05	1.19164e-05	1.45627e-05	1.05241e-05	8.60423e-06	7.30691e-06	2.89231e-06	1.06104e-05	1.01462e-05	1.23398e-05	9.80663e-06	1.28451e-05	1.18565e-05	1.35441e-05	1.0417e-05	1.08434e-05	1.71491e-05	1.08546e-05	7.37172e-06	1.79163e-05	6.24302e-06	6.6495e-06	4.71366e-05	5.27502e-05	6.95687e-06	7.50234e-06	1.61779e-05
Esrrg	0.000220003	0.00012096	0.000136149	6.98988e-05	0.000176361	0.000399012	0.000214036	9.42239e-05	0.000137083	0.000117432	8.19427e-05	8.62549e-05	8.83917e-05	0.000108625	9.3649e-05	6.70154e-05	0.000116332	8.53198e-05	9.50943e-05	0.000571959	8.11242e-05	8.37709e-05	0.00015134	0.000153758	0.000143886	0.000201145	5.69375e-05	9.40433e-05	8.95728e-05	7.91324e-05	8.19639e-05	9.79933e-05	4.66355e-05	0.000109307	0.000110306	0.000759228	7.96404e-05	0.000197024	0.000106745	0.000208982	8.21516e-05	0.000205245	6.02415e-05	8.53378e-05	7.43048e-05	8.31602e-05	0.000108341	0.000107344	0.000123472
Sox9	4.83806e-05	5.42837e-05	8.44695e-05	3.5983e-05	4.71571e-05	7.40712e-05	4.39164e-05	7.59273e-05	0.000136139	5.75853e-05	3.49534e-05	5.6813e-05	4.99856e-05	5.28322e-05	6.84925e-05	6.02322e-05	5.56771e-05	6.25006e-05	4.27244e-05	4.34039e-05	0.000113971	5.67792e-05	6.1148e-05	7.07432e-05	9.40175e-05	8.77324e-05	6.30106e-05	4.88069e-05	2.9284e-05	5.95016e-05	8.38676e-05	4.59566e-05	3.24788e-05	4.22582e-05	5.46631e-05	4.89977e-05	3.69727e-05	5.4742e-05	4.40667e-05	6.94017e-05	9.76026e-05	4.03471e-05	3.73201e-05	7.96344e-05	3.77588e-05	5.86305e-05	3.77316e-05	4.76815e-05	8.98665e-05
Lhx3	4.36403e-05	6.71244e-05	5.19705e-05	4.98057e-05	5.01125e-05	4.68837e-05	8.21707e-05	5.73959e-05	6.88007e-05	4.03559e-05	3.40125e-05	2.65547e-05	0.000113142	3.63504e-05	6.12773e-05	5.85331e-05	4.75293e-05	4.59749e-05	3.23733e-05	2.77302e-05	9.30034e-05	6.28512e-05	5.38169e-05	0.000114362	7.30944e-05	5.86898e-05	6.26815e-05	8.13275e-05	4.44976e-05	4.36122e-05	4.55477e-05	4.35198e-05	3.96187e-05	2.82337e-05	3.24476e-05	2.99275e-05	2.924e-05	3.05604e-05	3.7507e-05	3.32731e-05	2.39775e-05	3.7793e-05	2.58643e-05	3.62375e-05	4.16297e-05	3.06502e-05	2.55356e-05	4.33865e-05	7.86487e-05
Dbx1	2.22725e-05	5.66436e-05	2.63819e-05	2.35936e-05	2.79088e-05	2.09998e-05	4.14022e-05	2.55668e-05	4.92502e-05	1.85909e-05	1.62424e-05	1.20587e-05	2.56594e-05	2.31144e-05	2.7692e-05	3.00735e-05	2.23144e-05	1.93426e-05	1.24209e-05	1.14231e-05	3.07695e-05	3.28122e-05	1.1972e-05	3.03576e-05	5.9605e-05	2.59712e-05	1.35461e-05	1.8136e-05	8.67093e-06	1.65945e-05	1.24729e-05	4.00219e-05	1.24588e-05	1.33587e-05	1.72107e-05	1.49227e-05	3.23765e-05	9.72665e-06	1.00943e-05	1.50148e-05	1.26074e-05	1.41916e-05	1.13601e-05	1.75209e-05	1.83224e-05	1.16207e-05	5.50292e-05	1.59562e-05	2.94524e-05
Foxa3	0.000219985	0.000809249	0.000339265	5.78691e-05	8.94506e-05	3.53714e-05	0.000130833	3.27952e-05	5.08754e-05	3.9262e-05	4.08754e-05	3.58521e-05	4.71319e-05	4.50498e-05	3.01015e-05	3.95861e-05	5.21475e-05	3.39079e-05	4.09102e-05	3.13825e-05	6.96717e-05	4.7758e-05	5.45598e-05	6.77236e-05	8.22466e-05	8.50157e-05	3.97075e-05	3.09006e-05	2.69626e-05	4.46817e-05	4.26815e-05	4.49895e-05	3.35853e-05	5.03983e-05	6.06912e-05	4.88146e-05	0.000114642	4.2166e-05	0.000129356	6.03935e-05	4.3752e-05	4.44797e-05	5.31025e-05	2.693e-05	4.38499e-05	3.89481e-05	3.49388e-05	2.57741e-05	4.19084e-05
Atf6b	0.000388826	0.000328878	0.000356735	0.000443707	0.000438553	0.000590667	0.000469067	0.000477592	0.000619662	0.000537704	0.000373549	0.000517222	0.000647175	0.000508681	0.00147279	0.000758779	0.00211228	0.000704975	0.000550842	0.000505576	0.000607141	0.000615036	0.000581627	0.00113624	0.000450504	0.000651592	0.000556061	0.000969531	0.000672669	0.000855425	0.000549693	0.000291689	0.000615081	0.000704201	0.000504674	0.000484994	0.00105727	0.000597766	0.00054028	0.000770868	0.000296506	0.000480166	0.000493213	0.000841837	0.000698366	0.000404964	0.000826062	0.000515317	0.00032194
Bsx	2.12374e-05	1.94884e-05	1.91136e-05	1.23985e-05	2.2503e-05	2.78597e-05	3.02169e-05	2.20908e-05	3.68667e-05	1.73098e-05	2.05716e-05	1.77642e-05	2.13059e-05	2.80529e-05	2.86709e-05	2.30145e-05	2.76791e-05	1.84555e-05	2.02214e-05	2.08381e-05	2.83283e-05	2.94074e-05	3.19408e-05	2.33779e-05	7.17095e-05	3.62461e-05	2.43227e-05	1.86553e-05	1.96319e-05	3.29939e-05	1.74688e-05	5.58406e-05	1.63483e-05	1.68325e-05	1.61682e-05	2.52158e-05	2.04886e-05	2.48206e-05	2.47972e-05	1.81597e-05	2.48429e-05	1.78271e-05	2.20169e-05	2.62126e-05	1.49555e-05	1.66834e-05	2.48024e-05	2.04826e-05	1.77891e-05
Foxg1	0.000101091	0.000101303	0.000115154	8.36608e-05	8.29624e-05	0.000106018	0.000254072	8.22756e-05	0.00012646	0.00012137	0.000125955	8.80963e-05	9.95979e-05	0.000127585	8.81087e-05	9.25035e-05	0.000103752	8.13124e-05	7.9365e-05	8.41049e-05	0.000184709	0.000119461	9.71622e-05	0.000168857	0.000480635	0.000287439	7.14886e-05	9.31613e-05	8.71476e-05	0.000174443	8.38955e-05	0.000117429	8.78538e-05	9.49367e-05	0.000124861	0.000115209	0.000113035	0.000107187	0.000107732	0.000131264	0.000105561	0.000103269	8.26511e-05	0.000102783	0.000145793	9.79778e-05	7.71185e-05	9.65629e-05	0.000132969
Nkx2-3	0.000599295	0.000616344	0.000700172	0.000284047	0.000318263	3.06024e-05	3.30355e-05	2.67726e-05	0.000188292	2.20121e-05	3.05543e-05	2.15109e-05	2.98914e-05	4.4986e-05	5.35026e-05	3.21775e-05	3.92341e-05	2.66772e-05	2.48195e-05	1.81501e-05	2.69099e-05	2.88037e-05	2.8112e-05	6.45957e-05	3.8833e-05	6.95683e-05	3.96051e-05	2.69629e-05	2.30163e-05	3.23851e-05	3.75236e-05	3.53311e-05	2.01676e-05	2.51006e-05	4.97168e-05	2.83116e-05	2.8772e-05	5.36787e-05	2.79306e-05	2.79054e-05	2.12938e-05	2.77456e-05	3.20007e-05	4.37263e-05	4.00008e-05	3.74658e-05	4.04036e-05	3.3422e-05	4.54666e-05
Zfp410	0.000440313	0.000479294	0.000442619	0.000549928	0.000419424	0.000520244	0.000421324	0.00054335	0.000510707	0.000418621	0.000402728	0.00014039	0.000282401	0.000372293	0.000579681	0.000537417	0.00119764	0.000385075	0.000506265	0.000527292	0.00058371	0.000656929	0.000433912	0.000382964	0.00053241	0.000454151	0.0003016	0.000732694	0.00100954	0.000455556	0.00038399	0.000470794	0.000628492	0.000429398	0.000556027	0.000660018	0.000988751	0.000565501	0.000653998	0.00102659	0.000896707	0.000340576	0.000679978	0.000483832	0.000667865	0.000709542	0.00196996	0.000800666	0.00132485
Junb	0.00281695	0.00337018	0.00336668	0.00273418	0.00372942	0.0164607	0.0172068	0.00291589	0.0189673	0.010864	0.0155229	0.030432	0.0170288	0.0141116	0.00208714	0.00241183	0.00235872	0.00317195	0.00359607	0.0040877	0.00392967	0.00464408	0.0033236	0.00355169	0.00232475	0.00201926	0.00479568	0.00401065	0.00394828	0.00414196	0.00700257	0.00473115	0.0455348	0.0362508	0.0351646	0.026764	0.0107913	0.00962263	0.00905366	0.0109272	0.0077069	0.00750097	0.00525131	0.00338287	0.00638857	0.00289259	0.00622442	0.00243983	0.0051257
Creb3l2	0.00049155	0.000407074	0.000406278	0.000458147	0.000422738	0.000147009	0.0004656	0.000859321	0.000402595	0.000305026	0.000392811	0.000246269	0.000473765	0.000254645	0.000760943	0.000468544	0.000570726	0.0003291	0.00027607	0.000411675	0.000196154	0.000483059	0.000326066	0.0020424	0.000808086	0.00230488	0.000430158	0.00034913	0.000335125	0.000172541	0.000422603	0.000478086	0.000599302	0.000715559	0.000672545	0.000499372	0.000414633	0.000512394	0.00031255	0.000315033	0.000484586	0.000456147	0.000346376	0.000314195	0.000251711	0.000387297	0.000285388	0.000624899	0.000358462
Hhex	0.00108879	0.00102856	0.000899214	0.00095181	0.00109096	0.00135591	0.000425689	0.000688934	0.000792473	0.000845361	0.000905267	0.000235152	0.000644225	0.000497532	0.000773359	0.000800522	0.000599506	0.000990675	0.000980235	0.000577111	9.62755e-05	0.000171799	0.000664425	0.000401563	0.000446829	6.19809e-05	0.000803283	0.000913634	0.000939718	0.000589857	0.000526455	0.00121714	2.6774e-05	0.000601789	0.000558832	0.000630159	0.000839351	0.000653664	0.000637889	0.000529097	0.000786041	0.000496763	0.000208218	2.03021e-05	0.000450986	3.79763e-05	0.000159098	2.15652e-05	5.94607e-05
Hoxa5	0.000143239	0.000158754	0.000156388	0.000161002	0.00013195	7.64388e-05	8.72702e-05	7.63811e-05	6.92642e-05	2.61943e-05	2.56489e-05	1.87177e-05	0.00010729	2.71701e-05	0.000103992	0.000145631	3.98127e-05	3.01645e-05	2.12497e-05	2.50286e-05	2.27828e-05	4.24418e-05	5.07976e-05	2.82442e-05	4.08478e-05	3.44586e-05	2.09017e-05	1.92663e-05	8.61029e-06	2.43336e-05	2.42912e-05	2.37531e-05	1.86496e-05	0.000186978	3.27097e-05	2.525e-05	2.28313e-05	3.84304e-05	6.72628e-05	1.72685e-05	2.06637e-05	2.31933e-05	1.94414e-05	2.52391e-05	5.22688e-05	2.67839e-05	1.44548e-05	5.37438e-05	3.33611e-05
Cxxc1	0.000331265	0.000344706	0.000202726	0.000260367	0.000229801	0.000144729	0.000229689	0.000180836	0.000410508	0.00016602	0.000240098	0.000144242	0.000177399	0.000242	0.000291249	0.000290125	0.000222248	0.000475424	0.000154596	0.00169639	0.000441705	0.000405856	0.000143838	0.000325278	0.000335811	0.000375581	0.000288084	0.000364188	0.000551323	0.000177667	0.000496899	0.000257538	0.000393418	0.000269918	0.000372796	0.00101241	0.000425939	0.00047069	0.000496236	0.000511281	0.000481394	0.0009688	0.000104913	0.000216478	0.000436037	0.000409385	0.000611576	0.000320199	0.000204184
Nfatc1	0.00113491	0.000981295	0.00115266	0.00149806	0.000944928	0.00101775	0.000686729	0.000885317	0.000899037	0.00164646	0.0018762	0.00177749	0.00121295	0.00114909	0.00137507	0.00105349	0.000839604	0.00215736	0.00127149	0.000909927	0.00153771	0.00179116	0.0031823	0.000849668	0.000694633	0.00134166	0.00164877	0.00149254	0.00150141	0.00165485	0.00120691	0.00136237	0.000941149	0.00188186	0.00140931	0.00163041	0.00238981	0.00183898	0.00201339	0.0036094	0.00269914	0.00200857	0.00118893	0.00184982	0.0017784	0.00148466	0.00148529	0.00190684	0.00104765
Klf11	0.00254126	0.00254593	0.00185054	0.00219156	0.00225858	0.00194061	0.000994394	0.00162773	0.00371358	0.00283424	0.00245038	0.00288758	0.00294126	0.00199886	0.0017381	0.0020495	0.00188677	0.00228731	0.00291656	0.00163137	0.000821744	0.0013741	0.00122861	0.00148135	0.00133174	0.00162007	0.00224006	0.00329639	0.00230568	0.00192065	0.00226687	0.00288086	0.0018473	0.00223359	0.00181092	0.00239189	0.00181953	0.00170605	0.00215662	0.0019271	0.00228422	0.00218669	0.000774929	0.00260954	0.000749969	0.000802123	0.00104117	0.000989032	0.00215571
Foxj2	0.000682951	0.000567402	0.000582245	0.000379804	0.000384564	0.000689892	0.000859101	0.000707099	0.000524712	0.000709974	0.000875274	0.000452879	0.000574909	0.000590154	0.000270543	0.000492897	0.00031365	0.000683415	0.000565676	0.000454753	0.000816793	0.000540725	0.000716842	0.000592093	0.00163107	0.000595064	0.000449979	0.000406	0.000681574	0.000554147	0.000526276	0.000585896	0.00041668	0.000941159	0.00123331	0.000597498	0.00049981	0.000676478	0.000588446	0.000868444	0.00111218	0.000913625	0.000715007	0.000530688	0.00100296	0.000326764	0.000515027	0.000820696	0.00131959
Tead1	4.22676e-05	0.000111122	3.49269e-05	2.92859e-05	3.40882e-05	5.88107e-05	6.35371e-05	5.30017e-05	5.06592e-05	2.47181e-05	2.10339e-05	3.50015e-05	4.93513e-05	2.29211e-05	6.29763e-05	2.74923e-05	8.93908e-05	1.74743e-05	9.87371e-06	1.63101e-05	2.32624e-05	2.44147e-05	2.44931e-05	0.000100283	3.45847e-05	5.01175e-05	1.30095e-05	1.45707e-05	1.6898e-05	2.40473e-05	3.54718e-05	2.21219e-05	5.62277e-05	2.42544e-05	2.80665e-05	1.68372e-05	6.45985e-06	1.40943e-05	1.47598e-05	7.51319e-05	1.04634e-05	9.02523e-06	1.85836e-05	3.28032e-05	6.33282e-05	2.58697e-05	1.49966e-05	1.71942e-05	1.45852e-05
Cbfb	0.00203594	0.00129797	0.00219286	0.00263496	0.00295286	0.00303041	0.00325211	0.0026586	0.00197575	0.00230119	0.00186867	0.00157735	0.00154066	0.00190753	0.00271359	0.00233562	0.00279321	0.00143822	0.00149412	0.00185028	0.00274437	0.00470009	0.00148143	0.00161579	0.00159251	0.00140265	0.0015534	0.00193799	0.00135994	0.00157092	0.00200028	0.00142527	0.00206976	0.00212629	0.00312403	0.00234673	0.0039731	0.00346527	0.00276239	0.00272215	0.00286163	0.00496705	0.00287313	0.00371767	0.00221999	0.00443904	0.00202145	0.00281347	0.00241999
Nfe2l2	0.00491052	0.00395265	0.0049676	0.00322436	0.00536021	0.0031417	0.003559	0.00204252	0.00498429	0.00854879	0.00542516	0.0156293	0.00375375	0.00501397	0.0021358	0.00194885	0.00207733	0.00135178	0.00146417	0.00119355	0.00141107	0.00255373	0.00171247	0.00245041	0.00179645	0.0034274	0.00146986	0.00121999	0.00178814	0.00388413	0.00100429	0.00165637	0.00417002	0.00256493	0.00237078	0.00240824	0.00280006	0.00242404	0.00198894	0.00179853	0.00189892	0.00224895	0.00210442	0.00184157	0.0020085	0.00218426	0.0018725	0.00157467	0.00180802
Bhlhe40	0.000293104	0.000435531	0.000547361	0.000341271	0.000307177	0.00202334	0.00119094	0.00130333	0.0069869	0.000678363	0.000797113	0.00381609	0.000495747	0.00183861	0.000124529	0.000151473	0.000114138	0.00144542	0.00117158	0.00115477	0.000376114	0.000830392	0.0010333	0.000870877	0.000618077	0.000689856	0.00150431	0.00120756	0.00127562	0.00084309	0.000772955	0.000370204	0.00361197	0.00642796	0.00586313	0.00314498	0.00169691	0.00216927	0.0015462	0.001652	0.00183823	0.00219104	0.000467782	0.000198384	0.00100231	0.000283998	0.000534927	0.00016707	0.000775258
Mnt	0.000147044	7.65614e-05	9.44385e-05	0.000121128	0.000128596	9.68992e-05	7.81748e-05	0.000153071	0.000972726	7.65986e-05	0.000100975	0.000165239	0.000104612	0.000163157	0.000116334	0.000128247	9.95582e-05	0.000160863	0.000123769	0.000156019	0.000203814	0.000182008	0.000156201	9.56968e-05	5.71715e-05	0.000188031	0.000360548	0.000186429	0.000130366	0.000105636	8.68131e-05	7.4806e-05	7.47612e-05	7.72141e-05	0.000122603	7.83039e-05	0.000115742	0.000122655	9.32843e-05	8.87557e-05	0.000142526	4.35045e-05	0.000135706	0.000165007	0.000132455	0.000105702	0.000160722	0.000144371	8.69753e-05
E2f4	0.0069815	0.00564815	0.00646102	0.00741472	0.00585296	0.00444281	0.00468665	0.00602374	0.00402636	0.00438215	0.0035121	0.00417988	0.00344994	0.00403397	0.00653511	0.00660788	0.00975416	0.00711593	0.00637332	0.0058704	0.00647028	0.00762342	0.00499901	0.00606391	0.00743901	0.00483305	0.00709135	0.00609381	0.00664834	0.00663728	0.00518591	0.00602566	0.0048604	0.0039399	0.00483007	0.00563463	0.00621044	0.00667984	0.00983747	0.00620618	0.00846471	0.00741545	0.0083313	0.00680555	0.0074178	0.00673938	0.00835567	0.00713066	0.00849347
Zfp384	0.000549137	0.000927496	0.000677483	0.000438857	0.000541069	0.000676347	0.000291407	0.000720093	0.000919705	0.000281713	0.000277468	0.000529044	0.000948685	0.000527391	0.000725541	0.000592523	0.000443066	0.00030016	0.000746246	0.00033296	0.000617856	0.000502506	0.000433157	0.000398063	0.000243673	0.000541026	0.000726569	0.000584475	0.000510701	0.000465069	0.000774304	0.000556133	0.00047619	0.000366016	0.000598148	0.000471835	0.000383556	0.000445981	0.000425503	0.000427015	0.000568938	0.000519241	0.000707769	0.000561395	0.00060045	0.000567043	0.000501179	0.000510144	0.000432114
Sp4	0.00709007	0.00852051	0.00781461	0.00772456	0.00637836	0.0052083	0.00231201	0.00602368	0.00309385	0.00723305	0.00572143	0.00659573	0.00281421	0.0045413	0.00580336	0.00668505	0.0066477	0.00924126	0.00838224	0.00609256	0.00670249	0.0066795	0.00909394	0.00541763	0.0063601	0.00407162	0.0082167	0.00694636	0.00842458	0.00881798	0.00710187	0.00766737	0.00852114	0.00927799	0.00940237	0.0102014	0.00978503	0.012973	0.0129262	0.0114365	0.0125349	0.0122991	0.0117008	0.00870849	0.0106418	0.0124549	0.0143922	0.0118716	0.0134158
Kmt2a	0.000319402	0.00023432	0.00043085	0.000279498	0.00026519	0.000338816	0.000230235	0.000339633	0.000256081	0.000291353	0.000148103	0.00019813	0.000159575	0.000284297	0.000527574	0.000590562	0.000595506	0.000468377	0.000567088	0.000436984	0.000931655	0.000811292	0.000439869	0.00021997	0.000274249	0.000319408	0.000472427	0.000524581	0.000513083	0.000449273	0.000421482	0.000342601	0.000279185	0.000371686	0.00037715	0.000458349	0.000397149	0.000434444	0.000246499	0.000433156	0.000382443	0.000254964	0.000418463	0.000435672	0.000384224	0.000370782	0.00106379	0.000342033	0.000239118
Zic5	9.53425e-05	8.6155e-05	0.000240047	7.08215e-05	0.000113752	0.000143409	6.88486e-05	7.71427e-05	0.000269292	0.000107513	6.80265e-05	7.7982e-05	0.000387978	3.76208e-05	8.33786e-05	9.56521e-05	0.000121349	8.58956e-05	0.000126823	6.59951e-05	8.75342e-05	0.000113798	7.54428e-05	0.000151197	7.43927e-05	0.000123639	0.000107531	8.1472e-05	6.7218e-05	0.000127723	0.000171059	8.29422e-05	4.40731e-05	4.19677e-05	7.45986e-05	0.000116805	5.06377e-05	7.17716e-05	5.56127e-05	7.35033e-05	5.37695e-05	6.09456e-05	7.61442e-05	6.28517e-05	8.38918e-05	7.07944e-05	0.000691658	5.93462e-05	5.2846e-05
Pax6	4.62478e-05	7.96801e-05	4.66617e-05	4.39968e-05	7.81931e-05	0.000125225	8.89204e-05	0.000236214	6.04618e-05	8.15542e-05	4.89293e-05	5.47476e-05	0.000107439	6.06943e-05	5.6673e-05	6.62289e-05	0.000164265	5.43837e-05	5.21668e-05	0.000120736	0.000205773	0.000201984	9.09209e-05	6.13397e-05	9.44287e-05	0.000137619	4.97402e-05	5.87147e-05	7.79004e-05	0.000321693	7.7733e-05	6.99403e-05	3.87344e-05	3.19351e-05	3.6233e-05	4.18973e-05	4.23949e-05	4.41123e-05	4.63809e-05	4.76274e-05	3.18565e-05	6.36073e-05	5.89982e-05	4.72413e-05	7.99241e-05	0.000111985	0.000107986	3.89546e-05	4.08708e-05
Sox12	0.000136911	0.000158917	0.000137488	0.000114647	0.000485009	8.2516e-05	3.16693e-05	8.01551e-05	4.64118e-05	2.17048e-05	2.12563e-05	1.87505e-05	2.83602e-05	3.2229e-05	0.00010977	0.000125129	0.000214255	3.26728e-05	2.28243e-05	2.50612e-05	9.88391e-05	5.94318e-05	3.41567e-05	7.26594e-05	0.000106717	3.87886e-05	2.63426e-05	3.02244e-05	4.50684e-05	4.36713e-05	2.18449e-05	2.84556e-05	2.55279e-05	2.47903e-05	3.46479e-05	2.48499e-05	2.47546e-05	2.37535e-05	2.82814e-05	2.21345e-05	2.28849e-05	7.1912e-05	3.48427e-05	5.62043e-05	2.94515e-05	5.30007e-05	4.89522e-05	6.67027e-05	2.17646e-05
Neurog3	1.29775e-05	1.01215e-05	1.45709e-05	1.08019e-05	1.17886e-05	1.09759e-05	7.62186e-06	1.15929e-05	1.42105e-05	1.11693e-05	1.09786e-05	1.81209e-05	6.71402e-06	1.37714e-05	1.14656e-05	1.19774e-05	1.99245e-05	1.7114e-05	1.21952e-05	1.42639e-05	1.39014e-05	9.94709e-06	8.18451e-06	6.69018e-05	2.48221e-05	3.04478e-05	9.19728e-06	9.47181e-06	1.40294e-05	1.78054e-05	9.33541e-06	3.5602e-05	1.14677e-05	1.13713e-05	6.23888e-06	1.33588e-05	1.1353e-05	6.66563e-06	1.21006e-05	1.13427e-05	1.56496e-05	1.21623e-05	1.15916e-05	1.51888e-05	1.85389e-05	1.13338e-05	3.29948e-05	1.83074e-05	1.99128e-05
Gata4	0.000177002	0.000176361	0.000159475	0.000117103	9.80504e-05	7.16589e-05	0.00010138	6.45469e-05	7.87837e-05	7.94658e-05	3.91737e-05	4.049e-05	6.34412e-05	6.81202e-05	8.27999e-05	6.29657e-05	0.000107714	4.14179e-05	4.99003e-05	5.16808e-05	6.16739e-05	4.2082e-05	9.18035e-05	8.01602e-05	7.00611e-05	9.07664e-05	4.72538e-05	0.000154407	5.85806e-05	6.81151e-05	5.49415e-05	0.000107434	0.000270657	7.98429e-05	6.97872e-05	0.00015819	5.38009e-05	5.99299e-05	0.000221829	5.842e-05	0.000218651	6.86578e-05	5.61569e-05	6.56432e-05	5.48526e-05	0.000292144	4.74997e-05	0.000107802	0.000140425
Zbtb49	0.000389204	0.000545391	0.000435997	0.000236251	0.000668262	0.000234152	0.000151165	0.000320215	0.000192318	0.000216615	0.000298257	0.000263945	0.000151099	0.000276459	0.000201684	0.000361852	0.000458034	0.000669104	0.000483758	0.000243133	0.000454073	0.000311122	0.000417727	0.000864548	0.000270807	0.000187653	0.000356165	0.000311263	0.000392723	0.000548071	0.000394432	0.000367765	0.000301051	0.000279496	0.00031775	0.000240431	0.000291849	0.000266465	0.000385597	0.000365629	0.000410796	0.000495314	0.000423472	0.000310585	0.000190216	0.000304158	0.000957086	0.000365146	0.000283721
Egr1	0.00809965	0.00815327	0.00503971	0.00249228	0.00342853	0.0120981	0.0123554	0.00206525	0.00560997	0.000761871	0.00104762	0.00863811	0.00409617	0.00309206	0.00155666	0.00225578	0.0033017	0.00823692	0.00712215	0.011802	0.00709268	0.0113614	0.00407223	0.00311304	0.00355416	0.00351537	0.00662353	0.00812134	0.0126183	0.0100431	0.0111366	0.0016554	0.00953495	0.0286255	0.0248248	0.0258796	0.00427897	0.00534425	0.00708675	0.00702546	0.000511476	0.000925329	0.00913938	0.0116246	0.0103798	0.0077499	0.0066876	0.00686308	0.00493771
Hmx2	1.76617e-05	2.0075e-05	1.44392e-05	1.01524e-05	1.75502e-05	2.79889e-05	3.28356e-05	1.13167e-05	2.31039e-05	2.00607e-05	1.59309e-05	1.58766e-05	2.66988e-05	1.78718e-05	2.20825e-05	2.12051e-05	1.26001e-05	1.58774e-05	1.40359e-05	1.08323e-05	4.64507e-05	0.000130016	1.77111e-05	1.72962e-05	2.97926e-05	2.12127e-05	1.62589e-05	1.42625e-05	1.11254e-05	1.43317e-05	1.07768e-05	1.65013e-05	1.65362e-05	1.5719e-05	1.83787e-05	1.5447e-05	1.40027e-05	1.92095e-05	1.61431e-05	1.5838e-05	1.73193e-05	1.53606e-05	1.40369e-05	2.85503e-05	1.42021e-05	1.33632e-05	1.34606e-05	1.97799e-05	2.06819e-05
Klf4	0.000684624	0.000899271	0.00110069	0.000643888	0.000630218	0.005215	0.00336	0.000587291	0.00801829	0.00178245	0.00585583	0.00145675	0.00964281	0.0146835	0.00659185	0.00235829	0.0013953	0.00302489	0.00104632	0.00182243	0.000687302	0.000731851	0.000607945	0.00146984	0.00723025	0.00179974	0.00108596	0.00201203	0.00164423	0.00294342	0.00219715	0.00190131	0.0157495	0.0138426	0.0134008	0.016219	0.00162729	0.000632503	0.00123108	0.000855455	0.000541881	0.000946402	0.00172599	0.000498577	0.00318071	0.000850218	0.000688532	0.000884702	0.000922696
Stat5b	0.00137721	0.00115789	0.00122716	0.00124259	0.00105569	0.00135005	0.000736396	0.00112667	0.00150307	0.00121115	0.00165531	0.00111596	0.00181005	0.00174926	0.00116664	0.00159149	0.000817024	0.000894498	0.000515669	0.000457347	0.0011407	0.000727766	0.000782632	0.000653241	0.000709132	0.000921699	0.000569603	0.000379471	0.000777557	0.000671875	0.000564784	0.00101078	0.000807237	0.000986915	0.000865919	0.00198672	0.00146217	0.000784753	0.000962499	0.000859946	0.000987197	0.000776755	0.00102425	0.00145496	0.000926201	0.00126866	0.00238942	0.00147449	0.000746743
Hoxc10	3.31798e-05	4.22167e-05	0.000121334	3.79864e-05	4.53416e-05	5.18549e-05	5.37921e-05	3.9439e-05	6.9505e-05	2.89287e-05	4.84087e-05	2.1188e-05	5.70304e-05	5.09044e-05	5.16244e-05	4.41375e-05	3.51312e-05	4.17084e-05	2.55779e-05	2.16847e-05	4.6957e-05	5.22338e-05	4.41802e-05	3.82087e-05	3.7322e-05	5.11596e-05	3.47781e-05	4.30977e-05	3.69427e-05	3.89294e-05	3.01348e-05	5.72278e-05	5.38143e-05	6.5476e-05	3.55814e-05	4.14555e-05	8.22658e-05	5.93748e-05	0.000259546	3.90518e-05	2.84556e-05	5.65045e-05	5.22424e-05	4.02111e-05	6.73986e-05	4.53197e-05	2.70158e-05	3.62867e-05	5.50205e-05
Obox5	2.6681e-05	4.54359e-05	1.47965e-05	1.76249e-05	9.21778e-06	1.77625e-05	1.52527e-05	2.30393e-05	3.81818e-05	4.20611e-05	1.44921e-05	1.97864e-05	1.35606e-05	1.64913e-05	3.26916e-05	2.25294e-05	2.6342e-05	4.66561e-05	2.65155e-05	2.18504e-05	4.08975e-05	6.52109e-05	4.07939e-05	2.42916e-05	1.39574e-05	1.96663e-05	2.80751e-05	1.58452e-05	2.47105e-05	3.37291e-05	9.22679e-05	1.59054e-05	1.59843e-05	1.7745e-05	1.38915e-05	1.50641e-05	8.80723e-06	7.57778e-06	9.00912e-06	1.17486e-05	6.47245e-06	8.47931e-06	1.16846e-05	1.77473e-05	7.78571e-06	1.9798e-05	1.5665e-05	1.94921e-05	1.96054e-05
Rfx7	0.00154603	0.00108299	0.00148365	0.00153589	0.00154472	0.0013417	0.00153107	0.00143211	0.000620533	0.00071222	0.000710111	0.000661567	0.000591155	0.000745994	0.00147345	0.00129936	0.00136364	0.00142185	0.00153657	0.000957849	0.00191135	0.00187748	0.00118468	0.00107026	0.0008842	0.000887801	0.00141802	0.00113011	0.00102541	0.00153272	0.00148584	0.00144579	0.00124679	0.00162405	0.000930395	0.00100441	0.00102271	0.00118334	0.0014421	0.0012424	0.00125699	0.00140388	0.00148561	0.00146957	0.00142523	0.00167908	0.00125469	0.00207495	0.00188647
Tfcp2	0.000206578	0.000141408	0.000102275	0.000132499	0.000144194	0.000114687	4.98786e-05	8.94879e-05	0.000193408	3.60172e-05	9.15855e-05	1.90672e-05	0.00014437	0.0001156	0.000200467	0.000199993	0.000143009	0.000118059	0.000145692	9.43297e-05	9.81701e-05	7.12335e-05	0.000179027	0.000241328	6.15567e-05	0.000140151	0.000109713	0.000146029	0.000108302	5.58191e-05	8.27365e-05	8.07552e-05	5.40408e-05	0.000182684	7.667e-05	0.000405233	0.000144513	0.000178951	0.0001307	0.000157722	8.01612e-05	0.000133613	9.51055e-05	0.000175104	5.26703e-05	8.38007e-05	9.62266e-05	8.07645e-05	8.10299e-05
Nfix	0.00128471	0.000966551	0.00126443	0.000738507	0.000857399	0.000315161	0.000113094	0.000189462	0.000702691	0.000135206	8.61483e-05	4.46148e-05	0.000416072	0.000231273	0.00236659	0.000423193	0.000135201	3.55633e-05	6.79253e-05	5.86995e-05	4.52234e-05	7.57075e-05	4.97798e-05	0.000282026	0.000493899	0.000116972	4.99338e-05	7.56135e-05	3.85842e-05	0.00010451	4.77136e-05	9.78664e-05	0.000114101	0.00049468	7.52301e-05	5.38124e-05	4.99824e-05	5.99746e-05	9.99248e-05	9.14168e-05	4.70849e-05	6.71648e-05	9.2566e-05	0.000144627	9.4473e-05	0.000165343	5.89964e-05	0.000104395	0.00015595
Yy1	0.00130014	0.000924539	0.000783317	0.00106209	0.0012419	0.00136551	0.00157628	0.000821558	0.00107278	0.00141135	0.000977077	0.00100713	0.000780345	0.000985129	0.00125498	0.000949065	0.00129961	0.00117358	0.00105189	0.000829268	0.00141848	0.00153001	0.00084698	0.00084628	0.00128232	0.00125985	0.000919283	0.000872194	0.00132782	0.00128542	0.00100432	0.00148542	0.000949543	0.00103471	0.0011724	0.00105681	0.00111101	0.00124367	0.000944433	0.00112405	0.000735138	0.00130014	0.000877871	0.0016529	0.000871818	0.00113771	0.00104963	0.00132826	0.000800865
Gcm2	2.84969e-05	1.82492e-05	2.62401e-05	2.53075e-05	3.01718e-05	1.71154e-05	3.77596e-05	8.5741e-05	2.69801e-05	2.26226e-05	1.8945e-05	2.11531e-05	2.61595e-05	2.22271e-05	2.59564e-05	1.91795e-05	2.40592e-05	3.64412e-05	2.32619e-05	4.98553e-05	2.75842e-05	2.63744e-05	7.03492e-05	3.50072e-05	2.65103e-05	3.03588e-05	4.98753e-05	3.43403e-05	5.09631e-05	2.86963e-05	3.94526e-05	0.00018452	1.58127e-05	1.80301e-05	6.49928e-05	1.92371e-05	2.08991e-05	5.13725e-05	2.72613e-05	2.66594e-05	2.18242e-05	2.29786e-05	1.42055e-05	2.29661e-05	2.42282e-05	2.30227e-05	2.89795e-05	2.15873e-05	2.24771e-05
Zbtb12	0.000104965	7.99455e-05	3.70513e-05	3.39533e-05	2.9039e-05	3.84919e-05	5.25223e-05	3.85166e-05	0.000183959	2.79671e-05	2.28719e-05	2.25161e-05	2.625e-05	2.99985e-05	5.64505e-05	3.65023e-05	6.1017e-05	2.80177e-05	3.21498e-05	2.45816e-05	2.89533e-05	5.83841e-05	3.83951e-05	5.72054e-05	5.83097e-05	4.87918e-05	8.22764e-05	2.89934e-05	2.45841e-05	3.83646e-05	1.92071e-05	4.82967e-05	2.81284e-05	0.000151092	4.092e-05	1.50236e-05	2.80587e-05	1.8627e-05	2.82023e-05	2.2515e-05	2.4669e-05	3.28642e-05	2.44174e-05	1.48097e-05	2.80353e-05	2.88563e-05	2.36087e-05	3.58733e-05	3.29503e-05
Gabpa	0.00765908	0.00482297	0.00597583	0.00637673	0.00601406	0.00716326	0.00323968	0.00590141	0.00706556	0.00629017	0.00591192	0.0046641	0.00679062	0.00466551	0.00707185	0.00713969	0.00950067	0.0060313	0.00660337	0.0055008	0.00620395	0.00600218	0.00633058	0.00697736	0.0046671	0.00719626	0.00748897	0.00614023	0.00706327	0.00801608	0.00581054	0.00738684	0.00436354	0.00522254	0.00479599	0.00501513	0.00871707	0.00688652	0.00718416	0.0079358	0.00705028	0.00949907	0.00740614	0.00705737	0.00780661	0.00783868	0.00639715	0.00614822	0.0052804
Pou3f2	5.00046e-05	9.01607e-05	0.000243634	4.16788e-05	0.000130347	5.43439e-05	9.97661e-05	4.39262e-05	0.000111345	0.000160367	5.11312e-05	0.000111978	8.92756e-05	4.27403e-05	7.01788e-05	4.93827e-05	6.54693e-05	5.6997e-05	5.56676e-05	5.99541e-05	0.000127308	0.000110056	7.46181e-05	0.000164516	9.35211e-05	6.99245e-05	9.64413e-05	0.000245936	3.67983e-05	5.53124e-05	0.000152438	0.000147471	4.72099e-05	0.000102197	0.000106749	4.7275e-05	8.40741e-05	9.80744e-05	3.39794e-05	7.34806e-05	0.000108206	0.000193684	6.47834e-05	5.19207e-05	5.60696e-05	4.90425e-05	3.44822e-05	3.4904e-05	7.90379e-05
Hsf2	0.000299383	0.000441063	0.000163512	0.000194081	0.000289746	0.000231263	0.00045097	0.000297887	0.000420812	7.09675e-05	0.000125879	7.01024e-05	0.000284906	0.000677734	0.00028976	0.000341679	0.000319237	0.000157685	0.000116647	0.000134758	0.000183987	0.000231657	0.000140104	0.000165635	0.000550686	0.000363911	9.2174e-05	0.000167336	0.000296848	0.000150713	0.000293292	7.76246e-05	0.000326679	0.000472792	0.000269818	0.000266265	0.000123358	0.00011849	0.00013895	0.000239292	0.000416285	0.000156904	0.000271446	0.000450299	0.000326657	0.000294567	0.000316606	0.00038472	0.00034112
Tbx1	4.37603e-05	2.13013e-05	2.08708e-05	1.87755e-05	2.35557e-05	3.56372e-05	4.0503e-05	4.82222e-05	3.15531e-05	4.08333e-05	4.32943e-05	2.55673e-05	2.38254e-05	2.51763e-05	3.53656e-05	3.29345e-05	3.86502e-05	8.36267e-05	2.63341e-05	5.00378e-05	5.97019e-05	4.38268e-05	3.04679e-05	4.83363e-05	6.86372e-05	5.13029e-05	3.95906e-05	2.85028e-05	3.55002e-05	3.58188e-05	2.88196e-05	4.35095e-05	3.00563e-05	5.20676e-05	3.92613e-05	2.90167e-05	0.000113881	0.000100201	8.25538e-05	7.12556e-05	7.80861e-05	0.000102647	4.40588e-05	3.24745e-05	6.51896e-05	2.61232e-05	4.59239e-05	2.84295e-05	2.7901e-05
Hoxd1	2.73696e-05	2.71393e-05	1.92193e-05	1.49015e-05	2.02433e-05	3.27078e-05	4.15442e-05	3.47425e-05	3.12847e-05	2.38192e-05	1.58859e-05	2.02887e-05	7.00755e-05	2.87886e-05	2.62404e-05	3.13109e-05	2.56851e-05	1.82211e-05	1.69306e-05	1.70191e-05	3.0138e-05	5.65729e-05	4.55418e-05	3.08225e-05	3.6586e-05	4.51492e-05	1.68956e-05	2.4602e-05	1.62605e-05	2.29251e-05	3.48417e-05	2.32258e-05	1.63327e-05	1.46483e-05	2.63301e-05	5.63809e-05	1.40226e-05	2.77607e-05	2.5073e-05	2.56096e-05	2.13196e-05	2.20258e-05	2.89082e-05	1.87586e-05	2.57255e-05	1.5912e-05	2.30075e-05	2.17944e-05	3.8477e-05
Hoxc4	2.5674e-05	2.01681e-05	2.30091e-05	2.92315e-05	2.24249e-05	0.000119989	3.39841e-05	1.52697e-05	3.54778e-05	2.00762e-05	1.83664e-05	1.50947e-05	2.88167e-05	7.33285e-05	2.70969e-05	2.60933e-05	2.0081e-05	3.21123e-05	2.13413e-05	1.74435e-05	2.57646e-05	2.15379e-05	2.84864e-05	3.15926e-05	1.8815e-05	3.72908e-05	2.20796e-05	1.51822e-05	7.29681e-06	1.89533e-05	2.0433e-05	2.99268e-05	1.60485e-05	3.66765e-05	1.86848e-05	2.444e-05	2.11804e-05	4.07132e-05	2.65552e-05	1.52128e-05	1.77496e-05	1.88387e-05	1.67068e-05	1.99056e-05	2.23102e-05	2.39257e-05	1.57618e-05	1.88524e-05	3.48705e-05
Sry	8.24106e-05	8.75074e-05	9.04212e-05	7.59281e-05	0.000179744	0.000112688	0.000109617	0.000115449	0.000115117	8.50541e-05	7.78196e-05	5.81526e-05	8.2776e-05	7.01583e-05	0.000116655	0.000102091	0.000118933	7.21509e-05	9.07163e-05	0.000101884	0.00015355	8.81382e-05	9.04889e-05	0.000182162	0.000124122	0.000255073	8.7903e-05	6.48367e-05	5.0584e-05	9.00303e-05	6.75003e-05	7.05708e-05	9.70839e-05	7.76541e-05	7.81543e-05	6.84864e-05	8.13041e-05	0.000130529	9.46729e-05	0.000179635	9.26405e-05	0.00481452	8.96545e-05	8.0234e-05	0.000131726	7.75799e-05	7.49953e-05	6.73102e-05	0.000151238
Hoxa11	3.08363e-05	4.40426e-05	7.46114e-05	3.72156e-05	4.32799e-05	4.71657e-05	4.66479e-05	4.78185e-05	6.67627e-05	3.14255e-05	4.66503e-05	2.93566e-05	9.85398e-05	3.72945e-05	5.83825e-05	4.78333e-05	3.30475e-05	3.484e-05	2.54419e-05	2.37173e-05	4.11738e-05	0.000128057	4.72619e-05	3.57419e-05	3.25493e-05	4.40938e-05	4.82235e-05	3.05057e-05	3.0062e-05	4.72671e-05	3.2581e-05	4.80909e-05	4.68827e-05	4.58238e-05	3.29199e-05	3.58641e-05	3.2227e-05	3.06839e-05	0.000260469	3.95434e-05	2.64265e-05	3.9959e-05	4.09942e-05	3.08292e-05	2.69475e-05	4.54615e-05	3.36913e-05	3.23572e-05	2.88248e-05
Zeb1	0.000715916	0.00116956	0.000798764	0.000588105	0.00058321	0.000756424	0.00105083	0.000986488	0.00020361	0.000881311	0.00056585	0.000388793	0.00012623	0.00043912	0.000712516	0.000473471	0.000813855	0.0010767	0.000992783	0.00105852	0.00198305	0.00231221	0.00151203	0.00133755	0.00107865	0.00172219	0.00104155	0.00127214	0.000844352	0.00114779	0.00108723	0.00153768	0.00052146	0.000611618	0.000807983	0.000641208	0.000891998	0.000854834	0.000949877	0.00119635	0.00183868	0.000613569	0.000911637	0.00142262	0.0025259	0.00104434	0.00130755	0.00273841	0.000783295
Zfp202	0.000666489	0.000504906	0.000608068	0.000549993	0.000809399	0.000101791	0.000176393	0.000763451	0.000501365	0.000193181	0.000156387	0.000264469	7.66164e-05	0.00038516	0.000404357	0.000493626	0.000293968	0.000247898	6.74656e-05	0.000273899	0.000465335	0.000311407	0.000245833	0.000412356	0.000252103	0.000324805	0.00041053	0.000213199	0.000232253	0.000212541	0.000241945	0.000509781	0.000409136	0.000246656	0.000218039	0.000247162	0.000336063	0.000287614	0.000295047	0.00022755	7.52352e-05	0.000194236	0.000254018	0.000265778	0.000345177	0.000354001	0.0003673	0.000336384	0.000220057
Meis2	0.000195068	0.000389723	0.000259949	0.000174722	0.0003339	0.000156355	0.000277508	0.00018764	0.000163513	0.000143686	0.000254708	0.000167935	0.000255894	0.00011034	0.000184122	0.000299544	0.000209086	0.000359352	0.000153859	0.000143866	0.00154021	0.000219162	0.000213422	0.000395239	0.000304007	0.000429426	0.000252611	0.000190515	0.00022388	0.000165667	0.000704779	0.000201627	0.000138873	0.000119643	0.000333296	0.000127919	0.000236231	0.000202145	0.000191346	0.000196074	0.000186731	0.000773261	0.000193426	0.000478633	0.000409685	0.000135374	0.000732999	0.000153962	0.00017133
Foxc2	3.03265e-05	4.17702e-05	2.51132e-05	3.0772e-05	2.35181e-05	3.34684e-05	4.86552e-05	2.2593e-05	6.98051e-05	2.60493e-05	3.47745e-05	3.41221e-05	2.92068e-05	3.80468e-05	2.23349e-05	3.39977e-05	3.71847e-05	2.42763e-05	2.90911e-05	2.06386e-05	8.42345e-05	3.89127e-05	3.12801e-05	3.94032e-05	3.85745e-05	0.000119827	2.70827e-05	3.44245e-05	3.2569e-05	3.49315e-05	2.27974e-05	3.69615e-05	5.94855e-05	3.71481e-05	3.97765e-05	4.47e-05	4.09089e-05	3.30986e-05	6.07592e-05	5.64601e-05	5.11029e-05	2.84125e-05	1.97751e-05	2.45101e-05	8.1545e-05	3.38857e-05	2.85339e-05	1.73004e-05	3.84587e-05
Trp73	7.52372e-05	9.18195e-05	8.18096e-05	6.46463e-05	7.83077e-05	5.42692e-05	8.25173e-05	7.01988e-05	0.000125967	0.000126058	6.72725e-05	0.00020649	6.39281e-05	5.98874e-05	9.49316e-05	9.977e-05	0.000129624	7.39187e-05	8.27065e-05	8.50034e-05	9.993e-05	0.000765521	0.000130838	0.000483959	0.00016921	0.000143141	7.99968e-05	0.000105839	6.96975e-05	9.02797e-05	0.000536407	0.000125097	5.66396e-05	8.9582e-05	0.000116229	7.01246e-05	6.94752e-05	9.7606e-05	7.25001e-05	8.46626e-05	9.20714e-05	7.21599e-05	7.56643e-05	0.000103517	5.90909e-05	7.85142e-05	7.98218e-05	0.000128632	8.53773e-05
Rorc	0.000289027	0.000531318	0.000151644	0.0001022	0.000137123	0.000625781	0.000347403	8.24014e-05	0.00010271	8.3194e-05	8.30727e-05	7.77796e-05	5.91321e-05	0.000168011	0.000206967	0.000217618	0.00016587	0.000105234	6.7222e-05	5.05185e-05	0.000132417	8.19192e-05	8.73738e-05	8.64231e-05	8.32556e-05	0.000134731	7.59782e-05	5.97044e-05	9.84658e-05	7.95383e-05	5.70508e-05	8.60383e-05	0.00074894	0.012922	0.0118534	0.0154194	0.000121253	6.9562e-05	0.000147616	0.000266221	7.51561e-05	0.000170884	0.000519536	0.000871534	0.000564265	0.00143615	0.00125512	0.00287331	0.00624833
Lhx4	2.47974e-05	3.75716e-05	2.05532e-05	3.191e-05	2.20046e-05	5.20385e-05	4.09296e-05	3.96977e-05	2.56467e-05	2.81253e-05	1.00018e-05	1.63953e-05	0.000120505	2.56301e-05	2.76505e-05	2.93284e-05	0.000253931	1.60102e-05	1.1619e-05	1.65883e-05	0.000103767	3.40235e-05	4.19196e-05	3.30736e-05	2.2024e-05	3.15152e-05	9.52182e-05	2.25343e-05	1.04747e-05	2.44568e-05	3.4293e-05	1.5001e-05	2.40547e-05	2.18741e-05	1.69249e-05	4.17501e-05	1.37671e-05	1.2759e-05	1.5842e-05	1.38826e-05	1.45526e-05	1.50988e-05	1.11093e-05	1.5179e-05	2.06692e-05	2.11932e-05	1.43677e-05	2.54288e-05	5.02281e-05
Foxf1	2.53011e-05	3.35211e-05	4.31771e-05	2.82989e-05	3.1701e-05	0.000131535	2.83115e-05	3.06081e-05	3.53213e-05	4.57277e-05	3.36193e-05	3.47603e-05	3.25509e-05	7.60106e-05	2.87512e-05	4.56493e-05	2.50312e-05	2.20547e-05	2.28039e-05	2.30652e-05	6.32551e-05	2.73546e-05	2.31502e-05	4.95031e-05	2.9233e-05	4.41576e-05	1.29393e-05	2.27755e-05	2.78754e-05	2.63971e-05	1.78643e-05	2.76622e-05	2.77613e-05	3.11554e-05	4.61584e-05	2.89989e-05	2.6394e-05	4.17756e-05	2.54334e-05	7.54137e-05	3.41726e-05	2.58043e-05	2.71508e-05	2.55008e-05	2.31394e-05	3.30821e-05	2.48074e-05	3.05508e-05	5.90812e-05
Nobox	4.84533e-05	4.07606e-05	3.26815e-05	3.06529e-05	3.96973e-05	5.64894e-05	7.32136e-05	4.64441e-05	5.10688e-05	4.36341e-05	3.0968e-05	3.20978e-05	7.65501e-05	4.58381e-05	4.90494e-05	4.95751e-05	3.53985e-05	2.64273e-05	3.29327e-05	2.84069e-05	4.43233e-05	8.03298e-05	7.728e-05	4.04022e-05	5.47662e-05	5.82737e-05	3.02909e-05	3.1563e-05	2.9923e-05	3.2803e-05	2.98867e-05	4.70593e-05	3.26817e-05	2.63346e-05	3.64778e-05	3.95173e-05	2.19455e-05	4.84042e-05	4.54511e-05	3.54224e-05	0.000280836	3.00488e-05	7.4107e-05	4.3841e-05	3.30845e-05	2.4174e-05	3.1212e-05	3.23427e-05	3.13295e-05
Zfx	0.00627978	0.00828166	0.00809159	0.00661446	0.0056983	0.00661408	0.00805397	0.0069243	0.00369563	0.00684062	0.0069502	0.00622845	0.00684097	0.00420444	0.00767686	0.00656103	0.00683481	0.00804942	0.0071645	0.00575311	0.00556544	0.00663991	0.00641765	0.00485208	0.00410881	0.00621252	0.00809482	0.0085141	0.00668717	0.00825897	0.00553397	0.00687897	0.00677434	0.00730461	0.00754671	0.00728706	0.0075104	0.00656837	0.00862197	0.00639942	0.00757815	0.0099489	0.00748908	0.00924514	0.00774862	0.00841942	0.00723668	0.00725577	0.00711893
Crebl2	0.000255815	0.000360907	0.00028819	0.000159702	0.000249899	0.000421876	0.00023981	0.00016635	0.000293663	0.00023061	0.000283568	0.000304803	0.00013661	0.000865104	0.000176366	0.000237351	0.000151181	0.000397585	0.000241712	0.000279828	0.000172777	0.000104917	0.000620127	0.000264055	0.000287929	0.00022108	0.000272529	0.000208886	0.000252465	0.000241664	0.000248512	0.000266873	0.000318342	0.000376385	0.000447542	0.000338105	0.000294838	0.000321921	0.00040466	0.000360921	0.000361032	0.00032832	0.000282799	0.000162323	0.000346722	0.000222474	0.000372099	0.000314731	0.0004599
Hoxa2	0.000113735	0.000199616	0.000231829	5.61746e-05	0.0002186	0.000128839	7.02081e-05	4.8814e-05	6.58549e-05	4.73143e-05	3.11546e-05	2.79489e-05	6.36107e-05	3.83353e-05	4.73581e-05	0.000132893	0.000114338	4.21712e-05	4.26728e-05	2.15354e-05	6.82295e-05	3.27262e-05	5.35463e-05	9.78883e-05	6.37573e-05	5.31233e-05	3.02189e-05	2.74612e-05	1.35187e-05	2.45769e-05	4.75306e-05	3.59534e-05	7.54016e-05	9.29335e-05	4.84233e-05	4.30825e-05	2.44278e-05	4.47337e-05	4.14627e-05	3.30027e-05	2.41984e-05	3.50494e-05	5.34987e-05	3.28558e-05	3.54765e-05	5.06205e-05	2.69316e-05	3.61597e-05	5.35229e-05
Jdp2	0.000497469	0.000356103	0.000525344	0.000279742	0.000752359	0.000512304	0.000284907	0.000122047	0.000939235	0.00112814	0.000761552	0.00139795	0.000176176	0.00157708	0.000649631	0.000526744	0.000168098	0.000150812	0.000146485	0.000131574	0.000356271	0.000733155	0.000186433	0.00022598	0.0002068	0.000247491	0.000195022	0.000140674	0.000149053	0.000298492	0.000148627	0.000176097	0.000769109	0.000593035	0.000666986	0.000335973	0.000608026	0.00101423	0.000495892	0.000783214	0.000761233	0.000833302	0.000496267	0.000738056	0.000168522	0.000439251	0.000438197	0.000263427	0.000141297
Zfp57	0.000528422	0.000176781	0.000367031	0.00028668	0.000300986	0.000206091	5.3469e-05	4.22606e-05	9.56234e-05	8.76422e-05	3.20523e-05	4.36696e-05	3.56211e-05	4.23978e-05	0.000191284	8.51458e-05	4.66469e-05	5.2096e-05	3.89506e-05	6.1173e-05	0.000100444	4.50925e-05	5.52258e-05	0.000140677	6.67136e-05	7.23547e-05	3.47205e-05	4.7454e-05	5.45641e-05	0.000175206	4.19746e-05	2.96166e-05	3.67952e-05	0.000584149	0.000572873	0.000540777	3.80726e-05	3.63651e-05	4.47554e-05	3.924e-05	3.62721e-05	4.13208e-05	9.66852e-05	5.79212e-05	0.000107348	0.000252075	0.000202484	5.68578e-05	0.000363098
Prop1	2.88917e-05	4.90429e-05	3.07558e-05	4.08698e-05	2.6783e-05	4.59267e-05	4.39873e-05	5.0972e-05	3.22425e-05	2.97333e-05	1.87205e-05	1.74228e-05	8.82791e-05	3.28715e-05	3.48232e-05	3.18743e-05	0.000182378	2.33699e-05	2.09428e-05	1.98484e-05	0.000111103	3.7768e-05	4.97154e-05	3.24017e-05	2.37629e-05	3.988e-05	0.000100774	2.49529e-05	2.12281e-05	2.66603e-05	3.75732e-05	2.69683e-05	3.09423e-05	3.0072e-05	2.25309e-05	0.0247271	1.63369e-05	1.98563e-05	2.2832e-05	2.02328e-05	1.94903e-05	2.02422e-05	1.48798e-05	1.94021e-05	2.2901e-05	2.42174e-05	1.87149e-05	2.65603e-05	2.78559e-05
Zfp787	0.000538935	0.000241032	0.000352116	0.000449171	0.000328785	0.000547043	0.000228255	0.000336904	0.00147357	0.000259884	0.000438634	0.000456112	0.000389055	0.000390543	0.000406943	0.000308619	0.000424295	0.000554419	0.000774126	0.000821143	0.000625378	0.000393471	0.00029769	0.000246396	0.0002201	0.000343933	0.000669872	0.000598004	0.000321935	0.000505168	0.000654525	0.000385816	0.000137688	0.000643131	0.000126031	0.000480106	0.000448774	0.000282862	0.000556489	0.000425706	0.000177722	0.000514086	0.000164639	0.00061657	0.000220701	0.000509055	0.000139527	0.000421725	0.000346083
E2f3	0.0032981	0.0022286	0.00211184	0.00242593	0.00240007	0.00102075	0.000857731	0.000513231	0.00113135	0.00167969	0.000738356	0.000844623	0.000542679	0.00110845	0.00254092	0.00295313	0.00264732	0.00121988	0.000903494	0.00136339	0.0042239	0.00221937	0.00132454	0.00149426	0.00231242	0.00119014	0.00120388	0.000855705	0.00174516	0.00141225	0.000899888	0.00103395	0.000988337	0.000800317	0.000939569	0.000953002	0.000563976	0.00103219	0.00167518	0.00116373	0.000212416	0.000537218	0.00198818	0.00191046	0.0012594	0.00200161	0.000664587	0.00191607	0.00115436
Zbtb7c	2.89325e-05	0.000102332	6.42554e-05	4.88559e-05	3.63137e-05	4.25967e-05	2.93188e-05	0.000114024	8.36802e-05	1.89711e-05	1.96625e-05	2.10204e-05	2.70211e-05	3.18208e-05	5.34687e-05	4.61217e-05	2.98567e-05	6.20224e-05	2.47835e-05	2.87741e-05	3.37719e-05	3.21869e-05	3.04697e-05	5.14214e-05	3.96017e-05	4.68236e-05	3.09434e-05	3.72435e-05	2.55749e-05	3.58984e-05	2.87646e-05	5.64586e-05	2.49197e-05	7.96093e-05	6.3945e-05	5.93491e-05	2.6328e-05	2.63278e-05	2.3091e-05	4.69858e-05	8.7457e-05	0.000130139	3.18401e-05	8.70883e-05	3.46762e-05	4.37291e-05	4.20157e-05	4.03234e-05	3.53894e-05
Zfp383	0.00218547	0.00222903	0.00218218	0.00292799	0.00250516	0.000932074	0.00130801	0.00271787	0.000544366	0.000994208	0.00130118	0.000418429	0.000514898	0.00164585	0.00285416	0.00275851	0.00122859	0.00258611	0.00311552	0.00110718	0.00149338	0.00143761	0.00209105	0.00246505	0.00117762	0.00205216	0.00293411	0.00206255	0.0004862	0.00150076	0.00131582	0.00257569	0.000693408	0.000808124	0.000802555	0.00203966	0.00190351	0.00192051	0.00236836	0.00091329	0.000474036	0.000772882	0.00113594	0.00207775	0.00159203	0.00147156	0.0040004	0.00133053	0.000706711
Sp3	0.0217903	0.015728	0.0172058	0.0194079	0.019428	0.014435	0.00740943	0.0223004	0.0151644	0.0314054	0.019997	0.0183635	0.0174614	0.0149338	0.0231191	0.0179017	0.0212239	0.023858	0.0219784	0.0153661	0.0173658	0.0137187	0.0157906	0.0213687	0.0170848	0.0192596	0.021551	0.0198803	0.018659	0.020771	0.0154392	0.0235996	0.0127804	0.0142713	0.0141	0.0173899	0.0198805	0.0185734	0.0179847	0.0181191	0.0283436	0.0201044	0.0223036	0.0196948	0.0232787	0.022787	0.0224268	0.0195932	0.0212982
Myog	0.000263289	0.000215871	0.000251386	0.000503574	0.000410776	0.000182698	0.000289443	0.000379881	0.000320833	0.000273214	0.000214517	0.000208468	0.000298329	0.000250604	0.00175684	0.00173596	0.000449512	0.000209104	0.000242334	0.000330058	0.000326547	0.000244633	0.000274032	0.00057134	0.000542961	0.000966156	0.0002329	0.000216758	0.000237238	0.000242869	0.000275151	0.000356104	0.000201343	0.00029372	0.000243452	0.000229563	0.000290973	0.000203087	0.000231052	0.000341604	0.000226353	0.000618823	0.000237528	0.000268714	0.000208914	0.000323944	0.000282665	0.000242039	0.000155997
Zic2	0.000245477	0.000244036	0.000254356	0.000180276	0.000210562	0.000238675	0.000306339	0.000202969	0.000274883	0.000293376	0.000163415	0.00019134	0.000203096	0.00015676	0.000274894	0.00023668	0.000248412	0.000218582	0.000249352	0.000232801	0.000295189	0.000223631	0.000228719	0.000390326	0.00028961	0.000529942	0.000315388	0.000226943	0.000240492	0.000233101	0.000237304	0.000255229	0.000182062	0.00023123	0.000183123	0.000200153	0.000192089	0.000190491	0.000230532	0.00479486	0.000249969	0.000197914	0.000211135	0.00022453	0.000213091	0.000225335	0.000190518	0.000304208	0.000172397
Hey2	4.36545e-05	3.05053e-05	3.39997e-05	3.28642e-05	4.35605e-05	5.5457e-05	8.51611e-05	6.16922e-05	0.000198589	2.65251e-05	2.57675e-05	3.03435e-05	3.04172e-05	2.78376e-05	4.37982e-05	4.15179e-05	4.12147e-05	3.23278e-05	3.66065e-05	3.27258e-05	4.99442e-05	5.84522e-05	4.11925e-05	6.34826e-05	4.45924e-05	8.70529e-05	4.40491e-05	3.30712e-05	3.4593e-05	2.97703e-05	3.21756e-05	2.14096e-05	2.05162e-05	2.88901e-05	5.57841e-05	3.12951e-05	3.6189e-05	4.35637e-05	3.67733e-05	3.94838e-05	0.000105688	3.20492e-05	2.83036e-05	4.57874e-05	2.78604e-05	2.01967e-05	3.23356e-05	4.08688e-05	3.29657e-05
Pax1	3.23853e-05	2.19394e-05	2.8887e-05	1.49133e-05	1.45532e-05	1.64001e-05	2.1196e-05	2.99863e-05	2.28065e-05	2.13478e-05	1.78301e-05	1.34534e-05	1.51809e-05	2.95581e-05	2.22579e-05	1.90095e-05	4.81437e-05	3.37662e-05	4.29543e-05	4.71255e-05	6.4974e-05	4.71138e-05	4.10228e-05	3.77305e-05	2.48105e-05	2.62099e-05	3.62596e-05	7.70127e-05	5.34975e-05	4.59457e-05	4.69769e-05	4.89806e-05	2.13017e-05	2.4672e-05	2.66297e-05	4.83009e-05	8.29782e-05	2.24443e-05	2.26972e-05	4.07612e-05	1.87372e-05	1.3185e-05	1.194e-05	1.8351e-05	0.00020073	1.90646e-05	2.3539e-05	2.49727e-05	5.09582e-05
Vezf1	0.00158246	0.00139708	0.00137538	0.0014128	0.00237009	0.000972001	0.00102552	0.00092684	0.000910658	0.00113849	0.000994833	0.00118153	0.00105813	0.00143302	0.00113732	0.000861636	0.00116232	0.00120827	0.000957442	0.00162593	0.000999936	0.000996182	0.00109295	0.000781602	0.000899257	0.000947739	0.00162572	0.00159286	0.00192685	0.00124503	0.00142759	0.00127995	0.00139096	0.00108936	0.00102036	0.000957139	0.00189255	0.00168669	0.00178116	0.00153543	0.00206968	0.00184435	0.00170011	0.00142637	0.00130933	0.00178805	0.00144482	0.0013244	0.00245446
Sox15	2.11027e-05	6.55956e-05	4.99768e-05	1.73449e-05	8.57028e-05	0.000215343	3.53044e-05	0.000182662	4.54305e-05	2.73662e-05	2.6925e-05	2.62911e-05	3.4257e-05	0.000107863	2.74019e-05	0.000431298	0.000121259	2.81326e-05	2.81404e-05	1.8292e-05	3.13644e-05	6.25469e-05	3.17236e-05	4.50858e-05	6.74866e-05	3.56022e-05	2.77215e-05	1.78422e-05	1.05665e-05	3.25706e-05	2.36335e-05	2.4658e-05	2.33039e-05	1.86354e-05	1.73008e-05	1.42789e-05	1.99724e-05	1.66853e-05	2.45413e-05	1.88414e-05	1.60224e-05	1.84797e-05	3.15398e-05	2.26285e-05	2.03162e-05	1.28075e-05	2.60203e-05	1.84003e-05	1.25563e-05
Prdm9	0.000672825	0.000728198	0.000611379	0.000379567	0.000740429	0.000888473	0.000281374	0.000437701	0.00130427	0.000347943	0.000304209	0.000254556	0.000270237	0.000541392	0.00109754	0.000889396	0.000972985	0.000834119	0.00117229	0.000920369	0.000738733	0.00109679	0.00155809	0.00103499	0.000486704	0.00055236	0.00146977	0.000845049	0.000979836	0.000900817	0.00136759	0.00120947	0.000617336	0.000750892	0.000616626	0.000400554	0.000944753	0.000496258	0.000528139	0.000597322	0.00168381	0.000308959	0.00110827	0.000482542	0.00135076	0.000745616	0.00104423	0.000766992	0.000318477
Gata3	0.00384084	0.00516745	0.00382418	0.00175227	0.00195135	0.00107939	0.000720663	0.000194251	0.000254988	0.000227684	0.000162047	0.000132949	0.000696656	0.000181574	0.000529628	0.00109479	0.000343523	0.00015142	0.000152308	0.000212918	0.000416727	0.000156955	0.00023463	0.000356373	0.000721238	0.000321386	0.000167012	0.000351608	0.000140185	0.000165434	0.000161883	0.000258436	0.0455706	0.00930067	0.00707569	0.0123427	0.00461011	0.00788143	0.00856926	0.00673692	0.00574703	0.00491251	0.00785252	0.0103469	0.00440874	0.0165263	0.00580382	0.0196125	0.00711425
Cenpb	0.000152452	0.00014537	8.48914e-05	0.000150876	0.000153814	7.79427e-05	9.59207e-05	0.000118611	8.63395e-05	6.04981e-05	7.51317e-05	0.000330902	6.13553e-05	5.24532e-05	0.000136128	0.000124205	0.000111939	0.00012595	5.05057e-05	5.72856e-05	0.000156246	9.21878e-05	7.90243e-05	0.000136377	0.000134431	0.000156167	7.66091e-05	5.48004e-05	7.7601e-05	8.4217e-05	6.09599e-05	7.32961e-05	5.25953e-05	5.82542e-05	9.07351e-05	4.76827e-05	8.00112e-05	7.57319e-05	0.000110922	6.34431e-05	5.37685e-05	6.9856e-05	7.05579e-05	7.76819e-05	0.000122699	4.89196e-05	9.41566e-05	7.50431e-05	0.00010201
Klf3	0.00790697	0.00690974	0.00768741	0.00748835	0.00743704	0.0099896	0.0110327	0.00689217	0.0151246	0.0110264	0.018072	0.0211779	0.0149817	0.0196514	0.0108179	0.0097771	0.00637958	0.0164142	0.0161619	0.00959986	0.000741536	0.00617136	0.00850775	0.0111582	0.0115333	0.00709284	0.0149124	0.0106959	0.0107005	0.0123602	0.0100163	0.0163449	0.00839521	0.0123441	0.00820298	0.0132015	0.0166553	0.0184472	0.0153396	0.018012	0.0222797	0.0202407	0.0207321	0.0127952	0.01773	0.0173492	0.0242451	0.0181576	0.0135564
Tcf21	7.82363e-05	5.42827e-05	8.02086e-05	9.97311e-05	0.000160305	4.47344e-05	7.66423e-05	0.000153475	7.2977e-05	7.00211e-05	3.79874e-05	4.23902e-05	4.58934e-05	3.97875e-05	0.000139105	0.000125301	0.000145602	5.60382e-05	7.1487e-05	0.000124398	0.000104266	8.30679e-05	0.000104585	0.000223825	0.000320086	0.000197259	0.000193978	7.40515e-05	6.02919e-05	6.78399e-05	7.77399e-05	0.000160637	4.45035e-05	9.61269e-05	6.94119e-05	5.5665e-05	4.97775e-05	5.588e-05	4.73219e-05	5.52137e-05	5.95655e-05	7.38121e-05	6.99798e-05	9.00314e-05	5.46573e-05	0.000153371	5.36057e-05	9.52094e-05	6.02703e-05
Myod1	0.000200762	0.000183256	0.000179035	0.00016516	0.000303139	0.000163283	0.000252742	0.000344385	0.000248567	0.00021139	0.000172108	0.000167054	0.000227164	0.000196631	0.000344591	0.000280424	0.0003789	0.000213304	0.000262821	0.000231817	0.000291162	0.000205274	0.000249953	0.000578145	0.000494836	0.000650413	0.000191399	0.000187892	0.00025143	0.000218191	0.000262963	0.000348468	0.000162028	0.000237831	0.000199951	0.000187398	0.000249088	0.000189047	0.00021004	0.00021687	0.000206208	0.000222051	0.00142095	0.000223566	0.00016806	0.000254179	0.000281184	0.000429689	0.000149281
Zfp322a	0.00209232	0.00210698	0.00206086	0.00139821	0.00197848	0.00120236	0.00119826	0.00172125	0.00142741	0.00293714	0.00139524	0.000591836	0.00131235	0.00088665	0.00271361	0.00171908	0.00176895	0.00170506	0.00136635	0.00137125	0.00116706	0.00175037	0.00153464	0.00250952	0.00150849	0.00200749	0.00153729	0.00277088	0.00177285	0.00203181	0.00117368	0.00197446	0.000936863	0.00155387	0.00133256	0.0017328	0.00256788	0.0020952	0.00194897	0.00208418	0.00227339	0.00222881	0.00175365	0.00199838	0.00191402	0.00239775	0.00346794	0.00319337	0.00197835
Zfp422	0.00806223	0.00779946	0.00969224	0.0082642	0.0110008	0.00538469	0.00526943	0.00428022	0.00487828	0.00259031	0.00187626	0.00142844	0.00322816	0.00286434	0.0118681	0.0127703	0.00626454	0.00479781	0.00442855	0.00471521	0.0050806	0.00459757	0.00448009	0.00232941	0.00581064	0.00307438	0.00414015	0.00460441	0.00381295	0.00507141	0.00540044	0.00564557	0.00267258	0.00347619	0.00380784	0.00307114	0.00653734	0.00597784	0.006061	0.00808949	0.00454481	0.00660796	0.00511967	0.0122012	0.00493376	0.00731194	0.00538474	0.0075292	0.00283706
Arid5a	0.000150504	0.000161029	0.000166016	0.000259193	0.000212489	0.000349918	0.00021018	0.000305794	0.000337577	0.000137339	0.000277796	0.000198829	0.000772279	0.000142316	0.000260534	0.000458581	0.00015122	0.000121622	0.000149563	0.000412952	0.000232168	0.00021653	0.000312424	0.000109324	0.000513398	0.000210357	0.00021333	0.000432358	0.000135184	0.000272677	0.000338393	0.000400769	0.000184892	0.000142908	0.000226382	0.000182653	0.000169414	0.000152694	0.000283232	0.000168335	0.000169104	0.000142367	0.000194128	0.000281199	0.000228173	0.000343614	0.000317007	0.000357844	0.000317201
Lyl1	0.00484949	0.00553467	0.00617469	0.00514795	0.00848026	0.00301847	0.00139851	0.00239026	0.00504166	0.00386744	0.00414996	0.00263424	0.00579243	0.0066279	0.00595182	0.00675174	0.0075208	0.00405633	0.00337689	0.0055785	0.00617157	0.00400114	0.00455663	0.00329991	0.00434453	0.00309582	0.00518453	0.00432762	0.00380729	0.00549667	0.00477217	0.00449282	0.000451029	0.000161535	0.000122779	0.000127892	0.000158441	0.000122628	0.000123753	0.000150097	0.000135849	0.000131636	0.000325466	0.000169014	0.000110396	0.00072364	0.000233942	0.000143817	0.00011621
Tal1	0.00329334	0.0031174	0.00313135	0.00194554	0.0022546	0.000446456	0.000267159	0.000284018	0.000258326	0.000224865	0.000567507	0.000305644	0.000216998	0.000480719	0.00108562	0.00109525	0.000655212	0.000182653	0.000212339	0.000204629	0.00024531	0.000210276	0.000228474	0.000407505	0.00150757	0.000672122	0.000207166	0.000173585	0.000207445	0.00030123	0.000220638	0.000309094	0.000230061	0.000223697	0.000211118	0.000191542	0.000202458	0.000190548	0.000308825	0.000261057	0.000197938	0.00017889	0.000222727	0.000196455	0.000156944	0.00028429	0.000268515	0.000166465	0.000164795
Etv5	0.0024033	0.00153623	0.0022265	0.00162383	0.00158596	0.00139574	0.000153403	0.00102132	0.00165106	0.00108414	0.000524611	0.000709549	0.000192864	0.000363633	0.00154439	0.00187479	0.00133757	0.0007105	0.000707164	0.00155585	0.000508557	0.000832707	0.000599506	0.00309306	0.00097279	0.00109079	0.000873474	0.00117829	0.00210821	0.00133088	0.00158116	0.000562612	0.00072737	0.00121388	0.00131785	0.00142593	0.000613766	0.000286004	0.000687512	0.00084351	0.00024276	0.000946264	0.00129701	0.00410451	0.000614399	0.00955803	0.000514782	0.00577208	0.000294426
Irf7	0.0016347	0.00192373	0.00218258	0.00626684	0.00276142	0.00596578	0.00632482	0.0123108	0.00503559	0.00332496	0.00597423	0.00520904	0.010469	0.00563404	0.00305157	0.00346542	0.00126347	0.0036355	0.00322792	0.00248119	0.00254166	0.0028744	0.00256988	0.00735534	0.00175529	0.00457569	0.00284192	0.004499	0.0031855	0.00302451	0.00417287	0.00122411	0.00159275	0.00194647	0.00468132	0.00196262	0.00437772	0.00527395	0.00404271	0.00396196	0.00450301	0.00378623	0.00464243	0.00517222	0.00548369	0.00252468	0.00627245	0.00355078	0.00341717
Msantd3	0.000483361	0.000620784	0.000332908	0.000476641	0.000574957	0.000276257	0.000115335	0.000111899	0.000131764	0.000275845	0.000247349	4.00142e-05	0.000391471	0.000179706	0.000622387	0.000404508	0.000579768	5.00777e-05	4.74876e-05	4.11676e-05	9.94301e-05	5.5869e-05	4.36366e-05	5.12955e-05	0.000200948	7.70528e-05	3.72189e-05	4.1654e-05	3.38357e-05	5.52856e-05	5.11812e-05	7.95516e-05	4.13549e-05	3.65725e-05	7.09041e-05	3.41074e-05	4.98954e-05	5.49493e-05	4.39101e-05	0.000120725	0.00069557	0.000208146	4.84269e-05	4.16443e-05	4.2556e-05	0.000129688	5.22152e-05	2.73623e-05	3.9894e-05
Hsf5	2.48023e-05	1.06817e-05	9.19465e-06	1.05673e-05	1.23064e-05	3.33126e-05	2.55611e-05	2.94586e-05	1.64926e-05	2.29635e-05	7.50665e-06	5.42877e-06	1.41171e-05	1.50669e-05	8.76585e-06	9.3402e-06	1.29522e-05	1.53022e-05	1.75677e-05	1.94866e-05	3.43238e-05	1.05549e-05	1.99721e-05	1.15756e-05	3.91071e-05	2.34955e-05	5.83136e-06	4.5967e-06	8.84441e-06	1.25431e-05	9.0557e-06	1.28701e-05	9.99316e-06	1.16679e-05	1.12274e-05	2.01203e-05	3.24134e-05	1.00421e-05	8.41279e-06	9.1332e-06	1.16747e-05	1.22969e-05	7.25652e-06	1.41922e-05	2.38207e-05	1.98337e-05	1.05253e-05	1.76266e-05	2.69722e-05
Tbx6	2.88254e-05	3.10058e-05	3.0631e-05	1.84532e-05	1.82872e-05	8.01076e-05	5.3729e-05	0.000147865	2.44411e-05	0.000178379	0.000322074	0.000687943	4.40074e-05	0.000114298	3.03642e-05	0.000111397	7.40814e-05	0.000290351	9.33935e-05	0.000217963	0.000388848	4.18993e-05	9.14805e-05	0.000114183	0.000134734	6.78223e-05	8.49956e-05	6.06443e-05	0.000157678	0.000120963	0.000109022	9.18377e-05	7.13847e-05	4.46269e-05	0.00015866	6.41095e-05	0.000196109	0.000435963	0.000261202	0.000414467	0.000305744	0.000431763	0.000316336	0.000130292	0.000479115	8.19518e-05	0.000318486	0.000148023	0.000133019
Fezf1	8.50166e-05	7.92846e-05	0.000162825	7.01873e-05	9.57611e-05	0.000106856	0.000172908	0.000120256	0.000155491	9.67921e-05	7.06128e-05	6.92141e-05	9.86053e-05	6.9758e-05	0.000118949	9.15136e-05	8.30239e-05	8.33083e-05	9.41719e-05	6.1922e-05	9.98416e-05	8.97352e-05	0.00012356	0.000109816	0.000110597	0.000157202	7.5847e-05	6.86124e-05	7.7489e-05	8.52887e-05	6.33363e-05	0.000117073	6.82791e-05	7.05938e-05	7.2077e-05	8.93557e-05	7.57677e-05	0.000146873	8.27883e-05	0.000106129	6.29912e-05	8.15784e-05	7.77005e-05	8.86495e-05	9.84487e-05	5.21452e-05	6.25373e-05	6.95394e-05	7.31479e-05
Thrb	0.000118657	0.000182891	0.000134851	8.87764e-05	9.94124e-05	3.36329e-05	3.51591e-05	0.000107686	0.000223875	5.79722e-05	2.89018e-05	2.85687e-05	3.95526e-05	3.77455e-05	0.000150396	0.000193521	0.000190744	4.33472e-05	6.7474e-05	3.75131e-05	5.13141e-05	5.22906e-05	4.43274e-05	0.000166571	4.68418e-05	0.000103564	4.8528e-05	5.63546e-05	5.09003e-05	4.54451e-05	9.60637e-05	4.38919e-05	3.8382e-05	9.28017e-05	9.00229e-05	5.99434e-05	6.83969e-05	9.14144e-05	3.82432e-05	7.00018e-05	5.11629e-05	0.000141832	3.50678e-05	2.54739e-05	4.77882e-05	6.79023e-05	4.1371e-05	3.79127e-05	4.15547e-05
Nkx3-1	4.99107e-05	5.26258e-05	0.000111996	4.14436e-05	5.82765e-05	5.3781e-05	0.00013273	0.000112567	0.000216626	6.86541e-05	6.82533e-05	4.33897e-05	6.53082e-05	6.58294e-05	6.11141e-05	7.28586e-05	6.9511e-05	4.31099e-05	4.25683e-05	7.2226e-05	6.60548e-05	0.000140888	5.49779e-05	9.20368e-05	9.38748e-05	0.000101908	6.56112e-05	6.25681e-05	4.88351e-05	5.94855e-05	7.73001e-05	5.66391e-05	5.60151e-05	6.05168e-05	9.29553e-05	4.74488e-05	7.62256e-05	0.000366365	0.000158861	5.65176e-05	4.49964e-05	6.23311e-05	5.69753e-05	6.1219e-05	4.89143e-05	5.2607e-05	0.000148832	5.86492e-05	7.55123e-05
Hoxb7	3.77161e-05	7.97384e-05	4.71509e-05	3.64003e-05	3.89433e-05	3.93558e-05	3.66522e-05	2.87774e-05	4.66577e-05	2.68155e-05	3.24947e-05	2.82781e-05	2.79111e-05	3.24144e-05	7.80533e-05	2.98821e-05	3.85036e-05	3.15841e-05	2.46125e-05	1.71729e-05	3.49178e-05	3.82701e-05	4.65219e-05	3.56117e-05	3.06902e-05	4.88631e-05	2.28008e-05	2.81289e-05	1.49781e-05	2.81901e-05	2.21303e-05	7.23209e-05	6.47429e-05	3.1475e-05	3.47828e-05	2.97622e-05	5.12938e-05	3.70012e-05	3.54154e-05	2.56718e-05	4.97904e-05	2.65783e-05	4.01239e-05	3.35741e-05	2.74944e-05	2.24583e-05	1.50056e-05	3.30832e-05	3.05733e-05
Fosl1	0.000258914	0.000285241	0.00039853	0.00025783	0.000660871	0.000137215	0.000236585	8.74104e-05	0.000824818	0.000200175	0.000123777	0.000863143	0.00017315	0.000128528	0.000197688	0.00018491	0.000117522	9.82656e-05	0.000108173	6.06883e-05	0.000110394	9.71609e-05	0.000110162	0.000153529	0.000155392	0.000177613	0.000322062	0.000223433	0.000152424	0.000193844	7.49571e-05	0.000236364	0.000127885	0.000113455	0.00028101	0.000102093	0.000337274	0.000135262	0.000144002	0.000199218	0.000123301	0.000274547	0.000184985	0.000123195	0.000125141	0.000102348	0.000196709	0.000352904	9.9243e-05
Hmbox1	9.62712e-05	0.000119729	7.81775e-05	6.47597e-05	5.63052e-05	0.000195324	8.21215e-05	0.000277537	0.000281388	0.000119823	9.01001e-05	3.17649e-05	0.000160417	0.000123701	5.66612e-05	0.000146674	0.000172504	0.000183482	0.000163445	6.18125e-05	0.000205841	0.000209028	8.94959e-05	0.000214592	0.000193358	0.000416687	0.000108909	0.000211192	5.94376e-05	8.49555e-05	6.43715e-05	0.000148463	0.000183846	7.70379e-05	0.000154854	0.000118843	5.43135e-05	5.82766e-05	7.78802e-05	5.8558e-05	5.33088e-05	0.000257837	4.3306e-05	0.000208949	0.000100347	6.04193e-05	0.000121739	0.000469382	0.000105108
Zzz3	0.000153686	0.000435852	0.000106254	0.000228812	0.000240797	0.000325977	0.000381921	0.000430649	0.000238246	0.000153253	0.000244748	0.000160876	0.00019606	0.000257428	0.00016633	0.000229059	0.000312599	9.75157e-05	0.000134836	0.000162408	0.000239058	0.000248795	0.00017555	0.000160445	0.000233648	0.000149204	0.000168629	8.17757e-05	0.000131434	0.000135185	0.000352541	0.000114857	0.000132435	0.000237554	0.000141352	0.000154149	0.000168123	0.000133419	0.000117025	0.000119331	0.000216026	0.000183927	0.000105582	0.000189106	0.000348601	0.000183158	0.000320429	0.000287848	0.000206923
Scrt1	2.62201e-05	3.01014e-05	3.25323e-05	2.64772e-05	3.64211e-05	2.58129e-05	4.25986e-05	3.5513e-05	2.31613e-05	5.78886e-05	3.68553e-05	3.92362e-05	5.49262e-05	2.16554e-05	3.58866e-05	3.87394e-05	3.21716e-05	8.29018e-05	3.39627e-05	0.000219842	5.33403e-05	3.3948e-05	2.71014e-05	8.17443e-05	6.44027e-05	0.000104005	5.74525e-05	3.59218e-05	2.31812e-05	3.99489e-05	5.93768e-05	4.51773e-05	2.61036e-05	0.000202379	0.000119796	0.00025649	3.67941e-05	5.31988e-05	3.83295e-05	4.18622e-05	3.0519e-05	5.43862e-05	2.69457e-05	3.03151e-05	1.95629e-05	4.21015e-05	3.08504e-05	3.07068e-05	4.82996e-05
Hoxc5	4.63389e-05	4.86209e-05	3.45912e-05	3.50674e-05	2.54426e-05	2.43361e-05	4.88999e-05	2.19331e-05	4.83203e-05	2.44213e-05	1.83557e-05	2.887e-05	4.84883e-05	9.21342e-05	3.0241e-05	3.02986e-05	2.38214e-05	3.33601e-05	1.94337e-05	4.68806e-05	4.11589e-05	3.15465e-05	2.97142e-05	4.15404e-05	3.80145e-05	3.8458e-05	3.02616e-05	4.30644e-05	1.73376e-05	3.99299e-05	3.23638e-05	3.96399e-05	3.76047e-05	4.8319e-05	6.13478e-05	3.34618e-05	7.87477e-05	5.4018e-05	3.54261e-05	2.80458e-05	2.25231e-05	3.76059e-05	2.54706e-05	2.58225e-05	4.65861e-05	2.66784e-05	1.98464e-05	3.11797e-05	3.00094e-05
Osr1	5.83532e-05	5.59349e-05	8.06911e-05	3.5986e-05	5.61477e-05	3.84526e-05	8.41194e-05	3.89846e-05	7.6778e-05	3.90236e-05	3.27552e-05	3.01799e-05	5.229e-05	2.63243e-05	4.46289e-05	5.46512e-05	3.24108e-05	5.60878e-05	4.96658e-05	4.12095e-05	6.70887e-05	7.76461e-05	6.9224e-05	5.50959e-05	0.000223503	8.21676e-05	4.70632e-05	4.2027e-05	4.21534e-05	6.31655e-05	5.32556e-05	7.36448e-05	4.77279e-05	0.000106273	3.86344e-05	3.35488e-05	3.52482e-05	0.00010239	7.89308e-05	3.75858e-05	3.27625e-05	4.98096e-05	3.17274e-05	5.97863e-05	3.10786e-05	5.89343e-05	7.94421e-05	4.59302e-05	4.28316e-05
Hoxa10	0.000508006	0.000623082	0.000933328	0.00054657	0.000652426	3.59843e-05	4.04755e-05	4.87511e-05	4.58509e-05	2.39887e-05	2.78956e-05	2.52821e-05	6.87458e-05	3.44303e-05	0.000263952	0.000218574	3.3073e-05	3.38598e-05	2.1952e-05	2.68427e-05	4.5588e-05	0.000108497	5.42251e-05	3.20005e-05	1.75388e-05	3.27699e-05	3.20092e-05	3.03991e-05	2.21928e-05	5.26307e-05	2.51183e-05	4.78487e-05	4.5392e-05	5.85034e-05	2.31658e-05	7.18748e-05	2.3983e-05	5.03813e-05	0.000179888	5.52049e-05	2.41439e-05	7.31632e-05	4.18807e-05	2.63502e-05	2.20169e-05	2.50234e-05	2.91475e-05	2.55342e-05	2.88691e-05
Meis3	0.000519417	0.00149349	0.00109012	0.000230808	0.000964741	0.00179912	0.000750394	0.00139651	0.00196315	0.000123171	0.000418431	0.000238046	0.000541097	0.000749174	0.000933364	0.000798041	0.000186729	0.00105588	0.000690571	0.000134865	0.00165502	0.00187467	0.00192267	0.00245589	0.0014745	0.0021793	0.00140435	0.000166051	0.00057179	0.000872953	0.00116824	0.00204737	0.00193481	0.000657044	0.00106353	0.000990644	0.00161173	0.00206237	0.00199167	0.00215334	0.00257489	0.00394921	0.00279781	0.00286693	0.0019027	0.00122494	0.00425591	0.00229617	0.00231026
Esrra	0.000342076	0.000451137	0.000579242	0.000444197	0.00101597	0.00122272	0.00170067	0.000570786	0.00109142	0.000813176	0.000574848	0.000881363	0.000341989	0.000707373	0.000615005	0.000464863	0.000605564	0.000846828	0.000501097	0.00150542	0.00112222	0.000705315	0.000808109	0.000407357	0.000384998	0.000772403	0.000508841	0.000524454	0.000993787	0.000853365	0.000948881	0.00106634	0.000326725	0.00124332	0.000722829	0.000972315	0.000559883	0.00105851	0.00107159	0.000642552	0.000524257	0.000569476	0.000725296	0.000915136	0.000385969	0.000922621	0.000793648	0.000901639	0.000704861
Zfp449	0.00042624	0.00044842	0.000341773	0.000391114	0.000310668	0.000135791	6.19204e-05	0.000256432	0.000150038	0.000154555	4.54574e-05	4.27862e-05	5.40289e-05	3.99625e-05	0.000235291	0.000340066	9.02366e-05	6.94558e-05	7.22876e-05	4.65444e-05	6.81606e-05	0.000150513	5.67521e-05	7.98894e-05	7.45142e-05	0.000177943	7.61972e-05	4.35338e-05	5.24159e-05	5.92271e-05	4.88329e-05	7.46946e-05	6.20935e-05	3.52183e-05	5.95238e-05	4.68557e-05	7.71474e-05	0.000144598	6.83692e-05	6.99093e-05	0.000294511	6.63347e-05	0.000140368	0.000266516	6.45537e-05	0.000158448	0.000205961	0.000117894	4.43909e-05
Crem	0.00118216	0.000963366	0.00106575	0.00109475	0.00121629	0.00134392	0.00183925	0.00127127	0.00153642	0.00115844	0.00110145	0.00142047	0.00127182	0.00218638	0.00233689	0.00263491	0.00135485	0.00184148	0.00152168	0.00119319	0.000847639	0.000939853	0.0016127	0.00239562	0.00138586	0.00283432	0.00158521	0.00201899	0.00171394	0.00184739	0.00140396	0.00258126	0.00565568	0.00371827	0.00371512	0.003321	0.00199727	0.00165948	0.00231883	0.00159478	0.00203553	0.0024936	0.00225277	0.00303801	0.00145245	0.00208195	0.00124923	0.00161406	0.00180516
Rorb	4.4187e-05	6.65973e-05	5.89492e-05	3.69005e-05	4.88146e-05	6.98608e-05	6.29572e-05	3.55701e-05	4.56378e-05	3.21201e-05	2.48456e-05	2.76206e-05	6.62825e-05	9.17936e-05	3.60418e-05	4.90079e-05	3.64061e-05	3.9847e-05	2.58149e-05	2.44961e-05	7.70904e-05	3.83734e-05	0.000109245	4.14412e-05	2.53705e-05	5.03284e-05	4.54099e-05	2.89214e-05	2.04361e-05	3.25434e-05	4.00335e-05	3.07356e-05	1.70809e-05	4.10039e-05	7.15382e-05	0.000135376	8.28492e-05	4.59624e-05	3.89022e-05	4.73519e-05	0.000279783	3.6737e-05	5.34305e-05	3.71672e-05	1.93274e-05	2.54622e-05	4.1774e-05	5.60525e-05	0.000105267
Gsc	1.24866e-05	4.29577e-05	1.02609e-05	7.98511e-06	1.04531e-05	1.07805e-05	1.63121e-05	2.2199e-05	6.75313e-05	1.27354e-05	8.85924e-06	9.48039e-06	1.076e-05	7.00483e-06	1.81109e-05	2.05252e-05	2.11328e-05	3.08112e-05	1.27244e-05	1.368e-05	2.6114e-05	3.35422e-05	2.13339e-05	1.10582e-05	3.4895e-05	2.6182e-05	1.74846e-05	8.11761e-05	1.28826e-05	1.86402e-05	1.32924e-05	1.20051e-05	7.88844e-06	1.515e-05	1.1065e-05	1.13892e-05	5.61876e-06	5.5625e-06	6.32011e-06	7.1144e-06	9.80353e-06	5.49377e-06	5.29021e-06	1.17127e-05	8.49504e-06	8.6757e-06	1.12118e-05	1.4177e-05	1.07734e-05
Ahctf1	0.000908738	0.00122119	0.000841162	0.000646035	0.000655537	0.00160594	0.000869237	0.000535248	0.00184189	0.000337917	0.000433618	0.000411098	0.000627581	0.00104849	0.000604519	0.000772259	0.00321582	0.00106452	0.000589026	0.000970843	0.00193062	0.00116017	0.00107716	0.000320354	0.00189327	0.000822111	0.000776113	0.000936205	0.00114093	0.000894493	0.000935597	0.00146822	0.000684624	0.000597623	0.00077904	0.000550101	0.000622923	0.00085588	0.000982422	0.000634073	0.000657759	0.00069337	0.000556029	0.000737544	0.000616992	0.000777737	0.000561155	0.000730925	0.00119376
Lhx5	1.23987e-05	2.24648e-05	1.33782e-05	8.70849e-06	1.30555e-05	9.59713e-06	1.52376e-05	9.98362e-06	1.12382e-05	1.74377e-05	1.08921e-05	8.25992e-06	6.92288e-05	1.01055e-05	8.75506e-06	1.11545e-05	1.09704e-05	8.92505e-06	6.25348e-06	8.63849e-06	1.78578e-05	2.09999e-05	1.50384e-05	1.55156e-05	1.15773e-05	1.31436e-05	9.16033e-06	1.18653e-05	6.82658e-06	1.24937e-05	8.21505e-06	8.2856e-06	1.69555e-05	9.18568e-06	1.12757e-05	9.46503e-06	6.04703e-06	6.20557e-06	7.76503e-06	6.5971e-06	6.74502e-06	1.23794e-05	5.04413e-06	8.23657e-06	6.85813e-06	8.77374e-06	5.87996e-06	1.53856e-05	1.38305e-05
Lmx1a	1.49549e-05	3.09768e-05	1.20531e-05	2.16727e-05	1.92753e-05	2.31437e-05	3.79818e-05	3.41945e-05	2.20702e-05	2.14032e-05	1.44748e-05	1.04472e-05	4.9237e-05	1.84023e-05	2.10142e-05	2.62699e-05	1.2276e-05	1.43844e-05	1.12776e-05	8.35157e-06	2.3666e-05	2.58124e-05	2.04238e-05	2.51953e-05	1.46926e-05	1.87595e-05	1.07892e-05	1.89297e-05	5.88113e-06	1.65899e-05	6.77878e-06	1.65083e-05	1.19068e-05	1.72048e-05	1.18751e-05	1.02585e-05	9.51207e-06	7.68801e-06	7.00403e-06	1.11022e-05	8.61755e-06	1.28972e-05	1.76992e-05	1.3873e-05	1.53522e-05	1.29973e-05	1.08603e-05	1.01578e-05	3.28227e-05
Gfi1	8.60208e-05	0.000179331	0.000442207	0.000300942	0.000438468	0.000148288	7.88508e-05	4.98522e-05	7.29298e-05	0.000277596	0.000179701	9.02803e-05	6.51505e-05	5.88738e-05	0.000363943	0.000260677	0.000223899	0.000260988	9.30465e-05	0.000173132	0.000126467	0.000136143	0.000232319	0.00043473	0.000388471	0.000411842	0.000130521	0.000203058	0.000338008	0.000222377	0.000178558	0.000105897	0.000417696	0.000115507	0.000124346	0.000333209	0.000535618	0.00034242	0.000608179	0.00039444	0.000346553	0.000594386	0.00042019	0.000796398	0.000195998	0.000278996	0.000238741	0.000492326	0.000246322
Ar	0.000128256	0.000282727	0.000241441	0.000131438	0.000185295	0.000161435	0.000158094	0.000136699	0.000178937	0.000144787	0.000141302	0.0001282	0.000235225	0.000193378	0.000491768	0.000815107	0.000120317	0.000110022	0.000147952	0.000260055	0.000132687	0.00012397	0.000128168	0.000223413	7.33539e-05	0.00028516	0.000127141	0.000108141	0.000195915	0.000113345	0.000124682	0.000167115	0.00158278	0.000459971	0.000315082	0.000392735	0.000605409	0.000318025	0.000269996	0.000321558	0.000298578	0.000434477	0.00131034	0.0007332	0.000715519	0.000966096	0.000669312	0.000752455	0.00105199
Prdm11	0.000105721	0.000177466	0.00012088	9.37439e-05	0.000114124	9.70669e-05	0.000104697	3.63367e-05	6.36258e-05	3.08086e-05	1.93114e-05	1.33271e-05	3.43781e-05	4.32685e-05	0.00011146	0.000101525	3.3748e-05	9.66581e-05	9.16507e-05	7.26069e-05	0.000109666	0.000104561	9.7555e-05	4.25887e-05	3.77275e-05	5.3614e-05	6.94528e-05	8.65593e-05	0.000120867	0.000108603	0.000107969	6.96456e-05	6.43932e-05	5.42381e-05	8.2472e-05	6.61815e-05	6.41824e-05	8.37563e-05	4.54557e-05	9.12969e-05	3.41358e-05	5.68273e-05	0.000136441	0.000102559	7.36909e-05	7.88271e-05	9.88628e-05	9.65577e-05	8.15467e-05
Bcl11b	1.67729e-05	3.14774e-05	4.51944e-05	1.83325e-05	1.57358e-05	1.33501e-05	3.66482e-05	1.97765e-05	1.52823e-05	1.64616e-05	1.45408e-05	3.50714e-05	2.46078e-05	9.19666e-06	1.57374e-05	2.26563e-05	1.60812e-05	2.36148e-05	1.80272e-05	2.30126e-05	2.08884e-05	1.51677e-05	2.02758e-05	7.23174e-05	3.90945e-05	3.0381e-05	1.20471e-05	1.34064e-05	1.34359e-05	1.22755e-05	1.63981e-05	1.25961e-05	0.000764824	6.83011e-05	0.000113239	0.000127764	0.000157673	4.0111e-05	7.02466e-05	4.83229e-05	2.86283e-05	5.30165e-05	0.000249608	0.000536685	0.000276279	0.000566613	0.000206232	0.000579483	0.000263744
Mlx	0.00236321	0.00304522	0.00237334	0.0021895	0.00193726	0.00249017	0.00530373	0.00408648	0.00216883	0.00324196	0.00268239	0.00172283	0.0026472	0.00410747	0.00373169	0.00317469	0.00280865	0.00256485	0.00310569	0.00237595	0.0023294	0.00269378	0.00253519	0.00311003	0.00283714	0.00491049	0.00246242	0.00216534	0.00287535	0.00330807	0.00288041	0.00221467	0.00182407	0.00365684	0.00329192	0.0019599	0.00310845	0.0044736	0.00371588	0.00313187	0.00344081	0.00385648	0.00369649	0.00327902	0.00657654	0.00332098	0.00422295	0.00323342	0.00242354
Jund	0.000480619	0.000360878	0.000381392	0.000322355	0.000301652	0.00119836	0.000663217	0.000403802	0.000909133	0.000724028	0.00120785	0.0032992	0.000614599	0.0012407	0.000406144	0.000368964	0.000391091	0.00104029	0.00110194	0.000725221	0.00121089	0.000951174	0.000623901	0.00105372	0.00110525	0.000870111	0.00134128	0.000571285	0.000683229	0.00111165	0.000757616	0.00109194	0.00269712	0.00178846	0.00165979	0.00213656	0.00166738	0.000661303	0.00160302	0.00121504	0.000959554	0.00156194	0.000615431	0.000862363	0.00112559	0.000706458	0.000782484	0.000590656	0.000984555
Hoxa3	0.000208409	0.000171841	0.000233946	0.000273169	0.00029495	0.00011647	0.000144037	0.000105279	0.000109059	3.4446e-05	2.96608e-05	3.25852e-05	8.72382e-05	4.5914e-05	0.000111297	0.000211756	3.86821e-05	4.77421e-05	6.4032e-05	4.96979e-05	0.000107498	4.91587e-05	6.06864e-05	4.77813e-05	3.60939e-05	6.37816e-05	6.74204e-05	3.80326e-05	2.48569e-05	3.90215e-05	3.89691e-05	7.38333e-05	3.52309e-05	0.000347375	6.87773e-05	4.15628e-05	7.85197e-05	6.86435e-05	9.04136e-05	3.92628e-05	0.00010931	0.000108554	5.5938e-05	4.13386e-05	4.16149e-05	8.81241e-05	2.95646e-05	3.53591e-05	6.23852e-05
Zfp768	0.00114954	0.000749177	0.000873193	0.000913876	0.00108136	0.000412489	0.000694895	0.000540213	0.000826483	0.000747246	0.00096661	0.000929561	0.000752481	0.000307379	0.000855608	0.000644054	0.000748688	0.000137796	0.000444995	0.000264376	0.000470131	0.000210392	0.000117225	0.000664754	0.0005559	0.000594127	0.000254647	0.000175446	0.000274641	0.000320541	0.000271668	0.000391242	0.00087179	0.000919898	0.000822362	0.000639161	0.000690921	0.000898179	0.00163216	0.000505856	9.27104e-05	0.000610453	0.000228257	0.00014965	9.78941e-05	9.81135e-05	9.21013e-05	0.00011229	8.08173e-05
E2f2	0.000494229	0.000166733	0.000127008	0.00038436	0.000248128	0.000758971	0.000225787	7.80221e-05	8.37244e-05	0.00147314	0.00108438	0.000999038	0.00113389	0.000667163	0.000705702	0.00066909	0.00184922	0.00173388	0.00102422	0.0018923	0.00157617	0.00154984	0.00068257	0.00084045	0.00150364	0.000500194	0.00085506	0.00174508	0.00161749	0.00134272	0.00139794	0.00101489	9.24307e-05	6.78121e-05	0.000133475	7.10391e-05	0.000877455	0.000604773	0.000655651	0.000567546	0.000742209	0.000683378	0.00055636	0.00102094	0.000128015	0.000620629	0.000159693	0.000388476	0.000547792
Zbtb7b	0.000139467	0.00012766	0.000119248	0.000162282	0.000125435	0.000372587	0.000195291	0.000216992	0.000200125	0.00111891	0.000406983	0.000745138	0.000259314	0.000343399	0.000153026	6.57742e-05	6.56254e-05	0.000434988	0.000204815	0.000250321	0.000306888	0.000269903	0.000163388	0.000404474	0.00025231	0.000329299	0.000149809	0.00024909	0.000308487	0.000277728	0.000202216	0.00028517	0.00023188	0.000264447	0.00040539	0.000224071	0.000279568	0.000267795	0.000244791	0.000451903	0.000258282	0.00032602	0.000181393	0.000115337	0.000223949	0.000116729	0.000140359	5.775e-05	0.000603787
Tbr1	2.37522e-05	2.10999e-05	1.98996e-05	1.57577e-05	1.79108e-05	2.70779e-05	4.70583e-05	1.86335e-05	1.65425e-05	2.85998e-05	4.06058e-05	7.14095e-05	1.70668e-05	5.18519e-05	2.88099e-05	2.325e-05	2.19994e-05	1.85169e-05	1.67214e-05	1.6519e-05	4.42058e-05	2.96462e-05	2.26959e-05	5.27489e-05	1.85677e-05	2.96243e-05	1.28358e-05	1.63167e-05	5.57206e-05	2.60119e-05	1.333e-05	2.53111e-05	2.72045e-05	2.82005e-05	4.34436e-05	2.51479e-05	4.7496e-05	8.46932e-05	5.54858e-05	5.93183e-05	4.74614e-05	6.49924e-05	5.25e-05	3.17076e-05	6.84438e-05	5.17677e-05	0.000121143	6.6038e-05	5.65868e-05
Nr2f1	8.59917e-05	9.71805e-05	0.000120142	0.000102084	0.000161028	0.000118639	0.000283628	0.000110424	0.00018664	0.000146882	0.000276227	0.00012093	0.000176606	0.000152651	0.000135544	0.000110528	0.000149951	9.61517e-05	9.80782e-05	8.10849e-05	0.000189482	0.000121027	0.000116658	0.000163454	0.000141158	0.000393925	8.63798e-05	8.69179e-05	7.58101e-05	0.000116162	0.000107806	9.5111e-05	0.000117186	0.000126202	0.000188781	0.000113319	0.000336067	0.000131898	0.000141332	0.000105823	0.000111511	0.000115621	8.43304e-05	8.76349e-05	0.00012212	0.000129891	8.41949e-05	9.98788e-05	8.36447e-05
Zfp513	0.000868063	0.000714643	0.00157448	0.000495369	0.00123681	0.00139665	0.00177257	0.000813015	0.000717614	0.00117456	0.000745166	0.000992017	0.000698941	0.000838865	0.00069208	0.000837652	0.001023	0.00129431	0.00132552	0.00117463	0.00160459	0.00133072	0.00113728	0.00102048	0.000806876	0.00106434	0.00131675	0.000865722	0.00155936	0.00143269	0.000890275	0.000832362	0.000773467	0.0019414	0.000661451	0.00106453	0.000781756	0.000925001	0.000571301	0.00109136	0.000162713	0.0011592	0.000959566	0.000974638	0.00106728	0.000656653	0.00136609	0.000864063	0.00044373
Sp2	0.0068667	0.00708266	0.00638716	0.00715414	0.00565773	0.00565466	0.00277241	0.00522264	0.00382672	0.00865284	0.00701412	0.00782168	0.00556716	0.00622342	0.00683086	0.00709667	0.00831757	0.00927022	0.00883297	0.00754355	0.00632877	0.00763671	0.00700847	0.00859592	0.00791955	0.00828814	0.00661489	0.00897159	0.0102685	0.00938398	0.00670623	0.00810618	0.00664944	0.00536239	0.00812292	0.00685598	0.00866752	0.00752144	0.00978642	0.00879766	0.00776699	0.00940874	0.00818284	0.00524401	0.0106777	0.00977084	0.0102522	0.0076269	0.00789998
Zic3	0.000310672	0.000285492	0.000301734	0.000226482	0.000270122	0.000294438	0.000325158	0.000432383	0.000317147	0.000291559	0.000294773	0.000210327	0.000439885	0.000185417	0.000270832	0.000263192	0.000278005	0.000254319	0.000270167	0.000225552	0.00029706	0.000390634	0.000250236	0.000456288	0.000384664	0.000559599	0.000344059	0.000270183	0.000285246	0.000246809	0.000269731	0.000270257	0.000213459	0.000229952	0.000262782	0.000238152	0.000240867	0.00024809	0.000265744	0.000226374	0.000286069	0.000255384	0.000235063	0.000253574	0.00026974	0.000257041	0.000543715	0.000977586	0.000195122
Sox14	3.11985e-05	6.50465e-05	3.31341e-05	2.62111e-05	0.000140784	6.04268e-05	5.71215e-05	4.91634e-05	6.70756e-05	5.15904e-05	3.07199e-05	3.69426e-05	5.6849e-05	5.71157e-05	3.48946e-05	4.51767e-05	4.95566e-05	3.83936e-05	3.77302e-05	2.74523e-05	4.94176e-05	4.07403e-05	3.42875e-05	0.000102915	3.94784e-05	5.21999e-05	3.11988e-05	2.92992e-05	1.464e-05	3.5471e-05	4.2687e-05	3.25258e-05	5.23061e-05	7.84799e-05	3.68906e-05	2.7349e-05	4.94552e-05	2.55119e-05	2.85379e-05	2.78338e-05	2.48244e-05	2.69771e-05	3.38154e-05	3.27703e-05	3.0167e-05	2.37709e-05	4.01979e-05	2.44698e-05	2.98152e-05
Gata2	0.00261274	0.0025551	0.00149319	0.00097882	0.000767957	3.39303e-05	5.23117e-05	3.66801e-05	4.06978e-05	4.18506e-05	1.78103e-05	1.88751e-05	2.94211e-05	3.02806e-05	0.000106966	4.44172e-05	6.30676e-05	2.3463e-05	3.06051e-05	3.43906e-05	4.3038e-05	2.50426e-05	5.50921e-05	8.78118e-05	0.000259496	5.25593e-05	2.44193e-05	3.03702e-05	3.05733e-05	3.88682e-05	2.45557e-05	4.6894e-05	0.000170008	5.72546e-05	5.35289e-05	0.000100923	2.62749e-05	3.20357e-05	0.000135331	3.68668e-05	3.27763e-05	3.9997e-05	0.00018667	3.17179e-05	2.38461e-05	0.000159723	3.00779e-05	4.73509e-05	3.8007e-05
Crx	6.1734e-05	0.000107272	5.97771e-05	9.23849e-05	4.44039e-05	5.39914e-05	6.12331e-05	5.23558e-05	8.88452e-05	6.86565e-05	4.9094e-05	4.30083e-05	0.000116987	0.000106106	6.65819e-05	6.17433e-05	5.70874e-05	6.98968e-05	5.56993e-05	4.44911e-05	7.80556e-05	0.000101887	7.48677e-05	5.97373e-05	7.18255e-05	8.39793e-05	4.30101e-05	0.000170017	3.6074e-05	6.27746e-05	6.07996e-05	3.87968e-05	9.96751e-05	5.63833e-05	4.83163e-05	6.18295e-05	3.88453e-05	3.04481e-05	3.58909e-05	3.20076e-05	4.07281e-05	4.31266e-05	4.95223e-05	6.5214e-05	4.01066e-05	5.27455e-05	4.2312e-05	6.27118e-05	4.70707e-05
Nkx6-1	4.30652e-05	7.1382e-05	5.75826e-05	7.47598e-05	6.01913e-05	6.4661e-05	9.34558e-05	6.5262e-05	5.9377e-05	3.98367e-05	5.61373e-05	4.77755e-05	8.31367e-05	5.67546e-05	6.99471e-05	6.855e-05	5.58408e-05	5.40512e-05	5.04447e-05	3.40359e-05	8.43025e-05	0.000140876	5.84807e-05	0.000136782	0.000404567	7.65777e-05	4.96512e-05	4.76437e-05	3.89209e-05	6.05762e-05	3.36998e-05	0.000108209	0.000238627	4.84136e-05	8.09918e-05	5.82619e-05	4.0162e-05	6.52364e-05	4.11084e-05	2.96494e-05	6.1662e-05	3.53626e-05	4.61284e-05	5.8053e-05	3.48819e-05	4.27008e-05	5.00418e-05	4.90338e-05	4.12266e-05
Klf2	0.00042587	0.000379042	0.000818583	0.000375896	0.000641578	0.00326305	0.00306589	0.003124	0.00735542	0.00634681	0.00740605	0.011546	0.00485337	0.00721723	0.000495282	0.001272	0.0017496	0.00784974	0.0104787	0.00624602	0.00197815	0.00297514	0.00248118	0.00360351	0.00700299	0.00135661	0.00745452	0.00797567	0.00649997	0.00958234	0.00734565	0.010849	0.00273723	0.0040795	0.00381567	0.00440543	0.00717607	0.00742809	0.00691555	0.00554123	0.00889559	0.0100304	0.00629062	0.00559397	0.00535624	0.00427518	0.00676101	0.00424652	0.00699269
Hic1	0.000229436	0.00016881	0.000310044	0.000191639	0.000183052	0.000733533	0.000301061	0.000176441	0.000383094	0.000205566	0.000140141	0.0011364	0.000177055	0.000152561	0.000372969	0.000239424	0.000253213	0.000218406	0.000171573	0.00034459	0.000373512	0.000405325	0.000174162	0.000335754	0.0003608	0.000359945	0.000265759	0.000170472	0.000174779	0.000219907	0.000419193	0.00036804	0.00142134	0.00172051	0.00103428	0.00237786	0.0005995	0.00085715	0.000613353	0.000553678	0.000180983	0.000633519	0.000700357	0.00017276	0.000177218	0.000165746	0.000333328	0.000221922	0.000159195
Obox3	3.79318e-05	4.34072e-05	3.74649e-05	1.12942e-05	2.42363e-05	5.10693e-05	1.71617e-05	2.4739e-05	8.97364e-05	2.93709e-05	1.37004e-05	1.72796e-05	1.52125e-05	7.8469e-05	3.70626e-05	3.24067e-05	2.7297e-05	4.80956e-05	2.22257e-05	2.06556e-05	8.62667e-05	6.65714e-05	4.40317e-05	9.10037e-05	1.19854e-05	2.20997e-05	2.74784e-05	1.81953e-05	2.67874e-05	3.08433e-05	3.35385e-05	1.96712e-05	1.9318e-05	4.58106e-05	1.69143e-05	4.54646e-05	1.03529e-05	8.07182e-06	1.14005e-05	2.41418e-05	1.82625e-05	8.72947e-06	1.4023e-05	2.04445e-05	1.45465e-05	3.34317e-05	7.38065e-05	2.2355e-05	4.77877e-05
Rfx1	0.00106941	0.00150946	0.00164898	0.00188016	0.00131084	0.00129214	0.00113036	0.00118765	0.00145005	0.00117307	0.00163878	0.00194392	0.00169709	0.00128975	0.00163226	0.00148023	0.00175118	0.00224414	0.00182774	0.00159285	0.00208625	0.00163229	0.0012171	0.0019414	0.00145671	0.00146048	0.00153107	0.00150158	0.00165049	0.00172057	0.00176465	0.00131782	0.00192699	0.0023308	0.00218713	0.00159137	0.00213766	0.00162565	0.00216273	0.00198053	0.00226547	0.00140891	0.00201651	0.00180711	0.00206647	0.0017495	0.00274579	0.00173735	0.00220449
Zbtb14	0.00222191	0.00203199	0.00189431	0.00220047	0.00243333	0.00134014	0.000786612	0.00111891	0.0013613	0.000897782	0.00075018	0.000492361	0.00112922	0.000928641	0.00184433	0.00157593	0.00136606	0.0019857	0.001445	0.0015512	0.00157953	0.00151152	0.00148232	0.00118399	0.00119355	0.00109381	0.0013884	0.00123745	0.00176739	0.00102289	0.00115202	0.00165857	0.000651346	0.00153286	0.00113263	0.00128458	0.00158904	0.00103935	0.00162016	0.00153087	0.00083151	0.00148946	0.00116172	0.00124577	0.00143002	0.00158385	0.00151217	0.00137026	0.00147685
Zfp423	1.32385e-05	5.26315e-05	4.4799e-05	1.12527e-05	1.2446e-05	1.76058e-05	1.96108e-05	9.74322e-06	2.50411e-05	1.79079e-05	1.29703e-05	4.9277e-05	1.85619e-05	1.65666e-05	5.12103e-05	1.72318e-05	3.57033e-05	1.61119e-05	2.26895e-05	1.57685e-05	4.02531e-05	3.7367e-05	1.45844e-05	2.45111e-05	1.91677e-05	3.74893e-05	1.57959e-05	1.62039e-05	1.18512e-05	1.72118e-05	1.69993e-05	2.042e-05	2.40643e-05	1.70318e-05	1.64291e-05	1.70801e-05	1.89617e-05	3.06279e-05	1.92662e-05	2.24637e-05	1.67891e-05	6.83997e-05	1.7521e-05	2.05716e-05	3.49623e-05	1.63493e-05	1.29844e-05	2.20687e-05	1.71915e-05
Hoxb13	1.69572e-05	2.5962e-05	2.12186e-05	2.05187e-05	1.99542e-05	2.08528e-05	2.36813e-05	2.21077e-05	2.7949e-05	1.34309e-05	1.40074e-05	1.30618e-05	1.56998e-05	2.49677e-05	2.83536e-05	2.22986e-05	2.84554e-05	1.9773e-05	1.28997e-05	1.40457e-05	2.24011e-05	2.05193e-05	2.22454e-05	2.60566e-05	2.12347e-05	3.49996e-05	1.23989e-05	1.67022e-05	1.03796e-05	1.69559e-05	9.67692e-06	1.71435e-05	2.79916e-05	4.8696e-05	1.81286e-05	1.78829e-05	1.99014e-05	1.97716e-05	0.000123124	2.02101e-05	3.8809e-05	2.71554e-05	2.96233e-05	2.18112e-05	1.79271e-05	3.04403e-05	3.54176e-05	1.83337e-05	1.90589e-05
Plag1	0.000709557	0.00085037	0.00100434	0.00218455	0.000598895	0.000296191	0.000208756	0.000365886	0.000240289	0.000190175	0.000246254	0.000246172	0.000223204	0.000420637	0.000366256	0.000316417	0.000382267	0.000166235	0.000277343	0.000136157	0.000256555	0.000202126	0.000202506	0.000122851	0.000107876	0.00032243	0.00018755	0.000111205	9.56595e-05	0.000217264	0.000365562	0.000372205	0.000547532	0.000432699	0.000271656	0.000413583	0.000290781	0.000389641	0.000178519	0.000207338	0.000569645	0.000396114	0.000244208	0.000350263	0.000280661	0.000218581	0.000366088	0.000349503	0.000707962
Etv4	0.000428396	0.000420108	0.0004223	0.000429418	0.000408143	0.000446391	0.000625197	0.000356078	0.000467244	0.000559213	0.000431023	0.000352287	0.000410941	0.000385088	0.000536496	0.000468865	0.000585283	0.000327258	0.000449943	0.000341075	0.000496478	0.00040693	0.000491229	0.000601398	0.000408542	0.000691347	0.000504391	0.000347788	0.000413395	0.000416148	0.000366675	0.000513232	0.000258191	0.000307588	0.00103003	0.000500112	0.000466778	0.00040671	0.000377035	0.000516516	0.000382599	0.000425349	0.000416531	0.000973705	0.000407159	0.00133725	0.000355052	0.000324977	0.00033916
Irf6	0.000227783	0.000149469	0.000163894	9.17729e-05	0.000111618	2.06051e-05	8.95632e-05	5.4269e-05	4.23527e-05	2.29996e-05	1.82914e-05	4.72408e-05	3.59558e-05	2.87884e-05	8.85714e-05	0.000101225	3.37583e-05	5.92423e-05	4.94825e-05	2.85798e-05	4.51398e-05	6.25679e-05	4.69808e-05	5.53766e-05	4.70712e-05	0.000170986	6.49133e-05	5.09722e-05	1.58455e-05	6.48922e-05	2.02549e-05	3.65198e-05	1.56247e-05	4.68528e-05	6.92817e-05	1.20801e-05	5.31017e-05	5.1713e-05	0.000161825	4.21658e-05	2.91964e-05	8.06946e-05	5.20305e-05	8.61275e-05	2.81027e-05	4.40563e-05	7.14103e-05	5.59788e-05	0.000126152
Hmga2	8.97618e-05	3.46251e-05	0.000100296	0.00021221	0.000165433	1.46056e-05	6.98033e-05	2.88298e-05	3.16737e-05	2.53899e-05	3.14711e-05	1.33759e-05	1.95111e-05	4.72698e-05	0.000119387	7.56004e-05	3.14821e-05	5.68916e-05	1.1198e-05	1.70538e-05	2.29156e-05	3.95976e-05	1.18744e-05	2.27228e-05	5.09891e-05	4.46217e-05	3.78984e-05	1.61685e-05	2.02125e-05	2.84032e-05	2.4177e-05	3.41654e-05	8.20563e-05	4.40268e-05	3.65148e-05	5.77593e-05	3.32128e-05	2.62554e-05	1.8636e-05	2.13368e-05	6.86331e-05	1.92359e-05	4.30929e-05	0.000161244	2.36676e-05	3.4242e-05	2.2022e-05	7.34593e-05	4.16247e-05
Foxm1	0.00109037	0.000426126	0.00063537	0.000790114	0.000755466	0.00075765	0.00074356	0.000777599	0.000159015	0.000629534	0.000201217	7.83555e-05	0.000821279	0.000104182	0.000889311	0.00174249	0.00167736	8.96838e-05	0.000987431	0.000626081	0.00188514	0.00310352	0.000338594	0.000915694	0.00135363	0.000483035	0.000385291	0.000661203	0.000324593	0.000606918	0.000350312	0.000330216	9.10539e-05	0.000103049	0.000644974	9.76078e-05	0.000243787	0.000319072	0.000305349	0.000389933	0.000101756	0.000777501	0.000580752	0.00145636	0.000313317	0.00118023	0.000381325	0.000761289	0.000535808
Pou3f4	1.68566e-05	2.44263e-05	1.65486e-05	9.15478e-06	1.11905e-05	1.57188e-05	2.91798e-05	1.8301e-05	1.62019e-05	1.64952e-05	1.02842e-05	1.00582e-05	3.24027e-05	1.15741e-05	1.29622e-05	1.30188e-05	1.5089e-05	1.14072e-05	6.65786e-06	7.95358e-06	2.39903e-05	2.30266e-05	1.9478e-05	1.88356e-05	1.10025e-05	1.4014e-05	8.47646e-06	9.82734e-06	6.63859e-06	1.29866e-05	8.97291e-06	3.05081e-05	1.97348e-05	1.22338e-05	2.61833e-05	8.23376e-06	8.1427e-06	1.54836e-05	1.08957e-05	1.36345e-05	2.06878e-05	1.31129e-05	5.88982e-06	1.49601e-05	5.47458e-06	1.02527e-05	1.06039e-05	1.26646e-05	1.41596e-05
Hsf4	2.80812e-05	5.77866e-05	2.34621e-05	2.0927e-05	3.10996e-05	8.82419e-05	5.65968e-05	4.3136e-05	7.39894e-05	6.19557e-05	2.90148e-05	2.40824e-05	2.98822e-05	4.06523e-05	3.69284e-05	5.41448e-05	5.30119e-05	9.82622e-05	7.53606e-05	3.46113e-05	0.00010925	3.17963e-05	2.82677e-05	0.000123294	5.50204e-05	7.97407e-05	2.70391e-05	5.66732e-05	4.78461e-05	3.25229e-05	6.46055e-05	6.14715e-05	2.65465e-05	4.57263e-05	0.000188	4.03481e-05	0.000182447	0.000188409	0.000167759	0.000210413	0.000497964	7.29671e-05	0.000131121	0.000149367	7.77456e-05	2.57795e-05	0.00012715	3.50949e-05	3.6311e-05
Dnajc21	0.0017903	0.000902314	0.00163143	0.000854615	0.00227551	0.00158933	0.00219212	0.00121062	0.000692441	0.000697841	0.000522155	0.000536442	0.00103971	0.000811954	0.00224819	0.00124474	0.00321631	0.00136622	0.00181164	0.0016021	0.00211812	0.00140448	0.00122921	0.00199198	0.00131643	0.00178207	0.00121392	0.0017893	0.00118638	0.00178647	0.00136897	0.00122542	0.00109225	0.00151821	0.00149845	0.000960476	0.0011637	0.00147778	0.00136407	0.00127406	0.00116909	0.00185025	0.00193361	0.00188649	0.0021321	0.000958794	0.00226283	0.00161623	0.00154756
Pou2f1	0.00138623	0.00197452	0.00224362	0.000676006	0.000856882	0.00116465	0.000552273	0.00090169	0.000610192	0.00166344	0.000399855	0.000609251	0.0011201	0.000314517	0.000789704	0.00175783	0.00164829	0.00285246	0.00207332	0.00160815	0.00491636	0.00324876	0.00239487	0.00158364	0.00211453	0.00255732	0.0016713	0.00191689	0.00173471	0.00176452	0.002738	0.00204965	0.00193487	0.000913855	0.000918228	0.000769121	0.000923995	0.00105533	0.00086335	0.00140035	0.0013855	0.0013547	0.00136099	0.000921465	0.00102437	0.00132775	0.000772984	0.00102175	0.00115043
Hoxb6	2.42008e-05	0.000108483	3.1547e-05	6.40113e-05	8.21708e-05	6.2863e-05	4.10641e-05	2.97222e-05	4.64883e-05	7.64357e-05	3.67319e-05	3.21291e-05	4.34866e-05	4.20658e-05	4.03348e-05	8.61401e-05	3.93254e-05	3.48007e-05	2.60117e-05	1.95918e-05	4.78297e-05	5.3235e-05	2.0066e-05	0.000192457	2.48236e-05	6.14806e-05	3.38464e-05	3.21797e-05	1.49998e-05	3.04479e-05	0.000102206	7.73097e-05	2.49879e-05	3.02323e-05	3.12991e-05	2.47821e-05	4.56556e-05	4.36057e-05	3.02457e-05	3.24741e-05	4.22586e-05	3.66073e-05	4.33224e-05	3.61114e-05	1.46964e-05	1.87454e-05	1.45241e-05	2.9847e-05	1.98536e-05
Hoxd3	3.48728e-05	2.5438e-05	2.98708e-05	4.06801e-05	3.40775e-05	8.45077e-05	4.49957e-05	2.26336e-05	5.01826e-05	3.49932e-05	2.54718e-05	1.73605e-05	6.81576e-05	3.52643e-05	2.35546e-05	2.75628e-05	0.000109908	3.65005e-05	2.33537e-05	2.31972e-05	3.42889e-05	3.99774e-05	4.83443e-05	3.35072e-05	2.96968e-05	3.93064e-05	3.40246e-05	3.08937e-05	1.32011e-05	2.08167e-05	3.57756e-05	3.69845e-05	3.67696e-05	3.79138e-05	3.45402e-05	3.52749e-05	6.22349e-05	5.00967e-05	3.71582e-05	2.87652e-05	2.12635e-05	3.02729e-05	2.79254e-05	2.96304e-05	3.7828e-05	3.16091e-05	2.06008e-05	2.55306e-05	4.80155e-05
Fosl2	0.000795949	0.000360459	0.000836224	0.000587659	0.000743078	0.00145542	0.000612836	0.000140902	0.00270151	0.00401306	0.00301088	0.00493007	0.00271942	0.00218717	0.000856747	0.000256557	0.000190491	0.000147672	0.000125704	0.000106324	0.000170861	0.000153667	0.000194278	0.0005161	0.000796466	0.000253837	0.000213239	0.000266356	0.000115896	0.000143161	0.000139275	0.000469531	0.00463851	0.00223735	0.00204583	0.00190038	0.00187584	0.00258023	0.00236093	0.00237296	0.00206866	0.00171408	0.00110946	0.000985891	0.00118307	0.000696002	0.00091326	0.000623064	0.000834245
Scrt2	3.18293e-05	2.66562e-05	3.14502e-05	3.56466e-05	3.86027e-05	2.80597e-05	4.57624e-05	3.6179e-05	2.7966e-05	5.17009e-05	3.46077e-05	4.19065e-05	3.17811e-05	2.62715e-05	5.09426e-05	4.14721e-05	4.31558e-05	0.000109113	5.45359e-05	0.000215218	5.1395e-05	3.46662e-05	3.75893e-05	8.46718e-05	6.67901e-05	9.62555e-05	7.77091e-05	4.34423e-05	4.51251e-05	5.15744e-05	5.96274e-05	5.72853e-05	6.3615e-05	2.97449e-05	4.57319e-05	3.76323e-05	4.62e-05	5.53547e-05	4.58241e-05	5.01738e-05	4.03659e-05	5.26904e-05	3.00438e-05	3.51118e-05	2.96057e-05	2.97893e-05	4.41022e-05	3.15596e-05	4.65895e-05
Hoxc6	1.19588e-05	2.22868e-05	2.10973e-05	2.01884e-05	2.18461e-05	2.81535e-05	2.12739e-05	2.68633e-05	2.18779e-05	2.44731e-05	1.9958e-05	1.08184e-05	5.53483e-05	1.95554e-05	2.08289e-05	1.43812e-05	1.42306e-05	1.33693e-05	9.32567e-06	1.10357e-05	1.98694e-05	1.87389e-05	2.16737e-05	2.79296e-05	4.63748e-05	2.5226e-05	1.22756e-05	1.38054e-05	8.55599e-06	1.77209e-05	8.77439e-06	9.51738e-06	2.05499e-05	1.03001e-05	1.15042e-05	1.87279e-05	8.92139e-06	1.47651e-05	1.44288e-05	1.55968e-05	8.42956e-06	2.18801e-05	2.02051e-05	9.92006e-06	2.08901e-05	1.05416e-05	1.22073e-05	1.2611e-05	1.601e-05
Osr2	4.37745e-05	2.52839e-05	4.62527e-05	1.6321e-05	6.59065e-05	1.54403e-05	3.66376e-05	2.80517e-05	8.51507e-05	2.57871e-05	1.68166e-05	1.66447e-05	3.03909e-05	1.58964e-05	1.81643e-05	2.3989e-05	1.68849e-05	2.78266e-05	2.58372e-05	1.76448e-05	3.31344e-05	3.96601e-05	2.97443e-05	2.85651e-05	2.49485e-05	4.76683e-05	2.61984e-05	2.40293e-05	1.25715e-05	2.35034e-05	4.14266e-05	1.68162e-05	2.49065e-05	7.06667e-05	2.63225e-05	3.35211e-05	5.24319e-05	3.89731e-05	3.37995e-05	0.00010576	5.62494e-05	3.83166e-05	4.38686e-05	3.23884e-05	2.74274e-05	2.31999e-05	2.13823e-05	1.9511e-05	6.45592e-05
Hoxa13	3.22532e-05	4.23185e-05	4.42227e-05	3.46011e-05	3.94651e-05	4.12303e-05	5.52188e-05	3.5784e-05	5.51402e-05	3.47368e-05	3.73848e-05	3.33366e-05	4.435e-05	3.8729e-05	4.55213e-05	3.72455e-05	4.12516e-05	3.16494e-05	2.52021e-05	5.64944e-05	7.55966e-05	0.000112933	4.85695e-05	4.29866e-05	3.93041e-05	5.81875e-05	3.75963e-05	3.04854e-05	1.90178e-05	3.80902e-05	1.86613e-05	3.84797e-05	4.76605e-05	6.87537e-05	3.80016e-05	4.13907e-05	4.23785e-05	4.70825e-05	0.00014206	3.81002e-05	3.36118e-05	3.63066e-05	4.48159e-05	3.34023e-05	3.87309e-05	5.25828e-05	4.86993e-05	3.20611e-05	3.22346e-05
Maff	0.000180209	0.000334577	8.92978e-05	0.000101273	0.000240644	0.00038906	0.000353803	0.000186658	0.000138888	0.00017029	0.000101963	0.000566156	8.08149e-05	4.91792e-05	8.58104e-05	8.98536e-05	0.000119207	3.63381e-05	3.96802e-05	6.33869e-05	6.27256e-05	0.000159184	5.77703e-05	0.00012778	0.000135212	0.000176965	4.07453e-05	9.05211e-05	4.63339e-05	0.000155653	4.98558e-05	0.000178349	0.000918458	0.000452633	0.000433782	0.000335425	8.06942e-05	5.75903e-05	6.54795e-05	0.000207835	5.36738e-05	5.56833e-05	3.81979e-05	6.39718e-05	7.56563e-05	7.55296e-05	0.000178028	0.000168196	6.99984e-05
Esrrb	9.09082e-05	0.000129387	0.000116863	8.69657e-05	0.000168259	0.000109404	0.000198255	5.41286e-05	0.000151903	0.000139548	0.000102734	8.81372e-05	8.9789e-05	0.000109368	9.72239e-05	0.000101391	0.000126712	0.00019714	8.89269e-05	0.000127752	0.000140686	0.000141504	0.000109413	0.000144626	9.79277e-05	0.000172615	8.75528e-05	7.6072e-05	0.000104865	0.000104845	8.14902e-05	0.000126759	0.00102842	0.000129014	0.000113331	0.000108426	0.000103288	0.000125932	0.000101485	0.000104458	8.50999e-05	0.000147777	0.000115313	0.000106833	0.000125713	8.15926e-05	0.000214391	9.14455e-05	8.83314e-05
Mzf1	0.000111753	9.88119e-05	0.000131012	8.4928e-05	0.000196386	0.000190522	0.000217527	0.000149097	5.48812e-05	0.000143037	6.92694e-05	7.86205e-05	0.000132459	8.19114e-05	0.000192675	0.000228258	0.00022862	0.000352732	0.00023375	9.19593e-05	0.000295208	0.000108084	0.0004872	0.000241619	0.000263272	0.00010333	0.000259688	9.16598e-05	0.000186543	0.000268155	0.000104038	0.000222849	0.00010004	0.000175422	0.000206245	0.00050234	4.73894e-05	8.77565e-05	5.04534e-05	0.000181118	7.52619e-05	7.80758e-05	0.000105839	0.000216919	0.000165333	0.000242622	0.000134537	5.73802e-05	9.87476e-05
Zkscan17	1.15245e-05	2.01951e-05	1.02844e-05	2.10604e-05	1.12588e-05	4.32892e-06	1.58064e-06	3.56533e-06	5.9192e-06	5.23052e-06	1.28885e-05	1.26015e-06	1.30784e-06	1.87059e-06	0.0012346	7.86936e-06	7.83172e-06	5.33257e-06	1.96141e-06	1.95069e-06	2.45808e-06	3.4312e-06	4.40927e-06	4.13689e-06	2.50319e-05	3.8222e-06	4.4755e-06	1.81054e-06	6.05797e-06	3.66745e-05	1.60351e-06	5.45522e-06	6.19295e-05	6.39075e-05	0.000109712	8.72843e-05	7.1007e-05	0.000117585	1.66054e-05	0.000116847	0.000102912	1.77151e-05	7.22285e-05	4.33451e-06	0.000152467	2.95653e-06	7.7148e-05	2.08042e-06	1.28845e-05
Smad3	0.00368028	0.00363024	0.00387369	0.00327603	0.00388721	0.000711066	0.00140408	0.00129046	0.0058626	0.002409	0.00217247	0.00468098	0.00300706	0.00252233	0.0027919	0.00310538	0.00262563	0.00200481	0.00194454	0.00207871	0.000502346	0.000618612	0.00288773	0.00218181	0.0021085	0.00282535	0.00176869	0.00205073	0.00177252	0.00141055	0.00191582	0.00226253	0.0034955	0.00428334	0.00287187	0.00401817	0.00699925	0.00617783	0.00566497	0.00482049	0.00656816	0.00603105	0.00360709	0.0055307	0.00436527	0.00628082	0.0040333	0.00562314	0.00298767
Rora	0.000996835	0.00176243	0.00135292	0.000932764	0.00088491	0.000955592	0.00120836	0.000311775	0.00114711	0.000131227	0.000179747	0.000121917	0.000334043	0.000380537	0.00057244	0.000616528	0.000118912	0.000137188	0.000235687	0.00012535	0.000792937	0.000282374	0.000172762	0.000579057	0.000424532	0.000213045	0.000143823	0.000133857	0.00011469	0.000162657	0.000187813	0.000305186	0.00631125	0.0115601	0.00843184	0.0121012	0.00106421	0.00112721	0.000673014	0.00148599	0.00102439	0.000727167	0.00211229	0.00122625	0.000999689	0.00262249	0.00166304	0.00300947	0.00431358
Lhx6	9.13217e-05	0.000103354	0.000176615	9.91863e-05	7.34021e-05	0.000109443	9.77928e-05	9.32969e-05	9.4497e-05	7.14428e-05	6.22702e-05	6.28946e-05	0.000118444	7.33758e-05	0.000108651	7.1971e-05	6.43806e-05	8.08122e-05	7.72166e-05	6.23261e-05	9.26522e-05	7.09658e-05	9.56705e-05	0.000130885	0.000108741	0.000177602	7.26112e-05	0.000134447	5.393e-05	8.31511e-05	7.57889e-05	7.06863e-05	7.2317e-05	5.64605e-05	6.9774e-05	5.4664e-05	6.85771e-05	6.24483e-05	6.8235e-05	6.22655e-05	6.80202e-05	8.4551e-05	6.71033e-05	9.34536e-05	7.90045e-05	7.99459e-05	0.000136788	7.40881e-05	6.45242e-05
Spz1	0.000111638	4.13446e-05	7.40788e-05	0.000257829	5.00574e-05	4.15802e-05	6.055e-05	5.10994e-05	9.57509e-05	6.24946e-05	6.17732e-05	4.94535e-05	7.7491e-05	4.09541e-05	5.82387e-05	5.48716e-05	6.19696e-05	4.16198e-05	4.27506e-05	6.94328e-05	5.80816e-05	4.52709e-05	5.55669e-05	6.34836e-05	5.15566e-05	8.46701e-05	4.10541e-05	0.000105838	7.06935e-05	4.79121e-05	4.19307e-05	4.77665e-05	7.50014e-05	4.37619e-05	4.25885e-05	4.73272e-05	4.95837e-05	4.89206e-05	4.53992e-05	0.000116756	5.63771e-05	3.52672e-05	5.28433e-05	4.61692e-05	8.87357e-05	4.18876e-05	3.52118e-05	4.17005e-05	3.69121e-05
Nkx2-6	3.20675e-05	2.92806e-05	3.54224e-05	2.76358e-05	3.78637e-05	2.85097e-05	3.17847e-05	2.37004e-05	4.66979e-05	2.55251e-05	3.06987e-05	2.39236e-05	3.33769e-05	4.37223e-05	3.44205e-05	3.10065e-05	3.65874e-05	2.88601e-05	2.81022e-05	5.66757e-05	2.6022e-05	2.97376e-05	2.93127e-05	6.05549e-05	3.66421e-05	5.67031e-05	4.92639e-05	3.74381e-05	3.18723e-05	3.93577e-05	2.73915e-05	3.71724e-05	1.8388e-05	3.65221e-05	4.82201e-05	2.6483e-05	3.97654e-05	9.59838e-05	4.34998e-05	3.53885e-05	3.41075e-05	3.80217e-05	3.94941e-05	4.98106e-05	3.3224e-05	3.07472e-05	3.55808e-05	2.92461e-05	4.23274e-05
Lmx1b	2.50429e-05	3.94652e-05	3.07361e-05	3.38027e-05	3.2422e-05	3.58593e-05	3.48847e-05	3.92538e-05	3.19819e-05	3.87562e-05	2.70812e-05	3.07394e-05	8.09416e-05	2.62697e-05	3.82811e-05	3.32954e-05	2.78645e-05	2.0833e-05	1.64516e-05	2.65691e-05	2.83341e-05	3.27611e-05	3.52974e-05	4.64624e-05	6.31559e-05	3.89068e-05	1.97436e-05	2.4601e-05	1.43006e-05	2.78544e-05	1.73595e-05	1.56498e-05	3.17383e-05	1.71357e-05	1.69397e-05	2.59313e-05	2.40666e-05	2.23003e-05	2.25944e-05	2.38759e-05	1.58129e-05	4.93594e-05	2.57548e-05	1.59195e-05	3.32853e-05	2.01626e-05	1.86941e-05	2.19421e-05	2.29568e-05
Hlf	0.000722021	0.00225686	0.00339198	0.00110234	0.00292553	8.60615e-05	9.9178e-05	4.59393e-05	0.000120728	0.00147442	0.000348992	9.16175e-05	9.81617e-05	0.000254377	0.00022615	0.000225216	4.1626e-05	2.65772e-05	6.08601e-05	4.4081e-05	8.70528e-05	7.25387e-05	4.79668e-05	0.000158329	0.000483045	7.52141e-05	4.81198e-05	6.00493e-05	3.41295e-05	4.83361e-05	0.000117947	7.13934e-05	0.000327241	0.000117854	0.00014447	0.000114479	2.65653e-05	3.31532e-05	2.1929e-05	5.67778e-05	2.61894e-05	5.85645e-05	9.8231e-05	4.01302e-05	8.44149e-05	0.000114819	0.000102491	0.000156199	0.000445093
Foxl1	3.12042e-05	4.2602e-05	2.18979e-05	1.98762e-05	2.02959e-05	3.03953e-05	0.000100134	1.73048e-05	4.8172e-05	2.90956e-05	3.3661e-05	3.45216e-05	3.26022e-05	3.74408e-05	2.49868e-05	2.92997e-05	3.39361e-05	2.4313e-05	3.11446e-05	2.27911e-05	8.11984e-05	3.32378e-05	2.42918e-05	5.00229e-05	5.96452e-05	5.4459e-05	3.10541e-05	1.92854e-05	3.31283e-05	2.95796e-05	1.99392e-05	3.10252e-05	1.9098e-05	3.52765e-05	4.03011e-05	5.22391e-05	3.35215e-05	2.27962e-05	3.42387e-05	4.63008e-05	3.73861e-05	5.66049e-05	2.08807e-05	2.49408e-05	6.7826e-05	3.08072e-05	2.20018e-05	1.76778e-05	8.24009e-05
Insm1	7.12057e-05	7.32038e-05	0.000103184	0.000305229	8.08448e-05	0.00012366	0.000331014	6.26051e-05	7.5673e-05	0.000103554	5.82957e-05	4.90442e-05	6.98109e-05	5.59635e-05	0.000113735	0.000106195	7.29605e-05	6.05247e-05	6.25384e-05	6.0805e-05	6.28733e-05	8.49619e-05	8.46187e-05	0.000154286	0.000109634	0.000191449	9.50213e-05	6.09873e-05	8.52771e-05	7.64123e-05	7.5144e-05	9.31495e-05	6.10532e-05	7.03036e-05	6.9634e-05	6.07991e-05	5.81634e-05	4.6415e-05	7.89754e-05	5.94032e-05	5.92163e-05	6.71985e-05	6.65915e-05	8.2704e-05	6.87299e-05	7.95074e-05	5.14289e-05	7.07603e-05	0.000155066
Bcl11a	0.00612168	0.00662452	0.00676527	0.0130669	0.00980103	0.00830305	0.00946852	0.0159033	0.00127311	0.00077806	0.0021775	0.000394177	0.00377625	0.00166688	0.00796972	0.00967672	0.00703368	0.00859418	0.0104707	0.0110596	0.0073996	0.00834643	0.0104631	0.00149509	0.00557114	0.0019462	0.01017	0.0122033	0.0103807	0.0101556	0.0092329	0.010593	0.000136382	0.000554802	0.000149982	0.000127546	0.000215907	0.000339644	0.000197744	0.000284415	0.00019928	0.000290352	0.00028065	0.000205041	0.000211894	0.000148605	0.000323293	0.000495245	0.000426569
Cxxc4	1.18537e-05	8.57988e-06	9.9117e-06	7.16236e-06	6.15418e-06	1.64106e-05	3.04238e-05	8.01721e-06	8.31076e-06	1.32704e-05	2.22448e-05	3.16166e-05	1.14003e-05	2.15724e-05	1.05982e-05	1.29981e-05	7.64152e-06	1.62952e-05	1.23006e-05	1.67835e-05	2.20487e-05	1.06958e-05	1.35979e-05	3.09973e-05	8.61965e-06	1.84363e-05	1.34436e-05	1.04047e-05	1.18948e-05	1.89154e-05	2.90336e-05	3.02905e-05	1.49942e-05	1.12946e-05	9.67451e-06	8.49581e-06	1.04046e-05	1.34688e-05	1.58779e-05	1.07139e-05	4.48487e-06	8.25077e-06	9.16471e-06	9.87284e-06	2.9362e-06	2.62453e-05	6.8465e-05	6.43165e-06	1.16442e-05
Nfatc4	5.19066e-05	7.36097e-05	4.81489e-05	4.41706e-05	4.1331e-05	4.90749e-05	5.2426e-05	4.60057e-05	5.48465e-05	4.24089e-05	4.0166e-05	4.37281e-05	3.54457e-05	5.06505e-05	4.95281e-05	8.09655e-05	6.5972e-05	6.46873e-05	5.76971e-05	3.30222e-05	4.51488e-05	4.61375e-05	4.50156e-05	3.43236e-05	5.08733e-05	9.27892e-05	5.33901e-05	6.34202e-05	3.39568e-05	4.37096e-05	4.86728e-05	4.32908e-05	3.01501e-05	3.69965e-05	3.86567e-05	3.27683e-05	3.67542e-05	3.19357e-05	3.65094e-05	3.43914e-05	3.50769e-05	4.9876e-05	7.40555e-05	4.47216e-05	3.55352e-05	2.68664e-05	4.71756e-05	4.04597e-05	3.64426e-05
Klf14	0.000501801	0.000278968	0.000288126	0.000297592	0.000311224	0.000367599	0.00035117	0.000266238	0.000293502	0.000402369	0.000264878	0.000421636	0.000263571	0.000591433	0.000371169	0.000287871	0.00038495	0.000296347	0.000350195	0.00028756	0.000326164	0.00034027	0.000652651	0.000532506	0.000469757	0.000750862	0.00034069	0.000258573	0.000469276	0.000341405	0.000239905	0.000379352	0.000239915	0.000345811	0.000269486	0.000232068	0.000280478	0.000296861	0.000414109	0.000291643	0.000261206	0.000625352	0.00023951	0.000253154	0.000249819	0.00024145	0.000313888	0.000270473	0.00025137
Taf1	0.00251523	0.00202189	0.00244731	0.00173263	0.00191521	0.00195089	0.00105871	0.00211773	0.00216081	0.00135163	0.00115461	0.00164342	0.00236752	0.00210379	0.00255168	0.00204192	0.00277329	0.00207715	0.00212294	0.00158718	0.00190763	0.00188245	0.00189886	0.00131913	0.00342972	0.00284019	0.0015964	0.00190277	0.00200218	0.00184389	0.00152716	0.0020766	0.00197305	0.00162533	0.00191842	0.00177447	0.00261988	0.00270997	0.00373513	0.00194335	0.00216022	0.00209518	0.00165248	0.00179944	0.00178637	0.00269156	0.00196914	0.00223668	0.00213211
Tead4	7.13611e-05	5.19761e-05	7.37422e-05	4.91859e-05	4.52268e-05	7.91639e-05	0.000113672	4.20211e-05	0.000107912	0.000148353	6.93985e-05	7.23792e-05	0.000142843	6.55024e-05	9.7225e-05	4.38656e-05	4.91383e-05	3.35875e-05	2.00939e-05	2.3689e-05	3.2723e-05	2.79407e-05	3.14683e-05	6.36323e-05	5.26085e-05	7.6692e-05	3.51372e-05	0.000136868	2.38296e-05	4.19556e-05	7.68159e-05	6.38741e-05	3.23809e-05	4.08276e-05	2.90465e-05	2.8731e-05	2.02762e-05	2.05566e-05	2.76073e-05	3.50312e-05	2.79573e-05	2.41274e-05	2.15111e-05	4.80223e-05	7.01473e-05	3.67735e-05	2.68479e-05	2.76493e-05	2.56548e-05
E2f1	0.00345978	0.00263165	0.00226694	0.00359615	0.00319669	0.0025407	0.0017288	0.0035372	0.00177971	0.00307554	0.00212428	0.00063635	0.00285293	0.00232264	0.00451852	0.0028461	0.00322061	0.00274999	0.00184612	0.0021881	0.00403744	0.00552945	0.00226469	0.0022592	0.00469743	0.00290713	0.00164233	0.00234315	0.00258861	0.0024496	0.00132643	0.00224596	0.00161067	0.000322418	0.000514502	0.00062376	0.000584539	0.00118814	0.00256516	0.00148127	0.000449099	0.00101683	0.00233719	0.00274131	0.000806796	0.00321496	0.00181533	0.000362558	0.00209796
Zbtb7a	0.00113451	0.000857699	0.00133147	0.00101255	0.00101399	0.000746238	0.00037874	0.000508709	0.00100017	0.00059594	0.000533769	0.000892062	0.000792748	0.00095018	0.000902412	0.000877546	0.000808878	0.00145444	0.0011269	0.000897422	0.00166064	0.00113391	0.000809405	0.000798892	0.000438141	0.000642322	0.000995579	0.00110474	0.00106	0.00115898	0.000940354	0.000867782	0.000603595	0.000578214	0.000687555	0.000533205	0.00128297	0.00098404	0.00149178	0.000848667	0.00100744	0.000855279	0.000867173	0.00125614	0.0011665	0.000949631	0.00140917	0.00107034	0.000824099
Nr2f2	9.77652e-05	0.000124706	0.000117297	0.000101799	0.000130035	0.000262059	0.000271759	9.76316e-05	0.000179801	0.00014163	0.000102286	0.000116022	0.00024767	0.000898032	0.000131159	0.000110056	0.000155888	9.19182e-05	0.000108332	0.000109845	0.000400902	0.000244001	0.000174843	0.000168443	0.000143173	0.00059926	9.84516e-05	0.000193228	9.18117e-05	0.000195654	0.00017516	0.000128522	9.87095e-05	0.000207878	0.000147926	0.000120654	0.000147081	0.000146364	0.000135443	0.00011072	0.000117004	0.000117928	0.000109159	0.000228515	0.000105	0.000112627	9.11406e-05	0.000116805	9.3751e-05
Sp1	0.0145051	0.015074	0.0129179	0.0115405	0.0125588	0.0104819	0.00606531	0.0138798	0.00783436	0.0137617	0.0110999	0.0121606	0.00990225	0.0182293	0.0132819	0.0116055	0.0132543	0.0149153	0.0123198	0.0112355	0.0108525	0.0111749	0.0170788	0.00973427	0.0149888	0.0121872	0.0128313	0.00972931	0.0128072	0.0119378	0.0103551	0.0174663	0.00739643	0.0121237	0.00895841	0.00954014	0.0141155	0.0125658	0.0106771	0.0116717	0.016807	0.0118548	0.0123545	0.00986394	0.013657	0.012828	0.0170521	0.0120009	0.0131855
Tcf3	0.00676316	0.0041137	0.00462031	0.00461556	0.00637969	0.00270108	0.0024552	0.00535533	0.00185296	0.00242113	0.00257323	0.00125369	0.00160281	0.00210478	0.00636939	0.00801655	0.0179518	0.0122952	0.00909314	0.0149382	0.0151132	0.00943722	0.00824584	0.00885166	0.0132958	0.0103049	0.00886885	0.00965519	0.00979718	0.00781934	0.0122066	0.00886194	0.00373036	0.00376786	0.00409096	0.004049	0.00510048	0.00508741	0.00752822	0.00492622	0.00374596	0.00457827	0.005924	0.0095065	0.00492875	0.00881748	0.00564338	0.0159489	0.00410283
Pax3	3.59029e-05	3.19918e-05	0.000102934	1.91643e-05	1.99628e-05	1.72661e-05	1.38204e-05	2.75063e-05	3.34724e-05	1.98886e-05	1.50191e-05	1.1565e-05	5.86568e-05	1.71322e-05	2.44014e-05	1.2546e-05	3.37732e-05	1.7684e-05	1.93929e-05	2.60261e-05	2.73432e-05	4.21488e-05	3.6663e-05	3.51725e-05	6.64914e-05	5.74812e-05	2.5206e-05	2.69276e-05	1.64896e-05	1.59149e-05	2.07893e-05	1.80258e-05	2.34472e-05	3.93139e-05	5.44306e-05	2.93716e-05	1.98779e-05	1.95182e-05	2.27138e-05	0.000105782	2.92971e-05	2.41999e-05	2.06034e-05	3.53091e-05	4.89662e-05	1.83168e-05	8.74282e-05	3.37813e-05	2.52162e-05
Sox17	9.02817e-05	8.17865e-05	0.000140451	8.57604e-05	9.45489e-05	0.000109635	0.000121822	0.000117828	0.000119016	9.95686e-05	8.05605e-05	8.54538e-05	8.10368e-05	9.04408e-05	9.92071e-05	0.000127206	0.000176884	8.61687e-05	0.000101175	7.99768e-05	0.000126424	0.00011518	0.000122302	0.000137776	0.000134794	0.000172087	8.60522e-05	8.87062e-05	7.59142e-05	8.27404e-05	0.000145184	0.000138241	0.000103539	9.52842e-05	0.000114253	0.000329076	0.000130932	9.27954e-05	0.000219499	9.34992e-05	0.000104209	0.000206186	0.000102722	0.000130938	0.00016799	8.14794e-05	8.8234e-05	8.76828e-05	8.18364e-05
Bhlhe23	1.062e-05	1.06508e-05	2.2771e-05	1.88269e-05	1.01645e-05	1.00897e-05	9.93353e-06	9.29718e-06	3.39681e-05	8.6779e-06	1.38096e-05	1.78266e-05	5.57382e-06	1.17385e-05	8.48563e-06	5.50428e-06	1.80621e-05	1.63136e-05	6.86831e-06	7.48625e-06	1.15819e-05	1.19634e-05	7.49904e-06	1.48582e-05	2.06606e-05	2.42797e-05	1.14434e-05	8.47043e-06	9.08925e-06	1.93216e-05	7.36855e-06	3.79398e-05	9.65139e-06	1.31429e-05	5.12993e-06	1.05735e-05	8.11102e-06	7.44147e-06	7.90878e-06	8.12456e-06	1.84731e-05	1.2712e-05	1.63196e-05	1.88971e-05	1.87584e-05	8.33145e-06	1.60144e-05	1.27087e-05	1.56476e-05
Phf21a	0.000178612	0.000600655	0.000218089	0.000177555	0.000221588	0.000186363	7.29045e-05	0.000229415	0.000234549	0.000125862	0.000143485	0.000119244	0.000126624	0.000176705	0.000133627	0.000259984	0.000107912	0.000110558	0.000117559	4.58377e-05	0.000169211	0.000158143	7.11611e-05	0.000127258	2.23924e-05	0.000130857	0.000306438	0.000142826	6.54786e-05	0.000172511	8.56876e-05	0.000191022	0.000105247	0.000207369	0.000155654	0.000149355	9.5461e-05	0.00014898	0.000148287	7.80554e-05	9.74931e-05	0.000126939	5.44141e-05	8.2879e-05	5.41042e-05	8.64631e-05	8.28919e-05	0.00012142	0.000914077
Gata1	0.00308066	0.00152327	0.000341564	0.000447246	9.54873e-05	6.27583e-05	8.73683e-05	0.000216623	6.38698e-05	7.01126e-05	7.24533e-05	5.58205e-05	6.28011e-05	5.27667e-05	0.000152556	0.000110392	0.000101313	6.21472e-05	7.3499e-05	8.88951e-05	8.50752e-05	6.09104e-05	0.000104621	9.13308e-05	0.000991796	0.00010013	6.34497e-05	5.8885e-05	8.66511e-05	8.97453e-05	5.39545e-05	7.96165e-05	0.000680457	9.71407e-05	0.000110841	0.000135369	6.14646e-05	0.000135513	0.00018577	6.88487e-05	5.8921e-05	7.19968e-05	0.000551303	0.000304603	0.000302865	0.000868547	0.000552041	0.000615806	7.1851e-05
Ebf1	0.000137867	0.000259472	0.000165541	0.000866999	0.00020036	0.000316815	0.000246948	0.000213842	0.00015851	0.00010288	0.000139111	0.000131206	0.000136081	0.000137699	0.00211538	0.00860165	0.023649	0.0113462	0.00850026	0.0150825	0.00983334	0.00667698	0.0102403	0.00137964	0.0031352	0.00223944	0.00950039	0.0174679	0.0125742	0.0119464	0.0125423	0.0101045	0.000123816	0.00041961	0.000164943	0.000346438	0.000309727	0.000268541	0.000225834	0.000203242	0.0001535	0.000214342	0.000293187	0.000675645	0.000125619	0.000238174	0.000140818	0.000352079	0.000179001
Ctcfl	0.000499347	0.000366957	0.000452392	0.000434868	0.000473122	0.00046672	0.000617263	0.000748628	0.00144279	0.000484234	0.000520268	0.000447107	0.000538535	0.000442905	0.00078637	0.000473383	0.000524738	0.000392319	0.000486593	0.000669258	0.000561647	0.000514099	0.000425461	0.00143023	0.000628934	0.000997985	0.000483478	0.00062773	0.000494378	0.00047906	0.000447839	0.000462345	0.000377475	0.000447224	0.000377524	0.000422169	0.00042866	0.000455198	0.000493928	0.000449528	0.00036625	0.000440455	0.000573522	0.00051696	0.000419318	0.000420447	0.000439895	0.000415072	0.000340559
Zscan29	7.26409e-05	0.000254523	6.34977e-05	6.39848e-05	3.23459e-05	6.14469e-05	7.78235e-05	8.28432e-05	5.23774e-05	4.74886e-05	2.12971e-05	1.80975e-05	4.50888e-05	3.05394e-05	2.85502e-05	6.33999e-05	3.20677e-05	4.67187e-05	3.03071e-05	6.46202e-05	9.37928e-05	3.13874e-05	3.50242e-05	3.75517e-05	3.69494e-05	3.84561e-05	8.68947e-05	7.46615e-05	3.41404e-05	4.59696e-05	2.61613e-05	7.72029e-05	1.67518e-05	5.80743e-05	5.35659e-05	3.00756e-05	3.75406e-05	3.10151e-05	5.11541e-05	6.57136e-05	4.10483e-05	7.57029e-05	4.7475e-05	8.41003e-05	7.33452e-05	3.18421e-05	0.000194615	8.24594e-05	0.000249388
Egr4	0.000156723	0.000114034	0.000144205	0.000126063	0.000144628	0.000123587	0.000187538	0.000117487	0.000189252	0.000156038	0.000110508	0.000133761	0.000137077	0.000115955	0.000181589	0.000128404	0.000161156	0.00014002	0.000129701	0.000126321	0.000138938	0.000140128	0.000137195	0.000209888	0.000192467	0.000241454	0.000192044	0.000107538	0.000164834	0.000136031	0.000136599	0.000238624	0.000135196	8.51755e-05	0.000126448	9.87248e-05	0.000114052	0.000100717	0.000110069	0.000141034	0.000108203	0.000130984	0.000117401	0.00012728	0.000292635	0.000137149	0.000173513	0.000112653	0.000143881
Nkx6-2	1.13677e-05	1.41801e-05	1.1376e-05	9.44062e-06	1.58235e-05	4.76033e-05	1.75668e-05	1.27433e-05	2.26619e-05	1.86505e-05	3.37709e-05	2.52001e-05	3.00528e-05	1.42499e-05	1.14694e-05	1.54721e-05	2.19087e-05	1.04998e-05	1.32028e-05	8.70156e-06	3.64932e-05	2.57453e-05	1.0655e-05	1.4811e-05	2.52987e-05	1.33084e-05	7.31755e-06	1.16031e-05	8.88104e-06	1.12942e-05	8.61448e-06	5.74923e-06	1.29017e-05	3.88516e-05	9.90918e-06	4.5433e-05	6.84499e-06	7.60008e-06	4.98953e-06	5.35601e-06	5.73174e-06	1.09748e-05	1.96493e-05	7.74108e-06	8.09274e-06	9.59452e-06	5.72795e-06	5.40163e-06	1.11891e-05
Klf1	0.00437881	0.00401941	0.00270285	0.00115165	0.00207938	0.000544226	0.00283937	0.000615451	0.00173989	0.00100596	0.000565935	0.0019776	0.000617181	0.000601398	0.000841974	0.000982693	0.00170976	0.00122279	0.000698861	0.000631337	0.0016954	0.000702912	0.00117192	0.00109698	0.0218147	0.00144487	0.00126904	0.00165977	0.000673678	0.000834772	0.000586734	0.000836317	0.000486209	0.000520386	0.000582159	0.000533577	0.000644443	0.000673953	0.00151587	0.000652976	0.00068505	0.000659651	0.000559355	0.000599163	0.000673786	0.00143479	0.000619662	0.000563737	0.0016015
Hic2	0.000350365	0.000160274	0.000301121	0.000304546	0.000198621	6.09629e-05	0.000117794	9.89173e-05	0.000195136	0.000100466	7.05365e-05	4.61018e-05	3.10693e-05	0.000149356	0.000288427	0.000252341	0.000177292	0.000197845	0.00013322	8.0919e-05	9.94884e-05	0.000124313	0.000114369	0.000169072	8.67367e-05	0.000158292	0.000140086	0.00012544	7.01923e-05	0.000135462	0.000175179	0.000108545	0.000176384	0.000251567	5.91314e-05	8.91201e-05	0.000175632	0.000107713	0.000183964	0.000104124	0.000199726	0.000169976	0.000169923	0.00028259	0.000215591	0.000184747	0.000273466	0.000320453	0.000178094
Rfx2	0.00113829	0.00119771	0.00140346	0.00163707	0.0018663	0.000352209	0.000403015	0.0012118	0.00208897	0.000517575	0.00211942	0.00171274	0.00297503	0.00154992	0.0015602	0.0019269	0.00137587	0.000569761	0.00089607	0.000561364	0.000934391	0.000517113	0.000214336	0.000344627	0.000991406	0.000563688	0.000738362	0.000960881	0.000628174	0.000367539	0.00121679	0.00263751	0.00101788	0.00159259	0.00108039	0.000598365	0.000968437	0.000825577	0.00110518	0.00090567	0.00168104	0.00073973	0.000694531	0.00128476	0.00065026	0.000734868	0.000808146	0.000535851	0.00112087
Zbtb17	0.0138258	0.0127538	0.0144385	0.012126	0.0143007	0.00866752	0.0110484	0.0086505	0.00816552	0.0127545	0.00865227	0.00888128	0.00803908	0.00643994	0.0137161	0.0137142	0.0136286	0.0123029	0.0111637	0.0131677	0.0135159	0.0124201	0.00935961	0.0128394	0.00925281	0.00893394	0.0121669	0.0103129	0.0106759	0.0141008	0.00938581	0.0119682	0.00810135	0.00723621	0.00965877	0.00997534	0.0105276	0.00951469	0.0114551	0.012199	0.00916984	0.00757687	0.0112257	0.0106361	0.0112422	0.0169522	0.0133175	0.0132508	0.00903132
Pou5f1	0.000134639	0.000149461	0.000203447	8.45115e-05	0.000156931	9.95e-05	0.000134479	8.54108e-05	0.00014121	0.000250039	0.000186719	0.000119664	0.000153465	0.000100713	0.000121515	0.000113206	0.000169195	0.00010334	0.000142233	0.000137334	0.00080694	0.000135791	0.000166151	0.000211023	0.000129699	0.000233953	0.000156155	0.000134404	0.000123301	0.000139009	0.000169351	0.000234457	8.47661e-05	0.000107533	0.000104083	8.1851e-05	0.000105309	8.11819e-05	8.16446e-05	0.000148418	0.000102721	0.000190247	0.000122953	0.000175107	9.15669e-05	0.000152793	0.000189743	0.000119916	9.68195e-05
Sp100	9.36754e-05	0.000165209	0.000163151	0.00022718	0.000245436	0.000191599	0.000110845	0.000134302	0.00012378	0.000537058	0.000157875	0.000118979	0.000226646	0.00018585	0.000329587	0.000221195	0.000229668	0.000528977	0.000505329	0.00052804	0.000456161	0.000251479	0.000331307	0.000439407	8.28372e-05	0.000360885	0.000256248	0.000647084	0.000714741	0.000564749	0.000524716	0.000502	0.000106658	0.000126412	0.00020728	0.000143189	0.000483824	0.000255449	0.000185761	0.000481854	0.000322087	0.000215219	0.000310676	0.000793253	0.000566066	0.000444351	0.000453682	0.000584273	0.000215153
Nfil3	9.20473e-05	0.000108256	0.000162231	0.000389676	0.000549256	0.000434847	0.000198658	0.00013419	0.00188049	0.00238122	0.00180868	0.00147662	0.00133932	0.00146407	0.000346959	0.000410163	2.88883e-05	2.43697e-05	0.000124031	3.56486e-05	0.000404058	0.000203154	4.12028e-05	0.000540715	0.00141399	0.000435279	9.22591e-05	2.90664e-05	2.26552e-05	3.15011e-05	6.52764e-05	0.000383344	0.000898702	0.000707041	0.000577914	0.000680926	0.000330619	0.000436526	0.000481095	0.000348023	0.00040779	0.000815343	0.000231865	8.0426e-05	0.000209526	0.000133462	0.000244616	0.000117465	0.000439794
Irf5	0.000344002	0.000358057	0.000694049	0.000381527	0.000830265	0.00171549	0.00384282	0.00120164	0.00291668	0.000444879	0.000833489	0.00114425	0.00204221	0.00161023	0.00074781	0.00052887	0.000737943	0.00135731	0.00135909	0.00129332	0.00136902	0.00133972	0.00122422	0.00249125	0.000863414	0.00121775	0.00120999	0.00148534	0.00152362	0.00106784	0.00154264	0.00110898	0.000272331	0.00035251	0.000922326	0.000349471	0.000499777	0.000292495	0.00059526	0.000492092	0.000466727	0.000368282	0.000241059	0.000281823	0.000277964	0.000226957	0.000223227	0.000232787	0.000256859
Tbx4	5.66555e-05	0.000151438	0.000102632	3.62351e-05	3.85236e-05	6.53802e-05	0.00010505	8.71897e-05	5.66945e-05	0.000102265	7.65195e-05	5.58764e-05	3.53373e-05	4.22364e-05	8.73183e-05	6.48968e-05	6.67789e-05	0.000143063	5.44532e-05	0.000112801	0.0001061	9.37437e-05	8.12949e-05	0.000135499	0.000147099	0.000165937	5.73561e-05	5.62984e-05	6.28917e-05	8.64714e-05	5.11095e-05	8.76101e-05	5.76345e-05	4.30132e-05	7.5572e-05	5.77358e-05	0.000111457	0.000147638	0.000120428	0.000100022	0.000105727	0.000117227	9.23977e-05	9.11239e-05	0.000112848	4.37476e-05	7.84642e-05	6.12689e-05	0.000101656
Tfap2e	7.54458e-05	7.17085e-05	6.21209e-05	5.39619e-05	5.43328e-05	6.37977e-05	8.35741e-05	5.24909e-05	9.4321e-05	7.31541e-05	0.00141144	6.21669e-05	6.535e-05	6.09624e-05	6.04424e-05	5.71809e-05	5.68767e-05	9.1912e-05	4.42516e-05	3.67635e-05	8.22122e-05	6.3455e-05	5.9686e-05	7.23302e-05	7.85973e-05	0.000105607	6.80197e-05	3.33997e-05	5.60181e-05	6.22765e-05	5.30621e-05	4.50417e-05	5.25523e-05	6.02388e-05	3.68374e-05	4.61086e-05	7.88455e-05	4.90715e-05	5.90257e-05	5.40506e-05	4.57118e-05	5.87855e-05	5.23461e-05	5.24068e-05	4.65562e-05	0.000101804	8.59098e-05	6.3709e-05	4.74131e-05
Zfp46	0.00126765	0.00141127	0.0015796	0.00126264	0.00128284	0.00114251	0.00109684	0.00113178	0.00130719	0.00121838	0.000736832	0.000830495	0.00135394	0.0014229	0.00206387	0.00186807	0.00122723	0.000869263	0.00154134	0.0015825	0.00168736	0.000900204	0.00149269	0.000893453	0.000802908	0.00118487	0.00143163	0.00135983	0.00136718	0.00138271	0.0012044	0.00190949	0.000518437	0.00156632	0.000934196	0.000967425	0.00176488	0.00156289	0.00116473	0.00165188	0.00184227	0.00102292	0.00164451	0.00183244	0.00089226	0.00167469	0.00180389	0.00182707	0.00127518
Pou2f2	0.000518107	0.00131665	0.00140273	0.00161475	0.001446	0.00150497	0.000554413	0.000952547	0.00163967	0.000840297	0.00139378	0.00084147	0.00344939	0.00486641	0.00168932	0.00153722	0.0015551	0.00483909	0.00579111	0.0100824	0.00879051	0.00609678	0.00487249	0.00446394	0.00200192	0.00425091	0.0063856	0.00675731	0.00451794	0.00457904	0.00649415	0.00822656	0.00110603	0.000274338	0.000221362	0.000149807	0.000247356	0.000641502	0.000737353	0.000562306	0.000713636	0.000474496	0.000810071	0.000128049	0.000726756	0.000300769	0.000967371	0.000231451	0.000594796
Hoxb5	0.000105713	0.000109625	9.11487e-05	3.00407e-05	5.77728e-05	3.33675e-05	3.16811e-05	1.92725e-05	3.32136e-05	4.76358e-05	2.49925e-05	1.56504e-05	2.43534e-05	2.91209e-05	2.30775e-05	2.83136e-05	2.58317e-05	3.33937e-05	2.29236e-05	1.29962e-05	2.70837e-05	2.72135e-05	4.68768e-05	7.50393e-05	2.48162e-05	3.18392e-05	2.35522e-05	2.11895e-05	1.27715e-05	2.06566e-05	1.43813e-05	5.12289e-05	2.14867e-05	3.56196e-05	2.72022e-05	2.61229e-05	4.7041e-05	3.54513e-05	2.40618e-05	1.93427e-05	2.30327e-05	2.23728e-05	2.86334e-05	2.96695e-05	2.9213e-05	1.25945e-05	1.36014e-05	2.67782e-05	6.15042e-05
Otp	1.50987e-05	2.0629e-05	2.21221e-05	1.00585e-05	8.68567e-06	1.3829e-05	1.57297e-05	2.37843e-05	1.35876e-05	1.24614e-05	8.87269e-06	5.799e-06	5.52013e-05	1.30516e-05	1.45469e-05	1.47848e-05	1.0472e-05	1.14395e-05	6.25182e-06	8.22763e-06	1.92608e-05	2.42195e-05	1.8691e-05	2.33532e-05	1.50853e-05	2.47605e-05	8.22453e-06	1.68961e-05	5.53545e-06	1.67102e-05	2.75531e-05	9.76744e-06	1.41569e-05	7.98926e-06	1.12625e-05	1.41242e-05	6.22017e-06	8.71701e-06	1.01236e-05	1.00165e-05	8.19088e-06	9.78543e-06	6.74137e-06	8.06218e-06	1.68703e-05	1.04971e-05	6.33012e-06	1.95392e-05	1.1593e-05
Zfp740	0.00209609	0.0023702	0.00179206	0.00176565	0.00393481	0.00239463	0.00208892	0.00223795	0.00157724	0.00210942	0.00263767	0.00163682	0.0016253	0.00158318	0.00215647	0.00278111	0.00185656	0.00261781	0.00316436	0.00281871	0.00328798	0.00247679	0.00231613	0.00224752	0.00180571	0.00252163	0.00283398	0.00292419	0.0033693	0.0025008	0.00302862	0.00216556	0.00149592	0.00226094	0.00195099	0.00226579	0.00252432	0.00218543	0.00200527	0.00256782	0.00385727	0.00301512	0.00273872	0.00263152	0.00184008	0.00375779	0.00219331	0.00283401	0.00454862
Tfap4	0.000362986	0.000432925	0.000572482	0.000523283	0.00130499	0.000117241	0.000181369	0.000583979	0.000277039	7.03645e-05	3.40301e-05	4.46855e-05	9.61229e-05	0.000126754	0.000502691	0.00076644	0.000846938	0.000126054	0.00016753	0.000259706	0.00023966	0.000232689	0.000258591	0.000724701	0.000403175	0.00103339	0.000411576	0.000195771	0.000146403	0.00023907	0.000261381	0.000525406	0.000167093	0.000184177	0.000145535	0.000233574	0.000101697	8.43152e-05	0.00011088	0.000103704	0.000112204	8.67351e-05	0.000362734	0.000463295	0.000255696	0.000422856	0.000143606	0.00022128	0.000162944
Arnt2	5.2386e-05	3.51297e-05	3.87246e-05	3.53946e-05	4.5804e-05	7.56102e-05	5.84231e-05	5.14833e-05	5.12917e-05	4.39985e-05	3.90492e-05	3.63547e-05	4.59388e-05	2.98097e-05	8.74818e-05	4.33489e-05	4.61598e-05	5.69318e-05	6.62497e-05	3.97572e-05	5.88506e-05	7.86079e-05	4.36594e-05	0.00010774	4.82524e-05	7.90302e-05	4.88457e-05	4.08708e-05	4.16956e-05	4.20686e-05	5.86703e-05	4.0965e-05	2.43319e-05	0.000135009	3.33894e-05	4.67261e-05	3.2071e-05	6.44158e-05	3.09223e-05	3.13576e-05	3.62722e-05	3.57244e-05	0.00012115	3.17137e-05	0.00012057	3.72126e-05	4.5475e-05	3.75042e-05	0.000314651
Zfp90	0.000495501	0.000677555	0.00061866	0.000512376	0.000567884	0.000468408	0.000362452	0.000597204	0.000299082	0.000165375	0.000169858	0.00010447	0.000453201	0.00022329	0.000456467	0.00041207	0.000330246	0.000425305	0.000462477	0.000506934	0.000467802	0.000290275	0.000434713	0.000870602	0.00021201	0.000311017	0.000349483	0.00167896	0.000777941	0.000266451	0.000466386	0.00031976	0.000253777	0.000436647	0.000604977	0.000426523	0.000328198	0.00056535	0.00116724	0.000345459	0.000330892	0.000378804	0.00043863	0.0005565	0.000635658	0.000648831	0.00031568	0.000475972	0.000354033
Zfp146	0.000137391	0.000176201	0.000196655	0.000131105	0.000202419	0.000159738	0.00025511	0.000267664	0.000256545	2.09918e-05	6.85336e-05	2.31809e-05	0.000288013	0.000168449	0.000178889	0.000299723	0.000140469	9.07659e-05	4.50891e-05	8.64824e-05	9.32029e-05	0.000134207	0.000107679	9.30121e-05	0.000183106	0.000212108	0.000100179	5.70588e-05	7.48871e-05	6.14906e-05	5.62168e-05	9.54913e-05	0.000135019	0.000246958	5.75325e-05	0.000162107	0.000113939	0.000116718	8.3997e-05	7.3022e-05	2.1597e-05	0.000113688	0.000182414	0.000201015	9.22152e-05	0.00014401	0.000191375	0.000337196	4.23445e-05
Arnt	0.0022884	0.00268662	0.00297182	0.00220382	0.00219098	0.0025507	0.00167803	0.00212607	0.0078732	0.00360306	0.00381807	0.00360943	0.00371889	0.00406209	0.00295536	0.00280084	0.00241979	0.00345164	0.00362307	0.00289566	0.00295437	0.00285475	0.00326387	0.00236098	0.00165127	0.0032157	0.00308197	0.00276901	0.00282601	0.00277747	0.00277256	0.00282078	0.00191097	0.00326893	0.00287705	0.0031804	0.0030722	0.00295522	0.00311931	0.00280925	0.00275398	0.00296997	0.00345334	0.00252911	0.00496758	0.00272579	0.00295484	0.00259475	0.00212322
Meis1	0.00555012	0.00616971	0.00610841	0.0127116	0.00887071	0.0012278	0.00129819	0.00118244	0.000927446	0.000147267	0.000481542	0.000156037	0.00053557	0.000527824	0.00319966	0.00250513	0.00102825	0.000132544	0.000311321	0.000516134	0.000186536	0.000222505	0.000338585	0.00084722	0.000672622	0.000236764	0.000368098	0.000747578	0.000619198	0.000308756	0.000777232	0.00027817	0.00100337	0.00150953	0.00123862	0.00145761	0.000867217	0.000833525	0.000785778	0.00105695	0.00100261	0.00116967	0.000295524	0.000122708	0.00010319	0.000369026	0.000222522	0.000125187	0.000340407
Mafg	0.00146912	0.00209352	0.00191418	0.00134309	0.00162307	0.000928148	0.00225448	0.000957072	0.00458491	0.00519644	0.00244774	0.00734205	0.0015149	0.00103688	0.00123474	0.000679496	0.0006327	0.000700909	0.000471541	0.000377455	0.000637049	0.000477732	0.000576362	0.0016199	0.00107258	0.000936137	0.000709852	0.000450424	0.000464856	0.000638604	0.000398292	0.00114703	0.00113486	0.00118606	0.00117133	0.000933138	0.000362493	0.000440683	0.00154908	0.000555791	0.000621036	0.000506939	0.000785772	0.000617957	0.000525579	0.00131426	0.000508983	0.0022527	0.0011329
Foxc1	0.000143704	0.000163263	0.000159637	0.000246189	0.00013582	0.000277889	0.000170537	0.000116699	0.000212659	0.000122984	0.000118385	0.000117558	0.00013846	0.000128081	0.000133582	0.00014741	0.000149238	0.000127532	0.000134665	0.000104084	0.000239986	0.000256688	0.000154319	0.000203481	0.000149539	0.000250142	0.000109668	0.00013567	0.000139945	0.000147909	0.000243759	0.00015411	0.000106949	0.000113982	0.000188128	0.000148485	0.00013642	0.000145242	0.000132122	0.000157718	0.000147245	0.000114362	0.000117168	0.0001122	0.000240557	0.00011699	0.000175618	0.000119815	0.000131538
Foxf2	2.53987e-05	3.35436e-05	6.45119e-05	2.83657e-05	3.17391e-05	5.2249e-05	2.8376e-05	1.91515e-05	3.53474e-05	4.57647e-05	3.36483e-05	3.47726e-05	3.25821e-05	2.87488e-05	2.8781e-05	3.6162e-05	2.50553e-05	2.29178e-05	2.28608e-05	2.30905e-05	6.32844e-05	2.75711e-05	2.31872e-05	4.97813e-05	2.92578e-05	4.41981e-05	1.29674e-05	2.27948e-05	2.7897e-05	2.6725e-05	1.78853e-05	2.77013e-05	2.77793e-05	3.11663e-05	4.61924e-05	2.90178e-05	2.64582e-05	4.18088e-05	2.54903e-05	4.94952e-05	3.4181e-05	4.26463e-05	2.71737e-05	2.55331e-05	2.3203e-05	3.31088e-05	3.86537e-05	3.0568e-05	5.91078e-05
Zfp3	0.000440715	0.000264625	0.000397132	0.000392044	0.000662683	0.00063822	0.000383142	0.000858693	0.000247072	0.000114926	3.51849e-05	2.92935e-05	0.000213104	0.000147505	0.000630233	0.000339085	0.000396972	0.000379413	0.000755897	0.000462008	0.000341653	0.000453462	0.000493546	0.000447685	0.000237083	0.000722021	0.000425133	0.000674416	0.000552786	0.0002578	0.000558178	0.000500288	0.000299475	0.000372607	0.00046557	0.000518997	0.000621292	0.000545828	0.00067639	0.000724197	0.000429731	0.000416347	0.000564726	0.000558034	0.000330957	0.000470622	0.000420413	0.000808257	0.000445529
Setbp1	4.68034e-06	9.99503e-06	2.98217e-05	3.08413e-06	1.01976e-05	7.52341e-06	7.55247e-06	1.56135e-05	9.37292e-06	4.8153e-06	4.43198e-06	3.9261e-06	5.85276e-06	1.59548e-05	5.40293e-06	2.74349e-06	1.00663e-05	7.23151e-06	6.8168e-05	2.37176e-05	2.00072e-05	1.75808e-05	3.67735e-05	1.61745e-05	1.35905e-05	8.32662e-06	1.63682e-05	1.0014e-05	3.27706e-05	2.82912e-05	4.4542e-05	4.66119e-05	4.78643e-06	2.95879e-06	6.4355e-06	5.62752e-06	4.2595e-05	5.61858e-05	5.01637e-05	7.17732e-05	3.86088e-05	1.65787e-05	2.14766e-05	1.2092e-05	6.01904e-05	1.50937e-05	8.16464e-06	1.0165e-05	8.81382e-06
Hoxa1	0.000166259	0.000103978	4.46959e-05	3.13266e-05	3.8696e-05	0.000127511	4.99339e-05	4.78595e-05	0.000146304	3.51349e-05	3.30623e-05	2.31236e-05	0.000165361	3.85566e-05	5.05879e-05	3.9746e-05	4.10786e-05	3.26853e-05	2.14674e-05	2.56275e-05	5.18396e-05	3.73675e-05	6.24408e-05	3.88235e-05	5.65406e-05	4.01324e-05	3.87403e-05	3.3876e-05	2.12483e-05	2.70591e-05	4.25318e-05	2.45291e-05	5.4585e-05	5.4808e-05	2.39537e-05	4.56925e-05	1.85404e-05	2.3302e-05	2.0304e-05	2.48968e-05	2.08215e-05	3.03365e-05	7.95198e-05	2.4641e-05	2.87872e-05	4.15425e-05	2.62034e-05	3.4423e-05	4.21366e-05
Cxxc5	9.63659e-05	0.000113763	9.65675e-05	7.83866e-05	0.000110074	2.22397e-05	8.51178e-05	0.000101675	8.2766e-06	1.32219e-05	4.15306e-05	1.44864e-05	8.52817e-06	3.26998e-05	0.000169578	0.000285422	0.000131697	0.000237542	0.000199297	0.000185322	0.000131464	0.000138637	0.000174147	0.000105744	3.49666e-05	7.96661e-05	0.000225896	0.000212395	0.000202558	0.000166799	0.000229281	0.000446341	0.000141027	0.000149904	8.84145e-05	7.34766e-05	0.000129024	0.000194606	0.000257538	0.000154217	3.23559e-05	3.78478e-05	0.00017386	0.000224221	2.05064e-05	0.000225548	5.04741e-05	8.83635e-05	2.75355e-05
Foxs1	3.11217e-05	4.2583e-05	2.18319e-05	1.98197e-05	2.02637e-05	0.00013218	0.00010008	1.7291e-05	4.815e-05	2.90643e-05	3.36365e-05	3.45113e-05	3.25758e-05	3.74296e-05	2.49616e-05	2.92941e-05	3.39158e-05	2.35836e-05	3.10966e-05	2.27697e-05	8.11737e-05	3.30549e-05	2.42605e-05	4.97878e-05	5.96242e-05	0.000133565	3.10303e-05	1.92691e-05	3.311e-05	2.93025e-05	1.99216e-05	3.09922e-05	7.30819e-05	0.00104309	0.000158583	0.000590581	3.34672e-05	2.27682e-05	3.41906e-05	4.6263e-05	3.7379e-05	3.49548e-05	2.08614e-05	2.49135e-05	6.77722e-05	3.07847e-05	2.18772e-05	1.76632e-05	0.00010793
Klf15	0.00403843	0.00140533	0.00285158	0.00245071	0.00077412	0.000644742	0.000922382	0.000684988	0.00191455	0.000979215	0.0006612	0.000639925	0.0015252	0.000621876	0.00105043	0.00107842	0.000808058	0.000827317	0.00073831	0.00107811	0.000790464	0.00075188	0.00111811	0.004451	0.000916828	0.00234122	0.000821633	0.000670623	0.000728396	0.000800414	0.000645622	0.000819979	0.000529858	0.000574107	0.000559212	0.000597257	0.000723801	0.00197203	0.000843547	0.00074241	0.000767894	0.000692229	0.000837643	0.000619819	0.00200418	0.00118167	0.00213597	0.000632694	0.000666043
Zfp296	0.000555632	0.000365346	0.000415684	0.00034878	0.0005093	0.000722836	0.00157917	0.000594808	8.40296e-05	0.000486661	0.000384008	0.000375472	0.000737805	0.000528139	0.000502341	0.000552311	0.000433354	0.000536065	0.000783419	0.000756343	0.00113198	0.000716981	0.000636251	0.000552417	0.000611218	0.000717998	0.000749546	0.000701637	0.000881086	0.000809332	0.000523571	0.000734094	0.000135291	0.000482947	0.000267115	0.000215094	0.000424481	0.000389491	0.000402756	0.00065365	0.00104015	0.000373085	0.000158798	7.37853e-05	0.000428478	0.000142447	0.000236501	2.14417e-05	6.99654e-05
Zfp784	0.000235653	0.000210459	0.00041501	0.00033716	0.000308154	0.000183754	0.000141011	0.000218213	9.16586e-05	0.000177083	0.00010433	6.36735e-05	8.89029e-05	0.000162946	0.000173988	0.000248066	0.000111874	0.000141625	0.000369822	0.000268003	0.00072035	0.000180585	0.000308075	0.000105755	9.9122e-05	0.000189233	0.00020678	0.000310082	0.000236238	0.000242762	0.000415409	0.000256315	0.000105346	7.11928e-05	8.69068e-05	0.000318821	0.000297978	0.000188799	9.81492e-05	0.000208169	0.000130896	0.000178925	0.000235349	0.000147365	0.000173256	0.000209806	0.00026024	0.000251189	0.00018003
Zfp335	0.00131535	0.00149359	0.00162592	0.00109617	0.00135777	0.00104177	0.00078061	0.00139374	0.00161948	0.00122648	0.00165148	0.00118809	0.00161892	0.00149736	0.00197985	0.00204902	0.00208069	0.00188981	0.00169535	0.00155065	0.00221589	0.00178673	0.001662	0.00159271	0.00112552	0.00170023	0.00136173	0.00159431	0.00159044	0.00143527	0.00168262	0.00155564	0.00155389	0.00244542	0.00171985	0.00169091	0.00199446	0.00198236	0.00170491	0.00187259	0.00202241	0.00147976	0.00181234	0.00191276	0.00248054	0.00205279	0.00260369	0.00182487	0.00146028
Zic1	0.000282306	0.000288781	0.000292231	0.000257221	0.000321001	0.000294238	0.000274388	0.000209097	0.000263605	0.000301492	0.000182116	0.000198722	0.000251145	0.000176073	0.000332416	0.000238958	0.000255208	0.00025002	0.000234864	0.00022461	0.000253202	0.000255051	0.000252404	0.000368291	0.000264252	0.000461766	0.00041653	0.000245399	0.000273421	0.000243789	0.000218218	0.000265646	0.000200851	0.000198283	0.000198191	0.000194649	0.00027132	0.000240407	0.000250014	0.00022627	0.000222271	0.000273871	0.000301216	0.000205956	0.000240745	0.000229499	0.000240229	0.000239803	0.000211089
Hey1	3.8055e-05	3.09924e-05	2.87146e-05	2.15245e-05	5.50234e-05	2.44762e-05	7.01981e-05	5.43667e-05	3.50511e-05	2.2905e-05	2.09435e-05	9.71019e-05	6.43164e-05	2.41145e-05	3.29376e-05	3.47926e-05	8.0567e-05	2.84185e-05	3.21851e-05	5.77039e-05	4.20359e-05	4.91145e-05	3.36449e-05	5.01735e-05	3.71582e-05	7.28935e-05	4.18672e-05	2.89307e-05	3.08474e-05	4.0752e-05	2.35879e-05	1.95374e-05	0.000177039	0.000198149	0.000208472	0.000223929	2.7835e-05	3.19751e-05	2.66825e-05	9.93646e-05	3.52914e-05	2.96359e-05	2.76007e-05	3.37444e-05	3.12442e-05	2.03704e-05	3.2177e-05	4.49253e-05	3.3244e-05
Pax2	5.26766e-05	5.71689e-05	4.86732e-05	2.85586e-05	3.92727e-05	3.75585e-05	5.17286e-05	2.82913e-05	5.61545e-05	9.3005e-05	3.57788e-05	5.46856e-05	3.70416e-05	6.35139e-05	4.52088e-05	3.65211e-05	5.97677e-05	6.24793e-05	6.76255e-05	4.31675e-05	5.06628e-05	5.1343e-05	5.3029e-05	8.46463e-05	3.82092e-05	9.9124e-05	5.357e-05	4.08636e-05	5.38965e-05	4.87883e-05	0.000108585	0.000121434	0.000198414	5.19002e-05	4.94077e-05	7.29739e-05	4.30958e-05	4.73986e-05	5.38103e-05	4.12695e-05	3.34531e-05	4.25729e-05	3.3726e-05	3.7325e-05	5.14478e-05	3.50116e-05	8.74413e-05	3.75411e-05	4.59302e-05
Zfp524	0.000501556	0.000387262	0.000512276	0.000635893	0.000523916	0.000404904	0.000875454	0.00065169	0.000557252	0.000605853	0.000501001	0.000737708	0.000719921	0.000623705	0.000814966	0.000560954	0.00068085	0.000445042	0.000531259	0.000412078	0.000497885	0.000471729	0.00053683	0.000569495	0.000456477	0.000590554	0.000499765	0.000415498	0.000333953	0.000315918	0.000407414	0.000486781	0.000365695	0.000362588	0.000451923	0.000729958	0.000763671	0.000572499	0.000565389	0.00047936	0.000237938	0.00057417	0.000589567	0.000374042	0.000422735	0.000440381	0.000532463	0.000458736	0.000526168
Bhlhe22	1.7389e-05	2.92963e-05	2.50491e-05	2.29084e-05	2.02251e-05	1.78431e-05	2.57593e-05	2.90635e-05	2.33807e-05	2.01082e-05	2.3976e-05	2.19317e-05	1.44373e-05	2.3561e-05	2.05401e-05	1.97042e-05	2.57175e-05	1.71158e-05	2.44e-05	1.87439e-05	3.25572e-05	2.41566e-05	4.42442e-05	3.0132e-05	1.88716e-05	4.03848e-05	2.70389e-05	2.74132e-05	2.71931e-05	2.49944e-05	2.08847e-05	5.60649e-05	1.69656e-05	2.33432e-05	1.35669e-05	1.87226e-05	1.26881e-05	1.45528e-05	1.98048e-05	1.29735e-05	2.20281e-05	3.91993e-05	2.55198e-05	2.21276e-05	2.00769e-05	2.00496e-05	2.21006e-05	2.01026e-05	3.21873e-05
Nkx6-3	1.39921e-05	4.64934e-05	1.18652e-05	2.46559e-05	1.81866e-05	2.23549e-05	2.96398e-05	2.73432e-05	2.04197e-05	1.4447e-05	1.23926e-05	9.08908e-06	1.91622e-05	1.48327e-05	1.7836e-05	1.59112e-05	9.63307e-06	1.53291e-05	8.86126e-06	1.29221e-05	1.84315e-05	1.52371e-05	1.75095e-05	2.45328e-05	2.04893e-05	4.61947e-05	1.04019e-05	1.73569e-05	5.31515e-06	1.60254e-05	1.14954e-05	1.52574e-05	1.27776e-05	1.53382e-05	1.03778e-05	9.61292e-06	9.60818e-06	8.61281e-06	7.98448e-06	9.53886e-06	8.09225e-06	1.3865e-05	1.31691e-05	7.15577e-06	1.79534e-05	6.2643e-06	7.02089e-06	9.75251e-06	1.41894e-05
Obox1	1.08955e-05	3.48984e-05	1.04301e-05	8.75417e-06	6.72917e-06	1.51881e-05	1.6866e-05	2.22847e-05	2.08844e-05	1.90747e-05	1.13468e-05	1.42987e-05	9.50055e-06	0.00402639	2.65208e-05	1.69401e-05	2.65757e-05	3.85913e-05	1.90122e-05	2.97893e-05	3.31443e-05	4.71223e-05	7.2568e-05	1.42896e-05	1.19261e-05	1.46006e-05	2.27387e-05	7.52148e-05	1.60347e-05	2.77471e-05	2.06092e-05	1.67684e-05	1.35352e-05	1.56188e-05	8.01446e-06	1.2893e-05	5.44168e-06	4.96712e-05	1.21315e-05	1.25201e-05	6.66452e-06	6.99528e-06	6.97537e-06	1.19218e-05	5.80443e-06	1.26864e-05	1.27699e-05	1.21517e-05	1.63731e-05
Zfp641	0.000173001	0.000197619	0.000183557	0.000301659	0.000252598	0.00015946	0.000731095	0.000137631	0.000255076	0.000187834	0.00012536	0.000133595	0.000125827	0.000125426	0.000182232	0.000206673	0.000163898	0.000149281	0.000172285	0.000162556	0.000389649	0.000186158	0.000155569	0.000254493	0.000186271	0.000230179	0.00018169	0.000149358	0.000172125	0.000231798	0.000173213	0.000173623	0.000218158	9.91868e-05	0.000140711	0.000168238	0.000148295	0.000125216	0.000239909	0.000279436	0.000117145	0.00014696	0.000110474	0.000165284	0.000176751	0.000237615	0.00019417	0.00012985	0.000167058
Trp63	7.30082e-05	5.10816e-05	0.000135793	0.00011499	6.48563e-05	0.000148977	8.8905e-05	6.19182e-05	9.15235e-05	0.000101046	5.35534e-05	0.000103789	0.000223756	5.37166e-05	9.01114e-05	8.66047e-05	0.000107961	7.58755e-05	9.9197e-05	6.75566e-05	0.000301032	0.00017375	0.000102034	0.00015552	0.000141223	0.000112286	7.06047e-05	6.24652e-05	6.10368e-05	7.20408e-05	0.000413022	0.000107384	5.02768e-05	6.74866e-05	0.000142252	0.000113222	6.23304e-05	0.000201471	5.83408e-05	0.000147687	8.47489e-05	5.89667e-05	8.63885e-05	6.73961e-05	0.00014785	8.67894e-05	7.67549e-05	0.000134001	7.32221e-05
Rfx3	0.000957683	0.00113016	0.00173225	0.00114994	0.00142426	0.000795688	0.000980051	0.00122287	0.000300821	0.000534256	0.00459129	0.000653608	0.000663463	0.000625197	0.001137	0.0012129	0.00106443	0.00111315	0.00122955	0.000933686	0.000991206	0.00104595	0.000972883	0.0014999	0.000569753	0.000921712	0.00188294	0.0014217	0.000939174	0.00153248	0.00106697	0.00126387	0.000864561	0.00212852	0.00157155	0.00117402	0.0017304	0.00109092	0.00131668	0.00137819	0.00103154	0.00233062	0.00121558	0.0016135	0.00161199	0.00149501	0.00140769	0.00197571	0.00102443
Arid5b	0.000168413	0.000141759	0.000202923	0.000314653	0.000242664	0.000208772	5.53026e-05	0.000315286	0.000265434	0.00020465	0.000196737	0.000455304	0.000115811	0.000216928	0.000286585	0.000147061	0.000190103	0.000251035	0.000197225	0.000236508	0.000252441	0.000128193	0.000219767	0.000148232	7.87086e-05	0.000218282	0.000196422	0.000731668	0.00017252	0.000225112	0.000155095	0.000209568	0.000157694	0.000253537	0.000155321	0.000195626	0.000291367	0.000201104	0.000237071	0.000840661	0.00048457	0.000258404	0.000183509	0.000165183	0.000216912	0.000218188	0.000280851	0.000248463	0.000171633
Tal2	0.000160803	0.00020144	0.000176093	0.000154415	0.000258509	0.000179671	0.000202303	0.000216825	0.000187095	0.000667771	0.000398194	0.000439515	0.0001615	0.00014232	0.000201157	0.000195644	0.000272383	0.00020506	0.000111784	0.000216417	0.000179	0.000130076	0.000177302	0.000284396	0.000296634	0.000317773	0.000172383	0.000134767	0.000115694	0.000168619	0.000151501	0.000190335	0.000170305	0.000161552	0.00017287	0.000127922	0.000158542	0.00012268	0.000123842	0.000150168	0.000135862	0.000131654	0.00018837	0.000169064	0.000110496	0.000166702	0.000675486	0.000235638	0.000116252
Etv6	0.00786118	0.00909643	0.00911531	0.00929785	0.00793882	0.00669404	0.00952104	0.00544046	0.00356479	0.00535067	0.00603606	0.00299918	0.00545681	0.00679592	0.00794389	0.0092521	0.00702534	0.00220419	0.00313805	0.00179041	0.00170538	0.00316176	0.00277547	0.00449332	0.0022595	0.00507137	0.00293448	0.0036719	0.00345291	0.00226343	0.00264242	0.00427353	0.00405238	0.00569727	0.00379395	0.00513068	0.00236479	0.00251149	0.00263145	0.00429778	0.00230118	0.00385628	0.00436688	0.00368767	0.0051488	0.00363766	0.00340206	0.00434873	0.00406413
Irf4	0.000335594	0.00024218	0.000619609	0.000691277	0.000719448	0.00448594	0.0033622	0.00529165	0.00225733	0.000701713	0.00174535	0.000220413	0.00358634	0.00172284	0.000910619	0.00263309	0.00541819	0.00554752	0.00561469	0.00846622	0.00116146	0.00428982	0.00822598	0.0127703	0.00918515	0.0205574	0.00603933	0.00900106	0.00738666	0.00581658	0.0079647	0.00826598	0.000826422	0.000320808	0.000276155	0.000284063	0.000380457	0.00100101	0.000619737	0.00178506	0.000195988	0.000213476	0.000733598	0.000939315	0.000399442	0.000758928	0.000853801	0.00069071	0.000939891
Arx	2.34513e-05	3.61474e-05	2.4065e-05	3.72326e-05	2.75913e-05	3.68203e-05	5.07785e-05	4.62718e-05	5.04151e-05	2.61187e-05	2.24586e-05	2.24105e-05	8.09567e-05	2.35595e-05	3.27321e-05	4.01457e-05	1.96829e-05	2.06025e-05	3.66746e-05	2.36504e-05	7.22748e-05	5.48447e-05	4.72284e-05	4.39185e-05	2.90063e-05	3.7412e-05	2.12667e-05	2.6892e-05	3.20456e-05	2.8822e-05	2.59454e-05	2.82668e-05	3.37044e-05	2.54319e-05	2.78593e-05	2.77558e-05	1.77125e-05	1.89668e-05	2.22702e-05	1.86049e-05	2.14523e-05	2.35759e-05	1.66111e-05	2.62235e-05	2.47679e-05	0.000143217	1.99303e-05	2.02999e-05	2.36933e-05
Tbx5	4.84525e-05	5.52158e-05	9.36733e-05	4.92323e-05	5.47844e-05	5.88987e-05	0.000104606	8.60629e-05	5.44701e-05	8.85558e-05	6.92593e-05	4.49329e-05	4.76197e-05	4.12004e-05	6.94842e-05	7.66261e-05	9.40827e-05	0.000155013	5.88611e-05	7.29426e-05	0.000112167	9.56221e-05	9.37883e-05	0.000121887	0.000146825	0.000194258	7.30684e-05	7.40508e-05	7.44468e-05	7.65939e-05	6.36634e-05	0.000122294	6.34636e-05	5.43246e-05	8.39677e-05	6.68796e-05	0.000127129	0.000166302	0.000146443	0.000115416	0.000133916	0.000283676	0.000112241	7.62323e-05	0.000126385	4.79908e-05	9.74265e-05	7.7047e-05	6.60921e-05
Mbd2	0.00139249	0.00133925	0.00121799	0.000915981	0.00155082	0.00141407	0.00270029	0.00184236	0.000500706	0.0026106	0.00129127	0.00222038	0.00154287	0.00156891	0.00134194	0.00176305	0.00150163	0.00201155	0.00247046	0.00389497	0.00520546	0.00446477	0.00156087	0.00147913	0.00270102	0.0017149	0.00130667	0.00110134	0.00217053	0.001802	0.00126261	0.00195502	0.000928598	0.00213413	0.00340081	0.00253739	0.00195971	0.0019177	0.00246123	0.00262013	0.0021581	0.00221441	0.00177625	0.00134177	0.00153364	0.000681845	0.00148869	0.000958254	0.0017139
Foxp4	8.20565e-05	0.000136946	0.000131872	0.00012353	0.000106734	0.000215026	0.000590445	0.000232727	0.000222463	0.000131813	0.000108085	3.5236e-05	4.19078e-05	4.78199e-05	0.000190158	0.000223674	0.000219819	0.000238345	0.000163212	0.000151857	0.000391772	0.000190869	0.00024151	0.000190999	0.000534587	0.000251004	0.000229688	0.000141222	0.000121742	0.000257757	0.000176966	0.000168211	9.42239e-05	0.000124047	0.000140541	0.000202645	0.000308588	0.000186291	0.000315253	0.000266886	0.000393374	0.000308615	0.000197213	0.000168079	0.000217973	0.000289516	0.000123023	0.000231599	0.000252827
Fev	0.00026659	0.000215723	0.000242691	0.00109648	0.00029795	0.000227435	0.000290392	0.000226934	0.000276915	0.000289975	0.00021448	0.00017702	0.000216368	0.000191157	0.000325357	0.000234596	0.000245192	0.000226926	0.000204932	0.00022314	0.000240064	0.000233381	0.000272064	0.000369655	0.000310143	0.000345475	0.000241761	0.000195804	0.00023964	0.00023069	0.000186859	0.000310671	0.00016645	0.000195635	0.000239396	0.000201681	0.000256702	0.000225379	0.000232149	0.000318745	0.0002024	0.00053453	0.000205322	0.000266703	0.00020168	0.000381156	0.000227231	0.000212221	0.000229087
Fezf2	8.50177e-05	7.92848e-05	0.000107979	7.01881e-05	9.57615e-05	0.000106856	0.000172909	0.000120256	0.000155491	9.67925e-05	7.06132e-05	6.92143e-05	9.86056e-05	6.97582e-05	0.000118949	0.000115671	8.30242e-05	8.33179e-05	9.41725e-05	6.19223e-05	9.98419e-05	8.97376e-05	0.000123561	0.000109819	0.000110598	0.000157202	7.58473e-05	6.86127e-05	7.74892e-05	8.52924e-05	6.33365e-05	0.000117074	6.82793e-05	7.05939e-05	7.20774e-05	8.93559e-05	7.57684e-05	8.54529e-05	8.27889e-05	0.00010613	6.29913e-05	0.000244293	7.77008e-05	8.86499e-05	9.84494e-05	0.000115927	6.25389e-05	6.95396e-05	7.31482e-05
Thra	0.00126506	0.001284	0.00137143	0.00107553	0.0016988	0.000414601	0.00036952	0.000382629	0.00305905	0.000611928	0.000484509	0.000111559	0.000734957	0.000478375	0.000739559	0.00115119	0.00136192	0.000419479	0.000210876	0.000399096	0.000578145	0.000146772	0.000228551	0.000513539	0.000570468	0.000674022	0.000449023	0.000399577	0.000652287	0.000652754	0.000728694	0.000219007	0.000777391	0.00212152	0.00135376	0.0015492	0.000392075	0.000827382	0.000453435	0.000266215	0.000205942	0.000241744	0.000554302	0.000659907	0.00101513	0.000598812	0.000731405	0.00078761	0.000987543
Nkx3-2	4.8929e-05	3.93056e-05	4.79048e-05	3.46845e-05	4.31566e-05	4.89575e-05	4.89687e-05	3.3887e-05	0.000253779	4.3065e-05	4.93733e-05	3.26947e-05	4.33651e-05	6.79778e-05	4.97343e-05	4.90871e-05	6.0408e-05	3.73821e-05	5.7224e-05	6.37383e-05	5.71896e-05	4.82737e-05	4.09943e-05	8.14322e-05	5.78547e-05	8.55396e-05	5.7195e-05	4.22329e-05	4.36118e-05	4.94198e-05	6.56802e-05	5.85254e-05	4.01815e-05	3.584e-05	7.50675e-05	5.05497e-05	4.29023e-05	0.000149899	5.2937e-05	4.26351e-05	4.71916e-05	4.25924e-05	4.65228e-05	5.63278e-05	5.72396e-05	4.70797e-05	5.82893e-05	4.57664e-05	5.85647e-05
Hoxb4	0.000153039	0.000116895	0.000181197	0.000138984	0.000144039	0.000198414	9.33755e-05	6.22138e-05	0.000165409	0.000157445	7.74749e-05	4.0128e-05	0.000173787	0.000295335	0.000123072	0.000124108	0.00010548	5.28698e-05	4.46898e-05	4.71436e-05	6.31262e-05	5.93788e-05	9.05803e-05	0.00011473	0.000155306	9.70041e-05	5.61015e-05	4.60387e-05	2.02817e-05	0.000119324	9.75102e-05	0.000105646	8.10197e-05	7.23202e-05	0.000115035	9.71719e-05	0.000442243	0.00029729	0.000133899	0.000134503	0.00019569	0.000123975	8.49873e-05	5.94132e-05	4.69951e-05	4.51734e-05	3.08094e-05	5.47293e-05	0.000153702
Naif1	1.5862e-05	3.4001e-05	1.79539e-05	2.39384e-05	2.13291e-05	6.3519e-05	4.90405e-05	2.27854e-05	5.52547e-05	3.14834e-05	0.000320032	8.36813e-05	6.45408e-05	7.66397e-05	2.9663e-05	5.28034e-05	2.22045e-05	4.4972e-05	4.84743e-05	1.78315e-05	4.5352e-05	3.0194e-05	0.000102641	7.38209e-05	4.96233e-05	2.95911e-05	2.60053e-05	4.62449e-05	2.62481e-05	3.56127e-05	4.23192e-05	3.70008e-05	2.56476e-05	4.51167e-05	1.51546e-05	1.53198e-05	8.31719e-05	0.000136416	5.28693e-05	6.64145e-05	9.98391e-05	6.18334e-05	3.66887e-05	3.48683e-05	1.34204e-05	8.13432e-05	1.71194e-05	4.83237e-05	2.49889e-05
Spib	0.000262438	0.000281557	0.000326593	0.00052339	0.000944438	0.00675963	0.00611773	0.023037	0.00048026	0.000429924	0.000969809	0.000292977	0.00045066	0.000813636	0.000494665	0.00171553	0.00908228	0.016232	0.0158285	0.035255	0.016286	0.013844	0.0163077	0.00217482	0.0103155	0.00183002	0.0190192	0.0343292	0.0242511	0.0143743	0.0290952	0.0199154	0.000393256	0.000179398	0.000160885	0.000150084	0.000216894	0.000282866	0.000210845	0.000334919	0.000201871	0.000243264	0.000227215	0.000261818	0.000241462	0.000178387	0.000174029	0.000200726	0.000632978
Nr4a3	4.54652e-05	4.44432e-05	6.08652e-05	5.40524e-05	5.29614e-05	0.00087374	0.000675263	3.79321e-05	8.70253e-05	5.99044e-05	4.52932e-05	0.000730259	6.85351e-05	0.000297132	4.32268e-05	4.57318e-05	8.67508e-05	4.00899e-05	3.47888e-05	3.38008e-05	5.61037e-05	9.77794e-05	4.52847e-05	0.000105423	3.94071e-05	0.000233227	4.02605e-05	4.14533e-05	8.7295e-05	0.000139011	5.63461e-05	5.08376e-05	0.00118305	0.000565461	0.000597373	0.000662229	0.000318051	0.000394988	0.000367811	0.000308549	0.00036881	0.000249488	0.000422116	0.000481151	0.000306959	0.000141543	0.000287284	5.74873e-05	0.000190544
Zbtb20	8.64375e-05	0.000208921	0.000134847	7.91404e-05	9.20665e-05	8.81024e-05	0.000425364	8.05732e-05	0.000238123	6.5969e-05	8.09166e-05	6.79293e-05	0.000121575	7.45258e-05	4.22072e-05	0.000192775	0.00012162	9.13836e-05	0.000222186	0.000136581	0.000295146	0.000241891	0.000146956	8.71587e-05	5.79497e-05	6.47121e-05	0.000129227	2.19852e-05	6.90546e-05	8.34098e-05	9.38827e-05	0.000304332	0.000108289	0.000246355	9.9029e-05	2.46077e-05	3.97212e-05	0.000121938	0.000192975	0.000150181	0.000150362	8.84039e-05	3.30713e-05	0.000113737	0.000101376	0.000246155	7.89956e-05	0.00014301	0.0001076
Hoxc8	1.22474e-05	1.49318e-05	2.29377e-05	1.89782e-05	2.54419e-05	4.98286e-05	1.47172e-05	3.85952e-05	6.95624e-05	1.22487e-05	1.87735e-05	3.47961e-05	1.89766e-05	2.28337e-05	2.13602e-05	1.56876e-05	2.06467e-05	1.93445e-05	1.36282e-05	8.70221e-06	2.4765e-05	1.96065e-05	2.0961e-05	1.58705e-05	2.35807e-05	2.46047e-05	1.29634e-05	1.78493e-05	7.07092e-06	1.7153e-05	1.10208e-05	4.2499e-05	1.70928e-05	1.43033e-05	1.92044e-05	1.95579e-05	3.7989e-05	1.32306e-05	1.53249e-05	1.19194e-05	1.8869e-05	2.76987e-05	2.56819e-05	2.2557e-05	1.8595e-05	8.38573e-06	7.52033e-06	1.95982e-05	1.69214e-05
Sall4	0.000351322	0.000367397	0.00039523	0.000349881	0.000342809	0.000284636	0.000380193	0.00030909	0.000367742	0.00039916	0.000275891	0.000278937	0.000302652	0.000239875	0.000454431	0.000340655	0.000378195	0.000364122	0.000344098	0.000301705	0.000347317	0.000321567	0.000491337	0.000524275	0.000349771	0.000704086	0.000339786	0.000294929	0.00032117	0.00037515	0.000289912	0.000393197	0.000246792	0.000213492	0.000234511	0.000246371	0.000346766	0.000554252	0.000315804	0.000322851	0.000286633	0.0003173	0.000299991	0.000294476	0.000362133	0.000309998	0.000829861	0.000912395	0.000292605
Dlx4	2.03977e-05	2.16291e-05	2.62289e-05	2.85822e-05	3.12956e-05	1.96241e-05	1.53687e-05	1.20752e-05	3.84526e-05	2.17818e-05	3.60871e-05	1.23177e-05	4.47558e-05	4.72948e-05	2.16856e-05	1.48588e-05	1.23638e-05	1.07454e-05	9.92107e-06	7.32403e-06	2.29079e-05	4.32922e-05	6.14362e-05	1.96315e-05	1.97169e-05	1.24451e-05	9.32344e-06	5.63719e-06	5.59145e-06	9.87728e-06	2.51497e-05	1.2688e-05	1.42066e-05	6.45014e-06	2.24196e-05	2.01766e-05	6.49323e-06	8.736e-06	6.68173e-06	8.86948e-06	5.90463e-06	7.35675e-06	0.000104352	2.29502e-05	0.00122494	7.65266e-06	7.25243e-06	1.86572e-05	1.54339e-05
Nr1d1	0.00104666	0.000988972	0.000821802	0.000721271	0.000564696	0.000393245	0.000214914	0.000354899	0.00158464	0.000178175	0.000133061	0.000112385	0.000191423	0.000507095	0.000424952	0.000823877	0.00151712	0.000223924	0.000379468	0.000302645	0.000155809	0.000112578	0.000448975	0.00113192	0.000238294	0.000555557	0.00012512	0.000354325	0.000217975	0.000308526	8.28182e-05	0.00058896	0.00141538	0.00792915	0.00654246	0.00595566	0.000152566	0.000131321	0.000350331	0.000246185	0.000121899	0.000258528	0.000759141	0.000290239	0.000828287	0.000422049	0.00067588	0.000473215	0.00343376
Dmrt1	5.82058e-05	4.18614e-05	4.68384e-05	5.58914e-05	0.000121304	3.93996e-05	0.00014514	6.29799e-05	7.68142e-05	0.000135673	3.99968e-05	3.29568e-05	5.6138e-05	5.09306e-05	5.76918e-05	5.66456e-05	5.4403e-05	0.000126177	4.10486e-05	3.29666e-05	5.94732e-05	4.29643e-05	5.65996e-05	0.000140776	5.15715e-05	0.000102542	7.38294e-05	7.37935e-05	5.28604e-05	3.85817e-05	0.00031422	5.8801e-05	4.8767e-05	9.9124e-05	6.07453e-05	3.8802e-05	4.55649e-05	6.3988e-05	0.000152966	4.64583e-05	4.35832e-05	5.78866e-05	3.51178e-05	7.57585e-05	4.06168e-05	5.17036e-05	4.67727e-05	3.70403e-05	5.80564e-05
Nr3c2	3.8851e-05	0.000151649	0.000117331	4.16333e-05	9.80634e-05	4.38717e-05	9.16886e-05	0.000112765	0.000150122	3.90342e-05	2.8464e-05	2.1664e-05	2.81893e-05	1.89485e-05	4.30536e-05	5.68694e-05	6.10492e-05	5.20761e-05	4.22073e-05	5.42449e-05	3.45288e-05	3.01926e-05	0.00016476	0.000100266	2.554e-05	0.000187947	7.96241e-05	3.98787e-05	3.57181e-05	5.39803e-05	2.75474e-05	0.000272501	9.21066e-05	6.12109e-05	6.96085e-05	0.000222142	4.86943e-05	7.0112e-05	7.31872e-05	0.000100401	3.44082e-05	0.000185353	5.01198e-05	0.000114366	3.88523e-05	3.86227e-05	5.71911e-05	5.09809e-05	9.97688e-05
Mitf	0.00086103	0.000790333	0.000766269	0.000601631	0.000781922	0.00104916	0.00127912	0.000656736	0.00115344	0.000601288	0.000779367	0.00319124	0.000729029	0.000765538	0.000687246	0.00034493	0.000145874	0.000168831	0.000422654	0.000352746	0.000174085	0.000169863	0.00025322	0.00307068	0.000296634	0.000929972	0.0003835	0.000286883	0.000349818	0.000426944	0.000304384	0.000304993	0.000430246	0.00137335	0.000941871	0.00166844	0.000130878	0.000308612	0.000131694	0.00015957	0.000931005	0.000178733	0.000699437	0.00012464	0.00045074	0.000193848	0.000465684	0.000355988	0.000802758
Lhx8	0.000122992	0.00010538	0.000114809	9.30199e-05	0.000118695	0.000116413	0.000129819	0.000115821	0.000113522	0.00012197	7.22709e-05	7.58872e-05	0.000125273	9.32966e-05	0.000143962	8.78275e-05	0.000188506	0.00011257	0.000110434	9.4108e-05	0.000256271	9.45656e-05	0.000124463	0.000170489	0.000160953	0.000208261	9.78728e-05	0.000176527	8.3548e-05	0.000118114	0.000123743	9.88718e-05	8.73022e-05	8.25993e-05	8.8438e-05	7.76472e-05	9.11643e-05	8.87739e-05	0.000103643	8.86976e-05	9.34706e-05	0.000107801	7.35194e-05	0.000107599	9.6769e-05	9.47855e-05	0.000401782	9.53407e-05	8.92006e-05
Zfp105	8.98953e-05	0.000157405	9.62186e-05	0.000117593	0.000128705	0.00018716	0.000262164	6.19095e-05	0.00034711	3.13063e-05	8.53492e-05	0.000140799	6.56221e-05	4.1853e-05	0.000131422	0.000118389	3.97947e-05	3.27313e-05	3.53749e-05	0.000127164	0.000115378	0.000160549	3.62923e-05	0.00035706	0.000155563	0.000211802	3.81583e-05	9.01096e-05	3.30002e-05	3.7412e-05	0.000158647	7.81219e-05	3.11532e-05	0.000239818	0.000554193	0.000214941	0.000258885	0.000397012	0.000387584	0.000299308	0.000592857	0.000500082	5.58017e-05	6.44596e-05	9.15105e-05	0.000121782	4.57161e-05	4.15027e-05	4.41848e-05
Usf2	0.00308807	0.00198688	0.00212403	0.00301771	0.00275108	0.0031635	0.003243	0.00218099	0.00295767	0.00257865	0.0031941	0.00342937	0.00223031	0.00262314	0.00306338	0.00264497	0.00193118	0.00256283	0.00259059	0.00215359	0.00363643	0.00333139	0.00171316	0.0022597	0.00231621	0.0022074	0.00198038	0.0015707	0.00192419	0.0015064	0.00172532	0.00189578	0.00144263	0.00257385	0.00164096	0.00235336	0.00176933	0.00216773	0.00219609	0.0025266	0.0021038	0.00226388	0.00174603	0.00210754	0.00291287	0.00231265	0.00161057	0.00181573	0.0015268
Nr1i2	5.54211e-05	4.69215e-05	5.65602e-05	4.65868e-05	5.01326e-05	5.72443e-05	6.59452e-05	4.52546e-05	0.000168677	0.000122984	3.54148e-05	3.49633e-05	6.34431e-05	4.49006e-05	5.24001e-05	5.2868e-05	6.26274e-05	4.71392e-05	3.05923e-05	4.89423e-05	5.38375e-05	4.92867e-05	5.41511e-05	5.85319e-05	0.000101369	0.00010865	2.88983e-05	3.72037e-05	4.29315e-05	3.84065e-05	7.5764e-05	5.5453e-05	2.67458e-05	3.74455e-05	3.08403e-05	4.6128e-05	3.08199e-05	3.65579e-05	3.2083e-05	2.98014e-05	5.30069e-05	3.4469e-05	3.90125e-05	3.87395e-05	3.42884e-05	2.36555e-05	3.80072e-05	3.35991e-05	4.3593e-05
Zkscan2	0.000150707	0.000166264	7.51325e-05	6.193e-05	6.62917e-05	0.000100488	6.96295e-05	6.88173e-05	0.000256328	6.37325e-05	7.64385e-05	4.96208e-05	4.80457e-05	0.00021081	0.000201635	7.02215e-05	6.37596e-05	5.8276e-05	5.30507e-05	7.2224e-05	0.000101986	6.64075e-05	7.68e-05	7.50077e-05	7.44571e-05	9.91491e-05	5.80469e-05	0.000187597	4.69603e-05	6.55903e-05	5.81511e-05	4.41404e-05	5.27791e-05	5.75474e-05	6.72519e-05	0.000180378	0.000159711	4.37944e-05	5.95765e-05	0.000139019	4.99913e-05	6.91109e-05	6.12757e-05	8.26401e-05	5.033e-05	5.1639e-05	5.94247e-05	4.57942e-05	6.29567e-05
Neurod1	0.000102522	8.40945e-05	0.000108336	0.000126353	0.000115167	5.95268e-05	9.6253e-05	0.000134239	0.000103222	7.88057e-05	5.76223e-05	0.00014097	0.000118502	5.62038e-05	0.000137628	0.000124876	0.000194351	7.76933e-05	0.000104437	0.00016439	0.000138801	0.00010741	0.000105424	0.000218345	0.000469974	0.000430941	0.000107934	0.000102188	9.3098e-05	8.94959e-05	0.000119391	0.000150026	4.56152e-05	7.74722e-05	0.000107121	6.78896e-05	9.90575e-05	9.17281e-05	8.06698e-05	7.01723e-05	8.90929e-05	9.50743e-05	6.79132e-05	9.57688e-05	7.21301e-05	0.000139	7.51336e-05	0.000134135	5.94223e-05
T	6.91676e-05	5.69437e-05	7.67492e-05	8.50134e-05	7.44226e-05	7.88579e-05	6.8407e-05	0.000112176	0.000119552	8.72063e-05	7.20976e-05	8.75003e-05	0.000113637	6.71622e-05	8.68634e-05	8.88991e-05	9.76507e-05	9.28846e-05	8.57441e-05	9.07653e-05	0.000130725	8.96774e-05	9.8074e-05	0.000119328	0.000112443	0.000161132	8.58578e-05	8.8841e-05	0.000105117	0.000108399	0.000107573	0.000134907	8.54401e-05	6.95635e-05	0.000105428	6.3062e-05	0.000130725	0.000145426	0.000230165	0.000101368	0.000512055	0.00011374	7.33563e-05	7.27727e-05	0.000120695	7.47327e-05	5.46414e-05	8.5435e-05	0.000123111
Nfkb1	0.00159626	0.00198004	0.00308785	0.00268033	0.00229123	0.0069311	0.00737683	0.00457103	0.00289754	0.000905581	0.00159493	0.0026709	0.00385486	0.00364983	0.00258486	0.00354465	0.00168898	0.00300823	0.00325007	0.00389489	0.00260659	0.00335275	0.00395181	0.00174935	0.00333657	0.00176297	0.00293392	0.00268247	0.00432012	0.00368049	0.00330523	0.00298549	0.00937051	0.00722766	0.00466152	0.00546588	0.00264019	0.00339753	0.00243033	0.00277485	0.00245843	0.00114954	0.00195872	0.00259032	0.00222006	0.00149671	0.0018225	0.00187314	0.00283879
Hlx	9.4963e-05	0.000152117	0.000135395	0.000282079	0.000222428	0.000480265	0.000187702	0.000112256	0.00028161	0.000459147	0.000323861	0.000256586	0.000920765	0.000197978	0.000224685	0.000188277	9.63372e-05	1.93147e-05	5.91004e-05	0.000142795	2.82826e-05	3.23804e-05	3.52322e-05	0.000143401	0.000199793	3.88355e-05	7.75361e-05	0.000216874	4.91734e-05	7.01693e-05	8.06154e-05	4.37937e-05	3.17068e-05	1.71165e-05	3.51961e-05	2.58982e-05	5.8454e-05	2.2242e-05	7.85833e-05	4.48977e-05	5.40895e-05	0.000125628	2.57146e-05	1.58628e-05	7.09264e-05	3.03812e-05	1.84347e-05	2.19118e-05	5.18039e-05
Mesp1	9.46558e-05	6.36357e-05	6.10163e-05	4.6189e-05	5.51637e-05	3.49276e-05	5.25906e-05	8.81903e-05	2.74662e-05	7.55968e-05	4.46973e-05	4.28743e-05	2.09785e-05	2.21548e-05	7.96529e-05	6.37605e-05	9.80675e-05	6.30481e-05	8.92956e-05	7.06164e-05	0.000102157	6.03274e-05	7.9623e-05	0.000242954	0.000187493	0.00021932	6.16794e-05	6.09975e-05	7.49846e-05	7.64262e-05	0.000104439	0.000112047	4.40204e-05	3.38584e-05	4.03312e-05	3.70643e-05	5.49799e-05	5.0647e-05	8.19126e-05	5.8615e-05	5.10099e-05	9.52027e-05	7.45655e-05	7.42083e-05	7.49901e-05	6.07889e-05	4.61388e-05	0.000205872	3.48519e-05
Cebpb	7.9272e-05	0.000182828	0.000139366	0.00011128	0.000193754	0.000530803	0.00012576	7.43392e-05	0.00138754	0.000285251	0.00123002	0.00146756	0.00146353	0.0031212	0.000394956	0.000144796	6.34138e-05	0.000106985	7.64899e-05	6.47951e-05	0.000447498	6.91002e-05	0.000183612	0.000434104	0.000653752	0.000191236	7.29186e-05	8.07084e-05	6.59377e-05	7.03633e-05	6.7757e-05	0.000288063	0.000125151	0.000146685	0.000109123	0.000284649	5.1205e-05	7.03861e-05	0.000110969	7.85665e-05	4.70904e-05	6.4709e-05	0.000161058	5.11324e-05	9.49179e-05	5.82003e-05	7.03638e-05	4.08076e-05	3.97931e-05
Rara	0.00049805	0.0011679	0.000830002	0.0010215	0.000948387	0.00190845	0.00107594	0.00115961	0.00529795	0.00513657	0.00578979	0.00558808	0.00308247	0.00434325	0.00168438	0.0017018	0.000768182	0.0016619	0.00199461	0.00120235	0.00159458	0.000908145	0.00208266	0.00127424	0.00175154	0.00117899	0.00129574	0.00142593	0.00144	0.00219773	0.00124647	0.00270053	0.00340097	0.00459034	0.00451053	0.00357576	0.0016611	0.00314008	0.00172454	0.00139442	0.00259093	0.00156728	0.00254823	0.00201509	0.00218671	0.0016306	0.0019048	0.00197938	0.00325213
Elf1	0.00795866	0.00521263	0.00743411	0.00837177	0.0101937	0.00783304	0.00455411	0.00745525	0.00384345	0.00543237	0.00501448	0.00350164	0.0053108	0.00506085	0.00899458	0.00882812	0.00792041	0.00747485	0.00840865	0.00878179	0.00777306	0.00746651	0.00824298	0.00607587	0.00451348	0.00749825	0.00858743	0.00685578	0.008759	0.00711061	0.00806102	0.00712039	0.00582326	0.00533903	0.00566796	0.00544878	0.00762076	0.00812404	0.0070469	0.0105318	0.00701842	0.0071751	0.00897482	0.00685166	0.00818205	0.0071124	0.00854911	0.00638062	0.00710599
Lbx2	1.61037e-05	0.000113957	1.50772e-05	2.77221e-05	1.34908e-05	2.54169e-05	3.42337e-05	3.10703e-05	1.91061e-05	1.6729e-05	6.86948e-06	1.36907e-05	6.68131e-05	1.23717e-05	2.28693e-05	1.96973e-05	1.50956e-05	1.319e-05	8.95661e-06	5.22195e-05	5.66879e-05	2.11422e-05	2.54746e-05	3.02427e-05	1.47915e-05	2.63523e-05	6.01676e-05	1.90825e-05	6.97947e-06	2.11527e-05	1.58276e-05	1.57416e-05	8.83902e-05	0.000263417	0.00024526	0.00016586	8.64428e-06	7.21453e-06	8.18708e-06	8.89661e-06	9.35056e-06	1.11106e-05	6.75362e-06	9.54429e-06	1.60652e-05	1.05378e-05	6.50429e-06	1.18697e-05	1.40941e-05
Bach2	0.000565243	0.000515827	0.000549871	0.000456839	0.000865282	0.000274296	0.000531216	0.000392964	0.000867263	0.000336716	0.000116177	0.000249806	0.000293412	0.00037572	0.000563233	0.00109062	0.00127074	0.00110411	0.00128362	0.00114268	0.00217169	0.00335167	0.000617735	0.000346948	0.00179923	0.000584249	0.00166182	0.000904518	0.00074544	0.00274145	0.00134602	0.00122345	0.000496571	0.000384937	0.000116058	0.00022759	0.00128528	0.000990292	0.000875404	0.00116353	0.00119526	0.00115862	0.000882456	0.000856752	0.000642219	0.000813617	0.000865024	0.000566754	0.000521275
Zfp637	0.000764056	0.000685791	0.000360416	0.000291981	0.000395995	0.000318611	0.000564819	0.000942928	0.000364743	9.34666e-05	0.000105588	9.81523e-05	0.000222906	0.000511967	0.000378169	0.000471484	0.000452163	0.000114562	0.000341688	0.00102478	0.000226675	0.000212672	0.000639855	0.000174541	0.000201307	6.83554e-05	0.000176411	0.000668673	0.00112873	0.000319127	0.00141178	0.000624291	0.000133648	0.000207114	0.000217334	0.000169469	0.000382767	0.000494427	0.000332107	0.000305868	0.00042647	0.000339137	0.000601454	0.000312856	0.000261323	0.000193865	9.71146e-05	0.000323718	0.000256503
Mtf1	0.00133117	0.000797498	0.00103335	0.00153551	0.00143858	0.000577736	0.00258287	0.00102523	0.000864119	0.00113935	0.000764249	0.000796461	0.000720886	0.000977751	0.00142462	0.000999907	0.00170724	0.00136411	0.00094528	0.00142645	0.00150022	0.00161918	0.00106847	0.00066406	0.00127564	0.0011063	0.00103206	0.0011627	0.00122174	0.00101678	0.000964151	0.00157937	0.00066394	0.000762934	0.00101924	0.00149336	0.00098185	0.000828319	0.00103511	0.00103885	0.000523003	0.00117839	0.00107051	0.000727274	0.000828902	0.000822098	0.000800146	0.000902135	0.000525517
Prdm5	0.0025518	0.00232276	0.00229829	0.00184469	0.00240352	0.000126202	0.000362513	0.000196288	0.000193886	0.000158413	0.000139189	0.000317727	0.000400114	0.000138638	0.0024959	0.00180888	0.000739538	0.000145457	0.000153049	0.000318293	0.000428875	0.000172581	0.000143992	0.000384535	0.000486518	0.000264916	0.000238669	0.000182364	0.000168868	0.000151089	0.000121299	0.00018912	0.000286137	0.000251688	0.000227443	0.000151279	0.000300594	0.000462294	0.000162555	0.000135075	0.000122694	0.000408874	0.00036647	0.00103537	0.000138099	0.000444985	0.000153053	0.000340152	0.000121793
Alx3	1.65874e-05	2.82398e-05	1.66178e-05	2.43368e-05	1.5513e-05	3.48147e-05	3.26923e-05	3.31307e-05	1.77292e-05	1.89636e-05	7.88945e-06	2.16234e-05	6.96151e-05	2.20443e-05	2.11544e-05	1.78048e-05	0.000172521	1.27064e-05	7.01671e-06	1.25461e-05	0.000277374	2.46529e-05	2.73833e-05	5.02527e-05	1.57181e-05	4.17402e-05	9.13764e-05	2.7268e-05	7.41519e-06	1.80648e-05	3.15271e-05	1.21297e-05	1.94361e-05	1.83953e-05	1.42201e-05	2.24643e-05	9.59724e-06	1.0951e-05	1.37354e-05	2.315e-05	1.12068e-05	1.28931e-05	7.47083e-06	1.05478e-05	1.60854e-05	1.10795e-05	9.70036e-06	1.55848e-05	1.97268e-05
Foxb1	3.90202e-05	3.99781e-05	2.55024e-05	3.3687e-05	2.34895e-05	3.75742e-05	9.87318e-05	2.57297e-05	5.96744e-05	3.16409e-05	6.12812e-05	3.2102e-05	3.6956e-05	3.75173e-05	2.40128e-05	3.21227e-05	3.78137e-05	3.61168e-05	6.07698e-05	3.13062e-05	7.6942e-05	4.42059e-05	4.38741e-05	5.11841e-05	5.31709e-05	5.46443e-05	3.91533e-05	2.79847e-05	3.33668e-05	4.24917e-05	6.1153e-05	3.81422e-05	2.24079e-05	3.82743e-05	3.93415e-05	4.46174e-05	3.36539e-05	5.8707e-05	3.89998e-05	5.04954e-05	4.73747e-05	3.74142e-05	2.54544e-05	2.78221e-05	7.67655e-05	3.88401e-05	3.58143e-05	7.72811e-05	5.46676e-05
Irx5	2.41682e-05	2.30005e-05	2.65954e-05	0.000313773	1.68837e-05	3.16274e-05	0.000162508	2.61983e-05	2.63323e-05	3.71855e-05	3.43012e-05	2.37094e-05	2.63487e-05	1.97553e-05	2.41522e-05	2.13745e-05	2.12206e-05	1.22562e-05	3.19451e-05	0.000200565	3.96079e-05	2.75296e-05	2.51579e-05	5.05811e-05	1.99459e-05	7.47314e-05	2.56768e-05	2.17805e-05	2.32621e-05	5.81908e-05	2.11622e-05	3.9765e-05	1.8752e-05	1.86031e-05	1.29382e-05	2.66383e-05	2.09642e-05	1.96118e-05	4.09387e-05	7.27584e-05	2.91929e-05	1.9556e-05	2.74859e-05	2.43999e-05	3.10782e-05	1.86492e-05	2.87263e-05	2.3959e-05	2.18995e-05
Epas1	1.74237e-05	2.48107e-05	1.35926e-05	1.80852e-05	2.47178e-05	1.45867e-05	1.53529e-05	1.239e-05	0.000102314	2.26372e-05	1.20966e-05	1.41981e-05	2.07334e-05	1.54562e-05	5.96508e-05	1.60496e-05	2.3509e-05	2.9919e-05	1.86356e-05	1.11901e-05	2.16591e-05	2.01021e-05	1.87251e-05	4.03145e-05	3.20324e-05	3.75446e-05	1.85905e-05	1.85061e-05	1.16812e-05	2.00197e-05	1.7055e-05	6.08313e-05	0.000821189	0.000243946	0.000377369	0.00036364	4.9419e-05	4.97891e-05	2.77492e-05	5.56895e-05	2.38269e-05	3.24938e-05	3.96365e-05	6.76453e-06	4.30686e-05	1.05446e-05	2.80761e-05	4.91697e-06	5.7261e-05
Nfyc	0.00674508	0.00667142	0.00531552	0.00447897	0.00576963	0.00473271	0.00415061	0.004512	0.00452033	0.00507929	0.00408802	0.00348006	0.00636162	0.00438276	0.00597467	0.00559167	0.00653795	0.00686701	0.00712913	0.0054824	0.00785535	0.00684532	0.00533035	0.00541902	0.00477377	0.00543731	0.00463769	0.00740005	0.00629928	0.00591389	0.00591567	0.0065276	0.00548049	0.00415998	0.00607815	0.00520251	0.0058397	0.00559117	0.00926541	0.00710589	0.00413963	0.00500339	0.00586356	0.00913349	0.00626025	0.00680899	0.00596318	0.00540777	0.00503515
Ptf1a	0.000288413	0.000261093	0.000254672	0.000224675	0.00039577	0.000222768	0.000308955	0.000376805	0.000323336	0.000261448	0.000216713	0.00021093	0.000269436	0.000229893	0.000370305	0.00032167	0.000453286	0.000254008	0.000272679	0.000270411	0.000325955	0.000227306	0.000297819	0.000529314	0.000508893	0.000690301	0.000263169	0.000241192	0.000288036	0.000389176	0.000275817	0.000354883	0.000163744	0.000245689	0.000182806	0.000192164	0.000299341	0.000450744	0.000214801	0.000211733	0.000246131	0.000629783	0.000231826	0.000238267	0.000200603	0.000266621	0.000197444	0.000246308	0.000164117
Pou4f2	2.42232e-05	5.79824e-05	2.39107e-05	1.62264e-05	2.54582e-05	2.7438e-05	1.94654e-05	2.70351e-05	5.76919e-05	2.30922e-05	1.47841e-05	1.74019e-05	4.03924e-05	3.08006e-05	2.418e-05	2.17601e-05	2.75309e-05	2.72158e-05	2.11197e-05	2.8741e-05	4.60469e-05	2.96436e-05	2.71753e-05	2.60901e-05	0.000255688	6.08205e-05	4.91681e-05	3.20488e-05	1.80595e-05	3.00743e-05	2.44338e-05	3.54468e-05	5.00186e-05	3.40032e-05	3.18825e-05	2.81275e-05	1.57141e-05	1.6068e-05	1.90449e-05	4.40874e-05	2.58595e-05	2.20252e-05	4.15644e-05	1.82811e-05	2.28086e-05	1.61702e-05	2.31024e-05	1.06601e-05	4.60013e-05
Ets2	0.00262752	0.00431246	0.00303358	0.00254087	0.00275444	0.00186833	0.000377042	0.000751516	0.00464629	0.00457871	0.00540566	0.0103982	0.00212973	0.0043233	0.00205897	0.00155192	0.00263104	0.00236918	0.00245029	0.00304564	0.00247071	0.00325389	0.0030213	0.00261342	0.00122591	0.00272301	0.00234727	0.0029431	0.00317592	0.00304704	0.00237637	0.00261085	0.00688607	0.0014159	0.00184332	0.00112321	0.00139512	0.00102133	0.00205145	0.00224947	0.00244555	0.00182233	0.00269503	0.00452995	0.00265808	0.00270705	0.00273	0.00326972	0.00209832
Thap1	0.00110636	0.000985244	0.000725139	0.000989211	0.000715381	0.000770758	0.000871515	0.00106009	0.00101414	0.00057284	0.000624584	0.000680978	0.000690882	0.000723238	0.000777329	0.00101041	0.00110365	0.000909928	0.000746726	0.00208884	0.000609948	0.000917082	0.000678473	0.000824578	0.000642155	0.000648065	0.000811124	0.000653556	0.000726977	0.000656461	0.000971352	0.000513011	0.000524898	0.000953795	0.000997691	0.000560674	0.0010886	0.00102184	0.000911715	0.000640755	0.000707268	0.000344996	0.000506554	0.000675819	0.000830986	0.000664739	0.0012847	0.00060416	0.000774889
Nfic	0.00231424	0.001388	0.00220155	0.00129375	0.00164084	0.000645162	0.00042161	0.000590265	0.00205703	0.000746849	0.000952849	0.000542924	0.00108467	0.000674637	0.00283042	0.00103808	0.000564174	0.000637522	0.000746847	0.000362905	0.000163976	0.000710771	0.000395894	0.000884808	0.0010448	0.000730705	0.000373457	0.000563425	0.000524825	0.000467526	0.000273593	0.000486134	0.00102266	0.00163595	0.00100788	0.000920017	0.0013427	0.000525571	0.000605902	0.000583758	0.00106407	0.000869	0.00084845	0.000423485	0.00048766	0.000403849	0.000995104	0.000384734	0.000886486
Batf3	5.31119e-05	7.25442e-05	7.48073e-05	8.47644e-05	7.98452e-05	0.00370687	0.00907017	0.000223067	0.00109737	0.000110413	0.000595066	0.000329053	0.00174398	0.000540626	7.97098e-05	0.000273837	6.39417e-05	6.08245e-05	5.24931e-05	5.09761e-05	7.94383e-05	9.76887e-05	0.000104927	0.00293801	0.00038379	0.000230308	7.7434e-05	8.22173e-05	3.90192e-05	5.74983e-05	0.000118076	0.000270294	3.20473e-05	0.00202343	0.000379618	0.00125156	6.91694e-05	6.90297e-05	0.000676086	0.00115211	7.98301e-05	7.16528e-05	7.21725e-05	8.29299e-05	4.81514e-05	6.10514e-05	8.93954e-05	6.6488e-05	0.00035003
Six4	0.000129387	8.89821e-05	0.000122986	0.000113097	0.000120497	9.84917e-05	0.000229197	0.000124038	0.000263623	7.08436e-05	5.98463e-05	0.000131534	0.000371424	0.000324231	0.000163838	0.000107475	9.37541e-05	7.64541e-05	0.000105811	0.000103635	0.000135118	8.38975e-05	9.26191e-05	0.000115672	0.000161134	0.000171252	0.000156466	7.91978e-05	0.000105503	0.000108868	8.38113e-05	6.98791e-05	9.51479e-05	7.52749e-05	0.000116767	0.00028226	9.84919e-05	0.000100866	6.57508e-05	0.00011479	0.000322503	7.65301e-05	9.08642e-05	0.00016166	0.000260478	9.98967e-05	9.56877e-05	0.000167523	9.15044e-05
Cdx1	3.66064e-05	4.00314e-05	5.50501e-05	5.09172e-05	6.63613e-05	4.81788e-05	4.28953e-05	3.73702e-05	5.44847e-05	3.41942e-05	3.43653e-05	2.58604e-05	4.08239e-05	3.30624e-05	6.7305e-05	5.91222e-05	3.62743e-05	4.38199e-05	8.89354e-05	3.71641e-05	6.11824e-05	3.59043e-05	7.41521e-05	4.67483e-05	5.21894e-05	6.96165e-05	4.29407e-05	0.000152891	2.56449e-05	2.74386e-05	3.5352e-05	4.3496e-05	3.86875e-05	5.02668e-05	4.92816e-05	6.06919e-05	3.76038e-05	3.96528e-05	0.000162203	5.01894e-05	4.74468e-05	3.99287e-05	5.16707e-05	4.318e-05	3.91292e-05	8.51001e-05	5.25686e-05	6.50003e-05	4.23602e-05
Stat6	0.00157028	0.00343002	0.00256803	0.00265645	0.00252835	0.00373565	0.00334018	0.00364352	0.0046048	0.00386071	0.006735	0.00811584	0.0063123	0.00552821	0.00266713	0.00255051	0.00162648	0.00298053	0.00296938	0.00253006	0.00223919	0.0019512	0.00322845	0.00207944	0.00128143	0.00096415	0.00227458	0.00275041	0.00367131	0.00228096	0.00223068	0.00274989	0.00291365	0.00296773	0.00316185	0.00320042	0.00596815	0.00308107	0.00239166	0.00269441	0.00331643	0.00265718	0.00283757	0.00252009	0.00252317	0.0023364	0.00288319	0.00265479	0.00327701
Gli2	6.82688e-05	0.000205541	5.98807e-05	5.56571e-05	6.2383e-05	5.39056e-05	6.56719e-05	5.32052e-05	5.38368e-05	7.00438e-05	4.95015e-05	4.53355e-05	0.000120709	4.65218e-05	6.01441e-05	6.54348e-05	7.26444e-05	8.07598e-05	0.000104172	6.00584e-05	7.95752e-05	8.07445e-05	4.87365e-05	7.54631e-05	4.84491e-05	0.000120437	5.4754e-05	4.58864e-05	4.76297e-05	6.66585e-05	4.4132e-05	5.47057e-05	2.7279e-05	5.43092e-05	9.3332e-05	4.01952e-05	5.84759e-05	0.000110737	5.9339e-05	5.10094e-05	6.59443e-05	7.51757e-05	4.04579e-05	4.64485e-05	6.15779e-05	5.43448e-05	5.83508e-05	4.26139e-05	4.34618e-05
Zbtb2	0.000259849	0.000153455	0.000233521	0.00024544	0.00014646	0.000196296	6.97921e-05	0.000128264	0.000181327	0.000196165	0.000212869	0.000284574	0.000229583	0.000112091	0.000159728	0.000195531	0.000243133	0.000215181	0.000168257	0.000201066	0.000269219	0.000317234	0.000183742	0.000308771	0.000295844	0.000367625	0.000147832	0.000140462	0.000157566	0.000238299	0.000329448	0.000169552	0.00030699	0.000201091	0.000175985	0.000133722	0.00026007	0.000336129	0.000421482	0.000247428	0.000383449	0.000277368	0.000254143	0.000321884	0.000235758	0.000514485	0.000414725	0.000383539	0.000202749
Tet1	4.34638e-05	7.70945e-05	9.52609e-05	3.61465e-05	0.000136311	1.71661e-05	7.6136e-06	5.54242e-05	8.4451e-06	1.47513e-05	1.37711e-05	1.52348e-05	5.53095e-06	1.54341e-05	8.80013e-05	0.000112873	3.24278e-05	2.40316e-05	5.91299e-06	3.18289e-05	2.17816e-05	1.87407e-05	3.25456e-05	1.55334e-05	0.000105353	2.36119e-05	1.9377e-05	1.55792e-05	2.22883e-05	2.32503e-05	2.31045e-05	9.67248e-06	3.10459e-05	2.20778e-05	6.63458e-05	2.5019e-05	5.17613e-05	2.8986e-05	0.00105129	6.98987e-05	5.55327e-05	4.09818e-05	8.96019e-05	4.16438e-05	0.000102254	0.000165404	0.000129247	6.1197e-05	2.00653e-05
Glis3	0.000133991	3.60055e-05	4.22592e-05	5.84288e-05	0.000199099	0.000116702	7.59918e-05	4.26548e-05	3.82798e-05	9.19004e-05	4.85254e-05	9.90137e-05	3.23909e-05	2.14899e-05	8.78245e-05	0.000129811	4.2649e-05	7.0011e-05	5.40217e-05	4.49499e-05	0.000112877	4.86071e-05	9.44161e-05	0.000219117	7.58645e-05	6.70253e-05	5.24069e-05	5.11676e-05	3.6688e-05	5.28718e-05	3.64482e-05	4.9203e-05	2.99019e-05	2.84988e-05	8.64376e-05	0.000114609	0.000154462	0.000125605	3.61393e-05	5.07182e-05	3.71635e-05	0.000123241	8.24355e-05	4.52359e-05	0.000104581	3.67624e-05	0.000122558	5.16811e-05	6.16614e-05
Pparg	0.000771342	0.000784578	0.000693981	0.000751181	0.00113877	0.000590449	0.00206568	0.000889973	0.000238986	0.00106578	0.000746054	0.00107889	0.00164852	0.00690874	0.000744203	0.000215038	0.00104129	0.000149889	0.000176081	0.000182097	0.000222463	0.000168912	0.00020523	0.00528181	0.000325416	0.000399457	0.000220955	0.000144886	0.00013441	0.000168748	0.000161248	0.000204301	0.00379505	0.000639812	0.000204279	0.000219425	0.000310784	0.000174472	0.000152894	0.000161132	0.000152094	0.000350772	0.00237423	0.000220907	0.000180334	0.000205858	0.000144177	0.000896655	0.000196066
Zbtb33	0.00055231	0.000359654	0.000409906	0.000278661	0.000356765	0.000321923	0.000271138	0.000402377	0.000172599	0.000302625	0.000294213	0.000336661	0.000302215	0.000351558	0.00035838	0.000408679	0.000472746	0.000521206	0.000538382	0.000396273	0.000306691	0.000490133	0.00034919	0.000393633	0.000544374	0.000513033	0.000344435	0.000553182	0.000344339	0.000594485	0.000364849	0.000839079	0.000376436	0.000504191	0.000422684	0.000877553	0.000400064	0.000364346	0.000650581	0.000257176	0.000534358	0.000921744	0.000459439	0.000457762	0.000401085	0.000429781	0.000361037	0.00100251	0.000515184
Spic	0.00269575	0.00285658	0.0031533	0.00515677	0.00350098	0.00781324	0.00810144	0.00554366	0.000548434	0.00244855	0.00228155	0.000339118	0.00286076	0.0026689	0.00216264	0.000935795	0.000495895	0.00128378	0.00174089	0.000665435	0.000477399	0.000346345	0.00366681	0.021452	0.000384772	0.000678131	0.00278126	0.00117849	0.00181985	0.000939263	0.00219033	0.00049867	0.000171929	0.000167542	0.000178313	0.00029369	0.000256398	0.00030784	0.000239776	0.000357856	0.000193453	0.000753608	0.00339945	0.000194511	0.000231195	0.000608057	0.000233233	0.000172916	0.000573191
Isl1	4.89147e-05	0.000147022	3.82605e-05	4.60071e-05	8.9813e-05	4.60568e-05	0.00020746	3.92773e-05	7.08901e-05	9.33497e-05	4.40403e-05	3.91424e-05	6.65586e-05	4.88434e-05	4.85478e-05	5.90315e-05	5.24468e-05	4.11841e-05	4.46396e-05	3.30109e-05	4.8061e-05	0.000108044	6.12742e-05	0.000140451	5.81437e-05	7.94369e-05	7.716e-05	0.000188819	5.85196e-05	7.83038e-05	4.13189e-05	6.91845e-05	7.52741e-05	4.80211e-05	0.000102769	3.62725e-05	3.94925e-05	5.37921e-05	4.91391e-05	9.2116e-05	0.000153054	0.000156012	6.36068e-05	2.19987e-05	3.97087e-05	2.10645e-05	2.44641e-05	2.89076e-05	3.65604e-05
Nr4a2	0.000128506	0.000272471	0.000234938	0.000279882	0.000190284	0.000591897	0.000448176	7.24613e-05	0.000243145	9.66259e-05	7.88529e-05	0.000103267	0.000259059	0.000156194	0.000171933	0.000216457	0.000175615	6.06074e-05	0.00016114	6.97665e-05	0.000201016	9.69925e-05	0.000124323	0.000196629	0.000211108	0.000461472	5.87611e-05	7.06714e-05	6.72237e-05	0.000181853	9.54873e-05	7.88934e-05	0.00104055	0.000487003	0.000331362	0.000544216	0.000417834	0.00109602	0.000402556	0.000447285	0.000139127	0.000527288	0.000786275	0.000980074	0.00046907	0.000285638	0.000231549	0.000142836	0.000194985
Srebf1	0.00314572	0.00300532	0.00313256	0.00257356	0.00240105	0.00134138	0.00096384	0.00250892	0.00184909	0.00162519	0.00141194	0.00175256	0.00155626	0.00159726	0.0021216	0.00343617	0.00210748	0.00212047	0.00292059	0.0017876	0.00249524	0.0027139	0.00223789	0.00252143	0.00159198	0.00317231	0.00214978	0.00219816	0.00159033	0.00359921	0.00213439	0.00215889	0.00262029	0.00320888	0.00259063	0.00241647	0.00207268	0.00244649	0.00204275	0.00250382	0.00248217	0.00194532	0.00234074	0.00256874	0.00450665	0.00269744	0.00250065	0.00249238	0.00209293
Hoxc9	4.56728e-05	5.11261e-05	8.3014e-05	8.74218e-05	5.83509e-05	6.71339e-05	0.000120543	3.33266e-05	0.000136905	2.09781e-05	3.35515e-05	2.3609e-05	6.06245e-05	5.96941e-05	5.89996e-05	4.48568e-05	0.000131049	2.91984e-05	2.39571e-05	2.6716e-05	5.01872e-05	4.41757e-05	2.82281e-05	8.26184e-05	4.99984e-05	5.16343e-05	2.66749e-05	4.1095e-05	2.38384e-05	2.43531e-05	3.99696e-05	2.57706e-05	3.17224e-05	3.33666e-05	2.58898e-05	3.4891e-05	2.47988e-05	2.9784e-05	0.000142105	3.36955e-05	2.50037e-05	4.04604e-05	4.33522e-05	2.7798e-05	2.00912e-05	3.17598e-05	2.70924e-05	3.1682e-05	3.35926e-05
Hes1	0.000232982	4.91069e-05	5.98026e-05	0.000223044	5.81753e-05	0.000771074	0.000723653	0.000336277	0.000869534	6.15723e-05	0.00017674	0.000268549	0.000615671	0.00139389	0.000113552	0.000515731	0.00054633	0.00124529	0.0015135	0.000388328	0.000143157	0.000528925	0.00140762	0.000803008	0.000235028	0.000206723	0.00116275	0.000894172	0.00122937	0.0011	0.000892904	0.000683255	0.00486943	0.000610548	0.000281719	0.000909808	0.000397143	0.000201979	0.000520588	5.80561e-05	0.000266395	0.000454619	0.000234116	0.000406227	4.2495e-05	0.000872569	5.36591e-05	0.000268845	0.000219643
Twist2	7.28047e-06	1.84948e-05	1.64889e-05	1.33113e-05	1.46748e-05	1.32854e-05	1.26781e-05	2.78432e-05	7.45974e-05	2.14721e-05	1.17501e-05	2.02302e-05	1.50349e-05	1.72429e-05	1.22258e-05	2.42438e-05	2.26781e-05	1.45915e-05	1.38463e-05	1.69904e-05	2.22333e-05	1.3763e-05	2.63471e-05	7.70961e-05	1.6558e-05	7.19922e-05	1.50258e-05	2.01696e-05	1.4989e-05	1.10978e-05	2.73086e-05	4.02318e-05	2.69922e-05	1.91797e-05	2.51439e-05	1.46351e-05	1.38498e-05	1.40876e-05	1.99847e-05	1.52602e-05	1.69395e-05	2.64061e-05	2.13285e-05	1.4588e-05	1.83168e-05	1.04755e-05	1.70626e-05	2.06699e-05	3.15454e-05
Plagl1	0.000139073	0.000614684	7.27545e-05	6.0779e-05	8.5495e-05	0.000171939	9.78126e-05	8.91527e-05	6.39197e-05	9.62282e-05	8.42831e-05	0.000526232	8.24639e-05	0.000711856	9.60022e-05	0.000111555	0.00013311	0.000128033	8.30144e-05	0.000101976	0.00013228	0.000159164	9.82266e-05	8.698e-05	0.000101756	0.000110324	0.000144183	0.000122247	9.44041e-05	8.83779e-05	9.66646e-05	7.20292e-05	9.29116e-05	5.7479e-05	5.11462e-05	8.31679e-05	6.2142e-05	7.71395e-05	5.45782e-05	0.000124184	0.000141371	5.79107e-05	5.26413e-05	0.000108771	5.59951e-05	6.87479e-05	8.77533e-05	7.0397e-05	6.56189e-05
Foxo3	0.000797676	0.00102165	0.00127054	0.00089402	0.00109666	0.000626773	0.000684156	0.000627114	0.000534021	0.000844418	0.0014255	0.000635463	0.000652195	0.000917081	0.000597593	0.000747789	0.000581956	0.00056413	0.000698015	0.000444056	0.000556584	0.000385788	0.000678669	0.000784053	0.00322213	0.000872889	0.000410737	0.000444293	0.000612716	0.00055699	0.000504055	0.000552979	0.000572428	0.000732784	0.00114373	0.000764714	0.000773887	0.000677038	0.000958627	0.00113128	0.000999548	0.000763162	0.00110992	0.000759554	0.000867481	0.001085	0.000637054	0.00149242	0.00129275
Lhx9	1.3819e-05	2.50805e-05	2.40907e-05	2.45174e-05	3.13251e-05	2.76521e-05	8.65957e-05	9.02848e-05	1.74941e-05	2.23677e-05	1.52541e-05	2.11066e-05	6.76053e-05	1.73963e-05	2.27071e-05	2.33601e-05	1.04347e-05	1.18284e-05	1.07395e-05	9.98673e-06	0.000109484	2.12491e-05	5.76254e-05	2.43545e-05	2.18149e-05	2.93009e-05	1.22288e-05	3.49638e-05	8.28094e-06	5.05876e-05	1.79915e-05	1.32455e-05	1.51761e-05	1.25859e-05	1.5751e-05	2.34159e-05	1.95551e-05	4.0488e-05	9.79288e-06	1.19089e-05	1.31465e-05	5.06575e-05	1.79368e-05	4.59473e-05	3.74738e-05	2.26032e-05	1.40735e-05	3.00511e-05	2.18594e-05
Mecom	0.00129114	0.00173887	0.000699502	0.000296307	0.000565547	9.44825e-05	3.36492e-05	0.000127196	4.49809e-05	2.86321e-05	4.91699e-05	2.62558e-05	6.77111e-05	6.62416e-05	0.000198362	6.80333e-05	3.9147e-05	2.51565e-05	4.20712e-05	4.99989e-05	6.04523e-05	4.75947e-05	4.75643e-05	0.000128432	4.34479e-05	9.52851e-05	5.70604e-05	3.47693e-05	8.01651e-05	4.11672e-05	6.22457e-05	7.6896e-05	0.000166037	4.22945e-05	2.90825e-05	0.000154517	3.08539e-05	6.76183e-05	3.68859e-05	5.41651e-05	3.88801e-05	0.000111383	6.58367e-05	5.04593e-05	7.4212e-05	7.72344e-05	5.72856e-05	8.26071e-05	5.50491e-05
Mxi1	0.000510313	0.000662537	0.000531726	0.000641967	0.000605042	0.000394597	0.000593514	0.000823793	0.000548386	0.00120511	0.000965342	0.000922095	0.00057916	0.00131629	0.00114489	0.000750737	0.000362004	0.000533012	0.000514273	0.000490544	0.000422162	0.000331975	0.000283893	0.000472941	0.000918605	0.000924881	0.000503594	0.000604006	0.000524326	0.000532252	0.000618866	0.000287554	0.000320147	0.000484171	0.000407242	0.000469014	0.000714849	0.00054124	0.00106489	0.000329816	0.000197891	0.000671363	0.000413351	0.0006551	0.000413775	0.000538726	0.000358366	0.000487317	0.000348682
Nr1h4	0.000181044	0.000161398	0.000198189	0.000397861	0.000174322	0.000129112	0.000267359	0.000136064	0.000212759	0.00018202	0.000136496	0.000141075	0.000306753	0.000131047	0.00024757	0.000189795	0.000158839	0.000167258	0.000179389	0.000139236	0.000242801	0.00019915	0.000206602	0.000289946	0.000205636	0.000283903	0.000174162	0.000160005	0.00015262	0.000162663	0.000153401	0.000137797	0.000125372	0.000157262	0.000310636	0.000307082	0.000163646	0.000174109	0.000154634	0.000151816	0.000166451	0.000177171	0.000123127	0.000145815	0.00019002	0.000190769	0.0001192	0.000130245	0.000310617
Nr1i3	0.000367441	0.000531979	0.000470695	0.000332398	0.000456695	0.00056839	0.000435783	0.0003623	0.000305155	0.000175601	0.000162894	0.000146467	0.000396023	0.000273117	0.000361773	0.000319278	0.000424884	0.000399132	0.000292781	0.00042636	0.000488749	0.000601504	0.000395168	0.000303657	0.000469425	0.000440752	0.000386149	0.0002864	0.000313054	0.000391644	0.000333589	0.000356184	0.000314877	0.000266881	0.000477056	0.000365961	0.000216429	0.000208076	0.000200691	0.000207978	0.00032391	0.000215833	0.000362682	0.000330218	0.000282136	0.000213942	0.000213678	0.000196578	0.000533867
Thap11	0.00265097	0.00299608	0.00240495	0.00375572	0.00228828	0.00224276	0.00222989	0.00263704	0.00363928	0.00365972	0.00263639	0.0011553	0.00546712	0.00473526	0.00228224	0.00300366	0.00300423	0.00385625	0.00206355	0.00150263	0.00266279	0.00273142	0.00266556	0.00178346	0.00231751	0.00255105	0.00352751	0.002496	0.00301688	0.00267543	0.00255852	0.00321413	0.00182737	0.00190909	0.00224287	0.00244949	0.00298003	0.00243116	0.00349311	0.00179284	0.00292362	0.00275481	0.00227374	0.00263188	0.00229303	0.00228523	0.0023216	0.00202434	0.00327429
Arntl	0.00143329	0.00178979	0.00165624	0.00122379	0.00144911	0.00137096	0.00113287	0.00110486	0.00164698	0.00051997	0.000794079	0.000211084	0.00112201	0.00165874	0.00143213	0.00278033	0.00535108	0.00176347	0.00191439	0.00177278	0.00139582	0.00236804	0.00169145	0.000983728	0.0021822	0.00110322	0.00176704	0.0017118	0.00172598	0.00178398	0.0017084	0.00144941	0.00121695	0.00324794	0.00294889	0.00257556	0.00179895	0.00196408	0.00178975	0.00158985	0.00185612	0.00133633	0.00217619	0.00120122	0.0031821	0.00200468	0.00146146	0.00257609	0.00279913
Dmrta1	1.48883e-05	1.67398e-05	1.48443e-05	2.05328e-05	1.57562e-05	1.26354e-05	1.93822e-05	1.48308e-05	2.39474e-05	1.86249e-05	1.63539e-05	9.73444e-06	1.33347e-05	1.92665e-05	1.50261e-05	1.03189e-05	1.27557e-05	1.10921e-05	1.6631e-05	7.44765e-06	2.57073e-05	1.27644e-05	1.80074e-05	6.78773e-05	2.03885e-05	2.14077e-05	7.47511e-06	1.33532e-05	1.60752e-05	1.19386e-05	2.376e-05	5.30779e-05	2.51061e-05	0.000162331	0.00011062	0.000183878	2.78929e-05	2.23499e-05	6.00685e-05	6.20335e-05	6.88925e-05	6.5953e-05	3.20652e-05	2.66926e-05	7.72103e-05	1.47339e-05	0.000122632	1.53372e-05	6.63254e-05
Tbx10	2.49336e-05	2.12957e-05	2.08513e-05	1.87588e-05	2.35462e-05	3.56331e-05	4.04869e-05	4.82181e-05	3.15465e-05	2.64864e-05	4.32871e-05	2.55643e-05	2.38177e-05	2.5173e-05	3.53582e-05	3.29328e-05	3.86442e-05	8.34113e-05	2.63199e-05	5.00315e-05	5.96946e-05	4.37728e-05	3.04587e-05	4.82668e-05	6.8631e-05	5.12927e-05	3.95836e-05	2.8498e-05	3.54949e-05	3.57369e-05	2.88144e-05	4.34998e-05	3.00518e-05	9.48247e-05	3.92528e-05	5.75008e-05	0.000113865	0.000100193	8.25396e-05	0.000156713	7.8084e-05	0.000102644	4.40531e-05	3.24664e-05	6.51737e-05	2.61165e-05	4.58871e-05	2.84252e-05	0.000326262
Zfp711	0.000358529	0.0002049	6.09151e-05	5.66193e-05	8.24305e-05	8.79577e-05	4.77987e-05	5.24457e-05	4.00442e-05	9.38225e-05	5.03165e-05	4.2308e-05	9.37484e-05	6.12648e-05	7.79538e-05	4.7201e-05	7.539e-05	7.18968e-05	4.02411e-05	5.06205e-05	7.98862e-05	0.000111657	5.73333e-05	4.63492e-05	6.84598e-05	6.89857e-05	5.4235e-05	5.64227e-05	5.13703e-05	5.24224e-05	5.68862e-05	4.07483e-05	3.05266e-05	4.48861e-05	2.41972e-05	2.95987e-05	6.09749e-05	2.76925e-05	2.98292e-05	3.41697e-05	2.8808e-05	3.1632e-05	3.96835e-05	3.57185e-05	2.96748e-05	2.32278e-05	2.35088e-05	2.79478e-05	3.47747e-05
Nkx1-2	1.873e-05	2.0884e-05	1.65335e-05	1.34884e-05	2.04685e-05	2.08474e-05	2.92323e-05	9.91307e-06	2.33332e-05	1.79245e-05	1.47057e-05	1.25771e-05	2.23801e-05	2.33031e-05	1.72109e-05	1.34013e-05	1.47859e-05	1.73521e-05	1.48579e-05	1.57359e-05	2.12954e-05	4.75325e-05	2.57721e-05	1.74638e-05	2.61149e-05	1.77544e-05	1.50477e-05	1.62827e-05	2.36659e-05	1.42167e-05	1.38797e-05	2.00783e-05	3.48644e-05	1.80975e-05	1.8683e-05	1.66165e-05	1.22103e-05	1.93192e-05	1.83231e-05	1.37959e-05	1.21009e-05	1.54275e-05	1.46625e-05	1.44874e-05	7.71265e-06	9.20439e-06	1.04072e-05	1.09142e-05	1.49503e-05
Rax	1.24012e-05	1.82125e-05	1.23269e-05	1.1472e-05	1.05904e-05	1.72631e-05	2.39482e-05	1.48323e-05	1.19861e-05	1.62208e-05	1.13116e-05	8.73647e-06	4.02262e-05	8.8877e-06	1.35371e-05	1.69092e-05	1.0968e-05	1.49127e-05	1.27911e-05	9.60936e-06	5.00556e-05	3.85597e-05	3.23648e-05	1.48446e-05	1.84366e-05	1.71294e-05	1.37155e-05	4.58152e-05	1.96402e-05	1.7096e-05	9.64076e-06	1.3315e-05	7.51383e-06	3.79524e-05	5.38253e-05	6.84375e-05	9.51536e-06	1.08642e-05	9.09802e-06	1.01088e-05	1.03608e-05	1.4299e-05	1.163e-05	1.28708e-05	1.33551e-05	7.33526e-06	7.10401e-06	1.0646e-05	1.16844e-05
Dpf3	0.000260628	3.95615e-05	1.08442e-05	1.22715e-05	6.96821e-06	3.56063e-05	1.48477e-05	2.34257e-05	3.72409e-05	1.99509e-05	2.08814e-05	2.36714e-05	2.78732e-05	1.17952e-05	7.36208e-06	1.61104e-05	6.61393e-06	1.31091e-05	9.02585e-06	1.75126e-05	2.98532e-05	1.65731e-05	1.39915e-05	1.2833e-05	2.06054e-05	1.6905e-05	7.73096e-06	7.58412e-06	1.73113e-05	1.22099e-05	8.93898e-06	1.19159e-05	3.2803e-05	8.57706e-06	9.89562e-05	4.69243e-05	4.06649e-05	2.89261e-05	1.39797e-05	4.88822e-05	1.45286e-05	4.68032e-05	1.05315e-05	2.22384e-05	1.12558e-05	7.39199e-05	1.3152e-05	2.90504e-05	5.24172e-05
Phox2b	1.50838e-05	2.07671e-05	1.29139e-05	1.26318e-05	1.11441e-05	4.57731e-05	3.14435e-05	2.40021e-05	1.99235e-05	1.97057e-05	1.17656e-05	1.15068e-05	6.65189e-05	2.2137e-05	1.79804e-05	1.70021e-05	1.35547e-05	1.70887e-05	9.7829e-06	1.14735e-05	5.73124e-05	2.51301e-05	2.69788e-05	2.21868e-05	1.84269e-05	2.37448e-05	6.89779e-05	1.63304e-05	9.3927e-06	1.75664e-05	3.06816e-05	1.15263e-05	9.13138e-06	1.26658e-05	1.49534e-05	1.61447e-05	1.05567e-05	1.27308e-05	1.24968e-05	1.27798e-05	1.37687e-05	1.40719e-05	7.23438e-06	7.51525e-06	1.47996e-05	9.23466e-06	1.94475e-05	4.68841e-05	1.48807e-05
Zfp287	0.00157784	0.00373626	0.00285283	0.00206995	0.00186658	0.00195585	0.00389088	0.0035713	0.00229961	0.000349863	0.000705751	0.000616362	0.00186545	0.00345447	0.00124389	0.00246988	0.00159892	0.00215223	0.00243499	0.00136518	0.00311943	0.00176415	0.00449218	0.00278555	0.00241963	0.0020842	0.00246016	0.00326214	0.00193082	0.00386827	0.00202298	0.00312118	0.00238869	0.00273414	0.0041715	0.00295599	0.00356386	0.00366127	0.00336506	0.00406674	0.00425983	0.00338595	0.0025223	0.00123935	0.00240958	0.00181062	0.0030309	0.00204358	0.00252113
Pdx1	7.07203e-05	7.46195e-05	0.000102747	7.75602e-05	6.19616e-05	5.79332e-05	8.36091e-05	4.59749e-05	8.88667e-05	9.80953e-05	4.95799e-05	4.67089e-05	7.54489e-05	5.65598e-05	5.11904e-05	4.68698e-05	0.000136118	5.56006e-05	4.33985e-05	3.68898e-05	4.81263e-05	4.96696e-05	6.67457e-05	0.000148908	5.56549e-05	8.81064e-05	9.72463e-05	4.60451e-05	2.84003e-05	5.07791e-05	5.86817e-05	7.1486e-05	0.000120144	8.47064e-05	8.03508e-05	7.12529e-05	7.84604e-05	7.53407e-05	7.25446e-05	4.84763e-05	3.91507e-05	4.73683e-05	3.12602e-05	4.36858e-05	4.9455e-05	5.813e-05	2.9964e-05	3.41945e-05	7.99587e-05
Sox18	0.000118176	0.000271994	8.98485e-05	1.83283e-05	0.000350276	4.96516e-05	3.50502e-05	4.76361e-05	4.88324e-05	8.2714e-05	2.71006e-05	2.57091e-05	3.82777e-05	2.32818e-05	2.52443e-05	3.81672e-05	3.44345e-05	2.90004e-05	3.18011e-05	1.79288e-05	6.95591e-05	2.81044e-05	2.89291e-05	4.43984e-05	2.43459e-05	3.45932e-05	2.93907e-05	1.7988e-05	7.60561e-06	3.31077e-05	2.63907e-05	2.61183e-05	2.26103e-05	1.75127e-05	1.74398e-05	1.5282e-05	2.03191e-05	1.49817e-05	5.37816e-05	4.47867e-05	1.55604e-05	1.77165e-05	3.12591e-05	1.97058e-05	2.0512e-05	1.4338e-05	4.64482e-05	1.81449e-05	1.27586e-05
Prdm4	0.00037264	0.000242318	0.000304208	0.000507936	0.000350892	0.000263342	0.000284931	0.000152135	0.000157403	0.000184011	0.000196372	0.000137185	0.000186514	0.000167333	0.000319221	0.000471428	0.000462249	0.000250369	0.000309574	0.000416966	0.000511508	0.000501964	0.000239844	0.000252218	0.000419502	0.000194788	0.000313562	0.000380351	0.000352242	0.00028754	0.000256511	0.000255753	0.000205009	0.000282465	0.000195109	0.000270434	0.000407827	0.000194779	0.000261939	0.00019858	0.000176443	0.000326532	0.000465657	0.000644275	0.000164911	0.000255663	0.000186568	0.00048055	0.000184491
Zbtb43	0.000301332	0.000527272	0.000457656	0.000266619	0.000306705	0.000286083	0.00023962	0.000629513	0.00170855	0.000306721	0.000309161	0.000178257	0.00033664	0.00025148	0.000277045	0.000438294	0.000363151	0.000363617	0.000300182	0.000866934	0.00054662	0.000470545	0.000241467	0.000238584	0.000338334	0.00032904	0.000441306	0.000288646	0.000345245	0.000239332	0.000379722	0.000866062	0.000212317	0.000474414	0.000271684	0.000390753	0.000585701	0.000364432	0.000449114	0.000283803	0.000302295	0.000351146	0.000368875	0.000763973	0.000314093	0.000205022	0.00034195	0.000282829	0.000280278
Nfyb	0.00481484	0.00475859	0.00418783	0.00397253	0.00489045	0.00349035	0.00348435	0.00281488	0.00240363	0.00520044	0.00320128	0.0021926	0.00250769	0.00338173	0.00517578	0.00470012	0.00565062	0.00594415	0.00601902	0.00469966	0.00593529	0.00591616	0.00445857	0.00404615	0.00652605	0.00580071	0.00452642	0.00669964	0.00598668	0.00513525	0.00495124	0.00334479	0.00357996	0.00322728	0.00438463	0.00439187	0.00563845	0.00616949	0.00763584	0.00648488	0.00671767	0.00606538	0.00657754	0.00719287	0.00559047	0.00620733	0.00592755	0.00512309	0.00491689
Zscan26	0.000267837	0.000294395	0.000300358	0.000221659	0.00021663	0.000247946	9.0726e-05	0.000716787	0.000286531	2.44416e-05	7.10273e-05	5.06032e-05	0.000176425	7.23962e-05	0.000262439	0.000147407	9.79297e-05	0.000222986	0.000470993	0.000565609	0.000181921	0.000194592	0.000889872	0.000288966	0.000149338	0.000960142	0.000425404	0.000224996	0.000302089	0.000234887	0.000207355	0.000470066	7.44407e-05	0.000153549	0.000150704	0.000190117	0.000159427	0.000427662	0.000480577	0.000175646	0.000177032	0.000177705	0.000184949	0.000134573	0.000287045	8.02363e-05	0.00026784	0.000148226	0.000124854
Elk3	0.00345307	0.00322784	0.00431014	0.00333728	0.00350895	0.0030027	0.00155121	0.00129641	0.0013685	0.00127158	0.00225569	0.00120874	0.00200901	0.00225656	0.00408463	0.00419575	0.00320941	0.00293366	0.00281894	0.00186692	0.0032225	0.0038224	0.00431252	0.0014012	0.00239888	0.00170172	0.00318625	0.00203349	0.00303924	0.00345993	0.00196802	0.00137334	0.00185634	0.00345236	0.00359332	0.00382689	0.00388081	0.00392651	0.00379044	0.00325719	0.00421678	0.00376423	0.00356227	0.00423995	0.00277055	0.00232182	0.00253119	0.00256207	0.00305525
Mef2c	0.00215914	0.00238846	0.00210387	0.00249527	0.00280284	0.00118922	0.000841683	0.00430847	0.00100234	0.000202373	0.000752416	0.000274951	0.00125345	0.00235319	0.00422784	0.00650503	0.00611044	0.00340776	0.00496955	0.00368862	0.00420057	0.00386468	0.0186706	0.00420153	0.00168897	0.00401291	0.00362567	0.00307689	0.00445962	0.00395729	0.00331131	0.00382834	6.59078e-05	0.00107971	0.000502271	0.000576469	0.000932188	0.00132519	0.000699359	0.00105296	0.00104911	0.00149537	0.000190712	0.000265502	5.63459e-05	0.000141181	0.000121677	0.000170125	4.36029e-05
Foxn4	3.29634e-05	4.57279e-05	2.45563e-05	2.14958e-05	4.68447e-05	1.43394e-05	4.34332e-05	1.20215e-05	3.49172e-05	4.32793e-05	2.78774e-05	3.30626e-05	3.45669e-05	2.60889e-05	2.90317e-05	2.33294e-05	1.97645e-05	2.95721e-05	5.9664e-05	2.6137e-05	2.22084e-05	2.61413e-05	3.14187e-05	2.83502e-05	2.60707e-05	4.31864e-05	3.49971e-05	1.42132e-05	1.58413e-05	2.83563e-05	1.90535e-05	2.02651e-05	2.90883e-05	2.6595e-05	2.41516e-05	3.33792e-05	2.73396e-05	4.43001e-05	2.58007e-05	2.25804e-05	1.9681e-05	2.26198e-05	1.60117e-05	1.57637e-05	1.40285e-05	2.75427e-05	2.07371e-05	2.60686e-05	3.05885e-05
Pou4f3	2.02071e-05	4.40976e-05	1.69526e-05	2.89198e-05	1.06623e-05	1.78144e-05	1.38758e-05	7.18765e-06	1.86795e-05	1.48566e-05	1.1073e-05	1.01402e-05	5.21707e-05	1.3864e-05	9.39892e-06	8.58497e-06	1.06674e-05	1.63372e-05	8.23015e-06	1.00872e-05	2.01387e-05	2.27373e-05	2.22512e-05	1.83715e-05	2.07345e-05	1.8866e-05	8.5654e-06	1.93884e-05	5.37858e-06	1.2288e-05	1.0552e-05	3.27216e-05	1.19096e-05	1.30004e-05	1.81516e-05	1.7397e-05	8.38298e-06	1.28442e-05	1.27522e-05	1.38271e-05	7.89242e-06	1.41655e-05	1.55306e-05	8.70728e-06	2.45386e-05	1.24147e-05	1.05803e-05	5.80488e-06	1.22142e-05
Mycn	0.00325462	0.00409695	0.00254026	0.00193934	0.0019304	0.000495801	0.000237483	0.000125072	0.000175922	0.000160714	0.000145272	0.000122403	0.000166564	0.000194011	0.00127075	0.00122458	0.000231698	0.000113746	0.000124341	0.000316344	0.000144825	0.000145745	0.00013052	0.000137072	0.000210217	0.000210095	0.00011667	9.47944e-05	0.000124023	0.000130932	0.000120575	0.000105094	0.000678208	0.000928857	0.00135098	0.00123512	0.000124592	0.000116289	0.000126475	0.000147045	0.000123454	0.000132883	0.000338579	0.00140606	9.56077e-05	0.00112027	0.000270623	0.00142949	0.000663451
Foxi1	0.000222213	0.000233276	0.000180277	0.000149155	0.000215348	0.000213607	0.000232864	0.00018972	0.000171262	0.000214779	0.000134613	0.000233942	0.00017457	0.00015447	0.000176801	0.000184515	0.000189199	0.000215053	0.000234269	0.000167488	0.000309852	0.000215553	0.000209603	0.000356543	0.000285936	0.000397069	0.000180704	0.000247901	0.000201426	0.000188083	0.000199997	0.000211679	0.000216724	0.000137229	0.000411185	0.000198431	0.000195978	0.00019938	0.000387224	0.000251926	0.000160547	0.00021265	0.000185016	0.00022247	0.000196535	0.000192562	0.000199572	0.000165567	0.000200577
Nfib	0.00020603	0.000150719	0.000261426	0.000228967	0.000297624	0.000161835	0.000331733	0.000168136	0.000258113	0.000122549	8.69953e-05	7.39712e-05	0.000194631	0.000219747	0.00021733	0.000154368	0.000181142	0.000128894	0.000257947	0.000124841	0.000312725	0.000163081	0.000151466	0.0003798	0.000748489	0.000374073	0.000114122	0.000109782	0.000134759	0.000217133	0.000103964	0.000221688	0.000164728	0.000197727	0.000138413	0.000174661	0.000204363	0.000345095	0.000120878	0.000107659	0.000557599	0.000222561	0.000250632	0.000146525	0.00026986	0.000191201	0.000374119	0.00016122	9.51832e-05
Sp110	0.00292443	0.00223366	0.00237553	0.00244471	0.00211026	0.00256531	0.00299128	0.0033032	0.00212441	0.00573561	0.00220543	0.00124535	0.00340397	0.00224867	0.00316279	0.00336662	0.00232788	0.00299483	0.00293202	0.00431359	0.00361935	0.0031162	0.00297679	0.00165741	0.00141795	0.00300157	0.00340601	0.00747761	0.00271021	0.00376159	0.00240005	0.00524259	0.00194793	0.00176756	0.00161712	0.00177948	0.00297949	0.00419917	0.00214916	0.0032187	0.00293798	0.00261741	0.00232079	0.00449152	0.00285677	0.00300182	0.00316209	0.00292999	0.00204825
Nr2c2	0.00178114	0.00158166	0.0022809	0.00133142	0.00139599	0.00184536	0.002258	0.00144285	0.00153786	0.00099666	0.000901944	0.00109432	0.00121959	0.00213178	0.0014811	0.00123902	0.00148597	0.00146261	0.00154068	0.00202987	0.00201774	0.00128284	0.00125756	0.00111452	0.001677	0.00209707	0.00156348	0.00121142	0.00141953	0.0019852	0.00128667	0.00172554	0.00102256	0.00125098	0.00149204	0.00145155	0.00136113	0.00170039	0.00175233	0.0017475	0.00193112	0.00226136	0.00129897	0.00214782	0.0018277	0.0014374	0.00163332	0.00117414	0.00157696
Mybl1	0.000228997	0.000189077	9.48318e-05	0.000139405	0.000105083	0.00014681	0.00066687	5.00692e-05	7.09935e-05	0.000171978	8.86538e-05	0.000115456	9.93332e-05	0.000127257	0.000256509	0.000189443	0.00150588	0.000111583	0.000107418	0.000835924	0.00302038	0.00163496	9.50101e-05	0.000637174	0.000401686	0.000143493	0.000105608	0.000138735	9.74828e-05	0.000131299	0.000180438	5.53815e-05	9.41921e-05	0.000179377	9.98733e-05	0.000251031	6.41402e-05	8.17818e-05	9.39371e-05	0.000106579	6.90858e-05	6.21551e-05	0.000109605	0.000425467	0.000115416	0.00024939	0.000179922	0.000123986	8.47646e-05
Zbtb18	0.000160654	7.89235e-05	0.000255516	0.000321134	0.000637744	0.000218168	0.000823139	0.000811081	0.000160264	0.000141435	0.000162917	0.000196138	0.00012052	8.29598e-05	0.000664462	0.000649956	0.000581422	0.000456349	0.000497566	0.00103294	0.000292757	0.000203948	0.000651536	0.000383667	0.00350215	0.000173831	0.000311399	0.000533663	0.000455126	0.00046207	0.00046363	0.000449784	0.000112447	0.000231716	0.000194612	0.000206271	0.000137227	0.000252937	0.00014438	0.000300831	0.000212911	0.000240953	0.000314253	0.000405715	0.000212966	0.000415811	0.000172656	0.000328225	0.000186596
Sox21	2.90752e-05	3.32712e-05	3.02094e-05	2.44441e-05	9.65989e-05	5.26298e-05	3.90632e-05	5.50574e-05	4.99448e-05	3.0642e-05	3.03192e-05	2.63915e-05	5.6807e-05	3.52904e-05	3.55557e-05	4.05713e-05	4.22873e-05	3.87918e-05	3.53147e-05	2.29948e-05	3.93776e-05	2.8234e-05	3.95058e-05	8.31573e-05	6.95266e-05	0.00013775	3.69471e-05	3.4368e-05	1.58418e-05	3.64165e-05	3.07177e-05	2.72768e-05	2.5866e-05	2.07852e-05	1.983e-05	1.41517e-05	2.96044e-05	2.39186e-05	3.45888e-05	2.67306e-05	2.68341e-05	2.78197e-05	4.03863e-05	2.75136e-05	2.90276e-05	2.11986e-05	3.00051e-05	2.06223e-05	1.4059e-05
Six5	0.00110051	0.0010878	0.00079144	0.000920536	0.000576807	0.000296154	0.000126691	0.000220621	0.000269478	0.000107509	7.75147e-05	9.34781e-05	0.000138643	9.01147e-05	0.000328556	0.000267917	0.000144372	0.000366934	0.000110681	0.000159958	0.000321185	0.000193805	0.000143539	0.000192873	0.000386513	0.000589835	0.000113656	0.000131416	0.000116022	0.0001236	0.000127059	0.000203547	9.08693e-05	0.000132057	0.000101259	7.74104e-05	0.000121736	0.000169142	0.000129021	0.000207526	9.27876e-05	0.000123936	0.000172395	9.4143e-05	9.67217e-05	0.000383808	0.00010234	0.000126665	0.000341448
Zfp566	0.00503796	0.00396254	0.005257	0.00381129	0.00443633	0.00239734	0.00155725	0.00283841	0.00249807	0.00276307	0.00060076	0.000239692	0.00347902	0.00400652	0.0049125	0.00389757	0.00222379	0.00436011	0.00388464	0.00279144	0.00326347	0.00280859	0.00354244	0.00209227	0.00239732	0.00321468	0.0025493	0.00168183	0.00348198	0.00351497	0.00179056	0.00222053	0.00158249	0.00177647	0.0023568	0.00244828	0.00258701	0.00258179	0.00567921	0.0032717	0.00375138	0.00295042	0.00379276	0.00315985	0.00360783	0.00427193	0.00309347	0.00340402	0.00211162
Zfp113	0.000449218	0.000681492	0.000905746	0.000842991	0.000735876	0.000386179	0.000311874	0.000482542	0.000366743	5.75361e-05	0.000239824	9.78765e-05	0.000340202	0.000418011	0.000576806	0.000620311	0.000451044	0.000531109	0.000561891	0.00217227	0.000213242	0.000641646	0.000657047	0.000554783	0.000281744	0.000508953	0.000479596	0.00230706	0.000609186	0.000678643	0.000415825	0.000422696	0.000321117	0.000376382	0.000583774	0.000239902	0.000470294	0.000223585	0.000434447	0.000278827	0.000599946	0.000424324	0.00100635	0.000303105	0.000361328	0.000683751	0.000601612	0.00039896	0.000343269
Gli3	0.000232181	0.000375537	0.00017758	0.000149924	0.000139264	0.000137767	0.000237151	0.000118915	0.000156133	0.000144823	8.92982e-05	0.000103881	0.000335453	0.000125877	0.00013451	0.000151967	0.000152959	0.000157252	0.000135998	0.000131054	0.00025922	0.000280471	0.000121613	0.000198296	0.000149755	0.000281726	0.000161157	0.000189174	0.000171357	0.000155836	0.000138998	0.000131687	0.00022552	0.00012685	0.000154413	0.000220004	0.000324388	0.000272798	0.000122246	0.000216315	0.000138928	0.000243652	0.000119536	0.000150718	0.000237328	0.000119532	0.000214883	0.000103292	0.000123405
Zbtb3	0.000549531	0.000381803	0.000408532	0.000231115	0.000415067	0.000344639	0.000529513	0.000319115	0.00039618	0.000159071	0.000163022	6.85743e-05	0.000185421	0.000239404	0.000404787	0.00044775	0.000220886	0.000179912	0.000487604	0.000346621	0.000265871	0.000371048	0.000374731	0.000512753	0.000145211	0.000127671	0.000536264	0.000662271	0.00039632	0.00044906	0.00032988	0.000354418	5.70694e-05	0.000572144	0.000463901	7.43405e-05	0.000145266	0.000260332	0.00034138	0.000181834	7.78958e-05	0.000233124	0.00040629	0.000491219	0.000420441	0.000316195	0.000227459	8.90531e-05	0.000291679
Terf2	0.000174418	0.000172075	0.000230682	0.000168735	0.000242199	0.000293168	0.000205716	0.000199261	0.000114943	9.26551e-05	8.87802e-05	1.68529e-05	8.23347e-05	7.03017e-05	0.000221094	0.000336857	0.000190987	0.000223307	0.00013211	0.00015607	0.000331291	0.000178299	0.000181272	9.39604e-05	0.000179293	9.87131e-05	0.000123741	0.000131001	0.000209576	0.000109005	0.00015381	0.000244333	0.000141986	0.000120059	0.000132663	0.000238781	0.000344733	0.000151353	0.000133012	8.71467e-05	0.000588277	6.72193e-05	0.000107968	0.000161153	0.000418837	0.000138005	0.000162894	0.000131658	9.66643e-05
Glis2	0.00020177	0.000244029	0.000144511	0.000121731	0.000269613	0.000246938	0.00012689	0.000106125	7.84386e-05	2.08115e-05	2.14879e-05	2.28038e-05	1.47076e-05	1.58861e-05	0.000170587	0.000244053	0.000112534	5.18282e-05	7.87559e-05	6.66021e-05	2.6683e-05	0.000113341	5.54082e-05	5.36928e-05	0.000159677	6.52929e-05	3.25417e-05	3.55285e-05	2.2488e-05	6.16317e-05	4.33688e-05	3.19689e-05	0.000163008	0.000116814	5.1686e-05	7.86806e-05	3.50714e-05	6.21362e-05	9.20316e-05	2.33351e-05	3.30118e-05	9.36303e-05	0.000170748	0.00010241	6.82829e-05	0.000121677	7.85773e-05	0.000147412	6.33467e-05
Zfp276	0.000246299	0.000344763	0.000387306	0.000262187	0.000265785	0.00053003	0.00108933	0.000315448	0.000641599	0.000932089	0.000640199	0.000333275	0.000630682	0.00066163	0.000495365	0.000522747	0.000393767	0.000452488	0.000545342	0.00056802	0.000762732	0.000372111	0.000417351	0.000404292	0.000220202	0.000347818	0.000640896	0.000540449	0.000488122	0.000467419	0.000563768	0.000520792	0.000255415	0.000260214	0.000249113	0.000309755	0.000474422	0.000589583	0.000658635	0.000422362	0.000408959	0.000426811	0.000383191	0.000433095	0.00172822	0.000222287	0.000332067	0.000392856	0.000248307
Pou6f1	0.000108956	0.000145774	0.000146466	6.83885e-05	4.99437e-05	7.39184e-05	4.96842e-05	7.25237e-05	0.000110035	2.0677e-05	4.65647e-05	1.85286e-05	5.61487e-05	7.69908e-05	1.78353e-05	2.95621e-05	1.48239e-05	8.6337e-05	0.000142569	0.000134336	0.000265993	0.000231148	0.00018219	0.000216938	5.97844e-05	0.000147867	0.000454685	0.000144199	3.30628e-05	0.000130582	0.000153761	0.000249429	0.000124992	0.000136986	0.000157174	7.23779e-05	0.000144899	0.000138628	0.000102207	0.000161589	0.000131223	0.000100027	7.35139e-05	0.00014506	0.000146574	5.01763e-05	6.04681e-05	7.79375e-05	9.16963e-05
Atf4	0.00190027	0.00129094	0.00159556	0.00122177	0.0019476	0.00226226	0.00268905	0.00167581	0.00337586	0.00415533	0.00444025	0.0057075	0.00333207	0.00385268	0.00169426	0.00224034	0.0021016	0.00196963	0.00201185	0.00199101	0.00579044	0.0056852	0.00133515	0.00254956	0.00667546	0.00724814	0.00224581	0.00186149	0.00182881	0.00165126	0.00167942	0.00237537	0.0157716	0.00227263	0.00247192	0.00225435	0.00116707	0.00198873	0.00165205	0.00142277	0.00134295	0.00215021	0.00109059	0.00165538	0.00131858	0.00145444	0.000775024	0.00121711	0.00085006
Batf	0.00339557	0.00272492	0.0035618	0.00224089	0.00402767	0.00257681	0.00601744	0.00162071	0.00519258	0.00346746	0.00285759	0.00519497	0.00380446	0.00270363	0.00178049	0.00129906	0.000507852	0.00122879	0.00112556	0.000615616	0.00136034	0.0019082	0.00166881	0.00217313	0.000732764	0.00123222	0.00251568	0.000738352	0.000978377	0.00141349	0.000977384	0.0020396	0.00412579	0.00415393	0.00284832	0.00223827	0.00376829	0.00305534	0.00597941	0.00506356	0.00320397	0.00219533	0.00325632	0.00285499	0.0037225	0.0030372	0.00274853	0.00302707	0.00275644
Kdm2a	4.3162e-05	7.9676e-05	6.34623e-05	4.66086e-05	3.85612e-05	0.000103132	9.06739e-05	1.69985e-05	5.9722e-05	3.10088e-05	0.000436829	5.09559e-05	4.28001e-05	5.77687e-05	4.80726e-05	0.000145389	1.09877e-05	5.38736e-05	2.48703e-05	5.93438e-06	5.32915e-05	4.90722e-05	6.93944e-05	0.000106396	2.29685e-05	9.67587e-06	2.99769e-05	6.79639e-06	3.41568e-06	4.62328e-05	3.02494e-05	1.56699e-05	9.30694e-05	2.87421e-05	6.74294e-05	2.44649e-05	2.11598e-05	0.000435027	4.92486e-05	1.67567e-05	2.86967e-05	2.00473e-05	1.0997e-05	3.66717e-05	7.63674e-06	7.86167e-06	2.23202e-05	1.1639e-05	2.58647e-05
Msx1	3.04181e-05	4.33847e-05	2.63265e-05	2.12614e-05	2.83799e-05	3.08011e-05	4.77358e-05	1.48403e-05	5.16322e-05	2.67824e-05	2.79152e-05	2.39666e-05	5.0152e-05	3.26263e-05	3.12804e-05	2.19057e-05	2.38819e-05	2.97157e-05	3.40315e-05	2.2408e-05	3.71858e-05	6.78312e-05	3.76067e-05	2.74536e-05	3.55033e-05	3.76792e-05	3.41367e-05	9.04086e-05	4.52146e-05	2.88519e-05	2.4701e-05	4.2768e-05	5.96449e-05	2.86182e-05	2.75944e-05	2.29893e-05	1.89976e-05	3.46701e-05	3.02916e-05	2.73657e-05	1.86911e-05	2.1356e-05	1.12678e-05	8.2388e-06	1.90317e-05	1.93566e-05	1.25562e-05	1.27561e-05	2.17079e-05
Prrx1	1.33178e-05	1.92606e-05	1.24522e-05	9.45632e-06	1.31691e-05	5.49028e-05	4.51546e-05	6.51746e-05	1.35216e-05	1.9335e-05	1.45052e-05	7.63238e-06	0.000161928	1.59406e-05	1.44399e-05	1.46356e-05	1.06174e-05	1.1631e-05	7.55499e-06	1.43956e-05	7.18936e-05	3.72643e-05	3.27163e-05	2.29447e-05	1.40583e-05	2.14254e-05	5.55644e-05	1.48246e-05	8.43738e-06	1.55863e-05	5.063e-05	1.71034e-05	1.4122e-05	1.12913e-05	1.18939e-05	3.66043e-05	8.04486e-06	3.48357e-05	9.87366e-06	9.76232e-06	8.94673e-06	9.80129e-06	5.94557e-06	7.49075e-06	2.38375e-05	9.59685e-06	1.44948e-05	5.59108e-05	1.37518e-05
Zbtb32	7.15886e-06	1.14888e-05	5.01206e-06	6.56557e-06	1.54877e-05	2.30404e-05	2.99809e-05	7.39779e-06	8.46681e-06	5.85885e-06	2.02493e-05	1.20178e-05	1.23572e-05	1.81714e-05	7.32214e-06	1.30405e-05	5.24023e-05	0.00010577	2.0363e-05	1.83682e-05	4.99458e-05	0.000165637	4.22909e-05	3.91988e-05	2.79109e-05	2.96335e-05	7.91655e-05	4.75622e-05	1.77085e-05	2.83228e-05	0.000165727	0.00116908	1.03123e-05	6.12137e-06	1.91526e-05	1.53976e-05	1.52533e-05	9.15973e-06	1.17364e-05	2.82169e-05	2.21022e-05	3.10643e-05	9.11414e-06	1.11641e-05	9.67548e-06	8.23828e-05	1.5053e-05	3.75175e-05	1.14879e-05
Isl2	2.93309e-05	4.90868e-05	2.10303e-05	1.56325e-05	2.37924e-05	3.67721e-05	4.02172e-05	1.98538e-05	3.60447e-05	2.30211e-05	1.51059e-05	2.04172e-05	3.79162e-05	2.63562e-05	3.00161e-05	4.08225e-05	2.99425e-05	2.22061e-05	1.77976e-05	1.68794e-05	2.8624e-05	3.11197e-05	1.72588e-05	1.8448e-05	3.45935e-05	2.87644e-05	1.4159e-05	1.42971e-05	2.84899e-05	1.82625e-05	1.42774e-05	1.80176e-05	1.88424e-05	2.066e-05	4.09754e-05	2.645e-05	2.97992e-05	3.39879e-05	1.53822e-05	0.000137846	1.81027e-05	1.49067e-05	1.52263e-05	2.65928e-05	1.58416e-05	2.3258e-05	1.88311e-05	1.67669e-05	2.33523e-05
Nr4a1	0.00013871	0.000277204	0.000226869	0.00022859	0.000270803	0.00270483	0.00152921	0.00016507	0.000600718	0.000451069	0.00209065	0.00233882	0.00187763	0.00452551	0.000748943	0.000260463	0.000274753	0.000313059	0.000472559	0.000386077	6.56325e-05	0.000335718	0.000375941	0.000607655	0.00028114	9.74466e-05	0.000581504	0.000305797	0.000491566	0.000950877	0.000297811	0.000173878	0.00818215	0.00254617	0.0018378	0.0016809	0.000464549	0.000533953	0.000571496	0.000516591	0.000171377	0.000415578	0.00108289	0.00209025	0.00133731	0.000605955	0.000342272	0.000517331	0.000237921
Srebf2	0.00318889	0.00375534	0.00334352	0.00279349	0.00360458	0.00199703	0.00212555	0.00276855	0.00138623	0.00252749	0.00127993	0.00219543	0.00180036	0.00167426	0.00247536	0.00311728	0.00168744	0.00238537	0.00293336	0.00218596	0.00241402	0.00352431	0.00222022	0.00206644	0.00142014	0.00241969	0.00289121	0.0023255	0.00263867	0.00299173	0.00226088	0.00288051	0.00250601	0.00213872	0.00228829	0.00241676	0.00133351	0.000927911	0.0012766	0.00128191	0.000614582	0.00145419	0.00234515	0.00247121	0.00255656	0.00230387	0.00235379	0.00227341	0.00376089
Zbtb22	4.77326e-05	6.23826e-05	7.30457e-05	5.63677e-05	7.42364e-05	6.35554e-05	5.64784e-05	8.75158e-05	5.44942e-05	0.000140838	0.000167626	0.000205705	0.000497546	0.000103791	8.1421e-05	0.000108997	6.92246e-05	0.00015425	6.86823e-05	0.000136241	0.000101259	0.000157587	0.000304708	0.000102233	0.000290335	0.000140118	0.000106625	0.00011889	0.000147991	0.000153755	0.000150829	0.000112942	5.12135e-05	0.000172257	7.45547e-05	4.83725e-05	9.85876e-05	0.000138191	0.000141088	0.000259322	0.00020173	5.98127e-05	5.54769e-05	0.000133558	3.87918e-05	9.55554e-05	5.93732e-05	1.93713e-05	6.61644e-05
Crebzf	0.000193197	0.00012791	6.09712e-05	0.000101668	0.000465735	0.000132993	0.000120684	0.000256759	0.000132189	0.000143386	0.000128823	3.58217e-05	0.000103243	3.01084e-05	0.000136382	0.000106457	0.000217244	0.000155277	9.31685e-05	9.30117e-05	0.000159729	0.00137257	0.00016223	0.000138535	0.000284905	0.000127591	0.000162085	8.64397e-05	0.000132238	0.000135281	0.000109417	7.77053e-05	5.1638e-05	9.32311e-05	6.38109e-05	3.48085e-05	0.000204901	0.00011508	0.000116377	0.000231124	0.000172702	0.000205899	0.000104235	0.00100691	0.000145628	0.000288384	2.46286e-05	0.000179597	0.000153358
Hes2	4.67686e-05	4.76039e-05	7.90846e-05	3.97253e-05	5.38634e-05	4.99048e-05	7.14435e-05	5.42565e-05	3.87381e-05	2.29175e-05	2.60992e-05	2.2081e-05	2.75819e-05	2.22208e-05	9.23259e-05	5.2916e-05	4.07648e-05	3.14467e-05	6.19078e-05	3.33248e-05	4.6348e-05	5.10204e-05	4.30011e-05	5.00373e-05	4.274e-05	7.15857e-05	0.000101433	2.98529e-05	3.41387e-05	3.39602e-05	2.96234e-05	4.50914e-05	1.7728e-05	6.99404e-05	8.29007e-05	2.78836e-05	2.76825e-05	3.72984e-05	3.69949e-05	3.35648e-05	2.98092e-05	2.66545e-05	2.62366e-05	2.6201e-05	9.47545e-05	2.03197e-05	2.85301e-05	3.4554e-05	8.09702e-05
Dlx6	3.04551e-05	2.28403e-05	2.1373e-05	1.35854e-05	2.32764e-05	3.22793e-05	4.26999e-05	2.35497e-05	2.57144e-05	2.47207e-05	1.62208e-05	1.79727e-05	2.26686e-05	3.24545e-05	2.11235e-05	2.5129e-05	0.0001315	1.90527e-05	1.58897e-05	1.48286e-05	2.9772e-05	2.96012e-05	2.85021e-05	2.52236e-05	3.7787e-05	4.21755e-05	1.39442e-05	2.17068e-05	1.61778e-05	1.67168e-05	2.94165e-05	1.67634e-05	1.62058e-05	1.85174e-05	5.4739e-05	3.13546e-05	1.71187e-05	3.08149e-05	2.94096e-05	3.09181e-05	2.25782e-05	2.24345e-05	3.20507e-05	2.84511e-05	2.00173e-05	1.6959e-05	3.45834e-05	2.4742e-05	2.48659e-05
Foxh1	2.34095e-05	2.06469e-05	2.18066e-05	1.89212e-05	2.20918e-05	6.25075e-05	9.94907e-05	4.02819e-05	3.64648e-05	3.16001e-05	1.99308e-05	3.04044e-05	1.74536e-05	2.07964e-05	1.73011e-05	3.00682e-05	5.17935e-05	1.73583e-05	2.08001e-05	2.26345e-05	0.000101006	2.72421e-05	2.39463e-05	3.47014e-05	4.56539e-05	3.17568e-05	2.19396e-05	3.41695e-05	1.44042e-05	2.31073e-05	5.64333e-05	5.31753e-05	1.93834e-05	2.21146e-05	2.36133e-05	3.6349e-05	1.73918e-05	1.79591e-05	2.18816e-05	1.49068e-05	1.63217e-05	1.18338e-05	1.56593e-05	1.66797e-05	1.4805e-05	2.30517e-05	1.68896e-05	1.45646e-05	2.65499e-05
Dmrt3	1.66693e-05	1.64602e-05	1.70728e-05	2.28154e-05	3.20918e-05	2.37155e-05	1.11688e-05	1.1247e-05	2.72695e-05	1.37845e-05	1.7484e-05	8.93619e-06	1.12806e-05	1.41027e-05	1.93457e-05	1.51615e-05	1.34031e-05	1.24224e-05	1.78259e-05	2.62876e-05	2.29229e-05	1.66932e-05	1.76386e-05	7.51705e-05	1.88218e-05	1.48843e-05	1.12269e-05	3.13462e-05	4.61556e-05	1.63022e-05	0.000199477	4.02454e-05	2.05607e-05	0.000134057	1.57099e-05	3.33339e-05	1.75479e-05	2.573e-05	2.04823e-05	1.76365e-05	2.63165e-05	1.84511e-05	1.22664e-05	2.19298e-05	1.72661e-05	1.08704e-05	1.45118e-05	1.35359e-05	2.10275e-05
Zfp653	9.98169e-05	0.000100698	0.000112864	4.85338e-05	7.06724e-05	6.47744e-05	5.76793e-05	5.2477e-05	0.000129492	2.03899e-05	1.9731e-05	3.46341e-05	8.44825e-05	6.34252e-05	1.81287e-05	4.93093e-05	6.32256e-05	3.74982e-05	0.000160021	3.82752e-05	4.87236e-05	6.28683e-05	1.44847e-05	6.93815e-05	7.8811e-05	4.25e-05	2.28042e-05	5.85345e-05	2.3799e-05	4.7783e-05	2.38438e-05	0.000101016	6.79128e-05	2.07514e-05	4.78877e-05	4.61326e-05	6.15198e-05	7.08598e-05	5.48157e-05	6.20411e-05	1.5517e-05	4.42939e-05	5.49422e-05	3.43766e-05	5.28518e-05	0.000155197	9.66961e-05	1.91114e-05	5.20712e-05
Ddit3	0.00080935	0.00054614	0.00100734	0.000421042	0.000725722	0.00083862	0.000880894	0.00039911	0.00124629	0.00277207	0.00364534	0.00422565	0.000848819	0.00146218	0.000428244	0.000523296	0.000473087	0.000709317	0.000591529	0.000696477	0.000780327	0.00172201	0.000441702	0.000466027	0.000333407	0.00448365	0.00078852	0.00268831	0.00045409	0.000576634	0.000670435	0.0010638	0.00444661	0.000496625	0.000463246	0.000719197	0.000670081	0.000691264	0.000654901	0.000806902	0.000695514	0.0011574	0.000848822	0.000791407	0.000772716	0.000712397	0.00046728	0.000590838	0.00059775
Twist1	3.74744e-05	3.47708e-05	4.62841e-05	4.18259e-05	0.000121643	2.83983e-05	5.89518e-05	6.9831e-05	5.27625e-05	4.71317e-05	2.49132e-05	2.68552e-05	5.14598e-05	3.29649e-05	5.65287e-05	5.94416e-05	6.94972e-05	4.23662e-05	5.95442e-05	3.71468e-05	5.91887e-05	0.000133517	6.21752e-05	0.000128843	6.93747e-05	0.000186847	3.55714e-05	3.44813e-05	3.06864e-05	3.30607e-05	3.02148e-05	4.34346e-05	5.9271e-05	0.000118304	5.07996e-05	4.01795e-05	4.01221e-05	3.8318e-05	3.28789e-05	3.31511e-05	3.26733e-05	5.29876e-05	4.61947e-05	6.2621e-05	2.14146e-05	5.49396e-05	3.41935e-05	3.73674e-05	3.11996e-05
Trps1	0.000179357	0.000190266	0.000240606	0.00021617	0.000225635	0.000211707	0.000129405	0.000111348	0.000109018	0.000145457	0.000230626	0.000100255	0.000288986	0.000260762	0.000167672	0.000121334	0.000194512	9.06652e-05	8.9049e-05	0.000292556	3.73684e-05	5.82761e-05	0.000152762	0.000143966	6.44649e-05	6.04293e-05	0.000113359	4.67689e-05	4.66711e-05	0.000100989	8.10949e-05	0.000124455	0.000956603	0.000228248	6.94768e-05	0.000174248	0.000164455	0.000148956	0.000118482	0.000137424	0.000146879	0.000135436	9.28846e-05	0.000196473	9.92459e-05	0.000178379	0.000114299	0.000391369	0.00018168
Zfp248	0.000219158	0.000248377	0.000162489	0.000108993	9.91121e-05	0.000222884	0.000117824	5.10308e-05	0.000259633	3.18588e-05	0.000866931	3.66564e-05	5.5912e-05	3.76946e-05	6.7524e-05	0.000245604	0.000638489	5.38087e-05	5.82555e-05	7.37611e-05	0.000346161	0.000104218	7.26449e-05	3.6071e-05	0.000104161	0.000215944	8.285e-05	1.29073e-05	1.59532e-05	1.39439e-05	7.65458e-05	8.06239e-05	8.53405e-05	9.78242e-05	2.33668e-05	0.000155388	4.64204e-05	1.82871e-05	3.4964e-05	0.000173199	5.72718e-05	2.07402e-05	0.000107742	0.000146932	8.52213e-05	0.000262701	9.03467e-05	0.000172581	0.000320201
Hsfy2	4.9853e-06	8.06499e-06	1.37728e-05	1.26832e-05	1.40914e-05	4.27329e-06	1.95571e-05	5.79554e-05	1.15082e-05	1.1907e-05	5.94733e-06	2.59256e-05	9.8814e-06	6.74837e-06	1.01433e-05	1.18872e-05	7.68607e-06	1.39599e-05	8.89695e-06	1.90272e-05	5.17339e-05	1.35443e-05	1.62363e-05	1.69393e-05	9.57805e-06	2.4641e-05	8.9273e-06	3.29832e-05	9.31379e-06	1.41136e-05	1.08999e-05	1.33438e-05	3.15131e-06	1.51103e-05	3.679e-06	8.77534e-06	9.77918e-06	8.40657e-06	7.12849e-06	7.30526e-06	2.42315e-05	9.07749e-06	3.01326e-06	2.92287e-06	3.7296e-06	2.60584e-06	4.98083e-06	4.50286e-06	8.73101e-06
Gm5294	2.54486e-05	3.68865e-05	3.23438e-05	2.55126e-05	2.54511e-05	3.29056e-05	0.000106797	2.57303e-05	4.14509e-05	8.38444e-05	3.70428e-05	3.1446e-05	3.85664e-05	3.80223e-05	3.67402e-05	3.85851e-05	4.15494e-05	2.80498e-05	4.12355e-05	3.55228e-05	6.24501e-05	3.98572e-05	3.97893e-05	6.43327e-05	0.000719423	7.63392e-05	3.19024e-05	3.00651e-05	4.32376e-05	3.52404e-05	3.77252e-05	4.01571e-05	3.3413e-05	4.00003e-05	6.11863e-05	6.16992e-05	3.81811e-05	2.60421e-05	3.29553e-05	2.94617e-05	3.62776e-05	2.68341e-05	2.65308e-05	3.55938e-05	8.92143e-05	4.50783e-05	3.23816e-05	2.37651e-05	4.27438e-05
Dmrta2	1.252e-05	1.70415e-05	1.40617e-05	1.28249e-05	1.25178e-05	1.233e-05	2.77438e-05	1.14161e-05	3.1827e-05	1.30107e-05	1.08269e-05	9.86268e-06	2.21429e-05	1.7156e-05	1.26839e-05	1.51922e-05	0.000105446	1.4584e-05	1.41373e-05	2.2616e-05	4.9781e-05	1.71719e-05	1.95379e-05	7.40257e-05	1.80097e-05	1.76014e-05	1.16722e-05	1.55097e-05	1.1563e-05	1.51582e-05	6.43874e-05	5.05148e-05	1.84539e-05	2.37308e-05	1.20113e-05	1.88989e-05	1.25954e-05	2.45244e-05	1.94862e-05	1.04391e-05	2.99877e-05	8.38922e-06	1.03619e-05	2.46624e-05	9.54306e-06	9.28604e-06	9.29577e-06	2.06756e-05	1.62171e-05
Elf3	0.000385749	0.000415438	0.00039516	0.000359622	0.000464963	0.000476982	0.000639931	0.000842746	0.000514705	0.000513393	0.000409678	0.000350591	0.00047206	0.000411095	0.000543104	0.000410635	0.000401084	0.000302098	0.000367657	0.000326666	0.000425798	0.000337103	0.000435056	0.000508351	0.000346407	0.000670668	0.000433696	0.000379616	0.000347499	0.000641515	0.000349804	0.000437201	0.000228836	0.00093887	0.00109352	0.000212221	0.000318476	0.000383319	0.000302267	0.000433777	0.000259633	0.000336501	0.000296745	0.000291626	0.000293711	0.000248495	0.000295732	0.000248671	0.000259076
Shox2	2.26823e-05	3.26289e-05	2.11695e-05	2.94416e-05	2.8104e-05	8.15584e-05	5.36517e-05	3.67758e-05	2.70995e-05	2.68738e-05	1.84567e-05	2.39999e-05	7.41473e-05	0.000185405	3.37026e-05	3.42043e-05	1.91684e-05	1.80532e-05	2.20258e-05	1.83885e-05	5.76886e-05	5.19362e-05	3.89197e-05	4.14775e-05	3.14225e-05	3.87893e-05	1.84437e-05	2.22614e-05	2.703e-05	2.41885e-05	1.85992e-05	2.86531e-05	2.07586e-05	2.0783e-05	2.61897e-05	2.67902e-05	1.63532e-05	2.06507e-05	1.65377e-05	2.03281e-05	2.18513e-05	2.1563e-05	1.51124e-05	2.63401e-05	2.58589e-05	2.0223e-05	1.84366e-05	1.93384e-05	2.40855e-05
Rbpjl	9.07826e-05	0.000214786	0.000111554	7.19056e-05	7.43126e-05	0.000102076	9.69889e-05	9.53064e-05	0.000106654	5.92395e-05	8.69082e-05	7.03267e-05	9.63275e-05	6.12683e-05	7.18016e-05	8.3769e-05	0.000104822	9.65223e-05	0.000128812	0.000115878	0.000137374	9.44669e-05	0.000146504	0.00013095	0.000126775	0.000101139	8.07526e-05	8.3569e-05	7.11328e-05	9.48705e-05	9.7177e-05	7.29633e-05	9.89242e-05	6.32205e-05	6.57435e-05	7.06325e-05	6.94521e-05	4.48975e-05	5.88712e-05	4.81798e-05	3.87636e-05	5.88106e-05	5.3457e-05	6.40329e-05	0.000103821	6.63063e-05	6.81409e-05	6.03618e-05	6.56741e-05
Zfp213	0.00261074	0.00222789	0.00188279	0.00210594	0.00204526	0.00096968	0.000903712	0.00143074	0.000926533	0.0010409	0.000839368	0.000154228	0.000587734	0.00116109	0.00185091	0.0023811	0.00149313	0.00159483	0.00212313	0.00106509	0.00132086	0.00135524	0.00182303	0.00106708	0.00117625	0.00150204	0.00185152	0.00153971	0.0014827	0.00168315	0.00161683	0.00153092	0.000621442	0.00142926	0.00118213	0.00106587	0.00188248	0.00117228	0.00209941	0.0016162	0.00281183	0.00152991	0.00112644	0.00150023	0.00166593	0.00207744	0.00257529	0.00164271	0.00195905
Alx1	3.21214e-05	0.000113817	3.08309e-05	8.75548e-05	4.17087e-05	4.48577e-05	0.000157526	0.00018656	5.17722e-05	5.19902e-05	3.03759e-05	3.12348e-05	0.000227028	0.000131196	4.50333e-05	5.49089e-05	0.000148238	2.6416e-05	3.37298e-05	2.41428e-05	8.22303e-05	0.000141991	5.61837e-05	4.24862e-05	3.98839e-05	5.34074e-05	2.74809e-05	3.05799e-05	3.77075e-05	3.43801e-05	2.2228e-05	3.22944e-05	4.91928e-05	3.48852e-05	4.22815e-05	3.67497e-05	2.64179e-05	0.000102731	7.41407e-05	0.000108121	0.000258576	3.52202e-05	2.46227e-05	4.15266e-05	6.99211e-05	3.54787e-05	6.37853e-05	7.17916e-05	4.05992e-05
Nfya	0.00342015	0.00308408	0.00353596	0.00229515	0.00287694	0.00313848	0.00320287	0.00215755	0.00106345	0.00190831	0.00227015	0.0020149	0.00197462	0.000895613	0.00259721	0.00274211	0.00214957	0.00233132	0.00296083	0.00247585	0.00389453	0.00282141	0.00288751	0.00235503	0.002411	0.00191667	0.00158494	0.00254	0.0020114	0.00283288	0.00200262	0.00273549	0.00309051	0.00156234	0.00181476	0.00232362	0.00160755	0.00202352	0.0039669	0.0027399	0.00210159	0.00212935	0.00240367	0.00240469	0.00151757	0.00288882	0.00334754	0.00160319	0.00256776
Foxi2	4.79172e-05	6.37896e-05	4.35684e-05	4.28824e-05	4.52084e-05	5.16386e-05	0.000183857	4.98434e-05	7.71645e-05	7.7415e-05	6.28272e-05	4.93459e-05	6.09647e-05	6.39943e-05	4.67211e-05	5.19039e-05	6.8475e-05	3.17864e-05	4.17219e-05	3.82675e-05	0.000201714	7.15054e-05	5.76225e-05	9.26031e-05	0.000371242	9.68545e-05	3.11046e-05	3.14861e-05	4.21918e-05	4.00571e-05	3.89701e-05	4.0084e-05	4.47621e-05	5.75979e-05	6.12245e-05	6.31577e-05	5.72671e-05	5.59961e-05	6.84349e-05	8.66384e-05	0.000164435	7.16961e-05	5.33084e-05	5.29671e-05	5.99605e-05	6.29554e-05	5.39402e-05	6.51325e-05	9.02826e-05
Lef1	0.000176931	0.000161871	0.000228869	0.000552263	0.000127321	9.85071e-05	0.000345506	0.000121108	0.000145269	0.00010887	0.000166557	9.19863e-05	0.000139363	0.00011925	0.000128226	0.0014177	0.00688953	0.0011854	0.00119508	0.00115761	0.000233644	0.00011593	0.000281706	0.000762977	0.00146129	0.000808957	0.000919825	0.00134716	0.00167513	0.00154702	0.00106049	0.00046012	0.00146622	0.00115628	0.00259522	0.00150867	0.00327764	0.00296668	0.00273354	0.00260882	0.00263679	0.00246758	0.00654262	0.0115891	0.00579892	0.00850947	0.00591445	0.0087445	0.00164222
Nfia	0.00140997	0.00139329	0.00142295	0.00100185	0.000975632	0.000101345	0.000297834	0.000792437	0.00152454	0.000269049	0.000559063	0.000550299	0.000602023	0.00030194	0.00169938	0.000712734	0.000885461	0.000196295	0.000163983	0.000684082	9.8167e-05	0.000162183	0.000274155	0.000708951	0.000760651	0.000350605	0.000278625	0.000436883	0.000240636	0.00060721	0.000435993	0.000400164	0.000538459	0.000699262	0.000643728	0.000686849	0.000377076	0.000458549	0.00119842	0.000734816	0.00078458	0.000794897	0.000242214	0.000659333	0.000345181	0.000463552	0.000460551	0.000829404	0.000405756
Zfp558	0.000208125	0.00016389	0.000330946	0.000167509	0.000327544	0.000308966	0.000120617	5.92985e-05	0.000169753	7.5869e-05	0.000115027	3.43691e-05	8.47986e-05	0.000302708	0.000273652	0.00020967	0.000111338	0.000101358	4.24486e-05	0.000230034	6.0039e-05	9.51547e-05	0.000345932	0.000113536	5.09467e-05	0.000241674	0.000138075	0.000125031	0.000117372	5.15039e-05	0.000121132	0.000144472	0.00013741	0.000211717	0.000210627	7.11289e-05	9.40265e-05	0.000436194	5.28489e-05	0.000163018	0.000198626	7.13817e-05	9.16283e-05	0.000164122	0.000132061	0.000909233	0.00023537	0.000285008	0.000401362
Nr2c1	0.000762462	0.00099996	0.000769959	0.00079069	0.00089676	0.000588255	0.000956279	0.000571702	0.00114571	0.00039825	0.00232384	0.000386647	0.000989213	0.000573766	0.000802532	0.00091536	0.000732748	0.000533553	0.000602549	0.000588002	0.000769077	0.000636939	0.000772342	0.000773467	0.000521744	0.000686991	0.000848809	0.000541207	0.000321271	0.000511722	0.000572705	0.000555768	0.000709382	0.000873424	0.000935397	0.000830755	0.000429793	0.000970725	0.000601267	0.000635095	0.000377775	0.00067083	0.00100971	0.000763224	0.00101803	0.000575375	0.000482254	0.000403217	0.000389626
Tigd2	0.000155973	8.02947e-05	6.48655e-05	6.14998e-05	0.000104259	0.000136077	3.12902e-05	9.11272e-05	0.000128343	6.04181e-05	6.73146e-05	1.96403e-05	6.72066e-05	9.54714e-05	9.06029e-05	0.000151728	8.01704e-05	8.52997e-05	6.98483e-05	0.000496325	8.66667e-05	4.67439e-05	3.76784e-05	7.70535e-05	8.03977e-05	8.34794e-05	0.000127936	6.15901e-05	0.000112522	0.000106862	8.14731e-05	0.000315701	0.000117236	8.84206e-05	9.28332e-05	0.000124417	4.88113e-05	5.2253e-05	5.80257e-05	0.000437945	5.8094e-05	7.16223e-05	6.47405e-05	6.00916e-05	7.7984e-05	6.91912e-05	0.000112234	0.000146868	7.36741e-05
Pbx4	0.000987818	0.00115353	0.000952323	0.00199736	0.00161971	0.000276307	0.000145314	0.00021759	0.00022674	7.24139e-05	0.000437661	6.9576e-05	6.57426e-05	0.000182557	0.00157361	0.00128284	0.000972433	0.000927433	0.000986055	0.000259228	0.00136464	0.00102431	0.00171098	0.000107073	0.00176564	0.00026573	0.000740841	0.000168621	0.000863795	0.000774976	0.000858508	0.000401936	0.000530767	0.000188579	0.000190115	0.000279964	0.000332516	0.000680747	0.000811049	0.000379032	6.97843e-05	0.000680727	0.00103355	0.00129568	0.000936118	0.00143787	0.000685543	0.00152956	6.9451e-05
Mybl2	0.000125529	0.000181408	4.41028e-05	0.000131083	4.4222e-05	9.79493e-05	0.000103085	2.03904e-05	1.72127e-05	0.000122716	0.000101038	6.50317e-05	4.5201e-05	3.12393e-05	0.00013894	6.50289e-05	0.000597087	1.46657e-05	3.99403e-05	2.12772e-05	0.000128222	0.000136742	3.71871e-05	5.45789e-05	7.27917e-05	5.22799e-05	1.50258e-05	4.9586e-06	2.2326e-05	4.02763e-05	2.37791e-05	5.6858e-06	0.000132207	2.80105e-05	1.12012e-05	2.89916e-05	1.16936e-05	1.37283e-05	3.39062e-05	1.69034e-05	4.35037e-05	1.86646e-05	3.08995e-05	3.3908e-05	9.19912e-06	9.78653e-05	9.61149e-06	2.56807e-05	4.61168e-05
Lin54	0.000148447	0.000125977	0.000257851	0.000167387	0.000204032	0.000235375	0.000118366	0.000129151	0.000133177	0.000359274	0.000206066	0.000159743	0.00014509	0.000338299	0.000227622	0.00020777	0.000177535	0.000108166	0.000141988	0.000146871	0.000409617	0.000239346	0.00012944	0.000226758	0.000214379	0.000359879	0.000157863	0.000249017	0.000169982	0.000249155	0.00020375	0.00042556	0.000158243	0.000190879	0.000213205	0.000161263	0.00011078	0.000116559	0.000145882	0.000168971	0.000374866	0.000277101	0.000110605	0.000179073	5.70407e-05	9.08518e-05	8.16646e-05	9.38155e-05	0.000245937
Irf9	0.000544678	0.000892025	0.00133387	0.00852012	0.00150979	0.00203598	0.00264187	0.00237233	0.00190358	0.000726943	0.00146527	0.00134851	0.0018346	0.00116858	0.00127072	0.00155123	0.00086305	0.00167753	0.00145784	0.00143205	0.00122929	0.00115483	0.00123035	0.00244028	0.000680999	0.00358337	0.00163163	0.00170791	0.00157982	0.00131075	0.00171107	0.00120802	0.000815168	0.0010878	0.0014992	0.000396248	0.00167857	0.0016101	0.00147971	0.00174458	0.00190657	0.00180725	0.00151756	0.00120444	0.00153804	0.000698441	0.00132455	0.00136799	0.00166026
Zfp110	0.00118789	0.000578385	0.00079641	0.000379786	0.000650989	0.0010432	0.000967995	0.00175876	0.00070656	0.000428887	0.000721394	0.000806925	0.000796522	0.000424475	0.000925046	0.000726842	0.000648312	0.000886951	0.000867035	0.000837606	0.000694116	0.000656003	0.00875188	0.000769911	0.000578133	0.000843548	0.000946402	0.000821208	0.000741321	0.00114663	0.00073361	0.00155463	0.000501437	0.000567924	0.000371399	0.000474614	0.000657513	0.00065044	0.000631309	0.000585417	0.000652693	0.000830668	0.000817377	0.000845283	0.000750492	0.000614479	0.000912292	0.000828647	0.00110421
Stat4	0.00394184	0.00494204	0.00425602	0.00341016	0.00383491	0.00302969	0.00215587	0.00175691	0.00386708	0.00364116	0.00315611	0.000865661	0.00146604	0.00145719	0.00308567	0.00442499	0.00264662	0.00224128	0.00247597	0.000963311	0.00115895	0.000751832	0.00207682	0.00132155	0.00119978	0.00192725	0.00171271	0.000304977	0.001226	0.00237012	0.000935741	0.00329076	0.00536436	0.00433354	0.00390673	0.00547669	0.0129999	0.00736054	0.00839684	0.00958693	0.00757641	0.00740562	0.00701897	0.00369294	0.00459096	0.0043364	0.00579779	0.00545269	0.00228579
Heyl	4.36091e-05	3.04949e-05	3.39635e-05	3.28332e-05	4.35428e-05	0.000119507	8.51311e-05	6.16846e-05	0.000198577	2.65079e-05	2.5754e-05	3.03378e-05	3.04028e-05	2.78315e-05	4.37843e-05	4.15148e-05	0.000366454	3.19267e-05	3.65801e-05	3.27141e-05	4.99306e-05	5.83516e-05	5.17037e-05	6.33533e-05	5.77774e-05	8.7034e-05	5.7015e-05	3.30622e-05	5.49824e-05	2.9618e-05	3.21659e-05	2.13914e-05	6.35609e-05	0.000114286	0.000233186	0.000183534	0.00011293	6.09074e-05	8.56347e-05	0.000119595	3.85238e-05	3.20439e-05	0.000153593	4.57724e-05	4.55798e-05	5.86604e-05	3.2267e-05	0.000108466	3.29534e-05
Zscan4c	8.59585e-05	6.79112e-05	6.41794e-05	6.26052e-05	9.52474e-05	7.99786e-05	9.62803e-05	8.33266e-05	9.68688e-05	5.35173e-05	5.86091e-05	0.000158017	5.83593e-05	4.65132e-05	8.53842e-05	8.09714e-05	0.000132644	7.26308e-05	0.000108119	8.09135e-05	0.000123269	0.000327017	8.54029e-05	9.7244e-05	9.26277e-05	0.000150376	9.09387e-05	8.82818e-05	7.16613e-05	0.000249636	0.000361689	0.00012455	7.13626e-05	5.33232e-05	8.2924e-05	6.48105e-05	0.000103461	7.05452e-05	6.68399e-05	6.71793e-05	6.34414e-05	6.38674e-05	8.37041e-05	8.89237e-05	5.52274e-05	7.18126e-05	7.7676e-05	0.000466641	5.25672e-05
Tet3	4.06484e-05	4.44194e-05	4.24308e-05	3.87193e-05	4.56171e-05	7.58964e-05	7.1109e-05	4.55561e-05	5.23379e-05	7.31335e-05	0.000163299	6.71484e-05	9.57261e-05	6.14215e-05	7.73102e-05	0.000141118	4.471e-05	0.000127801	0.00010857	9.26509e-05	9.82432e-05	8.30944e-05	9.61528e-05	9.96867e-05	2.22401e-05	3.5145e-05	0.000119363	9.7209e-05	0.000114484	0.000132096	0.000100404	0.00022328	0.000104145	6.75008e-05	7.1372e-05	4.33711e-05	8.9511e-05	9.18159e-05	0.000141103	9.47063e-05	2.73558e-05	2.06231e-05	9.80217e-05	0.000104966	1.60637e-05	0.000108309	4.54789e-05	8.49604e-05	4.71143e-05
Glis1	3.39652e-05	3.22582e-05	3.15336e-05	3.52787e-05	2.58692e-05	6.65415e-05	2.25318e-05	2.23276e-05	2.36826e-05	2.35151e-05	2.22251e-05	3.04885e-05	2.18633e-05	7.96847e-05	3.23435e-05	2.98188e-05	3.32629e-05	4.27769e-05	2.31133e-05	2.95398e-05	2.35381e-05	2.90915e-05	2.94485e-05	4.01511e-05	6.08365e-05	4.26135e-05	3.41048e-05	2.65949e-05	1.68711e-05	2.81053e-05	2.15835e-05	2.61904e-05	2.02352e-05	2.35357e-05	2.23927e-05	2.2248e-05	4.85184e-05	4.14089e-05	2.28435e-05	1.84984e-05	2.4173e-05	3.11312e-05	2.25514e-05	2.39368e-05	2.40029e-05	3.2699e-05	2.20253e-05	2.41629e-05	3.04649e-05
Mlxipl	3.4802e-05	6.82265e-05	4.60503e-05	7.48034e-05	6.13893e-05	7.64289e-05	7.6056e-05	0.000108754	0.000941172	4.31605e-05	7.54038e-05	2.79313e-05	3.9862e-05	0.000146376	5.3108e-05	0.00010161	4.68924e-05	4.2782e-05	5.43196e-05	2.98381e-05	4.03794e-05	4.91762e-05	4.31585e-05	6.94646e-05	8.67852e-05	8.08789e-05	3.67364e-05	3.22219e-05	3.36214e-05	5.67006e-05	3.42564e-05	3.19715e-05	2.18544e-05	0.000171921	0.000142415	0.000161015	4.48336e-05	4.38002e-05	4.15019e-05	3.91419e-05	4.73805e-05	4.75247e-05	4.9685e-05	3.35111e-05	7.93616e-05	4.14599e-05	9.66048e-05	3.67779e-05	7.05006e-05
Pou6f2	1.89299e-05	1.82947e-05	4.10603e-05	1.30419e-05	1.20861e-05	5.08045e-05	2.17928e-05	1.28313e-05	5.64421e-05	2.06977e-05	2.03744e-05	1.45009e-05	2.24927e-05	2.90421e-05	1.50856e-05	1.70485e-05	2.29171e-05	2.10903e-05	2.67936e-05	2.25657e-05	2.41694e-05	4.42511e-05	1.52807e-05	1.99006e-05	2.39922e-05	2.8823e-05	5.93012e-05	3.72301e-05	7.89511e-06	1.79735e-05	5.02794e-05	4.12716e-05	2.09811e-05	6.90004e-05	2.15607e-05	0.000344664	1.60938e-05	1.77527e-05	1.39712e-05	1.46302e-05	1.69434e-05	1.33074e-05	3.63946e-05	2.84776e-05	1.85536e-05	1.20674e-05	1.26046e-05	9.53539e-06	2.04052e-05
Zfp770	0.000615276	0.000718686	0.000984537	0.000794608	0.000492341	0.0011667	0.00122278	0.000405891	0.000514229	0.000337605	0.000422951	0.000178193	0.000771609	0.00145643	0.000794042	0.000399441	0.000910244	0.00101246	0.000597717	0.000572001	0.00112198	0.00074471	0.000666448	0.00157927	0.000808945	0.00105942	0.000547048	0.00101162	0.000456079	0.000621923	0.000391001	0.00093395	0.000731975	0.000914959	0.00098745	0.00141761	0.000420999	0.00058479	0.000622624	0.000490055	0.000173079	0.00111973	0.000717797	0.0013402	0.000638735	0.0012068	0.000523672	0.00101554	0.000528933
Atf7	0.00379852	0.00239455	0.00358784	0.00456671	0.00346561	0.00313225	0.00256036	0.00276923	0.00501187	0.00224148	0.0027023	0.00235876	0.00353415	0.00280224	0.00466541	0.00349796	0.00161568	0.00281292	0.00340373	0.00331594	0.00428413	0.00374169	0.00382267	0.00263153	0.00302757	0.00339782	0.00289666	0.00372879	0.00429858	0.00212338	0.00379782	0.00307994	0.00342045	0.00229376	0.00380503	0.00198557	0.00255771	0.00291381	0.00243466	0.00255145	0.00316285	0.00386246	0.0048098	0.00218799	0.00264457	0.00193993	0.00345205	0.00205392	0.00358505
Kdm2b	5.76261e-05	7.47988e-05	8.80956e-05	8.14924e-05	6.31244e-05	0.000173485	6.64255e-05	3.55982e-05	8.04814e-05	1.82276e-05	1.84123e-05	1.17719e-05	5.46051e-05	3.10702e-05	7.41724e-05	0.000162232	0.000123662	0.000107858	8.01719e-05	6.54451e-05	0.000120378	8.86938e-05	0.000101166	0.000161796	4.69231e-05	3.20716e-05	7.98958e-05	8.80186e-05	9.15444e-05	4.64364e-05	8.72325e-05	0.000102538	0.00012664	6.37117e-05	6.28706e-05	3.13869e-05	2.75217e-05	4.47341e-05	2.15154e-05	2.45251e-05	6.05461e-05	3.11515e-05	2.75416e-05	9.9733e-05	1.85668e-05	3.58018e-05	4.0799e-05	6.03316e-05	2.77591e-05
Msx2	3.20525e-05	2.61704e-05	2.3526e-05	1.73715e-05	2.85215e-05	3.87878e-05	4.43506e-05	2.48559e-05	3.48525e-05	2.87356e-05	2.56197e-05	2.16352e-05	2.92671e-05	2.97076e-05	3.25573e-05	3.27079e-05	2.83031e-05	2.01504e-05	2.57613e-05	2.10467e-05	3.35933e-05	5.59275e-05	5.22936e-05	2.77468e-05	4.24812e-05	4.28407e-05	2.16053e-05	2.11544e-05	2.37293e-05	2.12292e-05	2.28397e-05	3.29745e-05	2.17635e-05	2.13263e-05	3.18201e-05	3.22406e-05	2.02883e-05	3.8934e-05	3.57626e-05	3.18037e-05	2.34136e-05	5.33917e-05	5.69874e-05	3.13761e-05	2.36926e-05	2.81352e-05	3.00757e-05	2.69315e-05	2.39017e-05
Prrx2	5.4402e-05	9.32686e-05	9.36357e-05	5.5002e-05	4.89842e-05	8.52079e-05	9.0297e-05	6.49823e-05	6.18706e-05	5.86808e-05	2.89551e-05	3.99172e-05	0.000142317	5.19747e-05	6.1867e-05	6.2814e-05	0.000203302	3.66042e-05	3.49287e-05	3.64623e-05	0.000148544	6.88607e-05	7.22145e-05	5.6614e-05	5.4274e-05	7.00692e-05	0.000116744	7.70797e-05	4.56211e-05	5.38154e-05	5.13939e-05	4.0272e-05	4.65453e-05	4.31745e-05	6.42054e-05	5.45788e-05	3.26019e-05	3.37007e-05	3.60445e-05	0.000185144	3.33626e-05	3.30686e-05	2.96367e-05	4.56422e-05	4.29488e-05	4.28369e-05	3.28696e-05	3.88084e-05	4.77038e-05
Hoxb9	3.12619e-05	6.71306e-05	5.16313e-05	1.85294e-05	2.67295e-05	3.2232e-05	2.11816e-05	2.62916e-05	3.96682e-05	1.61069e-05	1.86954e-05	1.0628e-05	3.19516e-05	2.6188e-05	2.32297e-05	2.17591e-05	1.6111e-05	1.44637e-05	1.31775e-05	1.0874e-05	2.01483e-05	2.36612e-05	2.73157e-05	2.10811e-05	2.1858e-05	2.26175e-05	1.52053e-05	1.88312e-05	1.96477e-05	1.42956e-05	1.34454e-05	3.05386e-05	2.08165e-05	2.43446e-05	1.80643e-05	1.63666e-05	1.93668e-05	1.66149e-05	0.000189518	1.52664e-05	1.22383e-05	2.21871e-05	2.08627e-05	2.06157e-05	9.73152e-06	1.74758e-05	1.5297e-05	1.77406e-05	1.7475e-05
Srf	0.00055069	0.000617997	0.000647103	0.000452201	0.000662926	0.00102154	0.00118242	0.000520578	0.000529323	0.000748731	0.000542333	0.000692877	0.000626254	0.000419804	0.000397673	0.000459594	0.000307189	0.000615482	0.000761208	0.000942215	0.00111065	0.00111623	0.000743093	0.000426142	0.000594388	0.000307501	0.00069728	0.00054734	0.000715825	0.000798826	0.000718992	0.000511456	0.000702953	0.00092611	0.0007136	0.000645619	0.000523802	0.000647712	0.000577374	0.00069719	0.000608119	0.000856493	0.000643834	0.00129499	0.00124969	0.000556801	0.000691074	0.000500577	0.000380187
Nr1d2	0.00124617	0.00118108	0.00203613	0.0012921	0.00193438	0.00148516	0.000354758	0.000734002	0.0021639	0.000309311	0.000876719	0.000225665	0.000883616	0.0013124	0.0011008	0.000738022	0.00129271	0.00107348	0.000889725	0.00105857	0.00109844	0.00041413	0.00195859	0.00131145	0.000867278	0.00191663	0.00146875	0.000720293	0.000862873	0.000900983	0.000659896	0.00129701	0.00219367	0.00370234	0.00278164	0.00260168	0.00141269	0.00171343	0.0018913	0.00254504	0.00146513	0.00152736	0.00108593	0.000589112	0.00156748	0.00038638	0.0013212	0.000923393	0.00240379
Dmrt2	2.65472e-05	1.80486e-05	3.41732e-05	1.31263e-05	1.35808e-05	1.21849e-05	1.93386e-05	1.61208e-05	1.79072e-05	6.50215e-06	1.22029e-05	1.09876e-05	6.59067e-06	1.27153e-05	2.83678e-05	2.77765e-05	1.02051e-05	1.38753e-05	1.20365e-05	1.13451e-05	2.37742e-05	2.23053e-05	3.15551e-05	1.71519e-05	1.94969e-05	5.45671e-05	5.80687e-06	9.53364e-06	1.97095e-05	2.03845e-05	1.0016e-05	2.80586e-05	1.59993e-05	1.03525e-05	1.37108e-05	1.67188e-05	1.05684e-05	1.40026e-05	1.25327e-05	1.69709e-05	2.90269e-05	1.21926e-05	1.51282e-05	2.0277e-05	8.37748e-06	1.65768e-05	1.93434e-05	2.36705e-05	7.97259e-05
Mafk	0.00294603	0.00288877	0.00338791	0.00341134	0.00427782	0.00191778	0.00155707	0.00298529	0.00302004	0.00366035	0.00293412	0.00633036	0.00348547	0.00221873	0.00238484	0.00275864	0.00185178	0.00164759	0.00126864	0.00197203	0.00103042	0.00287433	0.00164151	0.00181756	0.00186373	0.00313546	0.00161717	0.00154561	0.00141115	0.00373952	0.00177923	0.00247774	0.00348133	0.0028281	0.00327536	0.00228312	0.00237496	0.00187031	0.00186999	0.00255477	0.0023153	0.00170442	0.00184976	0.00233426	0.00188728	0.00238214	0.00179306	0.00302539	0.00237395
Zfp652	0.000286853	0.000277128	0.000234447	0.000167962	0.00030823	0.000293782	0.00018099	0.000223956	0.000661914	0.000355401	0.000191734	8.01373e-05	0.00028127	0.000410023	0.000225875	0.000341793	0.000199545	0.000214969	0.000189389	0.000166962	0.000223252	0.000141262	0.000357477	0.000163935	0.000176024	0.000257336	0.000423484	0.000243242	0.000170913	0.000206158	0.000176167	0.000147158	0.000296942	0.000238736	0.000164302	0.000165818	0.000311084	0.000409378	0.000292536	0.001675	0.000301405	0.000216287	0.000238504	0.000285985	0.000674694	0.00033823	0.000473905	0.000527009	0.000302743
Nr3c1	0.00121147	0.00140841	0.00110906	0.000912711	0.00124408	0.00139532	0.0012999	0.00107076	0.00202537	0.00126077	0.00166801	0.00193713	0.00149067	0.00193514	0.00151459	0.00153975	0.00128032	0.00159762	0.00206753	0.0041367	0.00127442	0.00157564	0.0020542	0.00230797	0.000678757	0.00308388	0.00226507	0.0016061	0.00205707	0.00191624	0.0014731	0.00178133	0.00250884	0.00159343	0.00145582	0.00191888	0.00200226	0.00144191	0.001432	0.00145091	0.00251307	0.00276084	0.00177249	0.00235217	0.0015135	0.00245995	0.00155083	0.0022043	0.00129875
Creb5	9.82131e-05	5.54684e-05	0.000172169	8.86332e-05	0.000149917	0.000259961	9.46047e-05	4.99425e-05	0.000340078	0.000349823	0.000308958	0.000319052	0.000209079	0.000419943	0.000132855	0.000141515	7.39994e-05	6.26024e-05	7.67808e-05	0.000191731	0.000222795	0.000139025	0.000129552	0.000113586	8.86671e-05	0.000195331	0.000144301	9.20345e-05	0.00014133	0.000188996	0.000356168	0.00023031	0.000104611	7.52539e-05	0.000132289	0.000261217	8.43175e-05	0.00026343	0.00010483	7.06536e-05	7.49874e-05	0.000258682	0.000272008	5.72572e-05	0.000224608	0.000171247	0.000176027	7.36187e-05	0.000103014
Sox1	5.84804e-05	8.03311e-05	7.30477e-05	6.29633e-05	7.53802e-05	7.62449e-05	8.92992e-05	8.43128e-05	0.000129035	7.44858e-05	8.02979e-05	6.43534e-05	9.23048e-05	7.78906e-05	7.92096e-05	8.48827e-05	6.82674e-05	5.61346e-05	7.07649e-05	7.64461e-05	9.94912e-05	0.000146759	7.90217e-05	0.000125835	7.16842e-05	0.000129044	6.95426e-05	6.78817e-05	7.29393e-05	6.62669e-05	9.08762e-05	8.52728e-05	8.10372e-05	5.29597e-05	5.3421e-05	9.30844e-05	9.77799e-05	6.94454e-05	7.60031e-05	6.59314e-05	7.59413e-05	9.18838e-05	8.03175e-05	8.22119e-05	0.000126701	9.51382e-05	6.18911e-05	6.96021e-05	6.70426e-05
Zfp317	0.000350798	0.000385519	0.00047915	0.000419639	0.0008249	0.000275552	4.51339e-05	0.00039394	0.00050516	0.000154457	0.000178013	0.000100938	0.000384143	0.00040635	0.00056235	0.000508908	0.00147739	0.000745276	0.000448496	0.000408118	0.00025605	0.000339448	0.000554675	0.000794917	0.00017744	0.000326065	0.000472146	0.000858652	0.000443403	0.000587293	0.000524674	0.000615911	0.000211914	0.000408422	0.000396625	0.000357097	0.000707806	0.000420315	0.000466479	0.00053269	0.000477182	0.000446612	0.000494365	0.000464527	0.000643844	0.000278954	0.000327938	0.000370769	0.000314075
Foxo1	0.0007053	0.00071889	0.000675041	0.000586092	0.000771216	0.00109287	0.00163912	0.00101528	0.000938488	0.000265824	0.000338433	0.000143298	0.000534392	0.00101929	0.000548237	0.00161316	0.00175322	0.0017314	0.00209659	0.00183654	0.00296729	0.00432738	0.00193114	0.00185982	0.00321336	0.00155509	0.00199512	0.00180932	0.00221305	0.00426232	0.0019857	0.00129703	0.00056684	0.00108369	0.00128092	0.00128316	0.00142184	0.00117622	0.00128069	0.00134971	0.00135048	0.00156778	0.00233788	0.00181798	0.00219832	0.00129041	0.00162454	0.00145744	0.00230764
Usf1	0.00285631	0.00248056	0.00275705	0.0030847	0.00317847	0.0045517	0.00522823	0.00417912	0.0036487	0.00287481	0.00392212	0.00236736	0.00496347	0.00432355	0.00348222	0.00418529	0.00345971	0.00320493	0.00559877	0.0033371	0.00334838	0.00369438	0.00279087	0.00477202	0.00240327	0.00299139	0.00362088	0.00289693	0.00383388	0.0035543	0.00381293	0.00338872	0.00151924	0.00313588	0.00333041	0.00389445	0.0023177	0.00270934	0.00215578	0.00281692	0.00365338	0.00308372	0.00305597	0.00364461	0.00556934	0.00307246	0.00298769	0.00319593	0.00244123
Zkscan1	0.000631001	0.000478634	0.000615731	0.000448501	0.000849302	0.000439161	0.000325823	0.000475854	0.000591765	0.000187371	0.000248792	0.000284457	0.00031053	0.000319572	0.000537231	0.000939006	0.000603989	0.000898348	0.000656758	0.000453178	0.000643892	0.000407375	0.000485548	0.000397984	0.000279223	0.000567388	0.000541129	0.000464044	0.000621476	0.000312117	0.000512197	0.000603925	0.000458401	0.000690157	0.000687102	0.000529982	0.000589914	0.000470038	0.000666437	0.000633024	0.000364436	0.000512463	0.000699441	0.000957338	0.000764391	0.000429692	0.000721167	0.000763041	0.000427414
Neurod2	9.76803e-05	8.05947e-05	8.59478e-05	9.49244e-05	9.45591e-05	9.18567e-05	0.000108781	9.93854e-05	0.000105839	7.47228e-05	0.000112677	8.79819e-05	0.000127551	6.06088e-05	0.00013693	0.00012697	0.000185918	6.95539e-05	9.70722e-05	0.000151622	0.00012766	0.000100592	0.000101172	0.000213045	0.00031433	0.000414853	0.000108713	9.54748e-05	8.88643e-05	9.84045e-05	0.000109778	0.000135046	5.21945e-05	8.32819e-05	7.15459e-05	8.01396e-05	9.2808e-05	7.77296e-05	9.2648e-05	7.01008e-05	8.33396e-05	6.25159e-05	6.55504e-05	0.000108468	6.16881e-05	0.000135619	5.8886e-05	7.64247e-05	0.000115571
Spi1	0.0139177	0.0117825	0.0228304	0.0345006	0.023592	0.0506429	0.0512145	0.0117793	0.0437953	0.0550828	0.0615268	0.0538652	0.06002	0.0659976	0.023014	0.0186395	0.0158007	0.0148769	0.020348	0.0166935	0.016556	0.0164449	0.0178623	0.0181803	0.00695431	0.0120995	0.0193701	0.0209447	0.019328	0.0141763	0.0177314	0.0175834	0.000333496	0.00136306	0.000341943	0.000386684	0.000868105	0.000531677	0.000436544	0.000637099	0.00088474	0.000537856	0.00354058	0.000495295	0.000508159	0.000379128	0.00105369	0.000418657	0.00723529
Nfkb2	0.000611727	0.000783776	0.000990863	0.000821023	0.000622064	0.00452797	0.00494039	0.00238855	0.00194697	0.000738853	0.00143552	0.00367843	0.00370882	0.0024009	0.000674528	0.00086387	0.000685423	0.00397427	0.00442576	0.00528133	0.0017766	0.0041174	0.00425616	0.00161198	0.00194865	0.00295604	0.00385422	0.00406471	0.00568975	0.00543925	0.00374806	0.0026197	0.00481676	0.00756925	0.00335878	0.00418546	0.00130234	0.00206499	0.00127832	0.00155351	0.00114188	0.00080672	0.00164427	0.00153712	0.00203532	0.00108388	0.0015197	0.000909167	0.00173673
Mesp2	0.000290329	0.000187281	6.09523e-05	7.35468e-05	0.000138064	3.4914e-05	5.25376e-05	8.81768e-05	2.74447e-05	7.55664e-05	4.46735e-05	4.28642e-05	2.09529e-05	2.2144e-05	7.96284e-05	0.000127211	9.80478e-05	6.23394e-05	8.92489e-05	7.05956e-05	0.000210706	0.000155313	7.95925e-05	0.000242725	0.000187473	0.000219287	6.16563e-05	6.09816e-05	7.49669e-05	7.6157e-05	0.000104422	0.000112015	0.000185057	3.38494e-05	4.03033e-05	3.70488e-05	5.49272e-05	5.06197e-05	8.18659e-05	5.85783e-05	5.10031e-05	4.27533e-05	7.45468e-05	0.000189618	3.97849e-05	0.000124547	0.000101516	0.000205857	3.48301e-05
Hnf4g	8.92465e-05	7.15844e-05	8.41195e-05	4.27996e-05	6.10346e-05	4.97012e-05	8.30994e-05	7.16948e-05	7.77944e-05	8.4909e-05	5.38055e-05	8.01412e-05	0.000174049	0.000245773	6.84826e-05	7.64346e-05	8.04234e-05	7.05205e-05	5.17474e-05	5.73342e-05	8.3113e-05	6.71379e-05	7.09402e-05	0.000135808	6.62736e-05	0.000248635	6.31606e-05	5.25185e-05	5.22383e-05	6.48931e-05	7.42969e-05	5.56399e-05	8.11272e-05	0.000167777	0.000180046	0.000154739	8.86605e-05	6.41789e-05	7.53977e-05	4.92838e-05	0.000127591	4.84846e-05	4.26406e-05	6.55302e-05	5.34251e-05	6.53156e-05	4.88638e-05	5.30346e-05	6.71203e-05
Cebpa	5.06408e-05	8.4874e-05	0.000248767	0.000440153	0.00078571	0.000562862	0.000204968	0.00015036	0.00173222	0.000842185	0.00111285	0.000299927	0.00158595	0.000866669	0.000352113	0.000131587	4.52253e-05	4.14258e-05	5.25018e-05	4.63626e-05	8.40278e-05	5.2004e-05	5.14363e-05	0.000372257	0.000804572	0.000121444	5.26071e-05	4.40894e-05	3.62721e-05	4.66903e-05	4.95591e-05	0.000136065	3.5846e-05	4.0768e-05	3.93972e-05	5.28887e-05	3.29426e-05	4.96842e-05	2.96896e-05	4.20612e-05	3.91518e-05	3.86265e-05	6.50043e-05	2.51942e-05	3.83813e-05	4.45292e-05	1.92022e-05	1.74552e-05	5.22023e-05
Rarb	0.000810725	0.000962994	0.000229339	0.000258366	0.000316081	0.000372011	0.000257836	0.000224088	0.00648041	0.000245631	0.000375152	0.000233767	0.000123552	0.000130584	0.000142878	0.000235868	0.000188523	0.000115463	0.00026124	0.000495415	0.000977921	0.000511235	0.000310874	0.000350848	0.000365451	0.000266326	0.000210406	0.000261358	0.000109947	0.000151618	0.000165682	0.000257734	0.000248342	0.000509844	0.000151325	0.000146572	0.000239717	0.000396203	0.000324351	0.000503389	0.000846667	0.000336051	0.000312329	0.000156436	0.000645979	0.000282008	0.000272976	0.000619846	0.000373279
Cdc5l	0.000321395	0.000165876	0.000246547	0.000126402	0.000213302	0.00012967	0.000122589	0.000173116	0.000142977	0.000163896	0.000208346	0.000135412	0.00012326	9.33717e-05	0.00022655	0.000258161	0.000248896	9.42142e-05	0.000216558	0.00021443	0.000244888	0.000304839	0.00018192	0.000585329	0.000183454	0.000141479	0.000148657	0.000178515	0.0002926	0.000165909	0.000358656	0.000214309	0.00347506	0.000296358	0.000312499	7.36329e-05	0.00019284	0.000143117	0.000220151	0.000191407	0.000299014	0.000118389	0.00021466	0.000304138	0.000322615	0.00041177	0.000229981	0.000256613	0.000407824
Elf2	0.00501308	0.00510728	0.00617094	0.00495128	0.00687761	0.00540632	0.0047541	0.00532664	0.00651323	0.00582526	0.00556705	0.00439344	0.00635321	0.00659746	0.00492905	0.00620398	0.00961036	0.00506249	0.00661764	0.00553526	0.00895036	0.00557546	0.00645522	0.00455039	0.00290248	0.00437635	0.00672124	0.00491888	0.00596412	0.00677149	0.00529237	0.00524287	0.00336016	0.00387126	0.00368087	0.0038951	0.00658355	0.00853001	0.00615849	0.00807221	0.00684592	0.0120698	0.00606955	0.00665438	0.00619051	0.00503107	0.00577062	0.00675484	0.00479173
Lbx1	1.46318e-05	2.36121e-05	1.39665e-05	2.39822e-05	1.53079e-05	3.38633e-05	3.94277e-05	3.25953e-05	1.41008e-05	1.84565e-05	1.04573e-05	1.46128e-05	6.44833e-05	1.64979e-05	2.38009e-05	2.6198e-05	1.57715e-05	1.37598e-05	1.1306e-05	1.15238e-05	2.06082e-05	3.59275e-05	2.58389e-05	2.41484e-05	2.1195e-05	2.91385e-05	6.79502e-05	1.50193e-05	9.34362e-06	1.99419e-05	1.1939e-05	1.57325e-05	1.82882e-05	1.45006e-05	1.25387e-05	1.87226e-05	1.04564e-05	1.29265e-05	1.05303e-05	1.28121e-05	1.44993e-05	2.05464e-05	1.08478e-05	1.7628e-05	1.99026e-05	1.4916e-05	1.13037e-05	1.08459e-05	1.82889e-05
Bach1	0.000388139	0.000200214	0.000474357	0.00024085	0.000298773	0.000231694	0.000128549	7.31792e-05	0.000814655	0.000772023	0.000445562	0.00118163	0.000547477	0.000418604	0.000160306	0.000100742	4.7976e-05	6.47992e-05	6.10796e-05	5.381e-05	4.8589e-05	5.30509e-05	0.000162349	0.000154178	0.000123283	0.000103515	5.76973e-05	3.66858e-05	3.00208e-05	5.58333e-05	5.62552e-05	6.61065e-05	0.00019777	0.000166427	9.51257e-05	0.000153462	0.000248094	0.000128529	0.000118499	0.000124543	0.000239207	0.000192482	8.54398e-05	0.000142362	5.19293e-05	0.000286855	7.78512e-05	0.000235131	9.84449e-05
Zfp212	0.00325109	0.00391295	0.00291574	0.00348847	0.00500125	0.0019585	0.00116737	0.00364326	0.00369156	0.00179457	0.00264235	0.00198744	0.00334621	0.00231005	0.00353751	0.00437133	0.00335977	0.00220239	0.00243071	0.00222302	0.00203872	0.00167935	0.00625216	0.00206474	0.00200222	0.00293633	0.00293069	0.00259642	0.00290264	0.0025162	0.0019671	0.00224678	0.0047833	0.0024493	0.00357154	0.00177193	0.00223317	0.00288819	0.00235016	0.00280042	0.00396148	0.00289937	0.00624381	0.00251477	0.00328158	0.00284977	0.00391124	0.00334155	0.00310004
Prdm6	0.000230436	0.00028652	0.000249653	0.000203556	0.000242491	0.000232224	0.000315255	0.000277775	0.000369828	0.000217394	0.000208066	0.000216153	0.000246448	0.000247741	0.000262706	0.000262217	0.000380708	0.000228311	0.000202565	0.000193542	0.000317278	0.000285721	0.000300787	0.00029531	0.000252978	0.000466351	0.000214194	0.000358905	0.000237411	0.000249646	0.000533833	0.000306629	0.000156982	0.000169781	0.000228879	0.000160773	0.000236266	0.000185333	0.000208168	0.000189727	0.000182111	0.000230643	0.000164714	0.000260569	0.000185772	0.000237864	0.00019496	0.000200493	0.000170728
Bcl6b	0.000170144	0.000116042	0.000156227	6.20722e-05	6.93857e-05	6.13886e-05	5.38391e-05	8.46804e-05	7.56624e-05	5.64531e-05	4.19859e-05	4.27341e-05	7.41177e-05	4.41166e-05	6.87994e-05	0.000115365	0.000235192	8.37667e-05	0.0001681	8.11885e-05	5.86192e-05	6.134e-05	7.27888e-05	0.000115352	0.000215367	0.000113247	4.48789e-05	0.000100273	0.000154725	0.000110756	4.21994e-05	0.000188814	3.85662e-05	5.35463e-05	6.5567e-05	7.20449e-05	0.000238804	0.000280875	0.000125408	0.00043201	0.000313469	0.00028361	0.000140433	0.000169955	4.33852e-05	4.34606e-05	0.000137289	5.57991e-05	0.000113355
Foxb2	3.9028e-05	3.99799e-05	2.55087e-05	3.36923e-05	2.34926e-05	3.75756e-05	9.8737e-05	2.5731e-05	5.96765e-05	3.16439e-05	3.05607e-05	3.2103e-05	3.69585e-05	3.75183e-05	2.40152e-05	3.21232e-05	3.78157e-05	3.61856e-05	6.07744e-05	3.13082e-05	7.69443e-05	4.42231e-05	4.38771e-05	5.12063e-05	5.31729e-05	5.46476e-05	3.91555e-05	2.79862e-05	3.33685e-05	4.25178e-05	6.11546e-05	3.81454e-05	2.24093e-05	3.82752e-05	3.93442e-05	4.46189e-05	3.36591e-05	5.94506e-05	3.90043e-05	5.0499e-05	4.73753e-05	3.74151e-05	2.54562e-05	2.78247e-05	7.67706e-05	3.88422e-05	3.58261e-05	2.32954e-05	5.46697e-05
Irx6	5.50255e-05	3.33342e-05	7.04172e-05	2.61747e-05	2.95685e-05	4.29483e-05	2.51006e-05	2.28222e-05	5.77739e-05	2.83668e-05	4.94952e-05	3.83148e-05	3.93867e-05	5.1451e-05	3.65265e-05	3.96253e-05	4.35074e-05	1.12532e-05	1.88668e-05	2.69956e-05	4.38733e-05	3.02722e-05	2.18757e-05	3.16929e-05	2.12981e-05	7.36757e-05	5.67349e-05	2.67063e-05	2.29134e-05	2.63583e-05	3.0057e-05	3.96712e-05	2.16721e-05	2.71548e-05	2.92929e-05	2.64639e-05	2.32941e-05	2.17616e-05	2.30456e-05	1.44758e-05	2.1819e-05	1.9848e-05	5.9948e-05	4.94343e-05	2.42256e-05	1.44133e-05	1.64287e-05	2.10515e-05	2.28243e-05
Elk1	0.00216776	0.00188694	0.0024502	0.0023334	0.00227969	0.00200358	0.00139434	0.00189015	0.00149907	0.00228582	0.00191761	0.00209489	0.00199491	0.00168641	0.00204955	0.00178218	0.00160742	0.00272224	0.00303743	0.00232223	0.0018435	0.00205679	0.00195407	0.00181097	0.000882448	0.000525473	0.00324853	0.00225356	0.00296181	0.00269822	0.00236257	0.0027925	0.00168985	0.00192323	0.00205546	0.00195641	0.00234074	0.0020877	0.00268901	0.00277473	0.00329041	0.00249889	0.00263111	0.00305071	0.00256506	0.00283401	0.00243758	0.00201551	0.00173619
Zfp454	7.26162e-05	0.000329206	0.000137472	6.69615e-05	7.08636e-05	5.16203e-05	6.44799e-05	6.72743e-05	7.43909e-05	8.42235e-05	5.38797e-05	6.59297e-05	7.62011e-05	4.7763e-05	7.5229e-05	9.78291e-05	6.97553e-05	9.69605e-05	9.22224e-05	0.000267496	7.39882e-05	0.000100203	5.72006e-05	8.75967e-05	8.17469e-05	0.000104931	6.29702e-05	6.6433e-05	6.24301e-05	7.43915e-05	7.14953e-05	6.14081e-05	3.13297e-05	4.97546e-05	4.57212e-05	6.28631e-05	5.62196e-05	5.37946e-05	6.59941e-05	5.94287e-05	4.85707e-05	6.68565e-05	6.63477e-05	4.28983e-05	8.35564e-05	5.6954e-05	5.13089e-05	5.30133e-05	4.43247e-05
Mef2a	0.00101894	0.000991272	0.00123108	0.00122162	0.00117463	0.00113703	0.00081923	0.00265947	0.00304611	0.000572045	0.00141293	0.00179453	0.0020497	0.00312512	0.00206485	0.00175446	0.00307307	0.000861381	0.0021151	0.00125654	0.00153283	0.00107214	0.00454933	0.00266089	0.00137828	0.00155319	0.00112521	0.00137783	0.0011577	0.00105887	0.00166671	0.0021765	0.00083694	0.00140333	0.00108415	0.00203566	0.0018374	0.00199739	0.00194911	0.00118932	0.00329545	0.00300212	0.000842518	0.00105061	0.000838367	0.00110303	0.00111023	0.00155919	0.000765533
Pou4f1	2.31179e-05	8.56224e-05	2.2322e-05	1.6077e-05	2.37798e-05	8.33951e-05	1.93089e-05	2.46614e-05	4.40383e-05	2.09361e-05	1.43772e-05	3.29868e-05	3.98708e-05	2.80149e-05	2.32384e-05	2.0757e-05	5.85952e-05	3.28517e-05	1.90158e-05	9.78205e-05	4.52065e-05	3.76728e-05	0.00010717	2.35282e-05	0.000322521	5.24548e-05	6.43729e-05	4.70754e-05	2.72085e-05	2.81339e-05	5.65767e-05	3.46334e-05	0.000180255	2.24436e-05	6.29855e-05	3.70885e-05	1.4218e-05	1.52898e-05	2.13473e-05	0.000137794	1.59362e-05	4.12071e-05	4.93859e-05	1.93264e-05	4.88415e-05	6.32449e-05	5.03076e-05	3.40343e-05	4.53275e-05
Sebox	1.64579e-05	2.24455e-05	1.52873e-05	1.99087e-05	1.25446e-05	1.76789e-05	2.33701e-05	2.03214e-05	1.71157e-05	2.26167e-05	1.70887e-05	1.17833e-05	5.14745e-05	1.14825e-05	3.09481e-05	1.88772e-05	1.30753e-05	1.32571e-05	7.95201e-06	2.13189e-05	1.55033e-05	3.68634e-05	2.15686e-05	2.42676e-05	1.58568e-05	2.3883e-05	1.03051e-05	1.36883e-05	6.75166e-06	1.78497e-05	6.40554e-06	9.79867e-06	1.18664e-05	9.7966e-06	1.33572e-05	1.61003e-05	1.06387e-05	1.33717e-05	1.36249e-05	1.63558e-05	1.05842e-05	1.60765e-05	1.60123e-05	9.54572e-06	2.2353e-05	1.29795e-05	1.20435e-05	6.68132e-06	1.58373e-05
Foxi3	4.79176e-05	6.37897e-05	9.04936e-05	4.28827e-05	4.52085e-05	5.16387e-05	0.000183858	4.98435e-05	7.71646e-05	7.74151e-05	6.28273e-05	4.93459e-05	6.09648e-05	6.39944e-05	4.67212e-05	5.19039e-05	0.000183488	3.17904e-05	4.17221e-05	3.82676e-05	8.48507e-05	7.15064e-05	5.76227e-05	9.26044e-05	0.000371242	9.68546e-05	3.11047e-05	3.14862e-05	4.21919e-05	4.00586e-05	3.89702e-05	4.00842e-05	4.47622e-05	5.75979e-05	6.12246e-05	6.31577e-05	5.72674e-05	5.59962e-05	6.84351e-05	8.66386e-05	7.0056e-05	7.16962e-05	5.33085e-05	5.29672e-05	5.99608e-05	6.29555e-05	3.54031e-05	6.51326e-05	9.02827e-05
Ets1	0.00313438	0.00357962	0.00416003	0.00363752	0.00576526	0.00330386	0.00130439	0.00996623	0.000865375	0.0132917	0.00783626	0.00255341	0.00109025	0.00647548	0.00822354	0.0116488	0.018214	0.0227034	0.0272652	0.018644	0.0124038	0.0158519	0.0222248	0.00715972	0.00846086	0.00832927	0.0273456	0.0185425	0.0268595	0.0216297	0.0211718	0.022953	0.0158539	0.0163099	0.0188612	0.019448	0.0274445	0.025995	0.0226025	0.0356	0.0278614	0.0269201	0.0281118	0.0275547	0.0269272	0.027597	0.0233537	0.0231226	0.0230876
Jun	0.000368183	0.00113379	0.000844799	0.000375639	0.000699013	0.00537329	0.0022994	0.00103417	0.00286669	0.00116646	0.00126845	0.0140326	0.00641311	0.00577422	0.000577211	0.00101535	0.000584251	0.00086613	0.000496295	0.000824973	0.000340254	0.00125194	0.000490338	0.000638543	0.000809515	0.000854552	0.000983351	0.000535602	0.00049884	0.000738347	0.00132916	0.0014573	0.0191565	0.0167368	0.0141631	0.0142586	0.00121901	0.000771592	0.000651873	0.000920178	0.000119714	0.000825523	0.00050925	0.00080532	0.000790865	0.000109401	0.000411388	0.000110384	0.000211152
Zfp14	0.00087545	0.00106111	0.000820428	0.00079924	0.000306184	0.000554641	0.000184719	0.00102938	0.00128946	0.000144195	0.000112594	0.00010775	0.000507917	0.000584009	0.000733084	0.000492423	0.000625936	0.000622586	0.000492164	0.000570381	0.000541721	0.000311063	0.000537042	0.000251675	0.000274804	0.00094886	0.000598235	0.00100792	0.000596184	0.000597768	0.000420368	0.000282766	0.000454726	0.000552479	0.00059202	0.000559948	0.000627605	0.000645496	0.000601292	0.000929315	0.00104761	0.000438499	0.000513774	0.0011723	0.000813137	0.000680582	0.00148249	0.000582041	0.000400373
Gsx1	1.22307e-05	1.75097e-05	9.0701e-06	1.86788e-05	1.16971e-05	2.93031e-05	3.66145e-05	2.43215e-05	1.57784e-05	1.6333e-05	5.81304e-06	9.82018e-06	1.87003e-05	1.24019e-05	1.83362e-05	1.50305e-05	8.44857e-06	9.90607e-06	9.82241e-06	1.04982e-05	5.35167e-05	1.56449e-05	1.33059e-05	1.93814e-05	1.5836e-05	1.43036e-05	1.08801e-05	9.90861e-06	7.68107e-06	1.5602e-05	9.5411e-06	1.21932e-05	9.05757e-06	1.34466e-05	2.80598e-05	1.27742e-05	8.86666e-06	5.27488e-06	8.00083e-06	7.66002e-06	8.27052e-06	1.00997e-05	5.55812e-06	6.21613e-06	1.08519e-05	6.77681e-06	5.76427e-06	9.97485e-06	1.49406e-05
Sox30	3.11938e-05	3.14233e-05	3.81822e-05	2.49745e-05	0.000139953	5.43905e-05	3.72205e-05	3.98591e-05	3.96984e-05	2.1074e-05	2.02091e-05	2.80472e-05	6.64535e-05	2.12175e-05	3.59768e-05	3.58087e-05	3.55186e-05	5.31289e-05	3.39712e-05	2.41171e-05	4.04247e-05	2.24852e-05	4.53491e-05	7.75193e-05	2.0029e-05	0.000128223	3.5953e-05	2.79458e-05	1.39202e-05	4.84392e-05	2.52469e-05	2.57558e-05	1.82344e-05	2.46634e-05	2.96091e-05	1.96479e-05	3.94995e-05	1.96771e-05	2.91841e-05	2.40647e-05	5.68332e-05	2.58218e-05	3.80964e-05	2.20025e-05	2.84575e-05	1.7545e-05	2.8299e-05	3.61283e-05	2.23158e-05
Pgr	7.20017e-05	0.000242224	9.92855e-05	7.29193e-05	0.000282537	0.000123735	9.21835e-05	4.14106e-05	8.58894e-05	7.88699e-05	6.26755e-05	6.82723e-05	6.45535e-05	5.79817e-05	8.37784e-05	0.000181981	0.000118498	7.43488e-05	0.000100961	0.000231018	6.15722e-05	6.67479e-05	0.000113646	0.000162787	4.31399e-05	0.000335586	9.31887e-05	8.36984e-05	8.06501e-05	8.10394e-05	6.1291e-05	8.63562e-05	6.10683e-05	6.51395e-05	5.30484e-05	7.03051e-05	9.07637e-05	7.77767e-05	7.53848e-05	8.80545e-05	0.000204333	8.60989e-05	6.49809e-05	9.20524e-05	5.36532e-05	0.000113541	6.62537e-05	8.50074e-05	5.22098e-05
Mecp2	0.00176012	0.00156791	0.00169425	0.00156965	0.00210016	0.00293508	0.00193344	0.00241863	0.00202085	0.00179335	0.00152745	0.00246473	0.00239526	0.00207473	0.00200546	0.00219469	0.00257867	0.00230311	0.00231317	0.00170413	0.00233596	0.0018053	0.00210844	0.0013001	0.00142174	0.00304363	0.00300783	0.00261628	0.00233733	0.0023026	0.00188312	0.00276666	0.00187102	0.00195592	0.00211533	0.00255924	0.00183207	0.00209436	0.00355898	0.00233656	0.00556812	0.00273182	0.00305975	0.00203206	0.00231496	0.00222106	0.00229943	0.00179239	0.00211894
Cdx2	5.8359e-05	5.38914e-05	9.69339e-05	5.88633e-05	7.04333e-05	6.05973e-05	7.95257e-05	5.2323e-05	8.12395e-05	3.85153e-05	4.9157e-05	2.72112e-05	6.1285e-05	5.91822e-05	7.76197e-05	6.86614e-05	5.81704e-05	5.13227e-05	3.5143e-05	3.46075e-05	7.82496e-05	5.75089e-05	6.04719e-05	5.21713e-05	6.93529e-05	8.91571e-05	4.70423e-05	3.55251e-05	9.2775e-05	3.87078e-05	4.37511e-05	5.83885e-05	4.78098e-05	4.76751e-05	8.7444e-05	9.7929e-05	4.14924e-05	3.99709e-05	0.000337037	4.08944e-05	3.69592e-05	5.8271e-05	6.40656e-05	5.95654e-05	4.20366e-05	7.30817e-05	4.77998e-05	8.52653e-05	4.44103e-05
Rxrg	0.000121538	0.000127306	0.000154184	9.4478e-05	0.000119696	0.000124874	0.000241918	0.000122636	0.00018287	0.000154354	0.000104549	0.000121154	0.000107475	0.000135374	0.000133212	0.000394665	0.000148131	0.000190157	0.000153523	0.000125937	0.000186948	0.000122245	0.000161704	0.000216712	0.000196701	0.00035124	0.000138668	0.000125123	0.000117314	0.000143455	0.000137401	0.000174621	0.00427299	0.000130484	0.000136569	0.000512998	0.000174507	0.000132578	0.000131835	0.000224561	0.000136562	0.000144818	0.000118034	0.000138194	0.000173634	0.000312449	0.000117248	0.000756088	0.000113638
Irf8	0.000626325	0.00142623	0.00205558	0.0104287	0.00488722	0.00519069	0.0411703	0.0495386	0.00669167	0.0027606	0.00657391	0.00212913	0.0128566	0.00892805	0.0181723	0.0180687	0.00953996	0.01272	0.014193	0.0178892	0.0140567	0.020602	0.0129113	0.0104341	0.0105918	0.01155	0.0129956	0.01699	0.0165207	0.0149733	0.0179329	0.00932076	0.000831403	0.00269425	0.00333052	0.0019045	0.01336	0.0174486	0.00702462	0.00786235	0.0125973	0.0097666	0.00233997	0.00163452	0.0016004	0.00156481	0.00139701	0.00140946	0.00257134
Gli1	0.000117376	0.000149672	0.000123379	9.56729e-05	0.000154232	0.000115762	0.000146695	0.000211793	0.000121062	0.000123853	0.000194555	8.9428e-05	0.0001342	0.000109692	0.000100331	0.000145792	0.000182648	0.00013593	0.000183275	9.62853e-05	0.000123112	0.000143763	0.000126461	0.000140302	0.000106022	0.000190824	0.000158724	9.12565e-05	0.000112522	0.000131988	0.000135037	0.000140004	0.000117364	0.000113379	0.000257898	8.3081e-05	0.000236639	0.000103082	0.000165113	0.000310515	0.000515061	0.000191875	8.98856e-05	0.000346138	0.000355965	0.000128716	0.000211277	0.000148311	8.29575e-05
Zbtb1	0.000118785	0.000201882	0.000322824	0.000112734	0.000277792	0.000256433	0.000173027	0.000181771	0.000208159	9.28576e-05	0.000108765	8.36842e-05	0.00013953	0.000133981	0.000262251	0.000345095	0.000246529	0.000310293	0.000179154	0.000136809	0.000228462	0.000409001	0.000200946	0.000191469	0.000146016	0.00020996	0.000200367	0.000239696	0.000613826	0.000215503	0.000305833	0.000126127	0.000202671	0.000195565	0.000119533	0.000287247	0.000189529	0.000329773	0.000264593	0.000178067	0.000289549	0.000165969	0.000413573	0.00044175	0.000417576	0.000447918	0.000304387	0.000433812	0.000262389
Zscan4b	8.59661e-05	6.79129e-05	0.0102929	6.26104e-05	9.52504e-05	7.99798e-05	9.62853e-05	8.33279e-05	9.68708e-05	5.35202e-05	5.86114e-05	6.4124e-05	0.000125523	4.65142e-05	8.53865e-05	8.09719e-05	0.000132646	7.26977e-05	0.000108124	8.09155e-05	0.000123271	0.000160039	8.54058e-05	9.72656e-05	9.26296e-05	0.000150379	9.09408e-05	8.82833e-05	0.000175773	0.000108024	0.000361691	0.000124553	7.1364e-05	5.3324e-05	8.29267e-05	6.4812e-05	0.000103466	7.05478e-05	6.68444e-05	0.000134848	6.34421e-05	6.38683e-05	8.37058e-05	8.89262e-05	5.52323e-05	7.18147e-05	7.76874e-05	0.000125927	0.000109912
Zfp771	0.000743862	0.000735161	0.000757067	0.00101656	0.00299165	0.000218997	0.000508475	0.000450864	0.000392349	0.000398578	0.000258006	0.000248979	0.000375535	0.000427808	0.000912683	0.00183585	0.000819841	0.000584089	0.000984475	0.000760036	0.00143838	0.000785839	0.000435311	0.00120605	0.000850038	0.00130782	0.00104016	0.000616449	0.000528954	0.000437171	0.000581485	0.00100814	0.000439578	0.000492419	0.000577151	0.000377092	0.000681071	0.000638358	0.000862432	0.000715624	0.000898914	0.000989007	0.000398392	0.00065387	0.000653156	0.000599649	0.000427797	0.000711366	0.000594602
Atf6	0.000194774	0.000232581	0.000202057	0.000300094	0.00031628	0.000475373	0.000373468	0.000452736	0.000302588	0.000202618	0.000334242	0.000319606	0.000477925	0.000379546	0.000841463	0.00049244	0.00127936	0.000476317	0.000361538	0.000478707	0.000397619	0.000382554	0.000564562	0.00103161	0.000473992	0.000831321	0.000417895	0.000686976	0.000551111	0.000472467	0.000466583	0.000407078	0.000451112	0.000686462	0.000488266	0.00056573	0.000650837	0.000440266	0.000514443	0.000511607	0.000281832	0.000451462	0.000285557	0.000346149	0.000339146	0.000350288	0.000289928	0.000435747	0.0004211
Msx3	0.000106079	4.26835e-05	3.85141e-05	2.64418e-05	4.35752e-05	5.65306e-05	7.12189e-05	3.30624e-05	6.16657e-05	4.15242e-05	3.52405e-05	3.66399e-05	4.54307e-05	5.94174e-05	4.91156e-05	5.43362e-05	4.03837e-05	2.95436e-05	3.74329e-05	3.17374e-05	6.06847e-05	8.55444e-05	7.13586e-05	3.93288e-05	6.35801e-05	7.61639e-05	3.35273e-05	3.68893e-05	4.47811e-05	3.26789e-05	3.18904e-05	5.99087e-05	4.01424e-05	3.64815e-05	4.49959e-05	4.55956e-05	3.05009e-05	5.31561e-05	5.04876e-05	4.78836e-05	3.62357e-05	7.18635e-05	7.73686e-05	4.79502e-05	3.37767e-05	3.7951e-05	3.85648e-05	3.73553e-05	3.79019e-05
Ppard	0.000150732	0.000118007	0.000134691	0.000131292	0.000184736	0.000346051	0.000128547	0.000266595	0.00037174	0.000171829	0.000218693	0.000396283	0.000217042	0.000515826	0.000292149	0.000184577	8.94691e-05	0.000223611	0.000151148	0.000399141	0.000271124	0.000120898	0.00016572	0.000362092	0.000102144	0.000868083	0.000137215	0.00020457	0.000148282	0.000312797	0.000137895	0.000208651	0.000277287	0.000204996	0.00030408	0.000424032	0.00029301	0.000197976	0.000365482	0.000200237	0.000380998	0.000205962	0.000155881	0.00019617	0.000186334	0.00024879	0.000236042	0.000153034	0.00022873
Emx2	1.04588e-05	1.97491e-05	9.7276e-06	9.34834e-06	9.01742e-06	1.39672e-05	1.68515e-05	1.59244e-05	1.60612e-05	1.93288e-05	6.73601e-06	1.16471e-05	4.13757e-05	1.65086e-05	1.31528e-05	1.52304e-05	1.02461e-05	1.34446e-05	7.44755e-06	1.34291e-05	5.02252e-05	3.43874e-05	1.65623e-05	1.70207e-05	1.48369e-05	2.17096e-05	7.82625e-06	1.15136e-05	8.50006e-06	1.2438e-05	2.34742e-05	8.28503e-06	1.18787e-05	1.88889e-05	1.45143e-05	1.86346e-05	1.00124e-05	1.23963e-05	9.70653e-06	1.21357e-05	1.14954e-05	1.20479e-05	6.54552e-06	7.72991e-06	1.51146e-05	9.10262e-06	9.92367e-06	1.26044e-05	1.73085e-05
Hoxd9	0.000130305	5.07903e-05	7.65511e-05	2.9528e-05	4.10013e-05	5.90942e-05	5.39794e-05	4.86651e-05	6.4167e-05	3.88534e-05	5.42354e-05	3.24302e-05	6.21156e-05	4.99619e-05	5.16014e-05	4.20235e-05	3.98637e-05	3.92498e-05	2.85384e-05	2.52915e-05	3.85718e-05	5.19565e-05	4.61188e-05	4.74478e-05	7.31116e-05	6.81641e-05	3.4507e-05	3.08127e-05	3.70868e-05	3.32939e-05	2.90522e-05	4.62776e-05	4.92457e-05	4.13624e-05	4.98805e-05	3.93262e-05	3.34048e-05	5.28735e-05	0.000229263	3.69088e-05	3.45161e-05	4.67163e-05	4.20959e-05	9.53513e-05	6.52027e-05	5.89942e-05	3.70768e-05	3.56699e-05	3.46122e-05
Meox1	1.688e-05	1.79626e-05	1.40844e-05	2.31397e-05	1.74174e-05	1.6673e-05	2.2975e-05	1.89755e-05	2.47507e-05	3.61801e-05	1.09036e-05	1.62422e-05	4.54927e-05	1.91531e-05	1.78681e-05	2.06122e-05	1.11219e-05	2.94383e-05	1.42555e-05	1.26853e-05	1.89151e-05	1.86723e-05	2.93101e-05	2.66613e-05	1.80162e-05	2.23664e-05	1.71873e-05	1.4495e-05	7.53747e-06	1.55934e-05	3.94705e-05	1.97837e-05	1.43138e-05	0.000104739	1.27878e-05	1.90554e-05	2.22521e-05	2.82074e-05	1.69831e-05	2.14909e-05	1.95253e-05	1.42605e-05	1.62754e-05	1.34116e-05	3.42662e-05	1.51454e-05	2.13782e-05	1.26629e-05	3.20164e-05
Fli1	0.0175141	0.0133467	0.0115096	0.0105651	0.0125528	0.00608821	0.00377018	0.00690616	0.0101332	0.014802	0.0114748	0.00760823	0.00998633	0.0064193	0.0124947	0.00815819	0.011047	0.0146655	0.0168947	0.0110706	0.011831	0.00910309	0.0110357	0.01194	0.0101197	0.0111165	0.0160293	0.0123372	0.0149263	0.0152878	0.014138	0.0130456	0.00862494	0.00963317	0.0101594	0.010568	0.0147472	0.0143497	0.0125163	0.0177318	0.0133122	0.0146703	0.0121531	0.0111562	0.0109889	0.010962	0.0114265	0.0113729	0.012825
Sox6	0.000737606	0.000547949	0.000727135	0.000270331	0.000484247	0.000147834	0.000108364	9.79873e-05	0.000257365	0.000136701	6.93565e-05	0.000177918	9.91168e-05	9.40477e-05	0.000119211	9.37022e-05	9.43e-05	7.30899e-05	7.02949e-05	6.25106e-05	9.80941e-05	7.66469e-05	7.64299e-05	0.000143187	0.000271591	0.000118121	6.37938e-05	6.17842e-05	4.86769e-05	6.19888e-05	7.79576e-05	6.06067e-05	7.72072e-05	8.99917e-05	6.1048e-05	9.0262e-05	0.000229749	0.00037457	0.000234986	0.000262868	6.55222e-05	0.000149641	7.5638e-05	0.000125556	0.000129549	7.69298e-05	8.4393e-05	6.83035e-05	5.35397e-05
Foxo6	2.76912e-05	2.92899e-05	3.52229e-05	1.93695e-05	2.78317e-05	2.53618e-05	9.58852e-05	2.87022e-05	3.78121e-05	3.99123e-05	4.21245e-05	2.90102e-05	3.51754e-05	3.599e-05	2.38895e-05	2.66126e-05	3.04149e-05	2.66374e-05	2.52001e-05	2.1022e-05	8.67551e-05	4.1576e-05	3.52591e-05	5.1323e-05	3.38318e-05	5.70469e-05	1.94439e-05	1.68183e-05	2.19263e-05	2.48002e-05	2.38741e-05	2.54722e-05	2.30399e-05	2.13951e-05	4.20088e-05	3.45852e-05	2.74509e-05	2.56965e-05	2.92285e-05	2.92092e-05	3.77869e-05	3.18355e-05	2.89159e-05	2.86351e-05	2.98766e-05	2.29989e-05	1.76083e-05	3.36884e-05	6.26046e-05
Zfp691	0.000361288	0.000393332	0.000330974	0.000209371	0.00051716	8.8588e-05	0.000118868	0.000547572	0.000345102	0.000485784	0.000147287	0.000255611	0.000173699	0.000123424	0.00011008	0.000474964	0.000284649	0.000352532	0.000487399	0.000214066	0.000239748	0.000438113	0.000445415	0.000236848	0.000316493	0.000493473	0.00024413	0.000263784	0.000217853	0.000135268	0.00164778	0.000505855	0.000183801	0.000308233	0.000453375	0.000295302	0.000246277	0.000540782	0.000262243	0.000294101	0.000211421	0.000287125	0.000210847	0.000247625	0.000520676	0.000418962	0.000410336	0.000145989	0.000286504
Nhlh2	9.90518e-05	7.45229e-05	9.5455e-05	0.000117658	0.000107657	8.99055e-05	0.000139435	0.000168496	0.000151286	0.000124029	0.000107787	8.25642e-05	0.000152848	0.000131269	0.00020261	0.00015649	0.000195413	9.93949e-05	9.30243e-05	0.000120552	0.000151097	0.000111595	0.000126853	0.000198434	0.000267732	0.000302171	9.43745e-05	9.44765e-05	0.000110994	0.000114229	0.00012691	0.000152919	0.000102816	0.000124046	9.91523e-05	9.38198e-05	0.000116536	0.000206309	9.5573e-05	0.00010415	8.07776e-05	0.000101386	9.79757e-05	8.78783e-05	7.23167e-05	0.000118062	0.000145155	0.000103654	6.87979e-05
Barhl1	4.70653e-05	0.00010057	6.33068e-05	0.000231437	4.821e-05	0.000100501	7.27586e-05	3.76406e-05	6.55876e-05	4.13726e-05	2.96077e-05	3.03359e-05	7.55439e-05	4.52224e-05	5.00828e-05	4.48969e-05	4.59157e-05	4.14722e-05	4.16276e-05	4.39859e-05	5.82396e-05	0.000163776	9.27158e-05	4.90199e-05	0.000221875	6.46945e-05	4.93433e-05	4.86518e-05	3.74411e-05	4.20879e-05	3.94041e-05	9.19013e-05	3.995e-05	3.30645e-05	3.96535e-05	4.36655e-05	2.721e-05	4.63333e-05	0.000160069	4.04911e-05	2.93791e-05	3.55317e-05	5.64381e-05	4.36691e-05	3.67089e-05	5.86013e-05	2.7205e-05	3.81118e-05	3.44579e-05
Dmrtc2	1.66705e-05	2.17717e-05	1.69612e-05	1.40437e-05	1.60064e-05	1.31849e-05	1.55833e-05	1.34121e-05	1.72724e-05	9.20614e-06	1.52218e-05	1.05854e-05	1.41944e-05	1.06309e-05	1.42838e-05	1.21263e-05	1.50076e-05	7.41964e-06	8.64042e-06	1.07249e-05	1.83835e-05	1.60407e-05	2.00418e-05	6.94672e-05	1.09629e-05	5.74628e-05	1.46248e-05	8.74492e-06	3.06452e-06	9.21983e-06	2.58617e-05	8.36373e-06	1.34558e-05	1.5591e-05	1.22147e-05	8.41561e-06	1.60859e-05	5.11043e-05	1.90892e-05	1.32393e-05	1.2188e-05	1.1272e-05	1.03392e-05	1.16581e-05	1.017e-05	1.3403e-05	1.08943e-05	2.49453e-05	1.95178e-05
Zfp174	0.000161639	0.000210695	9.54562e-05	0.000105323	9.82606e-05	0.000163355	5.58381e-05	0.000100451	0.000125463	0.000121204	0.00020519	0.000147569	0.000110737	6.95198e-05	6.59459e-05	9.63958e-05	5.77804e-05	0.000117073	0.000299004	8.58686e-05	6.1935e-05	0.000139034	0.000146493	0.000175619	0.000145024	0.000109069	0.000107363	0.000144672	8.52662e-05	0.000137564	0.000135446	0.000153221	6.19002e-05	0.000122659	0.000163157	7.31722e-05	0.000137277	0.00020718	0.00015314	0.00012239	0.000242417	0.000128906	0.000111875	0.000109614	6.68459e-05	6.03373e-05	0.000173175	0.000115419	4.93965e-05
Zkscan6	0.00122535	0.000877739	0.00140047	0.000616005	0.0010456	0.00130593	0.00103403	0.00126131	0.00116659	0.00159082	0.00187167	0.00114744	0.00103893	0.000892884	0.000953432	0.00109856	0.000729553	0.00104893	0.00100268	0.000973365	0.000924573	0.000827605	0.00103524	0.00101765	0.00102168	0.0010287	0.00129482	0.00104271	0.000959732	0.00111527	0.000901688	0.00115058	0.0010781	0.00128863	0.000841259	0.000915924	0.00186574	0.00183789	0.00151117	0.00171734	0.000781604	0.00210888	0.00131322	0.000858378	0.00189923	0.000727546	0.0010315	0.000940034	0.00154841
Ovol2	1.26836e-05	4.07368e-05	1.43525e-05	3.76987e-06	9.58493e-06	1.04479e-05	3.30103e-05	7.73944e-06	1.22279e-05	8.05109e-06	4.29343e-06	7.98589e-06	7.14597e-06	4.80644e-06	1.37637e-05	6.38441e-06	1.15127e-05	1.63454e-05	8.35425e-06	4.782e-06	1.00194e-05	9.00668e-06	8.6303e-06	1.62238e-05	2.58533e-05	8.89732e-06	4.69176e-06	4.14149e-06	5.33753e-06	9.12232e-06	4.79476e-06	3.69597e-05	7.31706e-06	5.86189e-06	6.90918e-06	6.78881e-06	1.6086e-05	6.15978e-06	7.65311e-06	6.94064e-06	7.04114e-06	1.52306e-05	1.20936e-05	3.82779e-05	4.59521e-06	1.0715e-05	7.76427e-06	8.40456e-06	1.07411e-05
Sohlh2	4.47534e-05	3.45563e-05	3.7472e-05	4.94979e-05	4.62113e-05	8.75137e-05	5.34256e-05	5.39572e-05	5.06541e-05	5.1095e-05	2.89965e-05	3.86802e-05	4.03758e-05	4.83098e-05	0.000108957	5.16617e-05	5.93595e-05	5.26228e-05	4.24603e-05	4.11338e-05	6.88406e-05	6.71441e-05	4.2441e-05	6.46241e-05	5.02366e-05	8.83095e-05	5.68743e-05	4.49617e-05	4.67798e-05	4.66462e-05	4.17272e-05	3.48385e-05	3.14968e-05	3.17421e-05	4.55251e-05	4.43637e-05	5.15214e-05	4.06633e-05	6.75203e-05	5.06123e-05	4.68489e-05	5.48448e-05	4.44897e-05	5.04381e-05	3.6294e-05	5.69805e-05	7.6254e-05	4.38816e-05	2.64397e-05
Tbx15	2.22804e-05	1.6842e-05	1.78698e-05	1.4488e-05	5.10413e-05	1.6499e-05	1.97246e-05	2.41941e-05	1.26259e-05	2.13133e-05	1.63707e-05	5.80949e-05	1.85867e-05	6.56208e-05	3.04428e-05	3.26422e-05	1.88976e-05	1.73167e-05	1.48451e-05	1.24615e-05	5.30489e-05	1.73698e-05	1.91535e-05	2.77353e-05	2.78327e-05	4.04107e-05	1.25958e-05	1.55952e-05	1.24487e-05	1.45515e-05	9.93658e-06	4.62457e-05	1.96992e-05	9.26449e-06	8.64455e-06	1.59788e-05	1.88001e-05	3.34132e-05	2.65263e-05	1.81147e-05	1.68683e-05	2.20978e-05	1.06788e-05	1.9498e-05	1.76611e-05	7.84132e-06	1.08688e-05	1.50604e-05	2.56011e-05
Elf5	0.000566909	0.000568724	0.000524972	0.000537438	0.000648194	0.000944357	0.000839704	0.000522336	0.000703133	0.000710121	0.000570378	0.000470654	0.000662738	0.000556031	0.00062442	0.000573922	0.00059623	0.000465757	0.000514066	0.000483066	0.00190522	0.000542539	0.000590305	0.000703264	0.000559765	0.0010552	0.000567542	0.000530862	0.000536047	0.000505348	0.000491154	0.000626563	0.000601724	0.000320148	0.000357124	0.000374883	0.000470732	0.000733179	0.000408535	0.000559851	0.000376932	0.000460936	0.000415119	0.00041426	0.000477244	0.000737244	0.000420708	0.000383981	0.000353633
Esr2	0.000123584	0.000146843	0.000222274	9.44648e-05	9.85109e-05	0.000160446	0.000614966	8.54636e-05	0.00016366	0.000177104	9.01765e-05	0.000130787	0.0001301	0.000305241	0.000130789	0.000136547	0.000128451	0.000113391	0.000106608	0.000141547	0.00109748	0.000290372	0.000168646	0.000189516	0.000209102	0.000233479	0.000148585	0.000111577	0.000119173	0.000120719	0.000110759	0.000170423	0.000218791	0.000153149	0.000144127	0.000138462	0.000122126	0.000128038	0.000128376	0.000112894	0.000133955	0.000120463	0.000145791	0.00011416	0.000232662	8.39407e-05	0.000106273	9.73207e-05	0.000147779
Hoxd10	2.92409e-05	1.92911e-05	5.79929e-05	3.47087e-05	4.02663e-05	3.35596e-05	4.08245e-05	2.77924e-05	4.47432e-05	1.72871e-05	3.46372e-05	1.35133e-05	3.61042e-05	0.000136729	4.95267e-05	4.19733e-05	3.81117e-05	3.70174e-05	1.64036e-05	2.23575e-05	4.81621e-05	3.40605e-05	2.20846e-05	3.52374e-05	4.24099e-05	5.54273e-05	2.73394e-05	1.9985e-05	2.0469e-05	2.17362e-05	2.17968e-05	3.66286e-05	2.23323e-05	2.59742e-05	2.11104e-05	6.01177e-05	2.84021e-05	3.17657e-05	0.00026981	2.87143e-05	2.44867e-05	3.10573e-05	5.70696e-05	3.89295e-05	2.53736e-05	3.2118e-05	2.93478e-05	4.99849e-05	3.44719e-05
Vsx1	2.94312e-05	3.7977e-05	3.03028e-05	2.8442e-05	3.58584e-05	4.36691e-05	6.07086e-05	3.9987e-05	3.44293e-05	3.59347e-05	2.02376e-05	6.96028e-05	7.14536e-05	3.48834e-05	3.94948e-05	4.38235e-05	4.62804e-05	2.15541e-05	2.71496e-05	2.29366e-05	3.86024e-05	6.24537e-05	4.89027e-05	3.96491e-05	4.48956e-05	5.53983e-05	2.47822e-05	2.97962e-05	3.19652e-05	2.68957e-05	2.46302e-05	3.20437e-05	2.583e-05	3.01501e-05	3.67017e-05	4.14986e-05	2.08749e-05	3.13602e-05	4.01044e-05	0.000102223	2.75059e-05	2.85654e-05	3.23405e-05	3.5169e-05	3.17636e-05	2.51168e-05	3.07245e-05	2.88887e-05	7.39428e-05
Myb	0.00217754	0.00302287	0.00243131	0.00202007	0.00235952	0.00021629	0.00109224	0.000633238	9.62842e-05	0.000870954	0.000667065	0.0002018	7.74448e-05	7.40541e-05	0.00411931	0.00373544	0.00720519	0.000287194	0.000477921	0.00548346	0.000476691	0.000455704	0.000356384	0.000321927	0.00193966	0.000302878	0.000288388	0.000468937	0.000595673	0.0004862	0.000444956	8.2635e-05	0.00012196	5.45934e-05	5.64241e-05	0.000180803	0.000791978	0.00106298	0.00078784	0.000548494	0.000321844	0.000227416	0.00186692	0.00158617	0.000723673	0.00221824	0.000495656	0.00242789	0.000299667
Nr6a1	0.000108899	0.000160857	0.000138905	0.000146372	8.00201e-05	0.000117153	0.00032293	8.40743e-05	0.00016057	9.44558e-05	8.05954e-05	4.63611e-05	7.0203e-05	0.000104951	7.03734e-05	7.63545e-05	7.91224e-05	0.000103837	5.48316e-05	8.6811e-05	0.000200203	0.000156737	0.00011408	0.000247551	0.000139048	0.000170244	4.7085e-05	5.68322e-05	0.000132195	9.50245e-05	0.000121365	0.000203131	4.53683e-05	0.00011568	6.9762e-05	6.55456e-05	0.000204826	8.2488e-05	0.00024027	9.28029e-05	0.000234423	4.25492e-05	0.000148181	3.97006e-05	0.00012017	0.000161575	0.000107426	0.000136522	0.000160414
Hand1	8.95824e-05	7.72536e-05	0.000107946	8.93098e-05	9.18483e-05	7.46748e-05	9.79614e-05	0.000101363	0.000139723	0.000113397	7.61229e-05	7.33709e-05	9.33992e-05	6.83437e-05	0.000130183	0.000111395	0.000132934	0.000108068	0.000121957	0.000100694	9.55965e-05	9.91061e-05	0.000140011	0.000142711	0.000140722	0.000163218	0.000107507	9.56833e-05	8.68284e-05	0.000123041	0.000103778	0.00012446	7.87106e-05	0.000113965	9.35707e-05	9.16433e-05	9.34188e-05	0.000151929	8.47805e-05	8.91154e-05	8.06719e-05	8.91059e-05	8.36432e-05	9.60333e-05	0.000110591	0.000104081	9.10609e-05	9.223e-05	8.93158e-05
Tfdp2	0.00275983	0.00190252	0.00205937	0.00210606	0.00209687	0.00105763	0.000960519	0.00105015	0.000893425	0.000487113	0.000654835	0.000456404	0.000784026	0.000726822	0.00166571	0.00189771	0.00231836	0.000964735	0.00110865	0.00122757	0.00065916	0.00107364	0.00103785	0.00165958	0.00131299	0.0013518	0.000936	0.00087114	0.00104071	0.00088456	0.00129001	0.00110314	0.00103708	0.00138692	0.000913	0.00154921	0.00180382	0.00131817	0.00378416	0.00136165	0.00130968	0.00118429	0.00161708	0.00125339	0.0013094	0.00210554	0.00151994	0.00187342	0.00134703
Lin28a	0.000141772	3.48397e-05	3.2276e-05	3.53676e-05	4.33858e-05	4.10315e-05	3.4898e-05	3.35423e-05	4.73134e-05	0.000631335	0.000319026	8.90107e-05	3.50786e-05	2.8226e-05	4.00979e-05	2.7833e-05	4.06889e-05	3.35376e-05	2.59692e-05	3.03464e-05	3.34638e-05	2.95894e-05	3.39925e-05	4.80751e-05	3.90356e-05	6.91779e-05	2.58686e-05	2.36484e-05	3.16849e-05	3.11732e-05	1.98992e-05	5.33305e-05	2.7638e-05	0.000213432	4.63628e-05	3.8923e-05	3.36808e-05	5.25325e-05	4.9383e-05	2.99317e-05	0.000185513	3.95274e-05	2.9516e-05	2.90388e-05	3.67179e-05	4.65039e-05	4.14561e-05	3.42744e-05	4.31314e-05
Zfp260	0.00551567	0.00446725	0.00472213	0.00437096	0.00482047	0.00236261	0.00283235	0.00454501	0.00426568	0.0028444	0.0017065	0.00204637	0.00353952	0.0025962	0.00778563	0.00433533	0.00393157	0.00451699	0.00308443	0.00428831	0.00387309	0.00346018	0.00404294	0.00524229	0.00408012	0.00590995	0.00442029	0.00349472	0.00524968	0.00449042	0.00324787	0.00436145	0.00265602	0.00286	0.00272006	0.00312084	0.00382236	0.00470652	0.00437459	0.00445898	0.00558226	0.0037768	0.00540384	0.00541274	0.00542332	0.00560263	0.00598241	0.00615874	0.00427677
Cphx3	0.000102211	9.4607e-05	9.20659e-05	6.25501e-05	7.03928e-05	9.1444e-05	8.45329e-05	8.03333e-05	7.13552e-05	6.33652e-05	5.56821e-05	4.78962e-05	6.99423e-05	6.02735e-05	6.68583e-05	5.96715e-05	7.88327e-05	8.71244e-05	9.35192e-05	6.5407e-05	0.000131148	9.56963e-05	8.39429e-05	0.000113435	0.000107548	0.000111288	6.629e-05	6.99097e-05	6.2053e-05	7.68781e-05	8.01469e-05	9.22354e-05	6.96609e-05	6.19398e-05	8.6472e-05	9.00111e-05	6.81265e-05	0.000281627	8.8818e-05	8.56575e-05	5.51356e-05	7.68437e-05	6.35471e-05	8.5058e-05	0.000117176	0.000101506	0.000231121	6.72228e-05	8.55485e-05
Npas2	8.02156e-05	0.000170708	0.000214379	8.26119e-05	0.000139587	0.000100097	0.000168885	0.00044314	0.000281189	7.0553e-05	5.8281e-05	5.77273e-05	7.48761e-05	6.78938e-05	8.99343e-05	9.86612e-05	8.31023e-05	7.44081e-05	8.04906e-05	7.08256e-05	0.000106059	9.84322e-05	9.19048e-05	0.000122176	9.55809e-05	0.000164622	8.48635e-05	6.70576e-05	6.73007e-05	9.55403e-05	7.10358e-05	6.67332e-05	0.000238887	0.000398836	0.000543926	0.000333022	7.58252e-05	8.09333e-05	6.92026e-05	6.88002e-05	7.12452e-05	8.9134e-05	7.49569e-05	0.000155889	0.000138391	8.28347e-05	0.000125616	0.00016276	0.000120741
Vdr	0.000750963	0.00106113	0.000688969	0.00053064	0.000572979	6.48098e-05	0.000135043	7.59714e-05	0.000119057	0.000155046	9.15784e-05	0.000114578	0.000328111	6.64816e-05	0.000659751	0.000434261	0.000248168	0.000109143	0.00011438	7.49079e-05	0.000108602	9.42324e-05	0.000120066	0.000155965	8.66062e-05	0.000140024	9.31327e-05	7.16875e-05	9.82829e-05	0.000109585	7.51179e-05	8.54845e-05	0.000144139	0.000394716	0.000540492	0.000500707	0.0001221	0.000118553	9.3582e-05	9.49168e-05	0.000207518	9.41679e-05	0.000207808	0.000286584	0.000156127	0.000509536	8.61681e-05	0.000619403	0.000401724
Zfp282	0.000350165	0.000489189	0.000541126	0.000388753	0.000379461	0.000277221	0.000400607	0.000244394	0.000392366	0.000212895	0.000312169	0.000157154	0.000391234	0.000355389	0.000584628	0.000535304	0.000411445	0.000219978	0.000352211	0.000243753	0.000355886	0.000397479	0.000337084	0.000149645	0.000222355	0.000215583	0.000356601	0.00030375	0.000279663	0.000370301	0.000367374	0.000300755	0.000238455	0.000245671	0.000262574	0.000336567	0.000254977	0.000322442	0.000282052	0.000225199	0.000264772	0.000217515	0.000214245	0.000359834	0.00030556	0.000281666	0.000321419	0.000248056	0.000388213
Zfp398	0.00264839	0.00293597	0.0040358	0.00254605	0.00338384	0.00269157	0.00346134	0.00480822	0.00209005	0.00121503	0.0015415	0.00071317	0.00313726	0.00205614	0.00328306	0.0029132	0.00249318	0.0029524	0.00257292	0.00357957	0.00285868	0.00264128	0.00296807	0.00251936	0.00230999	0.00195838	0.00341999	0.00535449	0.00343959	0.00341437	0.00572955	0.00288998	0.0025017	0.00210294	0.00320715	0.00279927	0.00293467	0.00241219	0.00233557	0.00342053	0.00270785	0.00306553	0.00456794	0.0035866	0.00421385	0.00256412	0.00302429	0.00351868	0.00313161
Pax9	2.48654e-05	1.61572e-05	2.66519e-05	8.81338e-06	1.15492e-05	2.40199e-05	1.65971e-05	2.56225e-05	2.8163e-05	4.02779e-05	9.0442e-06	1.07937e-05	1.98306e-05	1.65025e-05	1.7538e-05	1.47469e-05	4.03231e-05	3.2912e-05	6.82124e-05	4.22899e-05	4.45269e-05	6.4287e-05	3.25952e-05	2.18344e-05	2.5744e-05	1.65506e-05	2.74051e-05	4.62303e-05	3.96088e-05	3.21672e-05	5.22577e-05	3.72395e-05	1.44451e-05	2.40823e-05	2.61449e-05	4.33961e-05	4.83937e-05	1.76501e-05	1.91291e-05	1.05695e-05	1.80501e-05	1.34751e-05	1.17392e-05	1.08613e-05	5.092e-05	1.23724e-05	1.68845e-05	1.43422e-05	1.90813e-05
Foxk2	0.000249736	0.00032184	0.000276705	0.000238621	0.000236233	0.000394673	0.00067772	0.000211905	0.000308408	0.000222706	0.000238629	0.000135826	0.000272379	0.000274782	0.000283018	0.000278635	0.000454392	0.000129054	0.000190125	0.000195101	0.000761253	0.000538619	0.00032192	0.000326521	0.00180268	0.000225288	6.65163e-05	0.000117401	0.000240307	0.000178051	0.000249219	0.000156711	0.00025336	0.000312688	0.00046244	0.000288094	0.00025422	0.000340419	0.00034386	0.000333042	0.000350284	0.000217009	0.000297379	0.000245963	0.000668028	0.000287183	0.000253182	0.000236755	0.000357223
Nr5a2	0.000166249	0.000177215	0.000167124	0.00016912	0.000295788	0.00030871	0.000337759	0.000115961	0.000263023	0.000211598	0.000153606	0.000149674	0.000162805	0.00017114	0.000183582	0.000170782	0.000214469	0.000268958	0.00022746	0.00061829	0.000195589	0.000214893	0.000288021	0.000303949	0.000162637	0.000406004	0.000185417	0.000148521	0.000175019	0.000163924	0.000177175	0.00027179	0.00012935	0.000169771	0.000181577	0.000164935	0.000165846	0.000182208	0.000177533	0.000172398	0.000216315	0.000139048	0.000200299	0.000166253	0.000170646	0.000154812	0.000183846	0.000210528	0.000156406
Prdm1	0.000354897	0.000470241	0.000668533	0.00188777	0.000412085	0.000776335	0.000387082	0.000250907	0.000268749	0.000161506	0.000598815	0.000608517	0.00100018	0.000787989	0.000381242	0.000413196	0.000280185	0.00098659	0.000444111	0.000739707	0.000359153	0.000967138	0.00121999	0.00557748	0.00235472	0.00892932	0.000500266	0.000321235	0.000196191	0.000218626	0.000587192	0.000976923	0.001046	0.000650369	0.00138748	0.000713288	0.00302139	0.00311424	0.00235775	0.00215522	0.00335881	0.0027257	0.000444232	0.0001821	0.000447644	0.000138243	0.000452378	0.000276671	0.00120986
Tgif2	0.000562575	0.000515675	0.000528549	0.000508752	0.00113673	0.000437249	0.000372371	0.000383798	0.000111007	0.000179632	0.000348281	0.000303411	0.000125419	0.00013269	0.000550696	0.000670201	0.000573941	0.00049089	0.000419696	0.000276653	0.000609565	0.000211889	0.000373989	0.000295819	0.000336892	0.000617503	0.000477056	0.000516117	0.000646048	0.000416565	0.000782001	0.000327811	0.00070012	0.000196566	0.000132578	0.000165594	0.000280298	0.000289947	0.000289166	0.000276198	0.000324305	0.000589876	0.000489437	0.000659204	0.000471529	0.00038815	0.000285905	0.00062887	0.000216725
Pknox2	7.63998e-05	6.80001e-05	0.000118317	7.77887e-05	0.000151983	0.000168622	0.000173958	0.000116774	8.04522e-05	0.000289514	0.000485343	7.82093e-05	6.5679e-05	6.33074e-05	0.000128328	9.51388e-05	0.000149194	9.53186e-05	8.96977e-05	8.85967e-05	0.000158507	0.000109509	0.000121113	0.000220044	0.000196013	0.00021622	9.37317e-05	8.5149e-05	0.000134859	0.000184446	0.000394605	0.000120723	8.65745e-05	0.000163019	8.578e-05	0.000114861	0.000343015	0.0001338	9.59038e-05	0.000225444	8.91924e-05	0.000129598	0.000213682	0.000123681	0.000387797	7.8844e-05	9.12553e-05	9.13299e-05	8.05217e-05
Olig3	1.09126e-05	1.18877e-05	9.48845e-06	1.10465e-05	1.26793e-05	6.05585e-06	1.01214e-05	7.82012e-06	1.24082e-05	8.37997e-06	9.61916e-06	5.40383e-06	1.42072e-05	7.27911e-06	7.43724e-06	1.1351e-05	8.69262e-06	1.20454e-05	8.09606e-06	4.83842e-06	9.83173e-06	1.14535e-05	7.90683e-06	1.18919e-05	1.30796e-05	5.31318e-05	1.34493e-05	1.03839e-05	5.0853e-06	8.63561e-06	7.81853e-06	8.88994e-06	7.333e-06	1.41963e-05	6.5062e-06	7.05424e-06	8.66999e-06	6.99658e-06	4.99838e-06	5.87738e-06	7.70722e-06	7.54662e-06	2.38318e-05	7.66579e-06	7.03731e-06	5.98484e-06	1.65215e-05	1.31555e-05	1.09454e-05
Foxn1	1.71794e-05	3.50107e-05	1.52414e-05	1.71312e-05	2.21363e-05	8.70294e-06	1.58637e-05	1.0186e-05	1.94425e-05	2.41192e-05	2.13399e-05	2.05745e-05	8.08559e-06	1.02091e-05	4.81045e-05	1.11351e-05	1.21401e-05	2.45273e-05	4.33311e-05	1.36836e-05	1.00657e-05	2.23077e-05	1.95342e-05	2.50014e-05	2.32674e-05	3.49765e-05	1.45062e-05	7.91608e-06	1.36498e-05	2.62983e-05	1.61944e-05	1.22503e-05	1.83089e-05	1.76933e-05	1.6886e-05	1.96306e-05	1.51943e-05	4.32022e-05	1.54279e-05	1.57549e-05	1.51651e-05	9.95399e-05	1.23599e-05	1.64796e-05	2.15827e-05	2.27892e-05	1.81108e-05	2.51326e-05	1.71266e-05
Otx1	3.74668e-05	5.78911e-05	2.03443e-05	1.26037e-05	1.88878e-05	3.56485e-05	2.78398e-05	3.45347e-05	3.88097e-05	2.25133e-05	1.61879e-05	2.09008e-05	2.40634e-05	0.000415515	4.26675e-05	3.85202e-05	3.1295e-05	4.9822e-05	2.8359e-05	2.63223e-05	6.97129e-05	7.22566e-05	3.61511e-05	2.41761e-05	1.51858e-05	2.6335e-05	2.60999e-05	8.133e-05	2.25674e-05	2.85896e-05	7.95761e-05	1.85464e-05	2.82623e-05	2.43836e-05	1.61581e-05	3.08949e-05	8.60872e-06	3.16866e-05	9.37648e-06	1.54844e-05	9.1589e-06	1.32054e-05	1.79155e-05	5.06901e-05	1.43446e-05	2.35281e-05	5.21829e-05	2.31469e-05	2.5778e-05
Zfp13	1.66533e-05	1.34926e-05	1.43755e-05	7.47464e-06	5.80892e-06	3.83621e-06	3.74743e-06	4.97675e-06	9.35988e-06	6.61792e-06	6.259e-06	7.84541e-06	1.18757e-05	9.04185e-06	1.28002e-05	6.58978e-06	6.29576e-06	1.38462e-05	7.83849e-06	1.02184e-05	6.52775e-06	4.89809e-06	1.22944e-05	9.5598e-06	9.23705e-06	7.77545e-06	1.05991e-05	4.82462e-06	6.59922e-06	6.49824e-06	6.52317e-06	9.70032e-06	1.28473e-05	1.08868e-05	5.31819e-06	1.0909e-05	6.19262e-06	7.37242e-06	6.06837e-06	2.25013e-05	6.69561e-06	8.57669e-06	2.50647e-06	4.29332e-06	2.93889e-06	1.13034e-05	6.95038e-06	2.51514e-06	1.31326e-05
Dmbx1	1.49302e-05	3.10155e-05	1.4049e-05	9.05077e-06	1.29887e-05	1.54438e-05	1.76025e-05	2.50889e-05	2.08999e-05	1.4483e-05	9.99759e-06	1.15467e-05	1.05256e-05	9.79421e-06	2.85324e-05	2.48899e-05	2.63328e-05	4.25777e-05	1.61867e-05	1.82929e-05	3.78924e-05	5.54345e-05	3.4768e-05	1.84486e-05	1.31045e-05	2.61814e-05	2.39048e-05	7.7174e-05	1.84337e-05	2.25737e-05	2.93606e-05	1.28292e-05	1.37288e-05	2.67021e-05	1.71494e-05	1.59739e-05	7.54715e-06	6.66563e-06	8.31858e-06	7.47733e-06	9.83982e-06	6.1749e-06	7.17284e-06	1.40055e-05	6.01282e-06	2.82231e-05	1.69516e-05	1.8792e-05	1.53606e-05
Hmg20b	0.000254351	0.000375095	0.000240907	0.00015123	0.000175817	0.000231924	0.000226744	0.000172901	0.000409124	0.000118255	9.12119e-05	8.79393e-05	0.000205568	0.000265996	0.000181135	0.000310571	0.000242832	0.000194244	0.000226475	0.000142723	0.000424108	0.000363923	0.000308273	0.000193369	0.000368341	0.000240988	0.000228947	0.000124669	0.000137534	0.000213606	0.0002052	0.000185913	0.000203319	0.000183723	0.000204158	0.000152113	0.000154884	0.000281688	0.00035639	0.000307427	0.00021734	0.000254244	0.000569346	0.000382642	0.000116316	0.000439591	0.000149587	0.000353823	0.000465261
Evx1	4.15596e-05	3.99286e-05	5.82986e-05	6.05989e-05	5.26854e-05	5.80622e-05	0.000128983	3.9332e-05	6.63795e-05	3.34021e-05	1.90427e-05	2.41861e-05	7.62858e-05	4.81386e-05	5.21199e-05	4.69025e-05	3.11626e-05	3.23671e-05	2.80412e-05	2.51036e-05	3.8077e-05	4.08899e-05	3.99346e-05	7.17533e-05	0.000194053	5.7617e-05	3.54728e-05	2.9559e-05	1.6277e-05	2.65935e-05	4.71511e-05	2.96184e-05	4.20379e-05	4.42171e-05	4.35888e-05	3.10566e-05	3.01804e-05	4.00656e-05	0.000150123	3.09016e-05	3.03731e-05	3.77777e-05	5.45045e-05	3.36031e-05	6.18154e-05	4.91281e-05	3.26951e-05	3.75815e-05	5.44946e-05
Rfx8	0.000124141	0.000152481	0.000230121	0.00020999	0.000298414	6.87776e-05	7.35848e-05	9.78065e-05	6.22898e-05	3.93889e-05	3.95858e-05	4.63777e-05	8.85511e-05	4.19925e-05	0.000161051	0.000177528	9.39697e-05	5.30124e-05	7.46599e-05	4.28031e-05	6.72341e-05	5.7954e-05	5.07896e-05	6.71776e-05	3.63604e-05	8.95213e-05	4.49931e-05	4.16505e-05	3.93422e-05	6.68684e-05	4.61055e-05	0.000129636	4.19758e-05	6.91101e-05	5.75777e-05	4.08567e-05	5.77337e-05	5.20312e-05	4.82863e-05	4.77626e-05	6.33318e-05	5.80386e-05	4.45693e-05	5.77587e-05	3.39534e-05	3.86338e-05	4.12004e-05	0.000244294	3.63933e-05
Erg	0.00593598	0.00556281	0.00637274	0.00544534	0.00568528	0.00042381	0.000482421	0.000336649	0.000404738	0.0025484	0.00258029	0.000714406	0.000413029	0.000304428	0.00453721	0.00455283	0.00645608	0.000358326	0.000458739	0.000340688	0.000477585	0.000429247	0.000466591	0.000664106	0.00105457	0.000641274	0.000502863	0.000328422	0.000403435	0.000409418	0.000397165	0.000500604	0.000305832	0.000298389	0.000310477	0.000324228	0.000471646	0.000469766	0.000410142	0.000523006	0.000379308	0.000491879	0.000425534	0.000411556	0.000379217	0.000474296	0.000405546	0.000310587	0.000311899
Pbx2	0.000130505	0.000140133	0.000247308	8.71701e-05	8.96108e-05	0.000149273	9.35718e-05	9.50485e-05	8.88045e-05	8.9547e-05	0.00013284	0.000248417	0.000120572	6.66533e-05	9.71773e-05	0.000112639	0.000119704	0.000131772	7.18934e-05	0.000107304	0.000146926	0.000110977	6.45252e-05	0.000242248	0.000118059	5.46287e-05	6.5766e-05	9.41223e-05	7.426e-05	6.27772e-05	5.32929e-05	6.95526e-05	9.21972e-05	0.000137546	0.000190925	8.90984e-05	0.000114973	0.000451158	0.000210832	0.000119626	0.000178063	9.80093e-05	0.000108168	0.000149042	9.65794e-05	0.000221739	5.76365e-05	0.000806653	0.000116376
Tcf7l2	0.00127878	0.00118715	0.00178238	0.000948643	0.00149987	0.00155669	0.00188976	0.0029255	0.0021887	0.000498568	0.00055248	0.000638868	0.00117732	0.00372373	0.00163691	0.00272285	0.00225144	0.000423508	0.000291342	0.000357979	0.000337498	0.00043514	0.00012505	0.0028688	0.000517702	0.00124763	0.000278492	0.000194562	0.000578638	0.000405177	0.000430267	9.31058e-05	0.000200179	0.00011747	0.000474018	0.000421086	0.000152493	0.000102578	0.000101822	0.000244073	8.32362e-05	0.000295016	0.00131617	0.0016169	0.000868804	0.0013298	0.000978427	0.00229272	0.000601085
Maz	0.0137255	0.0119473	0.0132266	0.0142754	0.0145419	0.00727398	0.00399313	0.007053	0.00765227	0.0079114	0.00609391	0.00612357	0.00617456	0.00422473	0.0138627	0.014972	0.0144991	0.0115664	0.00871219	0.00964625	0.0135911	0.0140954	0.0124454	0.00724048	0.013618	0.00410896	0.00932862	0.00924806	0.00923381	0.00768928	0.0113524	0.0100147	0.00612917	0.0068902	0.00727952	0.00753494	0.00996386	0.00828674	0.00803335	0.00788143	0.00663356	0.00842176	0.0133109	0.0130758	0.0115551	0.0145113	0.0161509	0.0124324	0.0139574
Ybx1	0.00109034	0.000819198	0.000851371	0.00110762	0.000955046	0.00125847	0.000902325	0.00100422	0.000901504	0.001302	0.000332339	0.000470263	0.00073815	0.00109963	0.00132277	0.00114343	0.00176139	0.00135841	0.00100183	0.000802798	0.00199486	0.00663936	0.001378	0.00105089	0.00181063	0.000538712	0.0011678	0.000768574	0.00112095	0.00180666	0.000938518	0.00130267	0.000726248	0.000917827	0.000476735	0.000724623	0.00105729	0.000605368	0.000677313	0.000784913	0.000843175	0.000744658	0.00134451	0.00143032	0.000844454	0.00106763	0.00154626	0.000576492	0.000948666
Nr2e1	9.44755e-05	9.47148e-05	6.61307e-05	7.52971e-05	8.16254e-05	9.52761e-05	0.00019312	7.88228e-05	0.00013072	0.000124852	7.08029e-05	8.66451e-05	9.96926e-05	7.00196e-05	0.000235512	8.83145e-05	9.77236e-05	6.84693e-05	8.55775e-05	7.90136e-05	9.46909e-05	7.69909e-05	0.000101809	9.08205e-05	7.0752e-05	0.00018088	0.000109887	7.97765e-05	7.94872e-05	8.82183e-05	7.24365e-05	9.90474e-05	8.67067e-05	6.43353e-05	7.98751e-05	6.78016e-05	7.65653e-05	7.79054e-05	8.2742e-05	8.55703e-05	8.46571e-05	0.000238338	9.67408e-05	9.26817e-05	0.000124311	7.94229e-05	8.56927e-05	9.16719e-05	8.68379e-05
Uncx	2.8264e-05	5.80179e-05	2.35703e-05	3.9351e-05	2.59712e-05	3.00838e-05	4.73379e-05	4.7229e-05	4.02514e-05	3.51105e-05	1.78431e-05	1.68347e-05	8.13532e-05	2.88376e-05	3.61008e-05	3.86342e-05	0.00011679	2.33962e-05	2.40548e-05	1.54189e-05	6.77529e-05	0.000233348	4.454e-05	2.9989e-05	2.13357e-05	3.09802e-05	2.23996e-05	2.80366e-05	2.9922e-05	2.6924e-05	2.5904e-05	2.36788e-05	2.49265e-05	2.23545e-05	3.20614e-05	2.01543e-05	1.74585e-05	1.52523e-05	2.22165e-05	0.00010134	1.50175e-05	2.24389e-05	1.78964e-05	2.46295e-05	2.65689e-05	2.41005e-05	2.06976e-05	2.04786e-05	3.07146e-05
Stat2	0.0018285	0.00307611	0.00303825	0.00483417	0.00260127	0.00546276	0.00532231	0.0102998	0.00363808	0.00218161	0.00308921	0.00191688	0.00719351	0.00384438	0.00352281	0.00403058	0.00207485	0.00413927	0.00478349	0.00411438	0.00448623	0.0038233	0.00538535	0.00481442	0.00289356	0.00456709	0.00492549	0.00516574	0.00447009	0.00470228	0.00531784	0.00495911	0.00179355	0.0014923	0.00244457	0.00134687	0.00304536	0.00394413	0.0028614	0.00267217	0.00336779	0.00329099	0.0027656	0.00357391	0.00374396	0.00208141	0.00305383	0.00245272	0.00270363
Prox1	2.03373e-05	2.19283e-05	1.93746e-05	1.06241e-05	1.71716e-05	3.46832e-05	1.6818e-05	1.67978e-05	5.3488e-05	1.90468e-05	1.44368e-05	3.18126e-05	1.7185e-05	2.28503e-05	3.04196e-05	2.44352e-05	1.19543e-05	1.6036e-05	1.18901e-05	2.20538e-05	4.91609e-05	2.56568e-05	1.61973e-05	2.43018e-05	4.65633e-05	0.000130089	1.39678e-05	1.48272e-05	1.06428e-05	1.67581e-05	3.67672e-05	4.6974e-05	1.1191e-05	4.19418e-05	2.70929e-05	2.53165e-05	1.36145e-05	1.96003e-05	1.11752e-05	2.28716e-05	1.27393e-05	2.69978e-05	1.52258e-05	2.30962e-05	1.36762e-05	1.72001e-05	1.49405e-05	1.42906e-05	2.7965e-05
Zfp189	0.00161097	0.00157913	0.00125306	0.00273889	0.00181036	0.000829315	0.000786844	0.000466828	0.000869257	0.000612211	0.0007261	0.000991708	0.00136186	0.000860053	0.00108696	0.00119617	0.000881014	0.00100301	0.000982559	0.00122469	0.001017	0.000573651	0.000874343	0.000855214	0.000938672	0.00102855	0.000802436	0.000750787	0.000717638	0.00183268	0.000714191	0.00100371	0.000468329	0.00119256	0.000867096	0.000409628	0.00105381	0.00133068	0.00073942	0.000925046	0.000590795	0.00151599	0.00102919	0.0010916	0.000970012	0.00105864	0.00110973	0.00113538	0.00110828
Zbtb6	0.00112692	0.0010215	0.00109072	0.000822586	0.000967522	0.00150429	0.00115757	0.00112864	0.00132767	0.00104265	0.00158919	0.000824131	0.00143828	0.0010145	0.00111782	0.000597698	0.000832908	0.000769357	0.000906223	0.00106976	0.000834998	0.000849142	0.000792584	0.000994298	0.000922826	0.00108846	0.000893158	0.00109232	0.000700823	0.000786481	0.00076491	0.000788886	0.000764634	0.0011855	0.000821772	0.000925133	0.00105768	0.00124679	0.0011299	0.00108538	0.000748177	0.0010448	0.001013	0.00116342	0.000890525	0.000967185	0.00125178	0.00117429	0.000729112
Foxd3	0.000105516	8.81014e-05	0.000104601	9.99933e-05	9.0579e-05	9.89069e-05	0.000110016	6.89549e-05	0.000294935	9.19241e-05	8.727e-05	7.96654e-05	9.73954e-05	0.000116047	0.000105953	9.54086e-05	8.71118e-05	7.93317e-05	8.03259e-05	9.42615e-05	0.000107413	8.42102e-05	8.42243e-05	0.000131135	7.69674e-05	0.000147434	7.52193e-05	7.57564e-05	7.04244e-05	8.02347e-05	5.57885e-05	8.96971e-05	4.84493e-05	7.80353e-05	8.90651e-05	7.8722e-05	5.79444e-05	6.36253e-05	6.55936e-05	7.78192e-05	9.015e-05	6.11426e-05	6.52214e-05	0.000103235	0.000121807	6.00725e-05	5.86664e-05	5.42737e-05	6.53408e-05
Grhl1	8.18499e-05	0.000104013	1.75484e-05	3.3897e-05	1.82178e-05	3.952e-05	2.43777e-05	1.44363e-05	1.82086e-05	2.19395e-05	4.13596e-05	8.11257e-05	2.00669e-05	1.31758e-05	2.52936e-05	2.3734e-05	1.00849e-05	2.3353e-05	2.69889e-05	1.19451e-05	5.31886e-05	4.72646e-05	3.82517e-05	4.41854e-05	1.90563e-05	4.30108e-05	2.62545e-05	2.42028e-05	7.86923e-06	1.51746e-05	1.30725e-05	1.92583e-05	4.9208e-05	1.40641e-05	3.99655e-05	1.49459e-05	1.55148e-05	2.13636e-05	2.14758e-05	2.18386e-05	2.28224e-05	3.42796e-05	4.76972e-05	1.67914e-05	4.46022e-05	1.71226e-05	1.96402e-05	1.52773e-05	1.55803e-05
Atf1	0.0023795	0.00125607	0.00192474	0.00132388	0.001552	0.00129473	0.000960963	0.000925206	0.00180162	0.0014193	0.00240168	0.00175854	0.00124549	0.00130324	0.00208168	0.00186293	0.00188418	0.00118228	0.00136044	0.00121865	0.0019365	0.00173516	0.00140561	0.000951982	0.00134678	0.000899794	0.00121146	0.000825242	0.00100032	0.00132775	0.00138981	0.0013711	0.00158706	0.00168673	0.00213125	0.00146973	0.0016787	0.00167226	0.00182498	0.00147431	0.00122736	0.00235266	0.00179525	0.00141216	0.0012514	0.00121619	0.00153023	0.0018797	0.00127291
Lcorl	0.000248537	0.000162815	0.000174099	0.000233991	0.000307642	0.000254729	0.000132254	0.000664271	0.000295104	0.000547176	0.000381147	0.000368768	0.000257964	0.000644905	0.000409966	0.000429352	0.00047919	0.000143587	0.000337975	0.000276837	0.000435954	0.000300194	0.000292565	0.000473717	0.000507401	0.000390568	0.000299632	0.00046899	0.00026097	0.000170855	0.000342058	0.000270185	0.000209304	0.000277014	0.000246903	0.000163266	0.000672494	0.00036404	0.000177917	0.000370745	0.000373747	0.000336907	0.00193285	0.000218487	0.00027292	0.000495337	0.000305577	0.000288581	0.000264503
Isx	1.98077e-05	2.56762e-05	1.72399e-05	1.86616e-05	1.76939e-05	2.48982e-05	3.5424e-05	2.03536e-05	3.17188e-05	1.84553e-05	1.92168e-05	1.41088e-05	6.41944e-05	7.22085e-05	2.36044e-05	1.97345e-05	1.71484e-05	2.46126e-05	1.70422e-05	1.48441e-05	3.22257e-05	4.91685e-05	3.51621e-05	2.47116e-05	2.83437e-05	3.21254e-05	2.68247e-05	5.18381e-05	2.53061e-05	2.29781e-05	2.61303e-05	2.02329e-05	3.64821e-05	2.04373e-05	3.51115e-05	2.06162e-05	1.55338e-05	2.36571e-05	6.50995e-05	9.08946e-05	1.60956e-05	7.0229e-05	8.7327e-06	1.44112e-05	1.3496e-05	1.24581e-05	9.64103e-06	1.13043e-05	1.54159e-05
Zbtb37	0.000161523	0.000253446	0.00015568	0.000184033	0.000116272	0.000406639	0.000278653	0.000278196	0.000186966	0.000292291	0.000190714	0.000299343	0.00010574	0.000372905	0.00022495	0.000122214	0.000191154	0.000390096	0.000339315	0.000204815	0.000312207	0.00088682	0.000237375	0.000172942	0.000138164	0.000192672	0.000268442	0.000233928	0.000557529	0.000408654	0.000185849	0.000515171	0.00012462	0.000333036	0.00018237	0.000173237	0.000312291	0.000289168	0.000639276	0.000247867	0.000298518	0.000506336	0.000546278	0.000315156	0.00028572	0.000273775	0.000262975	0.000492886	0.000227619
Gsc2	1.09557e-05	1.39249e-05	1.41084e-05	6.63946e-06	6.89824e-06	1.31439e-05	1.77699e-05	2.05496e-05	1.74448e-05	1.98314e-05	1.43937e-05	1.0682e-05	9.88577e-06	8.75253e-06	2.35161e-05	4.37913e-05	2.29416e-05	3.51584e-05	1.37978e-05	1.54889e-05	3.07311e-05	3.391e-05	1.81801e-05	1.35325e-05	1.17971e-05	1.8705e-05	1.91823e-05	7.57349e-05	1.40605e-05	1.97474e-05	1.52819e-05	1.08192e-05	1.15278e-05	2.03393e-05	8.69449e-06	1.86228e-05	9.67943e-06	6.6314e-06	9.98683e-06	6.59301e-06	1.1858e-05	9.81921e-06	4.85612e-06	1.35801e-05	4.60156e-06	8.0171e-06	1.19113e-05	1.65281e-05	1.09541e-05
Hoxd8	1.39143e-05	1.61655e-05	4.33844e-05	2.56242e-05	2.40545e-05	6.17611e-05	2.23881e-05	1.93543e-05	3.6001e-05	1.64315e-05	1.73488e-05	1.69529e-05	2.02604e-05	3.05717e-05	2.9041e-05	2.08889e-05	3.00306e-05	2.20698e-05	1.82009e-05	3.42566e-05	2.35017e-05	2.18493e-05	2.38823e-05	1.75029e-05	2.31704e-05	3.11945e-05	3.27107e-05	1.92292e-05	8.00448e-06	2.14691e-05	1.33225e-05	5.89537e-05	1.92864e-05	2.1874e-05	2.54809e-05	4.47103e-05	4.44854e-05	3.17274e-05	2.70887e-05	1.97147e-05	2.8232e-05	1.87965e-05	3.4657e-05	3.07322e-05	2.29663e-05	1.53564e-05	9.63897e-06	2.76046e-05	2.01149e-05
Prrxl1	1.28134e-05	1.99672e-05	1.38449e-05	1.82424e-05	1.11909e-05	2.1425e-05	1.38243e-05	3.94556e-05	1.91289e-05	1.47775e-05	1.2442e-05	6.39699e-06	1.60769e-05	1.40113e-05	1.13656e-05	1.70658e-05	1.62042e-05	1.2856e-05	1.4486e-05	9.43137e-06	1.44746e-05	1.56382e-05	2.50107e-05	1.37275e-05	2.08711e-05	1.60301e-05	1.00149e-05	9.482e-06	1.47067e-05	1.21867e-05	6.96539e-06	1.47387e-05	1.95828e-05	1.22205e-05	1.1266e-05	1.08219e-05	8.88525e-06	8.39215e-06	1.1587e-05	9.00155e-06	1.08409e-05	2.65608e-05	8.53564e-06	1.2567e-05	9.10903e-06	3.3227e-05	1.11456e-05	1.11655e-05	1.69006e-05
Hes5	0.000150174	0.000110462	0.000114479	6.66188e-05	0.000161382	1.59871e-05	4.84552e-05	8.19586e-05	2.70927e-05	1.62654e-05	1.51048e-05	1.58825e-05	2.07546e-05	1.9211e-05	0.000116481	0.000209581	0.000164478	0.00013395	0.000120832	0.000153318	0.000265735	0.000254296	0.000759081	6.27477e-05	4.37233e-05	0.0001231	0.000375492	0.000160098	0.000185938	0.000128115	0.000174103	8.10482e-05	1.1796e-05	2.50273e-05	3.74158e-05	1.91311e-05	1.98677e-05	2.21091e-05	1.861e-05	2.00832e-05	2.34515e-05	1.93617e-05	1.60708e-05	2.68647e-05	1.44117e-05	5.55497e-05	6.22946e-05	0.000163293	2.56299e-05
Dlx1	4.22644e-05	3.6398e-05	2.75837e-05	1.85676e-05	3.07832e-05	6.76623e-05	5.19386e-05	3.89627e-05	5.76525e-05	4.56333e-05	5.22243e-05	3.03811e-05	3.88747e-05	6.98736e-05	4.43183e-05	9.80222e-05	7.71684e-05	2.14139e-05	2.6544e-05	2.21816e-05	5.18347e-05	4.814e-05	3.64699e-05	3.99569e-05	5.10592e-05	5.26113e-05	2.8249e-05	2.50995e-05	2.036e-05	2.30433e-05	3.82295e-05	3.78641e-05	2.9289e-05	2.46053e-05	3.76527e-05	3.80883e-05	2.41993e-05	3.97342e-05	3.9231e-05	3.91316e-05	3.37943e-05	2.99472e-05	7.78601e-05	5.52944e-05	3.09241e-05	3.99372e-05	4.18961e-05	3.72096e-05	3.05326e-05
Ikzf1	0.00230326	0.00168073	0.00251629	0.00288945	0.00280796	0.00316073	0.00150937	0.00223612	0.00200523	0.00249592	0.00252659	0.00174439	0.00249686	0.00260906	0.00251372	0.00302318	0.0031481	0.00241914	0.0028896	0.00428216	0.00279746	0.00327993	0.00353124	0.00199112	0.00200649	0.0024752	0.00259544	0.00250249	0.00264511	0.00235104	0.00285856	0.00244612	0.00389236	0.00156359	0.00137321	0.00160396	0.00353484	0.003144	0.00298481	0.00261366	0.0036807	0.00274186	0.00302486	0.00353853	0.00384889	0.00605267	0.00358817	0.00375117	0.0025628
Sox7	2.96173e-05	6.57923e-05	3.22034e-05	2.55103e-05	0.000117176	5.5517e-05	4.43626e-05	5.47595e-05	0.000342388	3.21897e-05	3.25921e-05	3.04541e-05	4.37305e-05	3.8536e-05	3.64778e-05	5.96025e-05	4.30649e-05	3.92473e-05	4.01332e-05	2.48839e-05	4.0933e-05	3.46082e-05	3.85219e-05	8.34375e-05	2.75499e-05	0.000138564	3.85657e-05	2.66348e-05	1.66241e-05	4.07714e-05	4.41151e-05	3.02794e-05	2.72752e-05	4.2988e-05	2.19039e-05	1.6263e-05	3.08607e-05	2.51081e-05	3.70407e-05	2.73338e-05	2.67626e-05	2.91724e-05	3.98515e-05	3.00001e-05	2.94846e-05	2.26655e-05	5.21588e-05	3.33428e-05	1.49815e-05
Nfe2	0.00838904	0.00657395	0.00853587	0.00501081	0.0056348	0.000417564	0.000287707	6.06593e-05	0.0065594	0.0102941	0.00585315	0.00866403	0.00305525	0.00300118	0.00223749	0.00130843	0.000356948	0.000128078	8.72465e-05	0.000132399	0.000269724	0.00015526	0.000114257	0.000361957	0.000887659	0.000235939	7.15894e-05	0.000175032	0.000115446	0.000521135	0.00013443	9.7274e-05	0.000558764	0.000227621	0.000174416	0.000183081	0.000998662	0.000659602	0.00038741	0.000295379	0.00127765	0.000596293	0.000392696	0.000387692	7.884e-05	0.00055014	6.79599e-05	0.000486981	0.000246391
Neurod4	1.74601e-05	2.16748e-05	1.6084e-05	1.91444e-05	2.27429e-05	1.01757e-05	1.25014e-05	2.82218e-05	1.44633e-05	1.71904e-05	9.72524e-06	3.24603e-05	1.43181e-05	9.6602e-06	2.40324e-05	1.91523e-05	2.77326e-05	0.000176718	6.49103e-05	1.51341e-05	2.44596e-05	1.59982e-05	3.239e-05	8.52177e-05	1.34765e-05	3.71088e-05	3.5676e-05	5.97367e-05	2.39878e-05	2.14172e-05	5.44663e-05	0.00132153	1.90873e-05	1.94549e-05	1.10995e-05	1.20325e-05	1.74787e-05	1.92208e-05	3.31076e-05	1.93645e-05	9.91989e-06	1.63421e-05	2.14855e-05	1.79177e-05	1.34427e-05	3.59532e-05	1.65139e-05	2.47436e-05	1.52751e-05
Jrkl	9.22842e-05	3.9828e-05	3.53204e-05	3.62725e-05	5.46229e-05	9.75115e-05	2.09552e-05	5.27595e-05	7.63945e-05	0.000142793	9.38282e-05	9.36071e-05	3.73505e-05	8.32e-05	5.32808e-05	6.43465e-05	4.74753e-05	7.36471e-05	4.42278e-05	0.000282779	9.10415e-05	3.11981e-05	2.40506e-05	6.55213e-05	4.57389e-05	3.48057e-05	6.85923e-05	4.75353e-05	6.02068e-05	5.04882e-05	4.89505e-05	0.00018866	3.10835e-05	5.08385e-05	4.83072e-05	6.33726e-05	3.24856e-05	2.66002e-05	3.12533e-05	0.000265011	2.79619e-05	4.44665e-05	3.50011e-05	4.34192e-05	4.42721e-05	4.91824e-05	3.78008e-05	7.68898e-05	5.75133e-05
Hnf4a	0.000963499	0.000880851	0.00114776	0.000904738	0.00109573	6.96436e-05	0.000257343	9.33958e-05	0.000265793	0.000122218	7.71062e-05	7.16417e-05	0.000122377	0.000223687	0.000572568	0.000349943	0.000162732	0.000100831	0.000115665	7.68808e-05	0.000119403	0.000100891	0.000108147	0.000113726	0.000141179	0.000398601	0.000113088	7.47529e-05	7.10852e-05	9.27889e-05	0.000160622	0.000104378	0.000109779	0.000237462	0.000286692	0.000462591	0.000130297	0.00010578	0.00022944	0.000203584	0.000110913	9.26497e-05	8.34458e-05	7.72453e-05	8.50614e-05	9.88973e-05	9.15829e-05	6.11923e-05	0.000176833
Cebpg	0.000757789	0.00060069	0.00103614	0.000594833	0.000896684	0.0012271	0.000726798	0.000578206	0.00239828	0.00168646	0.00269208	0.00213157	0.00198458	0.0018944	0.000802586	0.000893327	0.000809577	0.00064601	0.000643749	0.000737504	0.00128302	0.00223725	0.000411616	0.00108527	0.00234035	0.00169247	0.000636035	0.000781255	0.000607323	0.000590905	0.000610455	0.00172807	0.00175278	0.000388778	0.000361883	0.000397665	0.000429619	0.00059806	0.00045245	0.000709499	0.000637348	0.000692232	0.000815742	0.000610341	0.000446776	0.000639764	0.000266709	0.000449508	0.000351721
[truncated: 131 more rows]
[truncated: 24 more columns]

## Sheet: human_pagerank
TF	Bcell	Blast	Bulk_B-S	Bulk_B-U	Mem_B-S	Mem_B-U	Naive_B-S	Naive_B-U	Plasmablasts-U	CD4Tcell	Naive_Teffs-S	Naive_Teffs-U	Naive_Tregs-S	Naive_Tregs-U	Effector_CD4pos_T-S	Effector_CD4pos_T-U	Regulatory_T-S	Regulatory_T-U	Th17_precursors-S	Th17_precursors-U	Th1_precursors-S	Th1_precursors-U	Th2_precursors-S	Th2_precursors-U	Follicular_T_Helper-S	Follicular_T_Helper-U	Memory_Teffs-S	Memory_Teffs-U	Memory_Tregs-S	Memory_Tregs-U	CD8Tcell	Naive_CD8_T-S	Naive_CD8_T-U	CD8pos_T-S	CD8pos_T-U	Central_memory_CD8pos_T-S	Central_memory_CD8pos_T-U	Effector_memory_CD8pos_T-S	Effector_memory_CD8pos_T-U	Gamma_delta_T-S	Gamma_delta_T-U	NKcell	Immature_NK-U	Mature_NK-S	Mature_NK-U	Memory_NK-U	CLP	CMP	Ery
[truncated: 1,099 more rows]
[truncated: 12 more columns]

[truncated: 2 more sheets: mouse_rna, human_rna]
