# Supplementary material for: Systems-level identification of key transcription factors in immune cell specification
Source: PLoS Comput Biol. 2022 Sep 26;18(9):e1010116. doi: 10.1371/journal.pcbi.1010116 (PMC9536753; doi:10.1371/journal.pcbi.1010116)
Supplement: S2 Table — (XLSX) [file pcbi.1010116.s009.xlsx]

## Sheet: Sheet1
Identification type	Target group	Background group
αβT cell	preT.DN1.Th	All other cell types except in the target group
	preT.DN2a.Th
	preT.DN2b.Th
	preT.DN3.Th
	T.DN4.Th
	T.ISP.Th
	T.DP.Th
	T.4.Th
	T.8.Th
	T.4.Nve.Sp
	T.8.Nve.Sp
	Treg.4.25hi.Sp
	Treg.4.FP3+.Nrplo.Co
	NKT.Sp
B cell	proB.CLP.BM	All other cell types except in the target group
	proB.FrA.BM
	proB.FrBC.BM
	B.Fem.Sp
	B.Fo.Sp
	B.FrE.BM
	B.GC.CB.Sp
	B.GC.CC.Sp
	B.MZ.Sp
	B.PB.Sp
	B.PC.BM
	B.PC.Sp
	B.Sp
	B.T1.Sp
	B.T2.Sp
	B.T3.Sp
	B.mem.Sp
	B1b.PC
Act_T cell	T8.IEL.LCMV.d7.SI	All other cell types except in the target group
	T8.MP.LCMV.d7.Sp
	T8.TE.LCMV.d7.Sp
	T8.TN.P14.Sp
	T8.Tcm.LCMV.d180.Sp
	T8.Tem.LCMV.d180.Sp
	T.4.Sp.aCD3+CD40.18hr
	NKT.Sp.LPS.18hr
	NKT.Sp.LPS.3d
	NKT.Sp.LPS.3hr
DC cell	DC.4+.Sp	All other cell types except in the target group
	DC.8+.Sp
	DC.pDC.Sp
Mo	Mo.6C+II-.Bl	All other cell types except in the target group
	Mo.6C-II-.Bl
MF/GN	MF.226+II+480lo.PC	All other cell types except in the target group
	GN.BM
	GN.Sp
	GN.Thio.PC
γδT cell	Tgd.Sp	All other cell types except in the target group
	Tgd.g1.1+d1.24a+.Th
	Tgd.g1.1+d1.LN
	Tgd.g2+d1.24a+.Th
	Tgd.g2+d1.LN
	Tgd.g2+d17.24a+.Th
	Tgd.g2+d17.LN
ILC	ILC2.SI	All other cell types except in the target group
	ILC3.CCR6+.SI
	ILC3.NKp46+.SI
	ILC3.NKp46-CCR6-.SI
	NK.27+11b+.BM
	NK.27+11b+.Sp
	NK.27+11b-.BM
	NK.27+11b-.Sp
	NK.27-11b+.BM
	NK.27-11b+.Sp
Stem	LTHSC.34+.BM	All other cell types except in the target group
	LTHSC.34-.BM
	STHSC.150-.BM
	MPP3.48+.BM
	MPP4.135+.BM
Memory cell	B.mem.Sp	All other cell types except in the target group
	T8.Tcm.LCMV.d180.Sp
	T8.Tem.LCMV.d180.Sp
Tissue resident cell	ILC3.NKp46+.SI	T8.MP.LCMV.d7.Sp
	ILC3.NKp46-CCR6-.SI	T8.TE.LCMV.d7.Sp
	ILC3.CCR6+.SI	T8.Tcm.LCMV.d180.Sp
	ILC2.SI	T8.Tem.LCMV.d180.Sp
	Treg.4.FP3+.Nrplo.Co	NK.27+11b-.Sp
	T8.IEL.LCMV.d7.SI	NK.27+11b+.Sp
		NK.27-11b+.Sp
		Treg.4.25hi.Sp
