# Supplementary material for: Systems-level identification of key transcription factors in immune cell specification
Source: PLoS Comput Biol. 2022 Sep 26;18(9):e1010116. doi: 10.1371/journal.pcbi.1010116 (PMC9536753; doi:10.1371/journal.pcbi.1010116)
Supplement: S3 Table — (XLSX) [file pcbi.1010116.s010.xlsx]

## Sheet: abT
TF	P-value	log2 fold change
Tcf7	3.39462e-11	3.48567
Bcl11b	5.18285e-10	2.8406
Gata3	1.01705e-07	2.11087
Lef1	7.26731e-06	2.27843

## Sheet: Act_T
TF	P-value	log2 fold change
Stat4	4.05744e-09	1.20041
Bcl11b	4.29251e-08	2.10126
Tbx21	1.97219e-07	3.39805
Gata3	3.23926e-06	1.73666
Snai3	1.43462e-05	1.93223
Lef1	2.68221e-05	1.65617
Ikzf3	3.88959e-05	1.29583
Hic1	0.00011553	1.35598
Batf	0.000304172	1.50265
Eomes	0.000353607	2.4301
Epas1	0.000421083	1.55195
Fosl2	0.00053353	1.56147

## Sheet: B
TF	P-value	log2 fold change
Mef2c	1.65849e-18	3.73544
Bcl11a	1.15261e-15	3.54882
Tcf4	2.13421e-15	2.01396
Irf8	2.64764e-15	2.2918
Lyl1	2.7895e-15	3.18264
Ebf1	1.07441e-14	5.15739
Pou2f2	5.30426e-13	2.6767
Spi1	4.82385e-11	3.02135
Zfp296	1.32835e-10	1.67105
Pax5	1.43986e-10	4.51317
Irf4	2.41197e-10	2.77592
Spib	2.52584e-10	4.56275
Irf5	2.59598e-10	1.4001
Hes5	2.93936e-09	2.12244
Tfeb	1.61995e-08	1.17103
Pou2f1	4.20264e-08	1.09256
Cxxc5	2.3333e-07	1.61341
Mef2d	3.78259e-07	1.09037
E2f2	5.18914e-07	1.28132
Bhlhe41	2.69113e-06	2.3912
Zbtb18	7.06779e-05	1.16484
Bhlha15	9.07593e-05	1.78926
Hhex	0.00016548	1.71466
Hes1	0.000257849	1.42463
Sp140	0.000499741	1.13512

## Sheet: DC
TF	P-value	log2 fold change
Meis1	3.92224e-10	1.49455
Hoxa5	1.02128e-09	1.18421
Spic	1.89879e-07	3.47366
Tead1	3.16415e-07	1.14164
Snai1	1.05968e-05	1.59739
Bcl11a	4.93843e-05	3.31233
Prrx1	0.000130676	1.99089
Irf4	0.000152443	1.73763
Hsf5	0.00046891	1.21757
Lhx4	0.000678509	1.04085
Hoxa3	0.000963346	1.08691

## Sheet: gdT
TF	P-value	log2 fold change
Tcf7	1.21834e-10	3.18124
Ar	1.2694e-08	1.78192
Snai3	4.55542e-07	1.98955
Bcl11b	9.22412e-07	2.31531
Gata3	1.18635e-05	2.35451
Sox13	2.5653e-05	3.48125
Ikzf3	6.77492e-05	1.12204
Lef1	0.000108681	2.26784
Egr2	0.000131661	1.28546
Rorc	0.000660626	2.73555
Rora	0.000874489	1.47018

## Sheet: ILC
TF	P-value	log2 fold change
Fosl2	4.48349e-11	1.92758
Runx3	7.11228e-10	1.30516
Meis1	1.2824e-07	1.41696
Nr4a3	3.76817e-07	1.89191
Pbx3	5.37264e-07	1.13658
Bhlhe40	1.95351e-06	1.93488
Gata3	3.25104e-06	2.38849
Nfil3	3.92572e-06	1.41286
Jdp2	8.92523e-06	1.04564
Zkscan17	1.62247e-05	2.34632
Stat4	1.66627e-05	1.16552
Mxd1	7.58005e-05	1.01785
Ikzf3	0.000141472	1.19051
Prdm1	0.000347345	1.49101
Nr4a2	0.000433872	1.36853
Zfp105	0.000661765	1.91838
Maf	0.000676473	1.70625
Junb	0.000878329	1.54457

## Sheet: MF.GN
TF	P-value	log2 fold change
Rara	1.79012e-23	1.67554
Spi1	1.89716e-19	4.18835
Creb5	9.70226e-19	1.39164
Nfil3	1.30286e-11	3.18477
Nfe2	2.22555e-11	4.381
Zfp768	2.66132e-11	1.6301
Hlx	4.8646e-07	2.7091
Lyl1	1.1193e-06	2.22728
Fosl2	2.74048e-06	2.4375
Cebpg	0.000106635	1.63662
Fos	0.000154333	2.59366
Jdp2	0.000328125	1.63642
Klf2	0.000516415	1.27403
Cebpd	0.000835943	5.74034

## Sheet: Mo
TF	P-value	log2 fold change
Spi1	1.26701e-20	4.32041
Nfe2	6.38713e-18	2.88295
Cebpg	2.02079e-17	1.40661
Nfil3	3.26429e-17	2.67426
Jun	2.27637e-15	2.76475
Klf13	2.77463e-14	1.05165
Spic	4.14393e-14	2.03466
Lyl1	1.51696e-12	2.8816
Klf6	1.96838e-07	1.1033
Rel	5.9177e-07	1.01072
Isx	3.60429e-05	1.81543
Fosl2	0.000312453	1.80706
Atf3	0.000557772	3.52276

## Sheet: stem
TF	P-value	log2 fold change
Erg	2.41755e-34	3.30221
Hoxa5	8.82431e-24	2.19352
Prdm5	1.02223e-21	2.90501
Hnf4a	4.86543e-19	2.87419
Nfe2	1.70568e-16	4.23529
Etv6	1.04487e-13	1.18995
Zfp184	2.60892e-13	2.40481
Hhex	9.80507e-13	2.42671
Lyl1	1.37293e-12	2.93659
Myb	3.90941e-12	2.01302
Zfp449	4.06882e-11	1.89459
Zfp647	5.41134e-11	1.71892
Zfp768	3.40381e-10	1.79016
Mef2c	1.48742e-09	2.11275
Nfix	1.59331e-09	3.06174
Bcl11a	4.49807e-09	2.97045
Spic	4.63291e-09	2.43456
Msantd3	5.4198e-09	2.49484
Hoxa10	1.83328e-08	4.02928
Esr1	3.46818e-08	1.45929
Mycn	5.72511e-08	3.47638
Meis1	7.36923e-08	4.33006
Tal1	1.57231e-07	3.29227
Tfec	4.40553e-07	3.1262
Gfi1b	4.8298e-07	3.50694
Thra	7.85892e-07	1.17074
Hoxa3	8.24141e-07	2.12998
Pparg	1.09604e-06	1.30992
Nfia	2.3278e-06	1.48071
Hoxa9	3.30087e-06	4.54456
Spi1	3.50381e-06	2.72033
Sox4	4.44108e-06	2.24941
Runx2	5.6802e-06	1.31043
Six5	7.23464e-06	2.47605
Vdr	7.74545e-06	2.10284
Zik1	1.00916e-05	1.02246
Zfp202	1.15325e-05	1.23481
Pbx1	1.97729e-05	2.29401
Aire	3.04211e-05	1.09537
Tcf7l2	3.19352e-05	1.26536
Hoxa7	5.05349e-05	2.79426
Etv5	5.96912e-05	1.05837
Gata2	6.57308e-05	4.95662
Myc	7.97534e-05	1.02375
Nkx2-3	8.22784e-05	3.76271
Sox13	0.000123714	1.10543
Zfp354a	0.000164298	1.60999
Hlf	0.000178182	4.53353
Nfic	0.000182657	1.50615
Hoxb3	0.000209201	1.1649
Zfp57	0.00021198	2.13494
Glis2	0.000358595	1.62422
Prdm16	0.000362672	1.69116
Sox6	0.000402124	2.42126
Pbx4	0.000503074	1.33148
Gbx2	0.000593963	2.37439
Klf12	0.000661951	1.47965
Hoxa6	0.000679128	1.4083
Hlx	0.000726011	1.71468
Irf6	0.00093924	1.43824
Mecom	0.000967769	3.69246
