# Supplementary material for: Systems-level identification of key transcription factors in immune cell specification
Source: PLoS Comput Biol. 2022 Sep 26;18(9):e1010116. doi: 10.1371/journal.pcbi.1010116 (PMC9536753; doi:10.1371/journal.pcbi.1010116)
Supplement: S6 Table — (XLSX) [file pcbi.1010116.s013.xlsx]

## Sheet: abT
ID	Description	GeneRatio	BgRatio	pvalue	p.adjust	qvalue	geneID	Count
GO:0046632	alpha-beta T cell differentiation	4/4	123/23355	7.32527e-10	3.27854e-07	3.77464e-08	Tcf7/Bcl11b/Gata3/Lef1	4
GO:0033151	V(D)J recombination	3/4	17/23355	1.28068e-09	3.27854e-07	3.77464e-08	Tcf7/Bcl11b/Lef1	3
GO:0046631	alpha-beta T cell activation	4/4	171/23355	2.77481e-09	4.73567e-07	5.45226e-08	Tcf7/Bcl11b/Gata3/Lef1	4
GO:0002200	somatic diversification of immune receptors	3/4	83/23355	1.72678e-07	9.82343e-06	1.13099e-06	Tcf7/Bcl11b/Lef1	3
GO:0045580	regulation of T cell differentiation	3/4	157/23355	1.18626e-06	6.07364e-05	6.99267e-06	Tcf7/Gata3/Lef1	3
GO:0046643	regulation of gamma-delta T cell activation	2/4	12/23355	1.45123e-06	6.19191e-05	7.12885e-06	Tcf7/Lef1	2
GO:0032674	regulation of interleukin-5 production	2/4	18/23355	3.36306e-06	0.000113197	1.30326e-05	Gata3/Lef1	2
GO:0032634	interleukin-5 production	2/4	19/23355	3.7585e-06	0.000113197	1.30326e-05	Gata3/Lef1	2
GO:0032656	regulation of interleukin-13 production	2/4	19/23355	3.7585e-06	0.000113197	1.30326e-05	Gata3/Lef1	2
GO:0060070	canonical Wnt signaling pathway	3/4	293/23355	7.74561e-06	0.000188845	2.17421e-05	Tcf7/Gata3/Lef1	3
GO:0071353	cellular response to interleukin-4	2/4	29/23355	8.91859e-06	0.000198536	2.28577e-05	Gata3/Lef1	2
GO:0070670	response to interleukin-4	2/4	31/23355	1.02135e-05	0.000212512	2.44668e-05	Gata3/Lef1	2
GO:0198738	cell-cell signaling by wnt	3/4	440/23355	2.61956e-05	0.000447072	5.14721e-05	Tcf7/Gata3/Lef1	3
GO:0048732	gland development	3/4	473/23355	3.25233e-05	0.000518164	5.96571e-05	Bcl11b/Gata3/Lef1	3
GO:0048608	reproductive structure development	3/4	478/23355	3.35624e-05	0.000518164	5.96571e-05	Tcf7/Gata3/Lef1	3
GO:0048538	thymus development	2/4	56/23355	3.3777e-05	0.000518164	5.96571e-05	Bcl11b/Gata3	2
GO:0061458	reproductive system development	3/4	482/23355	3.44093e-05	0.000518164	5.96571e-05	Tcf7/Gata3/Lef1	3
GO:0043966	histone H3 acetylation	2/4	62/23355	4.14613e-05	0.000589672	6.78898e-05	Gata3/Lef1	2
GO:0002287	alpha-beta T cell activation involved in immune response	2/4	71/23355	5.4457e-05	0.00069705	8.02525e-05	Gata3/Lef1	2
GO:0021872	forebrain generation of neurons	2/4	84/23355	7.63365e-05	0.000930578	0.000107139	Bcl11b/Lef1	2
GO:0042475	odontogenesis of dentin-containing tooth	2/4	89/23355	8.57281e-05	0.000997563	0.000114851	Bcl11b/Lef1	2
GO:0010717	regulation of epithelial to mesenchymal transition	2/4	96/23355	9.97864e-05	0.00111067	0.000127873	Gata3/Lef1	2
GO:0051101	regulation of DNA binding	2/4	122/23355	0.000161278	0.00158797	0.000182825	Gata3/Lef1	2
GO:0009791	post-embryonic development	2/4	134/23355	0.000194575	0.00187967	0.00021641	Bcl11b/Gata3	2
GO:0071772	response to BMP	2/4	183/23355	0.000362605	0.00294689	0.00033928	Gata3/Lef1	2
GO:0071773	cellular response to BMP stimulus	2/4	183/23355	0.000362605	0.00294689	0.00033928	Gata3/Lef1	2
GO:0050870	positive regulation of T cell activation	2/4	201/23355	0.000437209	0.00344386	0.000396498	Gata3/Lef1	2
GO:1903039	positive regulation of leukocyte cell-cell adhesion	2/4	223/23355	0.000537741	0.0041093	0.00047311	Gata3/Lef1	2
GO:0007411	axon guidance	2/4	250/23355	0.00067512	0.00483914	0.000557137	Bcl11b/Gata3	2
GO:0097485	neuron projection guidance	2/4	251/23355	0.000680503	0.00483914	0.000557137	Bcl11b/Gata3	2
GO:0001818	negative regulation of cytokine production	2/4	270/23355	0.000786789	0.00537115	0.000618389	Gata3/Lef1	2
GO:0045165	cell fate commitment	2/4	287/23355	0.000888313	0.00594767	0.000684764	Bcl11b/Gata3	2
GO:0007548	sex differentiation	2/4	314/23355	0.00106198	0.00671278	0.000772853	Tcf7/Gata3	2
GO:0048562	embryonic organ morphogenesis	2/4	329/23355	0.00116503	0.00727435	0.000837508	Tcf7/Gata3	2
GO:0007159	leukocyte cell-cell adhesion	2/4	353/23355	0.00133963	0.00826376	0.000951419	Gata3/Lef1	2
GO:0050678	regulation of epithelial cell proliferation	2/4	377/23355	0.00152615	0.00918164	0.0010571	Bcl11b/Gata3	2
GO:0043010	camera-type eye development	2/4	379/23355	0.00154223	0.00918164	0.0010571	Bcl11b/Gata3	2
GO:0060562	epithelial tube morphogenesis	2/4	393/23355	0.00165709	0.00922519	0.00106211	Gata3/Lef1	2
GO:0035701	hematopoietic stem cell migration	1/4	10/23355	0.00171171	0.00922519	0.00106211	Bcl11b	1
GO:0042421	norepinephrine biosynthetic process	1/4	10/23355	0.00171171	0.00922519	0.00106211	Gata3	1
GO:0060710	chorio-allantoic fusion	1/4	10/23355	0.00171171	0.00922519	0.00106211	Lef1	1
GO:2000551	regulation of T-helper 2 cell cytokine production	1/4	10/23355	0.00171171	0.00922519	0.00106211	Gata3	1
GO:0051251	positive regulation of lymphocyte activation	2/4	417/23355	0.00186335	0.00945069	0.00108807	Gata3/Lef1	2
GO:0071864	positive regulation of cell proliferation in bone marrow	1/4	11/23355	0.00188276	0.00945069	0.00108807	Lef1	1
GO:0072172	mesonephric tubule formation	1/4	11/23355	0.00188276	0.00945069	0.00108807	Gata3	1
GO:0072182	regulation of nephron tubule epithelial cell differentiation	1/4	11/23355	0.00188276	0.00945069	0.00108807	Gata3	1
GO:0050673	epithelial cell proliferation	2/4	443/23355	0.0021001	0.00949243	0.00109288	Bcl11b/Gata3	2
GO:0002460	adaptive immune response based on somatic recombination of immune receptors built from immunoglobulin superfamily domains	2/4	452/23355	0.00218526	0.00949243	0.00109288	Gata3/Lef1	2
GO:0071838	cell proliferation in bone marrow	1/4	13/23355	0.00222479	0.00949243	0.00109288	Lef1	1
GO:0016569	covalent chromatin modification	2/4	464/23355	0.00230137	0.00973803	0.00112116	Gata3/Lef1	2
GO:0003334	keratinocyte development	1/4	14/23355	0.00239577	0.00989222	0.00113891	Bcl11b	1
GO:0060019	radial glial cell differentiation	1/4	14/23355	0.00239577	0.00989222	0.00113891	Lef1	1
GO:0035745	T-helper 2 cell cytokine production	1/4	15/23355	0.00256673	0.0101873	0.00117289	Gata3	1
GO:0043923	positive regulation by host of viral transcription	1/4	15/23355	0.00256673	0.0101873	0.00117289	Lef1	1
GO:0002830	positive regulation of type 2 immune response	1/4	16/23355	0.00273767	0.0102313	0.00117795	Gata3	1
GO:0055057	neuroblast division	1/4	16/23355	0.00273767	0.0102313	0.00117795	Lef1	1
GO:0071599	otic vesicle development	1/4	16/23355	0.00273767	0.0102313	0.00117795	Gata3	1
GO:1900121	negative regulation of receptor binding	1/4	16/23355	0.00273767	0.0102313	0.00117795	Lef1	1
GO:1901722	regulation of cell proliferation involved in kidney development	1/4	16/23355	0.00273767	0.0102313	0.00117795	Gata3	1
GO:0042415	norepinephrine metabolic process	1/4	17/23355	0.00290859	0.0106371	0.00122467	Gata3	1
GO:0045843	negative regulation of striated muscle tissue development	1/4	18/23355	0.00307949	0.0110167	0.00126837	Lef1	1
GO:0006590	thyroid hormone generation	1/4	19/23355	0.00325036	0.0110167	0.00126837	Gata3	1
GO:0032352	positive regulation of hormone metabolic process	1/4	19/23355	0.00325036	0.0110167	0.00126837	Gata3	1
GO:0040037	negative regulation of fibroblast growth factor receptor signaling pathway	1/4	19/23355	0.00325036	0.0110167	0.00126837	Gata3	1
GO:0060033	anatomical structure regression	1/4	19/23355	0.00325036	0.0110167	0.00126837	Lef1	1
GO:0003180	aortic valve morphogenesis	1/4	20/23355	0.00342121	0.0110167	0.00126837	Gata3	1
GO:0003215	cardiac right ventricle morphogenesis	1/4	20/23355	0.00342121	0.0110167	0.00126837	Gata3	1
GO:0033599	regulation of mammary gland epithelial cell proliferation	1/4	20/23355	0.00342121	0.0110167	0.00126837	Gata3	1
GO:0048635	negative regulation of muscle organ development	1/4	20/23355	0.00342121	0.0110167	0.00126837	Lef1	1
GO:1901862	negative regulation of muscle tissue development	1/4	20/23355	0.00342121	0.0110167	0.00126837	Lef1	1
GO:2000114	regulation of establishment of cell polarity	1/4	20/23355	0.00342121	0.0110167	0.00126837	Gata3	1
GO:0048485	sympathetic nervous system development	1/4	23/23355	0.00393364	0.01206	0.00138849	Gata3	1
GO:0043586	tongue development	1/4	24/23355	0.0041044	0.0121471	0.00139852	Lef1	1
GO:0010165	response to X-ray	1/4	25/23355	0.00427514	0.0123665	0.00142378	Gata3	1
GO:0009713	catechol-containing compound biosynthetic process	1/4	26/23355	0.00444586	0.0124387	0.00143209	Gata3	1
GO:2000679	positive regulation of transcription regulatory region DNA binding	1/4	26/23355	0.00444586	0.0124387	0.00143209	Gata3	1
GO:0062009	secondary palate development	1/4	27/23355	0.00461656	0.012708	0.00146309	Lef1	1
GO:0060037	pharyngeal system development	1/4	28/23355	0.00478724	0.0130376	0.00150104	Gata3	1
GO:0048799	animal organ maturation	1/4	29/23355	0.00495789	0.0133602	0.00153818	Gata3	1
GO:0035162	embryonic hemopoiesis	1/4	30/23355	0.00512852	0.0136761	0.00157455	Gata3	1
GO:0060561	apoptotic process involved in morphogenesis	1/4	32/23355	0.00546972	0.0140729	0.00162023	Lef1	1
GO:2000352	negative regulation of endothelial cell apoptotic process	1/4	32/23355	0.00546972	0.0140729	0.00162023	Gata3	1
GO:1905332	positive regulation of morphogenesis of an epithelium	1/4	39/23355	0.00666323	0.0163233	0.00187933	Gata3	1
GO:0042092	type 2 immune response	1/4	40/23355	0.00683364	0.0165039	0.00190012	Gata3	1
GO:0060325	face morphogenesis	1/4	40/23355	0.00683364	0.0165039	0.00190012	Lef1	1
GO:0009309	amine biosynthetic process	1/4	41/23355	0.00700403	0.0166021	0.00191143	Gata3	1
GO:0042401	cellular biogenic amine biosynthetic process	1/4	41/23355	0.00700403	0.0166021	0.00191143	Gata3	1
GO:0110110	positive regulation of animal organ morphogenesis	1/4	42/23355	0.0071744	0.01685	0.00193996	Gata3	1
GO:1902895	positive regulation of pri-miRNA transcription by RNA polymerase II	1/4	44/23355	0.00751507	0.0174896	0.00201361	Gata3	1
GO:0019083	viral transcription	1/4	48/23355	0.00819615	0.0182453	0.00210062	Lef1	1
GO:0009712	catechol-containing compound metabolic process	1/4	58/23355	0.00989732	0.0198723	0.00228793	Gata3	1
GO:0045599	negative regulation of fat cell differentiation	1/4	58/23355	0.00989732	0.0198723	0.00228793	Gata3	1
GO:0061614	pri-miRNA transcription by RNA polymerase II	1/4	58/23355	0.00989732	0.0198723	0.00228793	Gata3	1
GO:0072577	endothelial cell apoptotic process	1/4	58/23355	0.00989732	0.0198723	0.00228793	Gata3	1
GO:0060324	face development	1/4	60/23355	0.0102373	0.0201596	0.00232101	Lef1	1
GO:0060986	endocrine hormone secretion	1/4	61/23355	0.0104072	0.0204158	0.0023505	Gata3	1
GO:0070988	demethylation	1/4	65/23355	0.0110868	0.0213401	0.00245692	Gata3	1
GO:0071479	cellular response to ionizing radiation	1/4	65/23355	0.0110868	0.0213401	0.00245692	Gata3	1
GO:0001707	mesoderm formation	1/4	66/23355	0.0112567	0.0215859	0.00248521	Lef1	1
GO:0048332	mesoderm morphogenesis	1/4	70/23355	0.0119358	0.0222224	0.0025585	Lef1	1
GO:0050909	sensory perception of taste	1/4	71/23355	0.0121056	0.0223756	0.00257614	Lef1	1
GO:0002711	positive regulation of T cell mediated immunity	1/4	73/23355	0.012445	0.0228381	0.00262939	Gata3	1
GO:0001756	somitogenesis	1/4	77/23355	0.0131235	0.0235763	0.00271437	Lef1	1
GO:0051817	modulation of process of other organism involved in symbiotic interaction	1/4	82/23355	0.0139712	0.0245816	0.00283012	Lef1	1
GO:0051702	biological process involved in interaction with symbiont	1/4	91/23355	0.0154957	0.0266234	0.0030652	Lef1	1
GO:0061053	somite development	1/4	96/23355	0.0163418	0.0276139	0.00317923	Lef1	1
GO:0090288	negative regulation of cellular response to growth factor stimulus	1/4	103/23355	0.0175255	0.0281354	0.00323927	Gata3	1
GO:0050886	endocrine process	1/4	104/23355	0.0176945	0.0281354	0.00323927	Gata3	1
GO:0072676	lymphocyte migration	1/4	104/23355	0.0176945	0.0281354	0.00323927	Gata3	1
GO:0010595	positive regulation of endothelial cell migration	1/4	108/23355	0.0183704	0.0286757	0.00330148	Gata3	1
GO:0042100	B cell proliferation	1/4	114/23355	0.0193835	0.0298926	0.00344158	Lef1	1
GO:0051897	positive regulation of protein kinase B signaling	1/4	117/23355	0.0198897	0.0300399	0.00345855	Gata3	1
GO:1905269	positive regulation of chromatin organization	1/4	117/23355	0.0198897	0.0300399	0.00345855	Gata3	1
GO:0007498	mesoderm development	1/4	119/23355	0.0202271	0.0304597	0.00350687	Lef1	1
GO:0009308	amine metabolic process	1/4	120/23355	0.0203958	0.0306236	0.00352574	Gata3	1
GO:0031929	TOR signaling	1/4	123/23355	0.0209016	0.0312001	0.00359212	Gata3	1
GO:0002040	sprouting angiogenesis	1/4	124/23355	0.0210702	0.0312694	0.0036001	Lef1	1
GO:0051053	negative regulation of DNA metabolic process	1/4	125/23355	0.0212388	0.0314285	0.00361841	Gata3	1
GO:0050852	T cell receptor signaling pathway	1/4	132/23355	0.0224181	0.0326081	0.00375422	Gata3	1
GO:0002456	T cell mediated immunity	1/4	134/23355	0.0227548	0.0329109	0.00378908	Gata3	1
GO:0002824	positive regulation of adaptive immune response based on somatic recombination of immune receptors built from immunoglobulin superfamily domains	1/4	141/23355	0.0239327	0.0339434	0.00390795	Gata3	1
GO:0030326	embryonic limb morphogenesis	1/4	143/23355	0.0242691	0.0342307	0.00394104	Lef1	1
GO:0035113	embryonic appendage morphogenesis	1/4	143/23355	0.0242691	0.0342307	0.00394104	Lef1	1
GO:0050728	negative regulation of inflammatory response	1/4	144/23355	0.0244372	0.0343268	0.0039521	Gata3	1
GO:0002708	positive regulation of lymphocyte mediated immunity	1/4	145/23355	0.0246053	0.0343268	0.0039521	Gata3	1
GO:0030010	establishment of cell polarity	1/4	148/23355	0.0251096	0.0344667	0.00396821	Gata3	1
GO:0034101	erythrocyte homeostasis	1/4	153/23355	0.0259495	0.0351485	0.00404671	Gata3	1
GO:0006338	chromatin remodeling	1/4	162/23355	0.0274601	0.0366134	0.00421536	Gata3	1
GO:0006575	cellular modified amino acid metabolic process	1/4	171/23355	0.0289688	0.0377406	0.00434513	Gata3	1
GO:0001764	neuron migration	1/4	192/23355	0.0324825	0.0405635	0.00467014	Gata3	1
GO:0061351	neural precursor cell proliferation	1/4	193/23355	0.0326496	0.040673	0.00468275	Lef1	1
GO:0021915	neural tube development	1/4	197/23355	0.0333177	0.0411052	0.00473251	Tcf7	1
GO:0048469	cell maturation	1/4	208/23355	0.0351532	0.0425495	0.00489879	Gata3	1
GO:0043542	endothelial cell migration	1/4	218/23355	0.0368196	0.044149	0.00508294	Gata3	1
GO:1901617	organic hydroxy compound biosynthetic process	1/4	226/23355	0.0381511	0.0451117	0.00519378	Gata3	1
GO:0045664	regulation of neuron differentiation	1/4	239/23355	0.0403119	0.0472304	0.00543771	Bcl11b	1
GO:0001763	morphogenesis of a branching structure	1/4	244/23355	0.041142	0.0478744	0.00551185	Lef1	1
GO:0090068	positive regulation of cell cycle process	1/4	261/23355	0.0439604	0.0506558	0.00583208	Lef1	1
GO:0043523	regulation of neuron apoptotic process	1/4	272/23355	0.0457807	0.0522043	0.00601036	Gata3	1
GO:0071695	anatomical structure maturation	1/4	279/23355	0.0469377	0.0533555	0.0061429	Gata3	1
GO:2000146	negative regulation of cell motility	1/4	297/23355	0.0499081	0.0560372	0.00645165	Gata3	1
GO:0051402	neuron apoptotic process	1/4	303/23355	0.0508967	0.0564653	0.00650094	Gata3	1
GO:0060326	cell chemotaxis	1/4	304/23355	0.0510614	0.0564653	0.00650094	Lef1	1
GO:0090132	epithelium migration	1/4	306/23355	0.0513907	0.056585	0.00651472	Gata3	1
GO:0008544	epidermis development	1/4	319/23355	0.0535291	0.0584369	0.00672794	Bcl11b	1
GO:0032943	mononuclear cell proliferation	1/4	323/23355	0.0541864	0.0586542	0.00675295	Lef1	1
GO:0040013	negative regulation of locomotion	1/4	332/23355	0.055664	0.0601265	0.00692246	Gata3	1
GO:0021700	developmental maturation	1/4	333/23355	0.055828	0.0601768	0.00692824	Gata3	1
GO:0032259	methylation	1/4	351/23355	0.0587776	0.062178	0.00715865	Gata3	1
GO:0019216	regulation of lipid metabolic process	1/4	359/23355	0.0600863	0.0631708	0.00727296	Bcl11b	1
GO:0002440	production of molecular mediator of immune response	1/4	361/23355	0.0604133	0.0633844	0.00729755	Gata3	1
GO:0009914	hormone transport	1/4	376/23355	0.0628628	0.0654182	0.0075317	Gata3	1
GO:0032102	negative regulation of response to external stimulus	1/4	380/23355	0.0635152	0.0654321	0.0075333	Gata3	1
GO:1901214	regulation of neuron death	1/4	380/23355	0.0635152	0.0654321	0.0075333	Gata3	1
GO:0007178	transmembrane receptor protein serine/threonine kinase signaling pathway	1/4	381/23355	0.0636782	0.0654684	0.00753748	Lef1	1
GO:0006959	humoral immune response	1/4	407/23355	0.0679099	0.0695397	0.00800622	Gata3	1
GO:0070997	neuron death	1/4	422/23355	0.0703447	0.0716034	0.00824381	Gata3	1
GO:0042113	B cell activation	1/4	423/23355	0.0705069	0.071626	0.00824642	Lef1	1
GO:0002449	lymphocyte mediated immunity	1/4	435/23355	0.072451	0.0734553	0.00845702	Gata3	1
GO:0045786	negative regulation of cell cycle	1/4	452/23355	0.0752	0.0756433	0.00870893	Gata3	1
GO:0014706	striated muscle tissue development	1/4	453/23355	0.0753616	0.0756571	0.00871052	Lef1	1
mmu05216	Thyroid cancer	2/4	37/8986	9.84719e-05	0.0017919	0.000226345	Tcf7/Lef1	2
mmu05213	Endometrial cancer	2/4	58/8986	0.000243643	0.0017919	0.000226345	Tcf7/Lef1	2
mmu05217	Basal cell carcinoma	2/4	63/8986	0.000287647	0.0017919	0.000226345	Tcf7/Lef1	2
mmu05221	Acute myeloid leukemia	2/4	70/8986	0.000355321	0.0017919	0.000226345	Tcf7/Lef1	2
mmu04520	Adherens junction	2/4	71/8986	0.000365566	0.0017919	0.000226345	Tcf7/Lef1	2
mmu05412	Arrhythmogenic right ventricular cardiomyopathy	2/4	77/8986	0.000430056	0.0017919	0.000226345	Tcf7/Lef1	2
mmu05210	Colorectal cancer	2/4	88/8986	0.000561707	0.0020061	0.000253402	Tcf7/Lef1	2
mmu05215	Prostate cancer	2/4	99/8986	0.00071065	0.00201401	0.000254402	Tcf7/Lef1	2
mmu04916	Melanogenesis	2/4	100/8986	0.000725045	0.00201401	0.000254402	Tcf7/Lef1	2
mmu04936	Alcoholic liver disease	2/4	141/8986	0.00143686	0.0033795	0.000426884	Tcf7/Lef1	2
mmu05224	Breast cancer	2/4	147/8986	0.0015608	0.0033795	0.000426884	Tcf7/Lef1	2
mmu05226	Gastric cancer	2/4	150/8986	0.00162465	0.0033795	0.000426884	Tcf7/Lef1	2
mmu04390	Hippo signaling pathway	2/4	157/8986	0.00177848	0.0033795	0.000426884	Tcf7/Lef1	2
mmu04934	Cushing syndrome	2/4	162/8986	0.00189252	0.0033795	0.000426884	Tcf7/Lef1	2
mmu04310	Wnt signaling pathway	2/4	171/8986	0.00210649	0.00340669	0.000430319	Tcf7/Lef1	2
mmu05225	Hepatocellular carcinoma	2/4	174/8986	0.00218028	0.00340669	0.000430319	Tcf7/Lef1	2
mmu05167	Kaposi sarcoma-associated herpesvirus infection	2/4	224/8986	0.00359092	0.00528077	0.000667045	Tcf7/Lef1	2
mmu05132	Salmonella infection	2/4	253/8986	0.00456327	0.00633787	0.000800573	Tcf7/Lef1	2
mmu05321	Inflammatory bowel disease	1/4	62/8986	0.0273187	0.0359456	0.0045405	Gata3	1
mmu04658	Th1 and Th2 cell differentiation	1/4	88/8986	0.0386067	0.0482584	0.0060958	Gata3	1
mmu04659	Th17 cell differentiation	1/4	105/8986	0.0459341	0.0536622	0.00677839	Gata3	1
mmu04928	Parathyroid hormone synthesis, secretion and action	1/4	108/8986	0.0472228	0.0536622	0.00677839	Gata3	1
mmu04550	Signaling pathways regulating pluripotency of stem cells	1/4	140/8986	0.0608878	0.0661824	0.00835988	Tcf7	1
mmu05202	Transcriptional misregulation in cancer	1/4	224/8986	0.0960593	0.100062	0.0126394	Bcl11b	1
mmu05165	Human papillomavirus infection	1/4	362/8986	0.151685	0.151685	0.0191602	Tcf7	1

## Sheet: Act_T
ID	Description	GeneRatio	BgRatio	pvalue	p.adjust	qvalue	geneID	Count
GO:0046632	alpha-beta T cell differentiation	6/12	123/23355	1.6987e-11	1.16871e-08	3.71927e-09	Bcl11b/Tbx21/Gata3/Lef1/Batf/Eomes	6
GO:0046631	alpha-beta T cell activation	6/12	171/23355	1.25692e-10	3.01412e-08	9.59207e-09	Bcl11b/Tbx21/Gata3/Lef1/Batf/Eomes	6
GO:0002287	alpha-beta T cell activation involved in immune response	5/12	71/23355	1.7524e-10	3.01412e-08	9.59207e-09	Tbx21/Gata3/Lef1/Batf/Eomes	5
GO:0045165	cell fate commitment	6/12	287/23355	2.83865e-09	2.07847e-07	6.61448e-08	Bcl11b/Tbx21/Gata3/Batf/Eomes/Epas1	6
GO:0002562	somatic diversification of immune receptors via germline recombination within a single locus	4/12	75/23355	4.76087e-08	2.04717e-06	6.51487e-07	Bcl11b/Tbx21/Lef1/Batf	4
GO:0016444	somatic cell DNA recombination	4/12	75/23355	4.76087e-08	2.04717e-06	6.51487e-07	Bcl11b/Tbx21/Lef1/Batf	4
GO:0002200	somatic diversification of immune receptors	4/12	83/23355	7.18209e-08	2.90663e-06	9.24999e-07	Bcl11b/Tbx21/Lef1/Batf	4
GO:0042092	type 2 immune response	3/12	40/23355	1.01298e-06	3.16786e-05	1.00813e-05	Tbx21/Gata3/Batf	3
GO:0045619	regulation of lymphocyte differentiation	4/12	191/23355	2.03841e-06	5.84345e-05	1.8596e-05	Tbx21/Gata3/Lef1/Ikzf3	4
GO:0042421	norepinephrine biosynthetic process	2/12	10/23355	1.08656e-05	0.00027899	8.87851e-05	Gata3/Epas1	2
GO:2000551	regulation of T-helper 2 cell cytokine production	2/12	10/23355	1.08656e-05	0.00027899	8.87851e-05	Tbx21/Gata3	2
GO:0003334	keratinocyte development	2/12	14/23355	2.19476e-05	0.000503331	0.000160179	Bcl11b/Fosl2	2
GO:0001892	embryonic placenta development	3/12	114/23355	2.41319e-05	0.000535574	0.00017044	Lef1/Eomes/Epas1	3
GO:0035745	T-helper 2 cell cytokine production	2/12	15/23355	2.53169e-05	0.000544313	0.000173221	Tbx21/Gata3	2
GO:0042415	norepinephrine metabolic process	2/12	17/23355	3.27727e-05	0.000626322	0.000199319	Gata3/Epas1	2
GO:0060562	epithelial tube morphogenesis	4/12	393/23355	3.51229e-05	0.000650226	0.000206926	Tbx21/Gata3/Lef1/Eomes	4
GO:0032674	regulation of interleukin-5 production	2/12	18/23355	3.68587e-05	0.000650226	0.000206926	Gata3/Lef1	2
GO:0032634	interleukin-5 production	2/12	19/23355	4.11833e-05	0.000691076	0.000219926	Gata3/Lef1	2
GO:0042113	B cell activation	4/12	423/23355	4.68002e-05	0.000731786	0.000232882	Tbx21/Lef1/Ikzf3/Batf	4
GO:0001837	epithelial to mesenchymal transition	3/12	147/23355	5.15559e-05	0.000788232	0.000250845	Gata3/Lef1/Eomes	3
GO:0002460	adaptive immune response based on somatic recombination of immune receptors built from immunoglobulin superfamily domains	4/12	452/23355	6.05828e-05	0.000868353	0.000276342	Tbx21/Gata3/Lef1/Batf	4
GO:0061458	reproductive system development	4/12	482/23355	7.77558e-05	0.000942875	0.000300058	Gata3/Lef1/Eomes/Epas1	4
GO:0009713	catechol-containing compound biosynthetic process	2/12	26/23355	7.81161e-05	0.000942875	0.000300058	Gata3/Epas1	2
GO:0071353	cellular response to interleukin-4	2/12	29/23355	9.75014e-05	0.00113697	0.000361825	Gata3/Lef1	2
GO:0002828	regulation of type 2 immune response	2/12	31/23355	0.000111607	0.00119977	0.000381812	Tbx21/Gata3	2
GO:0070670	response to interleukin-4	2/12	31/23355	0.000111607	0.00119977	0.000381812	Gata3/Lef1	2
GO:0009309	amine biosynthetic process	2/12	41/23355	0.000196251	0.0019017	0.000605191	Gata3/Epas1	2
GO:0042401	cellular biogenic amine biosynthetic process	2/12	41/23355	0.000196251	0.0019017	0.000605191	Gata3/Epas1	2
GO:0021537	telencephalon development	3/12	255/23355	0.000263109	0.00247971	0.000789136	Bcl11b/Lef1/Eomes	3
GO:0003007	heart morphogenesis	3/12	280/23355	0.000346176	0.0030931	0.000984341	Tbx21/Gata3/Eomes	3
GO:0048538	thymus development	2/12	56/23355	0.000366993	0.00323707	0.00103016	Bcl11b/Gata3	2
GO:0009712	catechol-containing compound metabolic process	2/12	58/23355	0.000393697	0.0032975	0.00104939	Gata3/Epas1	2
GO:0045190	isotype switching	2/12	59/23355	0.000407395	0.0032975	0.00104939	Tbx21/Batf	2
GO:0030330	DNA damage response, signal transduction by p53 class mediator	2/12	62/23355	0.000449868	0.00355758	0.00113215	Hic1/Batf	2
GO:0043966	histone H3 acetylation	2/12	62/23355	0.000449868	0.00355758	0.00113215	Gata3/Lef1	2
GO:0001947	heart looping	2/12	63/23355	0.000464485	0.00363143	0.00115566	Tbx21/Eomes	2
GO:1903037	regulation of leukocyte cell-cell adhesion	3/12	314/23355	0.000483984	0.00374136	0.00119064	Tbx21/Gata3/Lef1	3
GO:2000514	regulation of CD4-positive, alpha-beta T cell activation	2/12	65/23355	0.000494408	0.00377947	0.00120277	Tbx21/Gata3	2
GO:0001707	mesoderm formation	2/12	66/23355	0.000509712	0.00381176	0.00121305	Lef1/Eomes	2
GO:0048562	embryonic organ morphogenesis	3/12	329/23355	0.000554534	0.00395067	0.00125725	Tbx21/Gata3/Eomes	3
GO:0061371	determination of heart left/right asymmetry	2/12	69/23355	0.000556998	0.00395067	0.00125725	Tbx21/Eomes	2
GO:0048332	mesoderm morphogenesis	2/12	70/23355	0.000573217	0.00398357	0.00126772	Lef1/Eomes	2
GO:0007159	leukocyte cell-cell adhesion	3/12	353/23355	0.000680623	0.00459087	0.00146099	Tbx21/Gata3/Lef1	3
GO:0048872	homeostasis of number of cells	3/12	355/23355	0.000691889	0.00462155	0.00147075	Stat4/Gata3/Epas1	3
GO:0002440	production of molecular mediator of immune response	3/12	361/23355	0.000726402	0.00480543	0.00152927	Tbx21/Gata3/Batf	3
GO:0035050	embryonic heart tube development	2/12	87/23355	0.000883654	0.00568181	0.00180817	Tbx21/Eomes	2
GO:0042475	odontogenesis of dentin-containing tooth	2/12	89/23355	0.000924463	0.00583514	0.00185696	Bcl11b/Lef1	2
GO:0051251	positive regulation of lymphocyte activation	3/12	417/23355	0.00110276	0.00665523	0.00211795	Tbx21/Gata3/Lef1	3
GO:0002709	regulation of T cell mediated immunity	2/12	99/23355	0.00114193	0.00671492	0.00213694	Tbx21/Gata3	2
GO:0002449	lymphocyte mediated immunity	3/12	435/23355	0.00124565	0.0070292	0.00223696	Tbx21/Gata3/Batf	3
GO:0072676	lymphocyte migration	2/12	104/23355	0.00125901	0.0070292	0.00223696	Tbx21/Gata3	2
GO:0016055	Wnt signaling pathway	3/12	438/23355	0.00127055	0.0070292	0.00223696	Gata3/Lef1/Hic1	3
GO:0198738	cell-cell signaling by wnt	3/12	440/23355	0.00128732	0.0070292	0.00223696	Gata3/Lef1/Hic1	3
GO:0042100	B cell proliferation	2/12	114/23355	0.00150974	0.00805193	0.00256243	Lef1/Ikzf3	2
GO:0007498	mesoderm development	2/12	119/23355	0.00164334	0.00832937	0.00265072	Lef1/Eomes	2
GO:0007389	pattern specification process	3/12	480/23355	0.0016529	0.00832937	0.00265072	Tbx21/Lef1/Eomes	3
GO:0009308	amine metabolic process	2/12	120/23355	0.00167072	0.00832937	0.00265072	Gata3/Epas1	2
GO:0051101	regulation of DNA binding	2/12	122/23355	0.00172612	0.00854369	0.00271892	Gata3/Lef1	2
GO:0002456	T cell mediated immunity	2/12	134/23355	0.0020768	0.00992251	0.00315771	Tbx21/Gata3	2
GO:0002824	positive regulation of adaptive immune response based on somatic recombination of immune receptors built from immunoglobulin superfamily domains	2/12	141/23355	0.00229572	0.010672	0.00339623	Tbx21/Gata3	2
GO:0002708	positive regulation of lymphocyte mediated immunity	2/12	145/23355	0.00242553	0.0111251	0.00354042	Tbx21/Gata3	2
GO:0071772	response to BMP	2/12	183/23355	0.00382727	0.0157675	0.00501779	Gata3/Lef1	2
GO:0071773	cellular response to BMP stimulus	2/12	183/23355	0.00382727	0.0157675	0.00501779	Gata3/Lef1	2
GO:0050870	positive regulation of T cell activation	2/12	201/23355	0.00459582	0.018172	0.005783	Gata3/Lef1	2
GO:0048469	cell maturation	2/12	208/23355	0.00491251	0.0193132	0.00614618	Gata3/Epas1	2
GO:0001666	response to hypoxia	2/12	210/23355	0.00500481	0.0195643	0.00622608	Epas1/Fosl2	2
GO:0035701	hematopoietic stem cell migration	1/12	10/23355	0.00512721	0.0195973	0.0062366	Bcl11b	1
GO:0031077	post-embryonic camera-type eye development	1/12	11/23355	0.0056386	0.020205	0.00642998	Bcl11b	1
GO:0043619	regulation of transcription from RNA polymerase II promoter in response to oxidative stress	1/12	11/23355	0.0056386	0.020205	0.00642998	Epas1	1
GO:0071864	positive regulation of cell proliferation in bone marrow	1/12	11/23355	0.0056386	0.020205	0.00642998	Lef1	1
GO:0072172	mesonephric tubule formation	1/12	11/23355	0.0056386	0.020205	0.00642998	Gata3	1
GO:0072182	regulation of nephron tubule epithelial cell differentiation	1/12	11/23355	0.0056386	0.020205	0.00642998	Gata3	1
GO:2000320	negative regulation of T-helper 17 cell differentiation	1/12	11/23355	0.0056386	0.020205	0.00642998	Tbx21	1
GO:2000434	regulation of protein neddylation	1/12	11/23355	0.0056386	0.020205	0.00642998	Epas1	1
GO:1901617	organic hydroxy compound biosynthetic process	2/12	226/23355	0.00577206	0.020576	0.00654807	Gata3/Epas1	2
GO:0048304	positive regulation of isotype switching to IgG isotypes	1/12	13/23355	0.00666066	0.0217182	0.00691154	Tbx21	1
GO:0071838	cell proliferation in bone marrow	1/12	13/23355	0.00666066	0.0217182	0.00691154	Lef1	1
GO:0007411	axon guidance	2/12	250/23355	0.00701788	0.0227368	0.00723569	Bcl11b/Gata3	2
GO:0097485	neuron projection guidance	2/12	251/23355	0.00707223	0.0227368	0.00723569	Bcl11b/Gata3	2
GO:0060019	radial glial cell differentiation	1/12	14/23355	0.00717134	0.0227368	0.00723569	Lef1	1
GO:0021932	hindbrain radial glia guided cell migration	1/12	15/23355	0.00768177	0.0237031	0.00754322	Lef1	1
GO:0043923	positive regulation by host of viral transcription	1/12	15/23355	0.00768177	0.0237031	0.00754322	Lef1	1
GO:0010454	negative regulation of cell fate commitment	1/12	16/23355	0.00819195	0.0238034	0.00757513	Tbx21	1
GO:0055057	neuroblast division	1/12	16/23355	0.00819195	0.0238034	0.00757513	Lef1	1
GO:0071599	otic vesicle development	1/12	16/23355	0.00819195	0.0238034	0.00757513	Gata3	1
GO:1900121	negative regulation of receptor binding	1/12	16/23355	0.00819195	0.0238034	0.00757513	Lef1	1
GO:1901722	regulation of cell proliferation involved in kidney development	1/12	16/23355	0.00819195	0.0238034	0.00757513	Gata3	1
GO:0071695	anatomical structure maturation	2/12	279/23355	0.00867209	0.0246213	0.00783544	Gata3/Epas1	2
GO:0010002	cardioblast differentiation	1/12	18/23355	0.00921161	0.0252494	0.00803529	Eomes	1
GO:0043129	surfactant homeostasis	1/12	18/23355	0.00921161	0.0252494	0.00803529	Epas1	1
GO:0045843	negative regulation of striated muscle tissue development	1/12	18/23355	0.00921161	0.0252494	0.00803529	Lef1	1
GO:0006590	thyroid hormone generation	1/12	19/23355	0.00972108	0.0256249	0.00815481	Gata3	1
GO:0032352	positive regulation of hormone metabolic process	1/12	19/23355	0.00972108	0.0256249	0.00815481	Gata3	1
GO:0040037	negative regulation of fibroblast growth factor receptor signaling pathway	1/12	19/23355	0.00972108	0.0256249	0.00815481	Gata3	1
GO:0045116	protein neddylation	1/12	19/23355	0.00972108	0.0256249	0.00815481	Epas1	1
GO:0060033	anatomical structure regression	1/12	19/23355	0.00972108	0.0256249	0.00815481	Lef1	1
GO:0003180	aortic valve morphogenesis	1/12	20/23355	0.0102303	0.0258767	0.00823492	Gata3	1
GO:0033599	regulation of mammary gland epithelial cell proliferation	1/12	20/23355	0.0102303	0.0258767	0.00823492	Gata3	1
GO:0072189	ureter development	1/12	20/23355	0.0102303	0.0258767	0.00823492	Gata3	1
GO:1901862	negative regulation of muscle tissue development	1/12	20/23355	0.0102303	0.0258767	0.00823492	Lef1	1
GO:2000114	regulation of establishment of cell polarity	1/12	20/23355	0.0102303	0.0258767	0.00823492	Gata3	1
GO:0008544	epidermis development	2/12	319/23355	0.0112134	0.0272321	0.00866629	Bcl11b/Fosl2	2
GO:0032943	mononuclear cell proliferation	2/12	323/23355	0.0114838	0.0276253	0.0087914	Lef1/Ikzf3	2
GO:0048485	sympathetic nervous system development	1/12	23/23355	0.0117566	0.0277004	0.0088153	Gata3	1
GO:0021700	developmental maturation	2/12	333/23355	0.0121722	0.0284114	0.00904158	Gata3/Epas1	2
GO:0043586	tongue development	1/12	24/23355	0.0122648	0.0284114	0.00904158	Lef1	1
GO:0001829	trophectodermal cell differentiation	1/12	25/23355	0.0127729	0.0290024	0.00922964	Eomes	1
GO:0010165	response to X-ray	1/12	25/23355	0.0127729	0.0290024	0.00922964	Gata3	1
GO:1900120	regulation of receptor binding	1/12	26/23355	0.0132806	0.0296658	0.00944078	Lef1	1
GO:2000679	positive regulation of transcription regulatory region DNA binding	1/12	26/23355	0.0132806	0.0296658	0.00944078	Gata3	1
GO:0062009	secondary palate development	1/12	27/23355	0.0137882	0.0303076	0.00964501	Lef1	1
GO:0060037	pharyngeal system development	1/12	28/23355	0.0142955	0.0309286	0.00984265	Gata3	1
GO:0048799	animal organ maturation	1/12	29/23355	0.0148026	0.0316279	0.0100652	Gata3	1
GO:0035162	embryonic hemopoiesis	1/12	30/23355	0.0153094	0.0326095	0.0103776	Gata3	1
GO:0050678	regulation of epithelial cell proliferation	2/12	377/23355	0.0154124	0.0327275	0.0104151	Bcl11b/Gata3	2
GO:0060561	apoptotic process involved in morphogenesis	1/12	32/23355	0.0163224	0.0333228	0.0106046	Lef1	1
GO:2000352	negative regulation of endothelial cell apoptotic process	1/12	32/23355	0.0163224	0.0333228	0.0106046	Gata3	1
GO:2000515	negative regulation of CD4-positive, alpha-beta T cell activation	1/12	32/23355	0.0163224	0.0333228	0.0106046	Tbx21	1
GO:0090183	regulation of kidney development	1/12	35/23355	0.01784	0.0354737	0.0112891	Gata3	1
GO:0042832	defense response to protozoan	1/12	36/23355	0.0183454	0.035959	0.0114435	Batf	1
GO:0001773	myeloid dendritic cell activation	1/12	37/23355	0.0188505	0.0367399	0.011692	Batf	1
GO:1905332	positive regulation of morphogenesis of an epithelium	1/12	39/23355	0.0198602	0.037955	0.0120787	Gata3	1
GO:0060325	face morphogenesis	1/12	40/23355	0.0203646	0.0383865	0.012216	Lef1	1
GO:0050673	epithelial cell proliferation	2/12	443/23355	0.0208929	0.0390606	0.0124306	Bcl11b/Gata3	2
GO:0110110	positive regulation of animal organ morphogenesis	1/12	42/23355	0.0213728	0.0397418	0.0126473	Gata3	1
GO:0014706	striated muscle tissue development	2/12	453/23355	0.0217857	0.0400294	0.0127388	Lef1/Eomes	2
GO:1902895	positive regulation of pri-miRNA transcription by RNA polymerase II	1/12	44/23355	0.02238	0.040734	0.0129631	Gata3	1
GO:0016569	covalent chromatin modification	2/12	464/23355	0.0227863	0.041364	0.0131636	Gata3/Lef1	2
GO:0001569	branching involved in blood vessel morphogenesis	1/12	45/23355	0.0228833	0.0414307	0.0131848	Lef1	1
GO:0019083	viral transcription	1/12	48/23355	0.0243916	0.0425925	0.0135545	Lef1	1
GO:0043392	negative regulation of DNA binding	1/12	50/23355	0.025396	0.0435722	0.0138663	Lef1	1
GO:0001974	blood vessel remodeling	1/12	53/23355	0.0269008	0.045031	0.0143305	Epas1	1
GO:0032355	response to estradiol	1/12	55/23355	0.0279028	0.0463699	0.0147566	Fosl2	1
GO:0061614	pri-miRNA transcription by RNA polymerase II	1/12	58/23355	0.029404	0.0475999	0.0151481	Gata3	1
GO:0072577	endothelial cell apoptotic process	1/12	58/23355	0.029404	0.0475999	0.0151481	Gata3	1
GO:0060324	face development	1/12	60/23355	0.0304037	0.0486459	0.0154809	Lef1	1
GO:0060986	endocrine hormone secretion	1/12	61/23355	0.0309032	0.0493303	0.0156988	Gata3	1
GO:0070988	demethylation	1/12	65/23355	0.0328987	0.0520329	0.0165588	Gata3	1
GO:0071479	cellular response to ionizing radiation	1/12	65/23355	0.0328987	0.0520329	0.0165588	Gata3	1
GO:0048146	positive regulation of fibroblast proliferation	1/12	69/23355	0.0348904	0.0544322	0.0173224	Fosl2	1
GO:0030888	regulation of B cell proliferation	1/12	70/23355	0.0353878	0.0548351	0.0174506	Ikzf3	1
GO:0050909	sensory perception of taste	1/12	71/23355	0.0358849	0.0552322	0.017577	Lef1	1
GO:0001756	somitogenesis	1/12	77/23355	0.0388627	0.0586349	0.0186598	Lef1	1
GO:0051817	modulation of process of other organism involved in symbiotic interaction	1/12	82/23355	0.0413377	0.0614262	0.0195481	Lef1	1
GO:0035914	skeletal muscle cell differentiation	1/12	89/23355	0.0447929	0.0658494	0.0209558	Eomes	1
GO:0051702	biological process involved in interaction with symbiont	1/12	91/23355	0.045778	0.0670113	0.0213255	Lef1	1
GO:0055072	iron ion homeostasis	1/12	93/23355	0.0467622	0.0680178	0.0216458	Epas1	1
GO:0045445	myoblast differentiation	1/12	94/23355	0.047254	0.0684436	0.0217813	Epas1	1
GO:0061053	somite development	1/12	96/23355	0.0482367	0.0695742	0.0221411	Lef1	1
GO:0120162	positive regulation of cold-induced thermogenesis	1/12	97/23355	0.0487278	0.0701354	0.0223197	Epas1	1
GO:0002027	regulation of heart rate	1/12	99/23355	0.0497092	0.0712498	0.0226744	Epas1	1
GO:0071456	cellular response to hypoxia	1/12	103/23355	0.0516692	0.0726419	0.0231174	Epas1	1
GO:0090288	negative regulation of cellular response to growth factor stimulus	1/12	103/23355	0.0516692	0.0726419	0.0231174	Gata3	1
GO:0050886	endocrine process	1/12	104/23355	0.0521586	0.0726419	0.0231174	Gata3	1
GO:0010595	positive regulation of endothelial cell migration	1/12	108/23355	0.0541139	0.0741641	0.0236018	Gata3	1
GO:0048144	fibroblast proliferation	1/12	109/23355	0.0546022	0.0746845	0.0237674	Fosl2	1
GO:2001022	positive regulation of response to DNA damage stimulus	1/12	113/23355	0.0565529	0.0767425	0.0244223	Hic1	1
GO:1905269	positive regulation of chromatin organization	1/12	117/23355	0.0585	0.0786094	0.0250164	Gata3	1
GO:0002040	sprouting angiogenesis	1/12	124/23355	0.0618985	0.0825313	0.0262645	Lef1	1
GO:0050852	T cell receptor signaling pathway	1/12	132/23355	0.0657687	0.0865179	0.0275332	Gata3	1
GO:0014065	phosphatidylinositol 3-kinase signaling	1/12	135/23355	0.0672162	0.0880853	0.028032	Gata3	1
GO:0008584	male gonad development	1/12	140/23355	0.0696242	0.0903801	0.0287623	Gata3	1
GO:0030326	embryonic limb morphogenesis	1/12	143/23355	0.0710663	0.0915611	0.0291382	Lef1	1
GO:0035113	embryonic appendage morphogenesis	1/12	143/23355	0.0710663	0.0915611	0.0291382	Lef1	1
GO:0050728	negative regulation of inflammatory response	1/12	144/23355	0.0715465	0.0919374	0.0292579	Gata3	1
GO:0030010	establishment of cell polarity	1/12	148/23355	0.0734652	0.0929119	0.029568	Gata3	1
GO:0051250	negative regulation of lymphocyte activation	1/12	160/23355	0.0791994	0.0981787	0.0312441	Tbx21	1
GO:1990845	adaptive thermogenesis	1/12	160/23355	0.0791994	0.0981787	0.0312441	Epas1	1
GO:0007601	visual perception	1/12	161/23355	0.0796758	0.0985916	0.0313755	Epas1	1
GO:0006338	chromatin remodeling	1/12	162/23355	0.0801519	0.0988253	0.0314499	Gata3	1
mmu05321	Inflammatory bowel disease	3/8	62/8986	1.70918e-05	0.000495663	0.000449785	Stat4/Tbx21/Gata3	3
mmu04658	Th1 and Th2 cell differentiation	3/8	88/8986	4.90547e-05	0.000711294	0.000645457	Stat4/Tbx21/Gata3	3
mmu04659	Th17 cell differentiation	2/8	105/8986	0.00361699	0.0349643	0.031728	Tbx21/Gata3	2
mmu05216	Thyroid cancer	1/8	37/8986	0.0324818	0.163304	0.148189	Lef1	1
mmu05213	Endometrial cancer	1/8	58/8986	0.0505036	0.163304	0.148189	Lef1	1
mmu05217	Basal cell carcinoma	1/8	63/8986	0.0547509	0.163304	0.148189	Lef1	1
mmu05211	Renal cell carcinoma	1/8	68/8986	0.0589816	0.163304	0.148189	Epas1	1
mmu05221	Acute myeloid leukemia	1/8	70/8986	0.0606693	0.163304	0.148189	Lef1	1
mmu04520	Adherens junction	1/8	71/8986	0.0615121	0.163304	0.148189	Lef1	1
mmu05412	Arrhythmogenic right ventricular cardiomyopathy	1/8	77/8986	0.0665552	0.163304	0.148189	Lef1	1
mmu05210	Colorectal cancer	1/8	88/8986	0.0757393	0.163304	0.148189	Lef1	1
mmu05235	PD-L1 expression and PD-1 checkpoint pathway in cancer	1/8	88/8986	0.0757393	0.163304	0.148189	Batf	1
mmu05215	Prostate cancer	1/8	99/8986	0.0848442	0.163304	0.148189	Lef1	1
mmu04916	Melanogenesis	1/8	100/8986	0.085668	0.163304	0.148189	Lef1	1
mmu04928	Parathyroid hormone synthesis, secretion and action	1/8	108/8986	0.0922352	0.163304	0.148189	Gata3	1
mmu04380	Osteoclast differentiation	1/8	128/8986	0.108473	0.163304	0.148189	Fosl2	1
mmu04936	Alcoholic liver disease	1/8	141/8986	0.118891	0.163304	0.148189	Lef1	1
mmu05224	Breast cancer	1/8	147/8986	0.123663	0.163304	0.148189	Lef1	1
mmu05226	Gastric cancer	1/8	150/8986	0.12604	0.163304	0.148189	Lef1	1
mmu04390	Hippo signaling pathway	1/8	157/8986	0.131566	0.163304	0.148189	Lef1	1
mmu04934	Cushing syndrome	1/8	162/8986	0.135494	0.163304	0.148189	Lef1	1
mmu05161	Hepatitis B	1/8	163/8986	0.136278	0.163304	0.148189	Stat4	1
mmu04630	JAK-STAT signaling pathway	1/8	168/8986	0.140188	0.163304	0.148189	Stat4	1
mmu04310	Wnt signaling pathway	1/8	171/8986	0.142526	0.163304	0.148189	Lef1	1
mmu05225	Hepatocellular carcinoma	1/8	174/8986	0.144859	0.163304	0.148189	Lef1	1
mmu04217	Necroptosis	1/8	176/8986	0.146411	0.163304	0.148189	Stat4	1
mmu05167	Kaposi sarcoma-associated herpesvirus infection	1/8	224/8986	0.182929	0.189462	0.171925	Lef1	1
mmu05202	Transcriptional misregulation in cancer	1/8	224/8986	0.182929	0.189462	0.171925	Bcl11b	1
mmu05132	Salmonella infection	1/8	253/8986	0.204322	0.204322	0.185411	Lef1	1

## Sheet: B
ID	Description	GeneRatio	BgRatio	pvalue	p.adjust	qvalue	geneID	Count
GO:1903131	mononuclear cell differentiation	8/24	468/23355	1.35922e-08	1.26136e-05	6.39549e-06	Mef2c/Bcl11a/Irf8/Lyl1/Pou2f2/Spi1/Irf4/Hhex	8
GO:0071695	anatomical structure maturation	6/24	279/23355	3.09409e-07	0.000143566	7.27924e-05	Bcl11a/Lyl1/Pou2f2/Hes5/Bhlha15/Hes1	6
GO:0021700	developmental maturation	6/24	333/23355	8.70552e-07	0.000269291	0.000136539	Bcl11a/Lyl1/Pou2f2/Hes5/Bhlha15/Hes1	6
GO:0048469	cell maturation	5/24	208/23355	1.97741e-06	0.000367007	0.000186085	Bcl11a/Pou2f2/Hes5/Bhlha15/Hes1	5
GO:0045664	regulation of neuron differentiation	5/24	239/23355	3.90255e-06	0.000402397	0.000204028	Mef2c/Bcl11a/Tcf4/Hes5/Hes1	5
GO:0003002	regionalization	5/24	380/23355	3.65882e-05	0.00233617	0.00118451	Mef2c/Hes5/Bhlhe41/Hhex/Hes1	5
GO:0030900	forebrain development	5/24	397/23355	4.50639e-05	0.00233617	0.00118451	Pax5/Hes5/Zbtb18/Hhex/Hes1	5
GO:0072173	metanephric tubule morphogenesis	2/24	10/23355	4.53135e-05	0.00233617	0.00118451	Hes5/Hes1	2
GO:0007519	skeletal muscle tissue development	4/24	200/23355	4.84834e-05	0.00236803	0.00120067	Mef2c/Pax5/Mef2d/Zbtb18	4
GO:0042113	B cell activation	5/24	423/23355	6.08899e-05	0.00269075	0.0013643	Mef2c/Bcl11a/Lyl1/Pou2f2/Hhex	5
GO:0048645	animal organ formation	3/24	76/23355	6.38046e-05	0.00269139	0.00136462	Mef2c/Hhex/Hes1	3
GO:0060019	radial glial cell differentiation	2/24	14/23355	9.14042e-05	0.0030566	0.0015498	Hes5/Hes1	2
GO:0048863	stem cell differentiation	4/24	236/23355	9.21297e-05	0.0030566	0.0015498	Mef2c/Hes5/Hhex/Hes1	4
GO:0035050	embryonic heart tube development	3/24	87/23355	9.54908e-05	0.0030566	0.0015498	Mef2c/Hhex/Hes1	3
GO:0010832	negative regulation of myotube differentiation	2/24	15/23355	0.0001054	0.0030566	0.0015498	Bhlhe41/Bhlha15	2
GO:0045683	negative regulation of epidermis development	2/24	15/23355	0.0001054	0.0030566	0.0015498	Hes5/Hes1	2
GO:0048715	negative regulation of oligodendrocyte differentiation	2/24	16/23355	0.000120382	0.00328571	0.00166596	Hes5/Hes1	2
GO:0016525	negative regulation of angiogenesis	3/24	110/23355	0.000191441	0.00416367	0.00211112	Tcf4/E2f2/Hhex	3
GO:0090287	regulation of cellular response to growth factor stimulus	4/24	289/23355	0.000200717	0.00416367	0.00211112	Tcf4/Hes5/Hhex/Hes1	4
GO:2000181	negative regulation of blood vessel morphogenesis	3/24	112/23355	0.000201902	0.00416367	0.00211112	Tcf4/E2f2/Hhex	3
GO:0072273	metanephric nephron morphogenesis	2/24	22/23355	0.000230864	0.00437227	0.00221689	Hes5/Hes1	2
GO:0097150	neuronal stem cell population maintenance	2/24	24/23355	0.000275491	0.00511311	0.00259252	Hes5/Hes1	2
GO:2000737	negative regulation of stem cell differentiation	2/24	25/23355	0.000299259	0.00534062	0.00270787	Hes5/Hes1	2
GO:0018205	peptidyl-lysine modification	4/24	364/23355	0.000481838	0.00763391	0.00387064	Bcl11a/Spi1/Pax5/Irf4	4
GO:0001958	endochondral ossification	2/24	33/23355	0.000524058	0.00797256	0.00404235	Mef2c/Mef2d	2
GO:0036075	replacement ossification	2/24	33/23355	0.000524058	0.00797256	0.00404235	Mef2c/Mef2d	2
GO:0090162	establishment of epithelial cell polarity	2/24	35/23355	0.000589818	0.0082932	0.00420492	Hes5/Hes1	2
GO:0042832	defense response to protozoan	2/24	36/23355	0.000624121	0.00851742	0.00431861	Irf8/Irf4	2
GO:0001773	myeloid dendritic cell activation	2/24	37/23355	0.000659372	0.00861827	0.00436974	Spi1/Irf4	2
GO:0048660	regulation of smooth muscle cell proliferation	3/24	171/23355	0.000697074	0.00886144	0.00449304	Mef2c/Hes5/Mef2d	3
GO:0030513	positive regulation of BMP signaling pathway	2/24	39/23355	0.000732706	0.00894111	0.00453344	Hes5/Hes1	2
GO:0098727	maintenance of cell number	3/24	176/23355	0.000757853	0.00894111	0.00453344	Spi1/Hes5/Hes1	3
GO:0048659	smooth muscle cell proliferation	3/24	177/23355	0.000770401	0.00894111	0.00453344	Mef2c/Hes5/Mef2d	3
GO:0007219	Notch signaling pathway	3/24	180/23355	0.000808837	0.00926668	0.00469851	Hes5/Hhex/Hes1	3
GO:0001819	positive regulation of cytokine production	4/24	452/23355	0.00108192	0.0113738	0.0057669	Irf8/Pou2f2/Irf4/Irf5	4
GO:0014706	striated muscle tissue development	4/24	453/23355	0.00109081	0.0113738	0.0057669	Mef2c/Pax5/Mef2d/Zbtb18	4
GO:0031057	negative regulation of histone modification	2/24	48/23355	0.0011091	0.011436	0.00579844	Spi1/Pax5	2
GO:0010721	negative regulation of cell development	3/24	203/23355	0.00114455	0.0116719	0.00591803	Bcl11a/Hes5/Hes1	3
GO:0051216	cartilage development	3/24	205/23355	0.0011773	0.0118754	0.0060212	Mef2c/Hes5/Mef2d	3
GO:0048701	embryonic cranial skeleton morphogenesis	2/24	53/23355	0.00135067	0.0129219	0.0065518	Mef2c/Pax5	2
GO:0042531	positive regulation of tyrosine phosphorylation of STAT protein	2/24	55/23355	0.00145372	0.013357	0.00677242	Hes5/Hes1	2
GO:0043388	positive regulation of DNA binding	2/24	59/23355	0.00167077	0.0150531	0.00763243	Irf4/Hes1	2
GO:0043966	histone H3 acetylation	2/24	62/23355	0.00184307	0.0155488	0.00788375	Spi1/Irf4	2
GO:1905268	negative regulation of chromatin organization	2/24	65/23355	0.00202347	0.0161878	0.00820773	Spi1/Pax5	2
GO:0070663	regulation of leukocyte proliferation	3/24	252/23355	0.00212465	0.0168519	0.00854447	Mef2c/Hhex/Hes1	3
GO:0003143	embryonic heart tube morphogenesis	2/24	70/23355	0.00234202	0.017962	0.0091073	Mef2c/Hes1	2
GO:0060541	respiratory system development	3/24	262/23355	0.00237283	0.0180491	0.00915147	Pou2f1/Hhex/Hes1	3
GO:1904888	cranial skeletal system development	2/24	74/23355	0.00261283	0.0193976	0.00983523	Mef2c/Pax5	2
GO:0061448	connective tissue development	3/24	282/23355	0.00292162	0.0213486	0.0108244	Mef2c/Hes5/Mef2d	3
GO:0032479	regulation of type I interferon production	2/24	86/23355	0.00350923	0.0237705	0.0120524	Irf8/Irf5	2
GO:0032606	type I interferon production	2/24	92/23355	0.00400399	0.0259839	0.0131747	Irf8/Irf5	2
GO:0014033	neural crest cell differentiation	2/24	95/23355	0.00426285	0.0269111	0.0136448	Mef2c/Hes1	2
GO:0031016	pancreas development	2/24	98/23355	0.00452931	0.0282094	0.0143031	Hhex/Hes1	2
GO:0070661	leukocyte proliferation	3/24	348/23355	0.005263	0.0317147	0.0160804	Mef2c/Hhex/Hes1	3
GO:0048872	homeostasis of number of cells	3/24	355/23355	0.00556177	0.0328746	0.0166685	Mef2c/Spi1/Zbtb18	3
GO:0001892	embryonic placenta development	2/24	114/23355	0.00607677	0.0352453	0.0178705	Tfeb/Hes1	2
GO:0050678	regulation of epithelial cell proliferation	3/24	377/23355	0.00656676	0.0371582	0.0188404	Mef2c/Hes5/Hes1	3
GO:0051101	regulation of DNA binding	2/24	122/23355	0.0069289	0.0387351	0.0196399	Irf4/Hes1	2
GO:0002237	response to molecule of bacterial origin	3/24	393/23355	0.00736175	0.0406649	0.0206184	Mef2c/Irf8/Irf5	3
GO:0050671	positive regulation of lymphocyte proliferation	2/24	138/23355	0.00878577	0.0468574	0.0237583	Mef2c/Hes1	2
GO:0048706	embryonic skeletal system development	2/24	143/23355	0.00940696	0.0486879	0.0246863	Mef2c/Pax5	2
GO:0003231	cardiac ventricle development	2/24	148/23355	0.0100473	0.0486879	0.0246863	Mef2c/Hes1	2
GO:0050673	epithelial cell proliferation	3/24	443/23355	0.0102052	0.0486879	0.0246863	Mef2c/Hes5/Hes1	3
GO:0002634	regulation of germinal center formation	1/24	10/23355	0.0102307	0.0486879	0.0246863	Mef2c	1
GO:0010692	regulation of alkaline phosphatase activity	1/24	10/23355	0.0102307	0.0486879	0.0246863	Mef2c	1
GO:0022027	interkinetic nuclear migration	1/24	10/23355	0.0102307	0.0486879	0.0246863	Hhex	1
GO:0042118	endothelial cell activation	1/24	10/23355	0.0102307	0.0486879	0.0246863	Tcf4	1
GO:0048671	negative regulation of collateral sprouting	1/24	10/23355	0.0102307	0.0486879	0.0246863	Bcl11a	1
GO:0060297	regulation of sarcomere organization	1/24	10/23355	0.0102307	0.0486879	0.0246863	Mef2c	1
GO:0061626	pharyngeal arch artery morphogenesis	1/24	10/23355	0.0102307	0.0486879	0.0246863	Hes1	1
GO:0090009	primitive streak formation	1/24	10/23355	0.0102307	0.0486879	0.0246863	Hhex	1
GO:1904753	negative regulation of vascular associated smooth muscle cell migration	1/24	10/23355	0.0102307	0.0486879	0.0246863	Mef2c	1
GO:2000109	regulation of macrophage apoptotic process	1/24	10/23355	0.0102307	0.0486879	0.0246863	Mef2c	1
GO:2000171	negative regulation of dendrite development	1/24	10/23355	0.0102307	0.0486879	0.0246863	Bcl11a	1
GO:0002460	adaptive immune response based on somatic recombination of immune receptors built from immunoglobulin superfamily domains	3/24	452/23355	0.0107761	0.0487776	0.0247318	Mef2c/Pou2f2/Irf4	3
GO:0009267	cellular response to starvation	2/24	156/23355	0.0111112	0.0487776	0.0247318	Tfeb/Bhlha15	2
GO:0061309	cardiac neural crest cell development involved in outflow tract morphogenesis	1/24	11/23355	0.0112483	0.0487776	0.0247318	Hes1	1
GO:0071864	positive regulation of cell proliferation in bone marrow	1/24	11/23355	0.0112483	0.0487776	0.0247318	Mef2c	1
GO:0071888	macrophage apoptotic process	1/24	11/23355	0.0112483	0.0487776	0.0247318	Mef2c	1
GO:1903365	regulation of fear response	1/24	11/23355	0.0112483	0.0487776	0.0247318	Mef2c	1
GO:2000727	positive regulation of cardiac muscle cell differentiation	1/24	11/23355	0.0112483	0.0487776	0.0247318	Mef2c	1
GO:2000822	regulation of behavioral fear response	1/24	11/23355	0.0112483	0.0487776	0.0247318	Mef2c	1
GO:0016569	covalent chromatin modification	3/24	464/23355	0.0115659	0.0499218	0.025312	Spi1/Pax5/Irf4	3
GO:0048312	intracellular distribution of mitochondria	1/24	12/23355	0.0122648	0.0503617	0.025535	Bhlha15	1
GO:0071236	cellular response to antibiotic	1/24	12/23355	0.0122648	0.0503617	0.025535	Mef2c	1
GO:0040034	regulation of development, heterochronic	1/24	13/23355	0.0132804	0.0517822	0.0262553	Hes1	1
GO:0071838	cell proliferation in bone marrow	1/24	13/23355	0.0132804	0.0517822	0.0262553	Mef2c	1
GO:0072540	T-helper 17 cell lineage commitment	1/24	13/23355	0.0132804	0.0517822	0.0262553	Irf4	1
GO:0090281	negative regulation of calcium ion import	1/24	13/23355	0.0132804	0.0517822	0.0262553	Hes1	1
GO:0042594	response to starvation	2/24	177/23355	0.0141288	0.0526415	0.026691	Tfeb/Bhlha15	2
GO:0021903	rostrocaudal neural tube patterning	1/24	14/23355	0.0142949	0.0526415	0.026691	Hes1	1
GO:0048755	branching morphogenesis of a nerve	1/24	14/23355	0.0142949	0.0526415	0.026691	Bcl11a	1
GO:0070365	hepatocyte differentiation	1/24	14/23355	0.0142949	0.0526415	0.026691	Hhex	1
GO:0071772	response to BMP	2/24	183/23355	0.0150494	0.0547679	0.0277691	Hes5/Hes1	2
GO:0016331	morphogenesis of embryonic epithelium	2/24	185/23355	0.0153619	0.0550418	0.027908	Hes5/Hhex	2
GO:0002467	germinal center formation	1/24	16/23355	0.016321	0.0569393	0.0288701	Mef2c	1
GO:0071498	cellular response to fluid shear stress	1/24	16/23355	0.016321	0.0569393	0.0288701	Mef2c	1
GO:0045346	regulation of MHC class II biosynthetic process	1/24	17/23355	0.0173325	0.0576508	0.0292308	Spi1	1
GO:0055012	ventricular cardiac muscle cell differentiation	1/24	17/23355	0.0173325	0.0576508	0.0292308	Mef2c	1
GO:0060788	ectodermal placode formation	1/24	17/23355	0.0173325	0.0576508	0.0292308	Pou2f1	1
GO:0071697	ectodermal placode morphogenesis	1/24	17/23355	0.0173325	0.0576508	0.0292308	Pou2f1	1
GO:0021783	preganglionic parasympathetic fiber development	1/24	18/23355	0.018343	0.0591054	0.0299683	Hes1	1
GO:0045342	MHC class II biosynthetic process	1/24	18/23355	0.018343	0.0591054	0.0299683	Spi1	1
GO:0060572	morphogenesis of an epithelial bud	1/24	18/23355	0.018343	0.0591054	0.0299683	Hhex	1
GO:0070102	interleukin-6-mediated signaling pathway	1/24	18/23355	0.018343	0.0591054	0.0299683	Spi1	1
GO:0031345	negative regulation of cell projection organization	2/24	209/23355	0.0193276	0.060673	0.0307632	Bcl11a/Hes1	2
GO:0006851	mitochondrial calcium ion transmembrane transport	1/24	19/23355	0.0193526	0.060673	0.0307632	Bhlha15	1
GO:0060033	anatomical structure regression	1/24	19/23355	0.0193526	0.060673	0.0307632	Spi1	1
GO:0032495	response to muramyl dipeptide	1/24	20/23355	0.0203611	0.0623602	0.0316187	Irf5	1
GO:0001649	osteoblast differentiation	2/24	216/23355	0.0205575	0.0627544	0.0318185	Mef2c/Mef2d	2
GO:0048639	positive regulation of developmental growth	2/24	218/23355	0.0209148	0.0632213	0.0320553	Mef2c/Bcl11a	2
GO:0048839	inner ear development	2/24	218/23355	0.0209148	0.0632213	0.0320553	Hes5/Hes1	2
GO:0016973	poly(A)+ mRNA export from nucleus	1/24	21/23355	0.0213687	0.0635582	0.0322261	Hhex	1
GO:0036344	platelet morphogenesis	1/24	21/23355	0.0213687	0.0635582	0.0322261	Mef2c	1
GO:0030324	lung development	2/24	229/23355	0.0229266	0.0670693	0.0340063	Hhex/Hes1	2
GO:0034405	response to fluid shear stress	1/24	23/23355	0.0233808	0.0670693	0.0340063	Mef2c	1
GO:0101023	vascular endothelial cell proliferation	1/24	23/23355	0.0233808	0.0670693	0.0340063	Mef2c	1
GO:0030323	respiratory tube development	2/24	232/23355	0.0234887	0.0670693	0.0340063	Hhex/Hes1	2
GO:0032291	axon ensheathment in central nervous system	1/24	25/23355	0.025389	0.0695015	0.0352395	Hes5	1
GO:0060216	definitive hemopoiesis	1/24	25/23355	0.025389	0.0695015	0.0352395	Lyl1	1
GO:0003299	muscle hypertrophy in response to stress	1/24	26/23355	0.0263916	0.0705804	0.0357866	Mef2c	1
GO:0014898	cardiac muscle hypertrophy in response to stress	1/24	26/23355	0.0263916	0.0705804	0.0357866	Mef2c	1
GO:0045736	negative regulation of cyclin-dependent protein serine/threonine kinase activity	1/24	26/23355	0.0263916	0.0705804	0.0357866	Hhex	1
GO:2000311	regulation of AMPA receptor activity	1/24	26/23355	0.0263916	0.0705804	0.0357866	Mef2c	1
GO:0007568	aging	2/24	249/23355	0.0267809	0.071207	0.0361043	Spi1/Pax5	2
GO:0006925	inflammatory cell apoptotic process	1/24	27/23355	0.0273932	0.071207	0.0361043	Mef2c	1
GO:0014887	cardiac muscle adaptation	1/24	27/23355	0.0273932	0.071207	0.0361043	Mef2c	1
GO:0060563	neuroepithelial cell differentiation	1/24	27/23355	0.0273932	0.071207	0.0361043	Hes1	1
GO:0002089	lens morphogenesis in camera-type eye	1/24	28/23355	0.0283938	0.0716018	0.0363045	Pou2f1	1
GO:0045663	positive regulation of myoblast differentiation	1/24	28/23355	0.0283938	0.0716018	0.0363045	Mef2c	1
GO:0060045	positive regulation of cardiac muscle cell proliferation	1/24	28/23355	0.0283938	0.0716018	0.0363045	Mef2c	1
GO:1900745	positive regulation of p38MAPK cascade	1/24	28/23355	0.0283938	0.0716018	0.0363045	Spi1	1
GO:0030318	melanocyte differentiation	1/24	29/23355	0.0293935	0.0731291	0.0370788	Mef2c	1
GO:1901863	positive regulation of muscle tissue development	1/24	29/23355	0.0293935	0.0731291	0.0370788	Mef2c	1
GO:0010922	positive regulation of phosphatase activity	1/24	30/23355	0.0303921	0.0748114	0.0379318	Mef2c	1
GO:0007097	nuclear migration	1/24	31/23355	0.0313898	0.0760567	0.0385632	Hhex	1
GO:0044030	regulation of DNA methylation	1/24	31/23355	0.0313898	0.0760567	0.0385632	Spi1	1
GO:1904738	vascular associated smooth muscle cell migration	1/24	31/23355	0.0313898	0.0760567	0.0385632	Mef2c	1
GO:0060561	apoptotic process involved in morphogenesis	1/24	32/23355	0.0323865	0.0772613	0.039174	Spi1	1
GO:1903859	regulation of dendrite extension	1/24	32/23355	0.0323865	0.0772613	0.039174	Bcl11a	1
GO:0071496	cellular response to external stimulus	2/24	281/23355	0.0334519	0.0785908	0.0398481	Tfeb/Bhlha15	2
GO:0043537	negative regulation of blood vessel endothelial cell migration	1/24	34/23355	0.0343769	0.0797544	0.0404381	Mef2c	1
GO:0070741	response to interleukin-6	1/24	34/23355	0.0343769	0.0797544	0.0404381	Spi1	1
GO:2000108	positive regulation of leukocyte apoptotic process	1/24	34/23355	0.0343769	0.0797544	0.0404381	Mef2c	1
GO:0001702	gastrulation with mouth forming second	1/24	35/23355	0.0353706	0.0800087	0.040567	Hhex	1
GO:0034122	negative regulation of toll-like receptor signaling pathway	1/24	35/23355	0.0353706	0.0800087	0.040567	Irf4	1
GO:0046677	response to antibiotic	1/24	35/23355	0.0353706	0.0800087	0.040567	Mef2c	1
GO:0060261	positive regulation of transcription initiation from RNA polymerase II promoter	1/24	35/23355	0.0353706	0.0800087	0.040567	Irf8	1
GO:0035883	enteroendocrine cell differentiation	1/24	36/23355	0.0363634	0.0809238	0.041031	Hes1	1
GO:0060441	epithelial tube branching involved in lung morphogenesis	1/24	36/23355	0.0363634	0.0809238	0.041031	Hhex	1
GO:0001782	B cell homeostasis	1/24	37/23355	0.0373552	0.082146	0.0416507	Mef2c	1
GO:0035909	aorta morphogenesis	1/24	37/23355	0.0373552	0.082146	0.0416507	Hes1	1
GO:0051647	nucleus localization	1/24	37/23355	0.0373552	0.082146	0.0416507	Hhex	1
GO:0043414	macromolecule methylation	2/24	300/23355	0.0376911	0.0824937	0.041827	Spi1/Pax5	2
GO:0010613	positive regulation of cardiac muscle hypertrophy	1/24	39/23355	0.0393358	0.0844991	0.0428438	Mef2c	1
GO:0033028	myeloid cell apoptotic process	1/24	39/23355	0.0393358	0.0844991	0.0428438	Mef2c	1
GO:0048520	positive regulation of behavior	1/24	40/23355	0.0403246	0.0846635	0.0429272	Mef2c	1
GO:0060251	regulation of glial cell proliferation	1/24	40/23355	0.0403246	0.0846635	0.0429272	Hes1	1
GO:0045927	positive regulation of growth	2/24	312/23355	0.0404703	0.0847774	0.0429849	Mef2c/Bcl11a	2
GO:0008544	epidermis development	2/24	319/23355	0.0421268	0.0871735	0.0441998	Hes5/Hes1	2
GO:0030279	negative regulation of ossification	1/24	42/23355	0.0422994	0.0871735	0.0441998	Mef2c	1
GO:0030501	positive regulation of bone mineralization	1/24	42/23355	0.0422994	0.0871735	0.0441998	Mef2c	1
GO:0046651	lymphocyte proliferation	2/24	320/23355	0.0423656	0.0871735	0.0441998	Mef2c/Hes1	2
GO:0071216	cellular response to biotic stimulus	2/24	323/23355	0.0430849	0.0873234	0.0442758	Mef2c/Irf8	2
GO:0001937	negative regulation of endothelial cell proliferation	1/24	45/23355	0.0452543	0.0899271	0.045596	Mef2c	1
GO:0031128	developmental induction	1/24	45/23355	0.0452543	0.0899271	0.045596	Pou2f1	1
GO:0071300	cellular response to retinoic acid	1/24	46/23355	0.0462373	0.0911002	0.0461908	Mef2c	1
GO:0003179	heart valve morphogenesis	1/24	48/23355	0.0482004	0.0937735	0.0475462	Mef2c	1
GO:0038066	p38MAPK cascade	1/24	48/23355	0.0482004	0.0937735	0.0475462	Spi1	1
GO:0048010	vascular endothelial growth factor receptor signaling pathway	1/24	48/23355	0.0482004	0.0937735	0.0475462	Hhex	1
GO:0032259	methylation	2/24	351/23355	0.0500184	0.0959755	0.0486627	Spi1/Pax5	2
GO:0051962	positive regulation of nervous system development	2/24	352/23355	0.0502731	0.0959948	0.0486725	Bcl11a/Hes1	2
GO:0021545	cranial nerve development	1/24	51/23355	0.0511378	0.0962593	0.0488066	Hes1	1
GO:0051646	mitochondrion localization	1/24	51/23355	0.0511378	0.0962593	0.0488066	Bhlha15	1
GO:0110151	positive regulation of biomineralization	1/24	51/23355	0.0511378	0.0962593	0.0488066	Mef2c	1
GO:0001974	blood vessel remodeling	1/24	53/23355	0.0530912	0.0987347	0.0500617	Mef2c	1
GO:0001662	behavioral fear response	1/24	54/23355	0.0540665	0.0999476	0.0506767	Mef2c	1
GO:0035690	cellular response to drug	1/24	54/23355	0.0540665	0.0999476	0.0506767	Mef2c	1
GO:0048066	developmental pigmentation	1/24	54/23355	0.0540665	0.0999476	0.0506767	Mef2c	1
mmu04950	Maturity onset diabetes of the young	3/17	27/8986	1.59971e-05	0.000671876	0.000589365	Bhlha15/Hhex/Hes1	3
mmu05202	Transcriptional misregulation in cancer	5/17	224/8986	4.45893e-05	0.000936376	0.000821382	Mef2c/Lyl1/Spi1/Pax5/Hhex	5
mmu05224	Breast cancer	3/17	147/8986	0.00246492	0.0345089	0.0302709	Hes5/E2f2/Hes1	3
mmu04330	Notch signaling pathway	2/17	60/8986	0.00559049	0.0587002	0.0514914	Hes5/Hes1	2
mmu04928	Parathyroid hormone synthesis, secretion and action	2/17	108/8986	0.0173041	0.145355	0.127504	Mef2c/Mef2d	2
mmu04371	Apelin signaling pathway	2/17	137/8986	0.0270194	0.189136	0.165909	Mef2c/Mef2d	2
mmu04022	cGMP-PKG signaling pathway	2/17	173/8986	0.0414707	0.248824	0.218267	Mef2c/Mef2d	2
mmu04710	Circadian rhythm	1/17	30/8986	0.0553121	0.272427	0.238971	Bhlhe41	1
mmu05417	Lipid and atherosclerosis	2/17	216/8986	0.0617323	0.272427	0.238971	Pou2f2/Pou2f1	2
mmu05169	Epstein-Barr virus infection	2/17	231/8986	0.0694716	0.272427	0.238971	E2f2/Hes1	2
mmu05219	Bladder cancer	1/17	41/8986	0.0748617	0.272427	0.238971	E2f2	1
mmu05166	Human T-cell leukemia virus 1 infection	2/17	250/8986	0.0797184	0.272427	0.238971	Spi1/E2f2	2
mmu03460	Fanconi anemia pathway	1/17	51/8986	0.0923031	0.272427	0.238971	Hes1	1
mmu04137	Mitophagy - animal	1/17	68/8986	0.121245	0.272427	0.238971	Tfeb	1
mmu05221	Acute myeloid leukemia	1/17	70/8986	0.124592	0.272427	0.238971	Spi1	1
mmu05218	Melanoma	1/17	72/8986	0.127928	0.272427	0.238971	E2f2	1
mmu05223	Non-small cell lung cancer	1/17	72/8986	0.127928	0.272427	0.238971	E2f2	1
mmu05214	Glioma	1/17	74/8986	0.131251	0.272427	0.238971	E2f2	1
mmu05212	Pancreatic cancer	1/17	76/8986	0.134562	0.272427	0.238971	E2f2	1
mmu05220	Chronic myeloid leukemia	1/17	76/8986	0.134562	0.272427	0.238971	E2f2	1
mmu05133	Pertussis	1/17	77/8986	0.136214	0.272427	0.238971	Irf8	1
mmu05165	Human papillomavirus infection	2/17	362/8986	0.148104	0.280081	0.245685	Hes5/Hes1	2
mmu01522	Endocrine resistance	1/17	93/8986	0.162233	0.280081	0.245685	E2f2	1
mmu05222	Small cell lung cancer	1/17	93/8986	0.162233	0.280081	0.245685	E2f2	1
mmu05215	Prostate cancer	1/17	99/8986	0.171799	0.280081	0.245685	E2f2	1
mmu04620	Toll-like receptor signaling pathway	1/17	100/8986	0.173383	0.280081	0.245685	Irf5	1
mmu04659	Th17 cell differentiation	1/17	105/8986	0.181262	0.281963	0.247336	Irf4	1
mmu04110	Cell cycle	1/17	125/8986	0.212075	0.303243	0.266003	E2f2	1
mmu05168	Herpes simplex virus 1 infection	2/17	459/8986	0.214524	0.303243	0.266003	Pou2f2/Pou2f1	2
mmu04380	Osteoclast differentiation	1/17	128/8986	0.216602	0.303243	0.266003	Spi1	1
mmu05418	Fluid shear stress and atherosclerosis	1/17	148/8986	0.246161	0.315533	0.276784	Mef2c	1
mmu05226	Gastric cancer	1/17	150/8986	0.249058	0.315533	0.276784	E2f2	1
mmu04921	Oxytocin signaling pathway	1/17	153/8986	0.253385	0.315533	0.276784	Mef2c	1
mmu04934	Cushing syndrome	1/17	162/8986	0.266224	0.315533	0.276784	E2f2	1
mmu05161	Hepatitis B	1/17	163/8986	0.267637	0.315533	0.276784	E2f2	1
mmu05160	Hepatitis C	1/17	165/8986	0.270457	0.315533	0.276784	E2f2	1
mmu05225	Hepatocellular carcinoma	1/17	174/8986	0.28302	0.321265	0.281812	E2f2	1
mmu04218	Cellular senescence	1/17	184/8986	0.296739	0.327975	0.287697	E2f2	1
mmu05167	Kaposi sarcoma-associated herpesvirus infection	1/17	224/8986	0.349184	0.376045	0.329864	E2f2	1
mmu05163	Human cytomegalovirus infection	1/17	256/8986	0.388467	0.40789	0.357798	E2f2	1
mmu04010	MAPK signaling pathway	1/17	294/8986	0.432215	0.442137	0.387839	Mef2c	1
mmu05206	MicroRNAs in cancer	1/17	303/8986	0.442137	0.442137	0.387839	E2f2	1

## Sheet: DC
ID	Description	GeneRatio	BgRatio	pvalue	p.adjust	qvalue	geneID	Count
GO:0051216	cartilage development	4/11	205/23355	1.81279e-06	0.00069611	0.000284321	Hoxa5/Snai1/Prrx1/Hoxa3	4
GO:0061448	connective tissue development	4/11	282/23355	6.42337e-06	0.00118617	0.000484482	Hoxa5/Snai1/Prrx1/Hoxa3	4
GO:0048562	embryonic organ morphogenesis	4/11	329/23355	1.18018e-05	0.00118617	0.000484482	Hoxa5/Tead1/Prrx1/Hoxa3	4
GO:0048704	embryonic skeletal system morphogenesis	3/11	108/23355	1.54449e-05	0.00118617	0.000484482	Hoxa5/Prrx1/Hoxa3	3
GO:0048706	embryonic skeletal system development	3/11	143/23355	3.57768e-05	0.00228971	0.000935217	Hoxa5/Prrx1/Hoxa3	3
GO:0007389	pattern specification process	4/11	480/23355	5.18494e-05	0.00284431	0.00116174	Meis1/Hoxa5/Snai1/Hoxa3	4
GO:0030878	thyroid gland development	2/11	28/23355	7.57254e-05	0.00363482	0.00148462	Hoxa5/Hoxa3	2
GO:0048705	skeletal system morphogenesis	3/11	254/23355	0.000196645	0.0083902	0.00342692	Hoxa5/Prrx1/Hoxa3	3
GO:0060485	mesenchyme development	3/11	288/23355	0.000284549	0.0109267	0.00446293	Hoxa5/Tead1/Snai1	3
GO:0030099	myeloid cell differentiation	3/11	422/23355	0.000867597	0.0265164	0.0108304	Meis1/Hoxa5/Irf4	3
GO:0045638	negative regulation of myeloid cell differentiation	2/11	96/23355	0.00089769	0.0265164	0.0108304	Meis1/Hoxa5	2
GO:0060021	roof of mouth development	2/11	101/23355	0.000992876	0.0272332	0.0111232	Snai1/Prrx1	2
GO:0007498	mesoderm development	2/11	119/23355	0.00137402	0.035175	0.014367	Tead1/Snai1	2
GO:0048640	negative regulation of developmental growth	2/11	129/23355	0.00161157	0.0386776	0.0157976	Meis1/Bcl11a	2
GO:0019827	stem cell population maintenance	2/11	172/23355	0.00283906	0.0517052	0.0211186	Tead1/Prrx1	2
GO:0001890	placenta development	2/11	174/23355	0.00290418	0.0517052	0.0211186	Snai1/Lhx4	2
GO:0098727	maintenance of cell number	2/11	176/23355	0.00296999	0.0517052	0.0211186	Tead1/Prrx1	2
GO:0048469	cell maturation	2/11	208/23355	0.00411782	0.0517052	0.0211186	Hoxa5/Bcl11a	2
GO:0014883	transition between fast and slow fiber	1/11	10/23355	0.00470085	0.0517052	0.0211186	Tead1	1
GO:0048671	negative regulation of collateral sprouting	1/11	10/23355	0.00470085	0.0517052	0.0211186	Bcl11a	1
GO:2000171	negative regulation of dendrite development	1/11	10/23355	0.00470085	0.0517052	0.0211186	Bcl11a	1
GO:0045664	regulation of neuron differentiation	2/11	239/23355	0.00539696	0.0517052	0.0211186	Meis1/Bcl11a	2
GO:0001763	morphogenesis of a branching structure	2/11	244/23355	0.0056184	0.0517052	0.0211186	Hoxa5/Bcl11a	2
GO:0042362	fat-soluble vitamin biosynthetic process	1/11	12/23355	0.0056386	0.0517052	0.0211186	Snai1	1
GO:0060433	bronchus development	1/11	12/23355	0.0056386	0.0517052	0.0211186	Hoxa5	1
GO:0060439	trachea morphogenesis	1/11	12/23355	0.0056386	0.0517052	0.0211186	Hoxa5	1
GO:1902459	positive regulation of stem cell population maintenance	1/11	12/23355	0.0056386	0.0517052	0.0211186	Tead1	1
GO:0030656	regulation of vitamin metabolic process	1/11	13/23355	0.00610718	0.0517052	0.0211186	Snai1	1
GO:0061140	lung secretory cell differentiation	1/11	13/23355	0.00610718	0.0517052	0.0211186	Hoxa5	1
GO:0072540	T-helper 17 cell lineage commitment	1/11	13/23355	0.00610718	0.0517052	0.0211186	Irf4	1
GO:1903430	negative regulation of cell maturation	1/11	13/23355	0.00610718	0.0517052	0.0211186	Bcl11a	1
GO:0045926	negative regulation of growth	2/11	264/23355	0.00654553	0.0517052	0.0211186	Meis1/Bcl11a	2
GO:0032736	positive regulation of interleukin-13 production	1/11	14/23355	0.00657555	0.0517052	0.0211186	Irf4	1
GO:0048672	positive regulation of collateral sprouting	1/11	14/23355	0.00657555	0.0517052	0.0211186	Bcl11a	1
GO:0048755	branching morphogenesis of a nerve	1/11	14/23355	0.00657555	0.0517052	0.0211186	Bcl11a	1
GO:0071695	anatomical structure maturation	2/11	279/23355	0.00728384	0.0517052	0.0211186	Hoxa5/Bcl11a	2
GO:0003007	heart morphogenesis	2/11	280/23355	0.00733435	0.0517052	0.0211186	Tead1/Snai1	2
GO:0002070	epithelial cell maturation	1/11	16/23355	0.0075117	0.0517052	0.0211186	Hoxa5	1
GO:0014733	regulation of skeletal muscle adaptation	1/11	16/23355	0.0075117	0.0517052	0.0211186	Tead1	1
GO:0016322	neuron remodeling	1/11	16/23355	0.0075117	0.0517052	0.0211186	Bcl11a	1
GO:0042359	vitamin D metabolic process	1/11	16/23355	0.0075117	0.0517052	0.0211186	Snai1	1
GO:0043518	negative regulation of DNA damage response, signal transduction by p53 class mediator	1/11	16/23355	0.0075117	0.0517052	0.0211186	Snai1	1
GO:0045165	cell fate commitment	2/11	287/23355	0.00769248	0.0517052	0.0211186	Prrx1/Irf4	2
GO:0030217	T cell differentiation	2/11	290/23355	0.00784837	0.0517052	0.0211186	Bcl11a/Irf4	2
GO:0002295	T-helper cell lineage commitment	1/11	17/23355	0.00797948	0.0517052	0.0211186	Irf4	1
GO:0003198	epithelial to mesenchymal transition involved in endocardial cushion formation	1/11	17/23355	0.00797948	0.0517052	0.0211186	Snai1	1
GO:0060644	mammary gland epithelial cell differentiation	1/11	17/23355	0.00797948	0.0517052	0.0211186	Hoxa5	1
GO:0014041	regulation of neuron maturation	1/11	18/23355	0.00844705	0.0517052	0.0211186	Bcl11a	1
GO:0060576	intestinal epithelial cell development	1/11	18/23355	0.00844705	0.0517052	0.0211186	Hoxa5	1
GO:0009110	vitamin biosynthetic process	1/11	19/23355	0.00891442	0.0517052	0.0211186	Snai1	1
GO:0032656	regulation of interleukin-13 production	1/11	19/23355	0.00891442	0.0517052	0.0211186	Irf4	1
GO:0060044	negative regulation of cardiac muscle cell proliferation	1/11	19/23355	0.00891442	0.0517052	0.0211186	Meis1	1
GO:0060707	trophoblast giant cell differentiation	1/11	19/23355	0.00891442	0.0517052	0.0211186	Snai1	1
GO:0033599	regulation of mammary gland epithelial cell proliferation	1/11	20/23355	0.00938159	0.0517052	0.0211186	Hoxa5	1
GO:0043373	CD4-positive, alpha-beta T cell lineage commitment	1/11	20/23355	0.00938159	0.0517052	0.0211186	Irf4	1
GO:0021700	developmental maturation	2/11	333/23355	0.0102393	0.0517052	0.0211186	Hoxa5/Bcl11a	2
GO:0002363	alpha-beta T cell lineage commitment	1/11	22/23355	0.0103153	0.0517052	0.0211186	Irf4	1
GO:0032616	interleukin-13 production	1/11	22/23355	0.0103153	0.0517052	0.0211186	Irf4	1
GO:0043011	myeloid dendritic cell differentiation	1/11	22/23355	0.0103153	0.0517052	0.0211186	Irf4	1
GO:0060438	trachea development	1/11	22/23355	0.0103153	0.0517052	0.0211186	Hoxa5	1
GO:0043501	skeletal muscle adaptation	1/11	23/23355	0.0107819	0.0517052	0.0211186	Tead1	1
GO:2000810	regulation of bicellular tight junction assembly	1/11	23/23355	0.0107819	0.0517052	0.0211186	Snai1	1
GO:0030903	notochord development	1/11	24/23355	0.0112483	0.0517052	0.0211186	Tead1	1
GO:0043369	CD4-positive or CD8-positive, alpha-beta T cell lineage commitment	1/11	24/23355	0.0112483	0.0517052	0.0211186	Irf4	1
GO:0048670	regulation of collateral sprouting	1/11	24/23355	0.0112483	0.0517052	0.0211186	Bcl11a	1
GO:0097150	neuronal stem cell population maintenance	1/11	24/23355	0.0112483	0.0517052	0.0211186	Prrx1	1
GO:0010894	negative regulation of steroid biosynthetic process	1/11	25/23355	0.0117145	0.0517052	0.0211186	Snai1	1
GO:0032753	positive regulation of interleukin-4 production	1/11	25/23355	0.0117145	0.0517052	0.0211186	Irf4	1
GO:0060216	definitive hemopoiesis	1/11	25/23355	0.0117145	0.0517052	0.0211186	Meis1	1
GO:0060575	intestinal epithelial cell differentiation	1/11	25/23355	0.0117145	0.0517052	0.0211186	Hoxa5	1
GO:1902230	negative regulation of intrinsic apoptotic signaling pathway in response to DNA damage	1/11	25/23355	0.0117145	0.0517052	0.0211186	Snai1	1
GO:0018205	peptidyl-lysine modification	2/11	364/23355	0.0121405	0.0525538	0.0214652	Bcl11a/Irf4	2
GO:0045939	negative regulation of steroid metabolic process	1/11	26/23355	0.0121804	0.0525538	0.0214652	Snai1	1
GO:0002089	lens morphogenesis in camera-type eye	1/11	28/23355	0.0131118	0.053124	0.0216981	Meis1	1
GO:0061311	cell surface receptor signaling pathway involved in heart development	1/11	29/23355	0.0135771	0.053124	0.0216981	Snai1	1
GO:0021602	cranial nerve morphogenesis	1/11	30/23355	0.0140423	0.053124	0.0216981	Hoxa3	1
GO:0060562	epithelial tube morphogenesis	2/11	393/23355	0.0140498	0.053124	0.0216981	Hoxa5/Tead1	2
GO:1903859	regulation of dendrite extension	1/11	32/23355	0.0149721	0.053124	0.0216981	Bcl11a	1
GO:0034122	negative regulation of toll-like receptor signaling pathway	1/11	35/23355	0.0163652	0.053124	0.0216981	Irf4	1
GO:0006775	fat-soluble vitamin metabolic process	1/11	36/23355	0.0168292	0.053124	0.0216981	Snai1	1
GO:0008045	motor neuron axon guidance	1/11	36/23355	0.0168292	0.053124	0.0216981	Lhx4	1
GO:0031069	hair follicle morphogenesis	1/11	36/23355	0.0168292	0.053124	0.0216981	Snai1	1
GO:0035329	hippo signaling	1/11	36/23355	0.0168292	0.053124	0.0216981	Tead1	1
GO:0042832	defense response to protozoan	1/11	36/23355	0.0168292	0.053124	0.0216981	Irf4	1
GO:0060441	epithelial tube branching involved in lung morphogenesis	1/11	36/23355	0.0168292	0.053124	0.0216981	Hoxa5	1
GO:0072538	T-helper 17 type immune response	1/11	36/23355	0.0168292	0.053124	0.0216981	Irf4	1
GO:0001773	myeloid dendritic cell activation	1/11	37/23355	0.017293	0.053124	0.0216981	Irf4	1
GO:0002053	positive regulation of mesenchymal cell proliferation	1/11	37/23355	0.017293	0.053124	0.0216981	Prrx1	1
GO:0021522	spinal cord motor neuron differentiation	1/11	41/23355	0.0191461	0.0545665	0.0222873	Lhx4	1
GO:0048730	epidermis morphogenesis	1/11	41/23355	0.0191461	0.0545665	0.0222873	Snai1	1
GO:0003016	respiratory system process	1/11	42/23355	0.0196089	0.0545665	0.0222873	Hoxa5	1
GO:0045880	positive regulation of smoothened signaling pathway	1/11	43/23355	0.0200715	0.0545665	0.0222873	Prrx1	1
GO:1902895	positive regulation of pri-miRNA transcription by RNA polymerase II	1/11	44/23355	0.0205339	0.0545665	0.0222873	Tead1	1
GO:0071300	cellular response to retinoic acid	1/11	46/23355	0.021458	0.0556749	0.02274	Tead1	1
GO:0010718	positive regulation of epithelial to mesenchymal transition	1/11	48/23355	0.0223814	0.0572965	0.0234023	Snai1	1
GO:0001974	blood vessel remodeling	1/11	53/23355	0.0246864	0.0596201	0.0243514	Hoxa3	1
GO:0070828	heterochromatin organization	1/11	55/23355	0.0256071	0.0610351	0.0249294	Snai1	1
GO:0010463	mesenchymal cell proliferation	1/11	57/23355	0.0265269	0.0612746	0.0250272	Prrx1	1
GO:0021517	ventral spinal cord development	1/11	57/23355	0.0265269	0.0612746	0.0250272	Lhx4	1
GO:0061614	pri-miRNA transcription by RNA polymerase II	1/11	58/23355	0.0269865	0.0612746	0.0250272	Tead1	1
GO:0043388	positive regulation of DNA binding	1/11	59/23355	0.0274459	0.0612746	0.0250272	Irf4	1
GO:0043966	histone H3 acetylation	1/11	62/23355	0.028823	0.06218	0.025397	Irf4	1
GO:0007585	respiratory gaseous exchange by respiratory system	1/11	64/23355	0.0297401	0.063095	0.0257707	Hoxa5	1
GO:0001707	mesoderm formation	1/11	66/23355	0.0306564	0.0636472	0.0259962	Snai1	1
GO:0060688	regulation of morphogenesis of a branching structure	1/11	66/23355	0.0306564	0.0636472	0.0259962	Bcl11a	1
GO:2000242	negative regulation of reproductive process	1/11	68/23355	0.0315719	0.0636472	0.0259962	Snai1	1
GO:0003143	embryonic heart tube morphogenesis	1/11	70/23355	0.0324866	0.0636472	0.0259962	Tead1	1
GO:0048332	mesoderm morphogenesis	1/11	70/23355	0.0324866	0.0636472	0.0259962	Snai1	1
GO:0002287	alpha-beta T cell activation involved in immune response	1/11	71/23355	0.0329436	0.0638907	0.0260957	Irf4	1
GO:1904888	cranial skeletal system development	1/11	74/23355	0.0343136	0.0658822	0.0269091	Prrx1	1
GO:2001021	negative regulation of response to DNA damage stimulus	1/11	74/23355	0.0343136	0.0658822	0.0269091	Snai1	1
GO:0048663	neuron fate commitment	1/11	75/23355	0.0347699	0.0664261	0.0271313	Prrx1	1
GO:0048645	animal organ formation	1/11	76/23355	0.035226	0.0666344	0.0272163	Hoxa3	1
GO:0048844	artery morphogenesis	1/11	78/23355	0.0361376	0.0673632	0.027514	Prrx1	1
GO:0014855	striated muscle cell proliferation	1/11	80/23355	0.0370483	0.068397	0.0279363	Meis1	1
GO:0035050	embryonic heart tube development	1/11	87/23355	0.04023	0.0725272	0.0296232	Tead1	1
GO:0032526	response to retinoic acid	1/11	90/23355	0.0415906	0.0732604	0.0299227	Tead1	1
GO:0120193	tight junction organization	1/11	91/23355	0.0420437	0.0737205	0.0301106	Snai1	1
GO:0062014	negative regulation of small molecule metabolic process	1/11	97/23355	0.0447585	0.0760499	0.031062	Snai1	1
GO:0120162	positive regulation of cold-induced thermogenesis	1/11	97/23355	0.0447585	0.0760499	0.031062	Irf4	1
GO:0016525	negative regulation of angiogenesis	1/11	110/23355	0.0506166	0.0813254	0.0332168	Hoxa5	1
GO:0035710	CD4-positive, alpha-beta T cell activation	1/11	110/23355	0.0506166	0.0813254	0.0332168	Irf4	1
GO:0022404	molting cycle process	1/11	118/23355	0.0542053	0.0835938	0.0341433	Snai1	1
GO:0022405	hair cycle process	1/11	118/23355	0.0542053	0.0835938	0.0341433	Snai1	1
GO:0051101	regulation of DNA binding	1/11	122/23355	0.0559951	0.0849886	0.034713	Irf4	1
GO:0061387	regulation of extent of cell growth	1/11	129/23355	0.0591197	0.0883345	0.0360796	Bcl11a	1
GO:0030326	embryonic limb morphogenesis	1/11	143/23355	0.0653408	0.0943266	0.038527	Prrx1	1
GO:0035113	embryonic appendage morphogenesis	1/11	143/23355	0.0653408	0.0943266	0.038527	Prrx1	1
GO:0034101	erythrocyte homeostasis	1/11	153/23355	0.0697615	0.0977679	0.0399326	Hoxa5	1
GO:0031099	regeneration	1/11	154/23355	0.0702025	0.0980282	0.0400389	Prrx1	1
GO:0001824	blastocyst development	1/11	157/23355	0.0715244	0.0984422	0.040208	Spic	1
GO:0050768	negative regulation of neurogenesis	1/11	160/23355	0.0728447	0.0991927	0.0405146	Bcl11a	1
GO:1990845	adaptive thermogenesis	1/11	160/23355	0.0728447	0.0991927	0.0405146	Irf4	1
GO:0006694	steroid biosynthetic process	1/11	161/23355	0.0732844	0.0994389	0.0406151	Snai1	1
mmu04392	Hippo signaling pathway - multiple species	1/4	27/8986	0.0119666	0.0717997	0.0377893	Tead1	1
mmu04520	Adherens junction	1/4	71/8986	0.0312373	0.0817047	0.0430025	Snai1	1
mmu04659	Th17 cell differentiation	1/4	105/8986	0.0459341	0.0817047	0.0430025	Irf4	1
mmu04550	Signaling pathways regulating pluripotency of stem cells	1/4	140/8986	0.0608878	0.0817047	0.0430025	Meis1	1
mmu04390	Hippo signaling pathway	1/4	157/8986	0.0680873	0.0817047	0.0430025	Tead1	1
mmu05202	Transcriptional misregulation in cancer	1/4	224/8986	0.0960593	0.0960593	0.0505575	Meis1	1

## Sheet: gdT
ID	Description	GeneRatio	BgRatio	pvalue	p.adjust	qvalue	geneID	Count
GO:0030098	lymphocyte differentiation	8/11	423/23355	1.70617e-12	1.30352e-09	4.27441e-10	Tcf7/Bcl11b/Gata3/Sox13/Ikzf3/Lef1/Rorc/Rora	8
GO:0045586	regulation of gamma-delta T cell differentiation	4/11	12/23355	1.31549e-11	1.70517e-09	5.5915e-10	Tcf7/Sox13/Lef1/Rorc	4
GO:0046643	regulation of gamma-delta T cell activation	4/11	12/23355	1.31549e-11	1.70517e-09	5.5915e-10	Tcf7/Sox13/Lef1/Rorc	4
GO:0046631	alpha-beta T cell activation	6/11	171/23355	6.32291e-11	6.03837e-09	1.98007e-09	Tcf7/Bcl11b/Gata3/Lef1/Rorc/Rora	6
GO:0002287	alpha-beta T cell activation involved in immune response	4/11	71/23355	2.54587e-08	1.14414e-06	3.7518e-07	Gata3/Lef1/Rorc/Rora	4
GO:0033151	V(D)J recombination	3/11	17/23355	5.2662e-08	2.11757e-06	6.9438e-07	Tcf7/Bcl11b/Lef1	3
GO:0045444	fat cell differentiation	5/11	259/23355	7.06067e-08	2.56874e-06	8.42325e-07	Gata3/Sox13/Egr2/Rorc/Rora	5
GO:0045598	regulation of fat cell differentiation	4/11	148/23355	4.93604e-07	1.50845e-05	4.94643e-06	Gata3/Sox13/Rorc/Rora	4
GO:0002200	somatic diversification of immune receptors	3/11	83/23355	6.99589e-06	0.000178162	5.84218e-05	Tcf7/Bcl11b/Lef1	3
GO:0060070	canonical Wnt signaling pathway	4/11	293/23355	7.47193e-06	0.000184147	6.03843e-05	Tcf7/Gata3/Sox13/Lef1	4
GO:0035112	genitalia morphogenesis	2/11	16/23355	2.41141e-05	0.000497923	0.000163276	Tcf7/Ar	2
GO:0032674	regulation of interleukin-5 production	2/11	18/23355	3.07296e-05	0.000601986	0.0001974	Gata3/Lef1	2
GO:0036315	cellular response to sterol	2/11	18/23355	3.07296e-05	0.000601986	0.0001974	Rorc/Rora	2
GO:0032634	interleukin-5 production	2/11	19/23355	3.43361e-05	0.000639823	0.000209807	Gata3/Lef1	2
GO:0198738	cell-cell signaling by wnt	4/11	440/23355	3.6924e-05	0.000656045	0.000215126	Tcf7/Gata3/Sox13/Lef1	4
GO:0002460	adaptive immune response based on somatic recombination of immune receptors built from immunoglobulin superfamily domains	4/11	452/23355	4.10153e-05	0.000712175	0.000233532	Gata3/Lef1/Rorc/Rora	4
GO:0048732	gland development	4/11	473/23355	4.89644e-05	0.000813235	0.000266671	Ar/Bcl11b/Gata3/Lef1	4
GO:0036314	response to sterol	2/11	24/23355	5.53485e-05	0.000845724	0.000277325	Rorc/Rora	2
GO:0030902	hindbrain development	3/11	174/23355	6.41819e-05	0.00096147	0.000315279	Lef1/Egr2/Rora	3
GO:0042753	positive regulation of circadian rhythm	2/11	27/23355	7.03346e-05	0.000995104	0.000326308	Rorc/Rora	2
GO:0071353	cellular response to interleukin-4	2/11	29/23355	8.13138e-05	0.00112952	0.000370386	Gata3/Lef1	2
GO:0070670	response to interleukin-4	2/11	31/23355	9.30825e-05	0.00124763	0.000409116	Gata3/Lef1	2
GO:0050870	positive regulation of T cell activation	3/11	201/23355	9.84794e-05	0.00128537	0.000421489	Gata3/Sox13/Lef1	3
GO:1903039	positive regulation of leukocyte cell-cell adhesion	3/11	223/23355	0.000133922	0.00167732	0.000550017	Gata3/Sox13/Lef1	3
GO:1905332	positive regulation of morphogenesis of an epithelium	2/11	39/23355	0.000148027	0.00182407	0.000598139	Ar/Gata3	2
GO:0110110	positive regulation of animal organ morphogenesis	2/11	42/23355	0.000171866	0.00205165	0.000672766	Ar/Gata3	2
GO:0007411	axon guidance	3/11	250/23355	0.000187658	0.002198	0.000720755	Bcl11b/Gata3/Egr2	3
GO:0097485	neuron projection guidance	3/11	251/23355	0.00018988	0.002198	0.000720755	Bcl11b/Gata3/Egr2	3
GO:0010001	glial cell differentiation	3/11	255/23355	0.000198935	0.00226845	0.000743857	Sox13/Lef1/Egr2	3
GO:0003382	epithelial cell morphogenesis	2/11	48/23355	0.000224816	0.00252206	0.000827018	Ar/Bcl11b	2
GO:0048483	autonomic nervous system development	2/11	53/23355	0.00027429	0.00295151	0.000967842	Gata3/Egr2	2
GO:0048511	rhythmic process	3/11	302/23355	0.000327071	0.00330335	0.00108322	Egr2/Rorc/Rora	3
GO:0007548	sex differentiation	3/11	314/23355	0.000366631	0.00359111	0.00117757	Tcf7/Ar/Gata3	3
GO:0043966	histone H3 acetylation	2/11	62/23355	0.000375532	0.00363173	0.0011909	Gata3/Lef1	2
GO:0032922	circadian regulation of gene expression	2/11	70/23355	0.000478608	0.00445923	0.00146224	Rorc/Rora	2
GO:0007159	leukocyte cell-cell adhesion	3/11	353/23355	0.000516237	0.00475186	0.0015582	Gata3/Sox13/Lef1	3
GO:0019216	regulation of lipid metabolic process	3/11	359/23355	0.000542246	0.00493186	0.00161723	Bcl11b/Rorc/Rora	3
GO:0018205	peptidyl-lysine modification	3/11	364/23355	0.000564555	0.00507435	0.00166395	Gata3/Lef1/Egr2	3
GO:0050678	regulation of epithelial cell proliferation	3/11	377/23355	0.000625302	0.00549116	0.00180063	Ar/Bcl11b/Gata3	3
GO:0003002	regionalization	3/11	380/23355	0.000639893	0.00555543	0.0018217	Ar/Lef1/Egr2	3
GO:0060562	epithelial tube morphogenesis	3/11	393/23355	0.000705648	0.00599016	0.00196426	Ar/Gata3/Lef1	3
GO:0042475	odontogenesis of dentin-containing tooth	2/11	89/23355	0.000772299	0.00648392	0.00212617	Bcl11b/Lef1	2
GO:0051251	positive regulation of lymphocyte activation	3/11	417/23355	0.000838134	0.00696016	0.00228233	Gata3/Sox13/Lef1	3
GO:0010717	regulation of epithelial to mesenchymal transition	2/11	96/23355	0.00089769	0.00737457	0.00241823	Gata3/Lef1	2
GO:0006805	xenobiotic metabolic process	2/11	101/23355	0.000992876	0.00786502	0.00257905	Rorc/Rora	2
GO:0050673	epithelial cell proliferation	3/11	443/23355	0.000998569	0.00786502	0.00257905	Ar/Bcl11b/Gata3	3
GO:0009410	response to xenobiotic stimulus	2/11	112/23355	0.00121867	0.00921847	0.00302287	Rorc/Rora	2
GO:0042100	B cell proliferation	2/11	114/23355	0.00126214	0.00927185	0.00304037	Ikzf3/Lef1	2
GO:0051101	regulation of DNA binding	2/11	122/23355	0.00144336	0.0102105	0.00334815	Gata3/Lef1	2
GO:0010906	regulation of glucose metabolic process	2/11	131/23355	0.00166127	0.0115383	0.00378356	Rorc/Rora	2
GO:0050728	negative regulation of inflammatory response	2/11	144/23355	0.00200204	0.0133005	0.00436143	Gata3/Rora	2
GO:0071772	response to BMP	2/11	183/23355	0.00320587	0.0195943	0.00642523	Gata3/Lef1	2
GO:0071773	cellular response to BMP stimulus	2/11	183/23355	0.00320587	0.0195943	0.00642523	Gata3/Lef1	2
GO:0061351	neural precursor cell proliferation	2/11	193/23355	0.00355767	0.0212349	0.00696321	Lef1/Rora	2
GO:0006006	glucose metabolic process	2/11	212/23355	0.00427371	0.0247357	0.0081112	Rorc/Rora	2
GO:0030522	intracellular receptor signaling pathway	2/11	212/23355	0.00427371	0.0247357	0.0081112	Ar/Rora	2
GO:0021612	facial nerve structural organization	1/11	10/23355	0.00470085	0.025115	0.00823556	Egr2	1
GO:0035701	hematopoietic stem cell migration	1/11	10/23355	0.00470085	0.025115	0.00823556	Bcl11b	1
GO:0042421	norepinephrine biosynthetic process	1/11	10/23355	0.00470085	0.025115	0.00823556	Gata3	1
GO:0060513	prostatic bud formation	1/11	10/23355	0.00470085	0.025115	0.00823556	Ar	1
GO:0060710	chorio-allantoic fusion	1/11	10/23355	0.00470085	0.025115	0.00823556	Lef1	1
GO:0070244	negative regulation of thymocyte apoptotic process	1/11	10/23355	0.00470085	0.025115	0.00823556	Rorc	1
GO:2000551	regulation of T-helper 2 cell cytokine production	1/11	10/23355	0.00470085	0.025115	0.00823556	Gata3	1
GO:0031077	post-embryonic camera-type eye development	1/11	11/23355	0.00516982	0.0251576	0.00824954	Bcl11b	1
GO:0043568	positive regulation of insulin-like growth factor receptor signaling pathway	1/11	11/23355	0.00516982	0.0251576	0.00824954	Ar	1
GO:0045945	positive regulation of transcription by RNA polymerase III	1/11	11/23355	0.00516982	0.0251576	0.00824954	Ar	1
GO:0060405	regulation of penile erection	1/11	11/23355	0.00516982	0.0251576	0.00824954	Ar	1
GO:0060768	regulation of epithelial cell proliferation involved in prostate gland development	1/11	11/23355	0.00516982	0.0251576	0.00824954	Ar	1
GO:0071864	positive regulation of cell proliferation in bone marrow	1/11	11/23355	0.00516982	0.0251576	0.00824954	Lef1	1
GO:0072172	mesonephric tubule formation	1/11	11/23355	0.00516982	0.0251576	0.00824954	Gata3	1
GO:0072182	regulation of nephron tubule epithelial cell differentiation	1/11	11/23355	0.00516982	0.0251576	0.00824954	Gata3	1
GO:0001763	morphogenesis of a branching structure	2/11	244/23355	0.0056184	0.0253405	0.00830952	Ar/Lef1	2
GO:0033148	positive regulation of intracellular estrogen receptor signaling pathway	1/11	13/23355	0.00610718	0.0259767	0.00851812	Ar	1
GO:0048340	paraxial mesoderm morphogenesis	1/11	13/23355	0.00610718	0.0259767	0.00851812	Lef1	1
GO:0060179	male mating behavior	1/11	13/23355	0.00610718	0.0259767	0.00851812	Ar	1
GO:0071838	cell proliferation in bone marrow	1/11	13/23355	0.00610718	0.0259767	0.00851812	Lef1	1
GO:0048541	Peyer's patch development	1/11	14/23355	0.00657555	0.0267219	0.0087625	Rorc	1
GO:0001818	negative regulation of cytokine production	2/11	270/23355	0.00683646	0.0276352	0.00906198	Gata3/Lef1	2
GO:0035745	T-helper 2 cell cytokine production	1/11	15/23355	0.00704373	0.0278829	0.00914321	Gata3	1
GO:0043923	positive regulation by host of viral transcription	1/11	15/23355	0.00704373	0.0278829	0.00914321	Lef1	1
GO:0002830	positive regulation of type 2 immune response	1/11	16/23355	0.0075117	0.0285519	0.00936258	Gata3	1
GO:0030238	male sex determination	1/11	16/23355	0.0075117	0.0285519	0.00936258	Ar	1
GO:0055057	neuroblast division	1/11	16/23355	0.0075117	0.0285519	0.00936258	Lef1	1
GO:0071599	otic vesicle development	1/11	16/23355	0.0075117	0.0285519	0.00936258	Gata3	1
GO:1900121	negative regulation of receptor binding	1/11	16/23355	0.0075117	0.0285519	0.00936258	Lef1	1
GO:1901722	regulation of cell proliferation involved in kidney development	1/11	16/23355	0.0075117	0.0285519	0.00936258	Gata3	1
GO:0042415	norepinephrine metabolic process	1/11	17/23355	0.00797948	0.0293092	0.00961091	Gata3	1
GO:0044262	cellular carbohydrate metabolic process	2/11	296/23355	0.00816447	0.0297398	0.00975211	Rorc/Rora	2
GO:0021702	cerebellar Purkinje cell differentiation	1/11	18/23355	0.00844705	0.0297398	0.00975211	Rora	1
GO:0042659	regulation of cell fate specification	1/11	18/23355	0.00844705	0.0297398	0.00975211	Ar	1
GO:0045843	negative regulation of striated muscle tissue development	1/11	18/23355	0.00844705	0.0297398	0.00975211	Lef1	1
GO:0060572	morphogenesis of an epithelial bud	1/11	18/23355	0.00844705	0.0297398	0.00975211	Ar	1
GO:0006590	thyroid hormone generation	1/11	19/23355	0.00891442	0.0297408	0.00975243	Gata3	1
GO:0032352	positive regulation of hormone metabolic process	1/11	19/23355	0.00891442	0.0297408	0.00975243	Gata3	1
GO:0040037	negative regulation of fibroblast growth factor receptor signaling pathway	1/11	19/23355	0.00891442	0.0297408	0.00975243	Gata3	1
GO:0046068	cGMP metabolic process	1/11	19/23355	0.00891442	0.0297408	0.00975243	Rora	1
GO:0060033	anatomical structure regression	1/11	19/23355	0.00891442	0.0297408	0.00975243	Lef1	1
GO:0003180	aortic valve morphogenesis	1/11	20/23355	0.00938159	0.0297408	0.00975243	Gata3	1
GO:0003215	cardiac right ventricle morphogenesis	1/11	20/23355	0.00938159	0.0297408	0.00975243	Gata3	1
GO:0048557	embryonic digestive tract morphogenesis	1/11	20/23355	0.00938159	0.0297408	0.00975243	Tcf7	1
GO:0072189	ureter development	1/11	20/23355	0.00938159	0.0297408	0.00975243	Gata3	1
GO:1901862	negative regulation of muscle tissue development	1/11	20/23355	0.00938159	0.0297408	0.00975243	Lef1	1
GO:2000114	regulation of establishment of cell polarity	1/11	20/23355	0.00938159	0.0297408	0.00975243	Gata3	1
GO:0008202	steroid metabolic process	2/11	319/23355	0.00942901	0.0297676	0.00976122	Rorc/Rora	2
GO:0032943	mononuclear cell proliferation	2/11	323/23355	0.0096574	0.0302388	0.00991571	Ikzf3/Lef1	2
GO:0060438	trachea development	1/11	22/23355	0.0103153	0.0307848	0.0100948	Lef1	1
GO:0070242	thymocyte apoptotic process	1/11	22/23355	0.0103153	0.0307848	0.0100948	Rorc	1
GO:0043501	skeletal muscle adaptation	1/11	23/23355	0.0107819	0.0316822	0.010389	Ar	1
GO:0031643	positive regulation of myelination	1/11	24/23355	0.0112483	0.031711	0.0103985	Egr2	1
GO:0043586	tongue development	1/11	24/23355	0.0112483	0.031711	0.0103985	Lef1	1
GO:0062012	regulation of small molecule metabolic process	2/11	352/23355	0.0113872	0.0319846	0.0104882	Rorc/Rora	2
GO:0010165	response to X-ray	1/11	25/23355	0.0117145	0.0320783	0.0105189	Gata3	1
GO:0043902	positive regulation of multi-organism process	1/11	25/23355	0.0117145	0.0320783	0.0105189	Ar	1
GO:0009713	catechol-containing compound biosynthetic process	1/11	26/23355	0.0121804	0.0324246	0.0106325	Gata3	1
GO:1900120	regulation of receptor binding	1/11	26/23355	0.0121804	0.0324246	0.0106325	Lef1	1
GO:2000679	positive regulation of transcription regulatory region DNA binding	1/11	26/23355	0.0121804	0.0324246	0.0106325	Gata3	1
GO:0062009	secondary palate development	1/11	27/23355	0.0126462	0.0332017	0.0108873	Lef1	1
GO:0060037	pharyngeal system development	1/11	28/23355	0.0131118	0.0339591	0.0111357	Gata3	1
GO:0032102	negative regulation of response to external stimulus	2/11	380/23355	0.0131785	0.0340147	0.0111539	Gata3/Rora	2
GO:0048799	animal organ maturation	1/11	29/23355	0.0135771	0.0345765	0.0113381	Gata3	1
GO:0035162	embryonic hemopoiesis	1/11	30/23355	0.0140423	0.0352906	0.0115723	Gata3	1
GO:0060561	apoptotic process involved in morphogenesis	1/11	32/23355	0.0149721	0.0360841	0.0118325	Lef1	1
GO:2000352	negative regulation of endothelial cell apoptotic process	1/11	32/23355	0.0149721	0.0360841	0.0118325	Gata3	1
GO:0042113	B cell activation	2/11	423/23355	0.0161547	0.0374342	0.0122752	Ikzf3/Lef1	2
GO:0055090	acylglycerol homeostasis	1/11	35/23355	0.0163652	0.0374342	0.0122752	Rora	1
GO:0070328	triglyceride homeostasis	1/11	35/23355	0.0163652	0.0374342	0.0122752	Rora	1
GO:0090183	regulation of kidney development	1/11	35/23355	0.0163652	0.0374342	0.0122752	Gata3	1
GO:0006383	transcription by RNA polymerase III	1/11	37/23355	0.017293	0.0384065	0.012594	Ar	1
GO:0071391	cellular response to estrogen stimulus	1/11	38/23355	0.0177565	0.0390951	0.0128198	Ar	1
GO:0014706	striated muscle tissue development	2/11	453/23355	0.0183881	0.0399105	0.0130872	Lef1/Egr2	2
GO:0042092	type 2 immune response	1/11	40/23355	0.0186831	0.0402082	0.0131848	Gata3	1
GO:0060325	face morphogenesis	1/11	40/23355	0.0186831	0.0402082	0.0131848	Lef1	1
GO:0009309	amine biosynthetic process	1/11	41/23355	0.0191461	0.0405197	0.013287	Gata3	1
GO:0042401	cellular biogenic amine biosynthetic process	1/11	41/23355	0.0191461	0.0405197	0.013287	Gata3	1
GO:0016569	covalent chromatin modification	2/11	464/23355	0.0192385	0.0406028	0.0133142	Gata3/Lef1	2
GO:0031128	developmental induction	1/11	45/23355	0.020996	0.0431209	0.01414	Ar	1
GO:0043124	negative regulation of I-kappaB kinase/NF-kappaB signaling	1/11	46/23355	0.021458	0.0434853	0.0142594	Rora	1
GO:0060135	maternal process involved in female pregnancy	1/11	47/23355	0.0219198	0.0441867	0.0144894	Ar	1
GO:0019083	viral transcription	1/11	48/23355	0.0223814	0.044646	0.01464	Lef1	1
GO:0031646	positive regulation of nervous system process	1/11	54/23355	0.0251468	0.0476729	0.0156326	Egr2	1
GO:0045687	positive regulation of glial cell differentiation	1/11	55/23355	0.0256071	0.0483057	0.0158401	Egr2	1
GO:0043030	regulation of macrophage activation	1/11	57/23355	0.0265269	0.0491906	0.0161303	Rora	1
GO:0009712	catechol-containing compound metabolic process	1/11	58/23355	0.0269865	0.0493246	0.0161742	Gata3	1
GO:0072577	endothelial cell apoptotic process	1/11	58/23355	0.0269865	0.0493246	0.0161742	Gata3	1
GO:0060324	face development	1/11	60/23355	0.0279052	0.0501636	0.0164494	Lef1	1
GO:0060986	endocrine hormone secretion	1/11	61/23355	0.0283642	0.0505134	0.016564	Gata3	1
GO:0007622	rhythmic behavior	1/11	65/23355	0.0301983	0.0529163	0.017352	Egr2	1
GO:0070988	demethylation	1/11	65/23355	0.0301983	0.0529163	0.017352	Gata3	1
GO:0071479	cellular response to ionizing radiation	1/11	65/23355	0.0301983	0.0529163	0.017352	Gata3	1
GO:0001707	mesoderm formation	1/11	66/23355	0.0306564	0.0534737	0.0175348	Lef1	1
GO:0060688	regulation of morphogenesis of a branching structure	1/11	66/23355	0.0306564	0.0534737	0.0175348	Ar	1
GO:0030888	regulation of B cell proliferation	1/11	70/23355	0.0324866	0.0554012	0.0181668	Ikzf3	1
GO:0048332	mesoderm morphogenesis	1/11	70/23355	0.0324866	0.0554012	0.0181668	Lef1	1
GO:0050909	sensory perception of taste	1/11	71/23355	0.0329436	0.055807	0.0182999	Lef1	1
GO:0002711	positive regulation of T cell mediated immunity	1/11	73/23355	0.0338572	0.0569755	0.0186831	Gata3	1
GO:0043627	response to estrogen	1/11	73/23355	0.0338572	0.0569755	0.0186831	Ar	1
GO:0001756	somitogenesis	1/11	77/23355	0.0356819	0.0590064	0.019349	Lef1	1
GO:0006809	nitric oxide biosynthetic process	1/11	80/23355	0.0370483	0.0603517	0.0197902	Rora	1
GO:0071347	cellular response to interleukin-1	1/11	80/23355	0.0370483	0.0603517	0.0197902	Rora	1
GO:0051817	modulation of process of other organism involved in symbiotic interaction	1/11	82/23355	0.0379584	0.0613112	0.0201048	Lef1	1
GO:0046209	nitric oxide metabolic process	1/11	84/23355	0.0388676	0.0623841	0.0204566	Rora	1
GO:2001057	reactive nitrogen species metabolic process	1/11	87/23355	0.04023	0.0641664	0.021041	Rora	1
GO:0035914	skeletal muscle cell differentiation	1/11	89/23355	0.0411372	0.0650701	0.0213374	Egr2	1
GO:0051702	biological process involved in interaction with symbiont	1/11	91/23355	0.0420437	0.0662297	0.0217176	Lef1	1
GO:0061053	somite development	1/11	96/23355	0.0443065	0.0686617	0.0225151	Lef1	1
GO:0070555	response to interleukin-1	1/11	96/23355	0.0443065	0.0686617	0.0225151	Rora	1
GO:0042116	macrophage activation	1/11	100/23355	0.0461133	0.0705367	0.02313	Rora	1
GO:2000243	positive regulation of reproductive process	1/11	100/23355	0.0461133	0.0705367	0.02313	Ar	1
GO:2001237	negative regulation of extrinsic apoptotic signaling pathway	1/11	101/23355	0.0465645	0.0705367	0.02313	Ar	1
GO:0071456	cellular response to hypoxia	1/11	103/23355	0.0474663	0.0705367	0.02313	Rora	1
GO:0090288	negative regulation of cellular response to growth factor stimulus	1/11	103/23355	0.0474663	0.0705367	0.02313	Gata3	1
GO:0050886	endocrine process	1/11	104/23355	0.0479169	0.0705367	0.02313	Gata3	1
GO:0072676	lymphocyte migration	1/11	104/23355	0.0479169	0.0705367	0.02313	Gata3	1
GO:0014897	striated muscle hypertrophy	1/11	107/23355	0.0492677	0.0719703	0.0236001	Ar	1
GO:0010595	positive regulation of endothelial cell migration	1/11	108/23355	0.0497175	0.0722133	0.0236797	Gata3	1
GO:1903076	regulation of protein localization to plasma membrane	1/11	113/23355	0.0519638	0.0746248	0.0244705	Ar	1
GO:0007009	plasma membrane organization	1/11	117/23355	0.0537574	0.0756366	0.0248023	Ar	1
GO:0051897	positive regulation of protein kinase B signaling	1/11	117/23355	0.0537574	0.0756366	0.0248023	Gata3	1
GO:1905269	positive regulation of chromatin organization	1/11	117/23355	0.0537574	0.0756366	0.0248023	Gata3	1
GO:0007498	mesoderm development	1/11	119/23355	0.0546531	0.0767554	0.0251692	Lef1	1
GO:0009308	amine metabolic process	1/11	120/23355	0.0551006	0.0772419	0.0253287	Gata3	1
GO:0002040	sprouting angiogenesis	1/11	124/23355	0.0568888	0.0788803	0.025866	Lef1	1
GO:0003073	regulation of systemic arterial blood pressure	1/11	125/23355	0.0573354	0.0789265	0.0258811	Ar	1
GO:0006611	protein export from nucleus	1/11	125/23355	0.0573354	0.0789265	0.0258811	Egr2	1
GO:0051053	negative regulation of DNA metabolic process	1/11	125/23355	0.0573354	0.0789265	0.0258811	Gata3	1
GO:1903409	reactive oxygen species biosynthetic process	1/11	131/23355	0.0600107	0.0815804	0.0267514	Rora	1
GO:0030278	regulation of ossification	1/11	132/23355	0.060456	0.0817493	0.0268067	Egr2	1
GO:0050852	T cell receptor signaling pathway	1/11	132/23355	0.060456	0.0817493	0.0268067	Gata3	1
GO:0002456	T cell mediated immunity	1/11	134/23355	0.0613458	0.082806	0.0271533	Gata3	1
GO:1901655	cellular response to ketone	1/11	139/23355	0.0635672	0.0849044	0.0278413	Ar	1
GO:0002824	positive regulation of adaptive immune response based on somatic recombination of immune receptors built from immunoglobulin superfamily domains	1/11	141/23355	0.0644544	0.0857894	0.0281316	Gata3	1
GO:0051168	nuclear export	1/11	142/23355	0.0648977	0.0862293	0.0282758	Egr2	1
GO:0030326	embryonic limb morphogenesis	1/11	143/23355	0.0653408	0.0863674	0.0283211	Lef1	1
GO:0035113	embryonic appendage morphogenesis	1/11	143/23355	0.0653408	0.0863674	0.0283211	Lef1	1
GO:0002708	positive regulation of lymphocyte mediated immunity	1/11	145/23355	0.0662265	0.0870861	0.0285567	Gata3	1
GO:0030010	establishment of cell polarity	1/11	148/23355	0.0675535	0.0880732	0.0288804	Gata3	1
GO:0034101	erythrocyte homeostasis	1/11	153/23355	0.0697615	0.0901824	0.0295721	Gata3	1
GO:0007338	single fertilization	1/11	155/23355	0.0706433	0.0908611	0.0297946	Ar	1
GO:0006338	chromatin remodeling	1/11	162/23355	0.0737239	0.093408	0.0306298	Gata3	1
GO:0071356	cellular response to tumor necrosis factor	1/11	170/23355	0.0772331	0.0960203	0.0314864	Rora	1
GO:0006575	cellular modified amino acid metabolic process	1/11	171/23355	0.0776709	0.0960203	0.0314864	Gata3	1
GO:0042552	myelination	1/11	171/23355	0.0776709	0.0960203	0.0314864	Egr2	1
mmu05321	Inflammatory bowel disease	3/8	62/8986	1.70918e-05	0.000564031	0.000215897	Gata3/Rorc/Rora	3
mmu05215	Prostate cancer	3/8	99/8986	6.97924e-05	0.000915235	0.000350329	Tcf7/Ar/Lef1	3
mmu04659	Th17 cell differentiation	3/8	105/8986	8.32032e-05	0.000915235	0.000350329	Gata3/Rorc/Rora	3
mmu04710	Circadian rhythm	2/8	30/8986	0.000297972	0.00245827	0.000940964	Rorc/Rora	2
mmu05216	Thyroid cancer	2/8	37/8986	0.000454784	0.00300158	0.00114893	Tcf7/Lef1	2
mmu05213	Endometrial cancer	2/8	58/8986	0.00111825	0.00612835	0.00234578	Tcf7/Lef1	2
mmu05217	Basal cell carcinoma	2/8	63/8986	0.00131825	0.00612835	0.00234578	Tcf7/Lef1	2
mmu05221	Acute myeloid leukemia	2/8	70/8986	0.00162501	0.00612835	0.00234578	Tcf7/Lef1	2
mmu04520	Adherens junction	2/8	71/8986	0.00167137	0.00612835	0.00234578	Tcf7/Lef1	2
mmu05412	Arrhythmogenic right ventricular cardiomyopathy	2/8	77/8986	0.00196272	0.00647696	0.00247922	Tcf7/Lef1	2
mmu05210	Colorectal cancer	2/8	88/8986	0.00255519	0.00766557	0.00293419	Tcf7/Lef1	2
mmu04916	Melanogenesis	2/8	100/8986	0.00328647	0.00903779	0.00345944	Tcf7/Lef1	2
mmu04936	Alcoholic liver disease	2/8	141/8986	0.00643408	0.0159622	0.00610993	Tcf7/Lef1	2
mmu05224	Breast cancer	2/8	147/8986	0.00697662	0.0159622	0.00610993	Tcf7/Lef1	2
mmu05226	Gastric cancer	2/8	150/8986	0.00725554	0.0159622	0.00610993	Tcf7/Lef1	2
mmu04390	Hippo signaling pathway	2/8	157/8986	0.00792606	0.0163475	0.00625741	Tcf7/Lef1	2
mmu04934	Cushing syndrome	2/8	162/8986	0.00842176	0.0163481	0.00625765	Tcf7/Lef1	2
mmu04310	Wnt signaling pathway	2/8	171/8986	0.00934886	0.0167914	0.00642732	Tcf7/Lef1	2
mmu05225	Hepatocellular carcinoma	2/8	174/8986	0.00966776	0.0167914	0.00642732	Tcf7/Lef1	2
mmu05167	Kaposi sarcoma-associated herpesvirus infection	2/8	224/8986	0.0156878	0.0258849	0.0099081	Tcf7/Lef1	2
mmu05132	Salmonella infection	2/8	253/8986	0.0197646	0.0310586	0.0118885	Tcf7/Lef1	2
mmu04658	Th1 and Th2 cell differentiation	1/8	88/8986	0.0757393	0.113609	0.0434867	Gata3	1
mmu04928	Parathyroid hormone synthesis, secretion and action	1/8	108/8986	0.0922352	0.131317	0.0502649	Gata3	1
mmu04625	C-type lectin receptor signaling pathway	1/8	112/8986	0.0955033	0.131317	0.0502649	Egr2	1
mmu04114	Oocyte meiosis	1/8	121/8986	0.102819	0.135721	0.0519506	Ar	1
mmu04550	Signaling pathways regulating pluripotency of stem cells	1/8	140/8986	0.118093	0.145311	0.0556214	Tcf7	1
mmu05017	Spinocerebellar ataxia	1/8	141/8986	0.118891	0.145311	0.0556214	Rora	1
mmu05161	Hepatitis B	1/8	163/8986	0.136278	0.160614	0.0614789	Egr2	1
mmu05202	Transcriptional misregulation in cancer	1/8	224/8986	0.182929	0.198695	0.0760554	Bcl11b	1
mmu05207	Chemical carcinogenesis - receptor activation	1/8	225/8986	0.183675	0.198695	0.0760554	Ar	1
mmu05203	Viral carcinogenesis	1/8	229/8986	0.186653	0.198695	0.0760554	Egr2	1
mmu05166	Human T-cell leukemia virus 1 infection	1/8	250/8986	0.202132	0.208449	0.079789	Egr2	1
mmu05165	Human papillomavirus infection	1/8	362/8986	0.280415	0.280415	0.107336	Tcf7	1

## Sheet: ILC
ID	Description	GeneRatio	BgRatio	pvalue	p.adjust	qvalue	geneID	Count
GO:1903706	regulation of hemopoiesis	5/18	396/23355	9.76052e-06	0.00216975	0.00103641	Runx3/Meis1/Gata3/Ikzf3/Prdm1	5
GO:0045619	regulation of lymphocyte differentiation	4/18	191/23355	1.21256e-05	0.00216975	0.00103641	Runx3/Gata3/Ikzf3/Prdm1	4
GO:0001654	eye development	5/18	427/23355	1.40486e-05	0.00216975	0.00103641	Meis1/Pbx3/Gata3/Prdm1/Maf	5
GO:0150063	visual system development	5/18	430/23355	1.4531e-05	0.00216975	0.00103641	Meis1/Pbx3/Gata3/Prdm1/Maf	5
GO:0048880	sensory system development	5/18	434/23355	1.51943e-05	0.00216975	0.00103641	Meis1/Pbx3/Gata3/Prdm1/Maf	5
GO:0045444	fat cell differentiation	4/18	259/23355	4.00103e-05	0.00408105	0.00194937	Nr4a3/Gata3/Jdp2/Nr4a2	4
GO:0046634	regulation of alpha-beta T cell activation	3/18	105/23355	6.8599e-05	0.00535012	0.00255556	Runx3/Gata3/Prdm1	3
GO:0046632	alpha-beta T cell differentiation	3/18	123/23355	0.000109784	0.0060297	0.00288018	Runx3/Gata3/Prdm1	3
GO:0043576	regulation of respiratory gaseous exchange	2/18	23/23355	0.000140584	0.00673481	0.00321698	Pbx3/Nr4a2	2
GO:0009791	post-embryonic development	3/18	134/23355	0.000141488	0.00673481	0.00321698	Gata3/Prdm1/Nr4a2	3
GO:0009713	catechol-containing compound biosynthetic process	2/18	26/23355	0.000180345	0.00757447	0.00361806	Gata3/Nr4a2	2
GO:0042423	catecholamine biosynthetic process	2/18	26/23355	0.000180345	0.00757447	0.00361806	Gata3/Nr4a2	2
GO:0071353	cellular response to interleukin-4	2/18	29/23355	0.000224984	0.00848544	0.00405319	Gata3/Nfil3	2
GO:0070670	response to interleukin-4	2/18	31/23355	0.000257443	0.00890814	0.00425511	Gata3/Nfil3	2
GO:0001893	maternal placenta development	2/18	32/23355	0.000274481	0.00890814	0.00425511	Prdm1/Junb	2
GO:0046631	alpha-beta T cell activation	3/18	171/23355	0.000290252	0.0089662	0.00428284	Runx3/Gata3/Prdm1	3
GO:0030534	adult behavior	3/18	187/23355	0.000377242	0.00993663	0.00474638	Nr4a3/Pbx3/Nr4a2	3
GO:0002696	positive regulation of leukocyte activation	4/18	479/23355	0.000425479	0.0100834	0.0048165	Runx3/Nr4a3/Gata3/Prdm1	4
GO:0007409	axonogenesis	4/18	483/23355	0.000439067	0.0100834	0.0048165	Runx3/Nr4a3/Gata3/Nr4a2	4
GO:0009309	amine biosynthetic process	2/18	41/23355	0.000451918	0.0100834	0.0048165	Gata3/Nr4a2	2
GO:0042401	cellular biogenic amine biosynthetic process	2/18	41/23355	0.000451918	0.0100834	0.0048165	Gata3/Nr4a2	2
GO:0048469	cell maturation	3/18	208/23355	0.000514753	0.0108098	0.00516346	Runx3/Gata3/Nr4a2	3
GO:0048839	inner ear development	3/18	218/23355	0.000590166	0.0117836	0.00562861	Nr4a3/Gata3/Maf	3
GO:0060135	maternal process involved in female pregnancy	2/18	47/23355	0.000594131	0.0117836	0.00562861	Prdm1/Junb	2
GO:1903039	positive regulation of leukocyte cell-cell adhesion	3/18	223/23355	0.000630388	0.0121648	0.00581069	Runx3/Nr4a3/Gata3	3
GO:0002720	positive regulation of cytokine production involved in immune response	2/18	53/23355	0.000755295	0.013482	0.00643989	Nr4a3/Gata3	2
GO:0003170	heart valve development	2/18	58/23355	0.000903961	0.0137325	0.00655954	Gata3/Prdm1	2
GO:0006584	catecholamine metabolic process	2/18	58/23355	0.000903961	0.0137325	0.00655954	Gata3/Nr4a2	2
GO:0009712	catechol-containing compound metabolic process	2/18	58/23355	0.000903961	0.0137325	0.00655954	Gata3/Nr4a2	2
GO:0045599	negative regulation of fat cell differentiation	2/18	58/23355	0.000903961	0.0137325	0.00655954	Gata3/Jdp2	2
GO:0007626	locomotory behavior	3/18	263/23355	0.00101644	0.0151195	0.00722207	Meis1/Pbx3/Nr4a2	3
GO:0007585	respiratory gaseous exchange by respiratory system	2/18	64/23355	0.00109946	0.0155686	0.00743655	Pbx3/Nr4a2	2
GO:0043523	regulation of neuron apoptotic process	3/18	272/23355	0.00111996	0.0155686	0.00743655	Nr4a3/Gata3/Nr4a2	3
GO:0071695	anatomical structure maturation	3/18	279/23355	0.00120493	0.0162325	0.00775369	Runx3/Gata3/Nr4a2	3
GO:0030888	regulation of B cell proliferation	2/18	70/23355	0.00131346	0.0173669	0.00829554	Ikzf3/Prdm1	2
GO:0051402	neuron apoptotic process	3/18	303/23355	0.00152695	0.0194687	0.0092995	Nr4a3/Gata3/Nr4a2	3
GO:0021700	developmental maturation	3/18	333/23355	0.00199959	0.023405	0.0111797	Runx3/Gata3/Nr4a2	3
GO:0043434	response to peptide hormone	3/18	342/23355	0.00215727	0.0244491	0.0116785	Nr4a3/Stat4/Nr4a2	3
GO:0007159	leukocyte cell-cell adhesion	3/18	353/23355	0.0023603	0.0263321	0.0125779	Runx3/Nr4a3/Gata3	3
GO:0031058	positive regulation of histone modification	2/18	102/23355	0.00276093	0.0292446	0.0139691	Gata3/Jdp2	2
GO:0050678	regulation of epithelial cell proliferation	3/18	377/23355	0.00284367	0.0292446	0.0139691	Runx3/Nr4a3/Gata3	3
GO:0002367	cytokine production involved in immune response	2/18	104/23355	0.0028682	0.0292446	0.0139691	Nr4a3/Gata3	2
GO:1901214	regulation of neuron death	3/18	380/23355	0.00290807	0.0292446	0.0139691	Nr4a3/Gata3/Nr4a2	3
GO:0002062	chondrocyte differentiation	2/18	110/23355	0.00320162	0.0304794	0.014559	Runx3/Maf	2
GO:0042100	B cell proliferation	2/18	114/23355	0.00343354	0.0314301	0.0150131	Ikzf3/Prdm1	2
GO:1905269	positive regulation of chromatin organization	2/18	117/23355	0.00361252	0.0314553	0.0150251	Gata3/Jdp2	2
GO:0009308	amine metabolic process	2/18	120/23355	0.00379578	0.0322641	0.0154114	Gata3/Nr4a2	2
GO:0070997	neuron death	3/18	422/23355	0.00390609	0.0324296	0.0154905	Nr4a3/Gata3/Nr4a2	3
GO:0032609	interferon-gamma production	2/18	129/23355	0.00437111	0.0350671	0.0167503	Runx3/Gata3	2
GO:0050673	epithelial cell proliferation	3/18	443/23355	0.00447473	0.0351094	0.0167705	Runx3/Nr4a3/Gata3	3
GO:0051250	negative regulation of lymphocyte activation	2/18	160/23355	0.0066402	0.047411	0.0226466	Runx3/Prdm1	2
GO:0035726	common myeloid progenitor cell proliferation	1/18	11/23355	0.00844705	0.054829	0.0261899	Nr4a3	1
GO:0072172	mesonephric tubule formation	1/18	11/23355	0.00844705	0.054829	0.0261899	Gata3	1
GO:0072178	nephric duct morphogenesis	1/18	11/23355	0.00844705	0.054829	0.0261899	Gata3	1
GO:0072182	regulation of nephron tubule epithelial cell differentiation	1/18	11/23355	0.00844705	0.054829	0.0261899	Gata3	1
GO:0032754	positive regulation of interleukin-5 production	1/18	12/23355	0.00921161	0.0562145	0.0268517	Gata3	1
GO:2000253	positive regulation of feeding behavior	1/18	12/23355	0.00921161	0.0562145	0.0268517	Nr4a3	1
GO:0001764	neuron migration	2/18	192/23355	0.00943362	0.0566017	0.0270366	Gata3/Nr4a2	2
GO:0044706	multi-multicellular organism process	2/18	197/23355	0.00991012	0.0569807	0.0272177	Prdm1/Junb	2
GO:0050870	positive regulation of T cell activation	2/18	201/23355	0.010299	0.0583607	0.0278769	Runx3/Gata3	2
GO:0003334	keratinocyte development	1/18	14/23355	0.0107391	0.058532	0.0279587	Fosl2	1
GO:0001666	response to hypoxia	2/18	210/23355	0.0111984	0.059081	0.0282209	Fosl2/Nr4a2	2
GO:0007623	circadian rhythm	2/18	218/23355	0.0120262	0.059081	0.0282209	Bhlhe40/Nfil3	2
GO:0002830	positive regulation of type 2 immune response	1/18	16/23355	0.0122643	0.059081	0.0282209	Gata3	1
GO:1901722	regulation of cell proliferation involved in kidney development	1/18	16/23355	0.0122643	0.059081	0.0282209	Gata3	1
GO:1901617	organic hydroxy compound biosynthetic process	2/18	226/23355	0.0128803	0.059081	0.0282209	Gata3/Nr4a2	2
GO:0002431	Fc receptor mediated stimulatory signaling pathway	1/18	17/23355	0.0130261	0.059081	0.0282209	Nr4a3	1
GO:0043901	negative regulation of multi-organism process	1/18	17/23355	0.0130261	0.059081	0.0282209	Prdm1	1
GO:0044320	cellular response to leptin stimulus	1/18	17/23355	0.0130261	0.059081	0.0282209	Nr4a3	1
GO:0038093	Fc receptor signaling pathway	1/18	18/23355	0.0137873	0.059081	0.0282209	Nr4a3	1
GO:0060576	intestinal epithelial cell development	1/18	18/23355	0.0137873	0.059081	0.0282209	Prdm1	1
GO:0032944	regulation of mononuclear cell proliferation	2/18	235/23355	0.0138721	0.059081	0.0282209	Ikzf3/Prdm1	2
GO:0036293	response to decreased oxygen levels	2/18	237/23355	0.0140969	0.059081	0.0282209	Fosl2/Nr4a2	2
GO:0006590	thyroid hormone generation	1/18	19/23355	0.014548	0.059081	0.0282209	Gata3	1
GO:0032352	positive regulation of hormone metabolic process	1/18	19/23355	0.014548	0.059081	0.0282209	Gata3	1
GO:0040037	negative regulation of fibroblast growth factor receptor signaling pathway	1/18	19/23355	0.014548	0.059081	0.0282209	Gata3	1
GO:0060044	negative regulation of cardiac muscle cell proliferation	1/18	19/23355	0.014548	0.059081	0.0282209	Meis1	1
GO:1904754	positive regulation of vascular associated smooth muscle cell migration	1/18	19/23355	0.014548	0.059081	0.0282209	Nr4a3	1
GO:0033002	muscle cell proliferation	2/18	245/23355	0.0150122	0.059081	0.0282209	Meis1/Nr4a3	2
GO:0001975	response to amphetamine	1/18	20/23355	0.0153081	0.059081	0.0282209	Nr4a2	1
GO:0031664	regulation of lipopolysaccharide-mediated signaling pathway	1/18	20/23355	0.0153081	0.059081	0.0282209	Prdm1	1
GO:0033599	regulation of mammary gland epithelial cell proliferation	1/18	20/23355	0.0153081	0.059081	0.0282209	Gata3	1
GO:0044321	response to leptin	1/18	20/23355	0.0153081	0.059081	0.0282209	Nr4a3	1
GO:0046321	positive regulation of fatty acid oxidation	1/18	20/23355	0.0153081	0.059081	0.0282209	Nr4a3	1
GO:2000114	regulation of establishment of cell polarity	1/18	20/23355	0.0153081	0.059081	0.0282209	Gata3	1
GO:0021516	dorsal spinal cord development	1/18	21/23355	0.0160677	0.0600804	0.0286983	Pbx3	1
GO:0071375	cellular response to peptide hormone stimulus	2/18	257/23355	0.0164322	0.0611072	0.0291888	Nr4a3/Nr4a2	2
GO:0080111	DNA demethylation	1/18	22/23355	0.0168267	0.0612972	0.0292795	Gata3	1
GO:0048485	sympathetic nervous system development	1/18	23/23355	0.0175851	0.0627789	0.0299873	Gata3	1
GO:0002699	positive regulation of immune effector process	2/18	268/23355	0.0177828	0.0628465	0.0300195	Nr4a3/Gata3	2
GO:1903204	negative regulation of oxidative stress-induced neuron death	1/18	24/23355	0.018343	0.0628465	0.0300195	Nr4a3	1
GO:0034599	cellular response to oxidative stress	2/18	274/23355	0.018539	0.0628465	0.0300195	Nr4a3/Nr4a2	2
GO:0001829	trophectodermal cell differentiation	1/18	25/23355	0.0191004	0.0628465	0.0300195	Junb	1
GO:0010165	response to X-ray	1/18	25/23355	0.0191004	0.0628465	0.0300195	Gata3	1
GO:0060216	definitive hemopoiesis	1/18	25/23355	0.0191004	0.0628465	0.0300195	Meis1	1
GO:1901032	negative regulation of response to reactive oxygen species	1/18	25/23355	0.0191004	0.0628465	0.0300195	Nr4a3	1
GO:1903206	negative regulation of hydrogen peroxide-induced cell death	1/18	25/23355	0.0191004	0.0628465	0.0300195	Nr4a3	1
GO:0043588	skin development	2/18	280/23355	0.0193087	0.0630135	0.0300993	Fosl2/Runx3	2
GO:0061448	connective tissue development	2/18	282/23355	0.0195683	0.0630135	0.0300993	Runx3/Maf	2
GO:0060004	reflex	1/18	26/23355	0.0198572	0.0630135	0.0300993	Nr4a3	1
GO:0061484	hematopoietic stem cell homeostasis	1/18	26/23355	0.0198572	0.0630135	0.0300993	Stat4	1
GO:2000679	positive regulation of transcription regulatory region DNA binding	1/18	26/23355	0.0198572	0.0630135	0.0300993	Gata3	1
GO:0060037	pharyngeal system development	1/18	28/23355	0.0213691	0.0654831	0.031279	Gata3	1
GO:0002366	leukocyte activation involved in immune response	2/18	298/23355	0.021698	0.0659044	0.0314802	Nr4a3/Gata3	2
GO:0048799	animal organ maturation	1/18	29/23355	0.0221243	0.0659044	0.0314802	Gata3	1
GO:0002263	cell activation involved in immune response	2/18	302/23355	0.022245	0.0659044	0.0314802	Nr4a3/Gata3	2
GO:0035162	embryonic hemopoiesis	1/18	30/23355	0.0228789	0.0664046	0.0317191	Gata3	1
GO:0043153	entrainment of circadian clock by photoperiod	1/18	30/23355	0.0228789	0.0664046	0.0317191	Bhlhe40	1
GO:0009648	photoperiodism	1/18	31/23355	0.0236329	0.0666685	0.0318452	Bhlhe40	1
GO:1904738	vascular associated smooth muscle cell migration	1/18	31/23355	0.0236329	0.0666685	0.0318452	Nr4a3	1
GO:2000352	negative regulation of endothelial cell apoptotic process	1/18	32/23355	0.0243864	0.0666685	0.0318452	Gata3	1
GO:2000515	negative regulation of CD4-positive, alpha-beta T cell activation	1/18	32/23355	0.0243864	0.0666685	0.0318452	Runx3	1
GO:0008544	epidermis development	2/18	319/23355	0.0246339	0.0666685	0.0318452	Fosl2/Runx3	2
GO:0033687	osteoblast proliferation	1/18	33/23355	0.0251394	0.0666685	0.0318452	Junb	1
GO:0032943	mononuclear cell proliferation	2/18	323/23355	0.0252108	0.0666685	0.0318452	Ikzf3/Prdm1	2
GO:2000108	positive regulation of leukocyte apoptotic process	1/18	34/23355	0.0258918	0.067966	0.0324649	Nr4a3	1
GO:0010719	negative regulation of epithelial to mesenchymal transition	1/18	36/23355	0.027395	0.0683916	0.0326683	Gata3	1
GO:0031069	hair follicle morphogenesis	1/18	36/23355	0.027395	0.0683916	0.0326683	Runx3	1
GO:1904707	positive regulation of vascular associated smooth muscle cell proliferation	1/18	36/23355	0.027395	0.0683916	0.0326683	Nr4a3	1
GO:0032259	methylation	2/18	351/23355	0.0294034	0.0704604	0.0336565	Gata3/Prdm1	2
GO:0010613	positive regulation of cardiac muscle hypertrophy	1/18	39/23355	0.0296456	0.0704604	0.0336565	Nr4a3	1
GO:1905332	positive regulation of morphogenesis of an epithelium	1/18	39/23355	0.0296456	0.0704604	0.0336565	Gata3	1
GO:0014742	positive regulation of muscle hypertrophy	1/18	40/23355	0.0303947	0.0704604	0.0336565	Nr4a3	1
GO:0042092	type 2 immune response	1/18	40/23355	0.0303947	0.0704604	0.0336565	Gata3	1
GO:0071542	dopaminergic neuron differentiation	1/18	40/23355	0.0303947	0.0704604	0.0336565	Nr4a2	1
GO:0002440	production of molecular mediator of immune response	2/18	361/23355	0.0309647	0.0714993	0.0341527	Nr4a3/Gata3	2
GO:0048730	epidermis morphogenesis	1/18	41/23355	0.0311433	0.0714993	0.0341527	Runx3	1
GO:0003016	respiratory system process	1/18	42/23355	0.0318913	0.0722869	0.0345289	Pbx3	1
GO:0097009	energy homeostasis	1/18	42/23355	0.0318913	0.0722869	0.0345289	Nr4a3	1
GO:0110110	positive regulation of animal organ morphogenesis	1/18	42/23355	0.0318913	0.0722869	0.0345289	Gata3	1
GO:1902895	positive regulation of pri-miRNA transcription by RNA polymerase II	1/18	44/23355	0.0333857	0.0744918	0.0355821	Gata3	1
GO:0032102	negative regulation of response to external stimulus	2/18	380/23355	0.0340211	0.075438	0.0360341	Gata3/Prdm1	2
GO:2001233	regulation of apoptotic signaling pathway	2/18	391/23355	0.0358432	0.0780245	0.0372696	Runx3/Nr4a2	2
GO:0030900	forebrain development	2/18	397/23355	0.036853	0.0792562	0.0378579	Nr4a3/Nr4a2	2
GO:0001503	ossification	2/18	406/23355	0.0383886	0.0815375	0.0389476	Runx3/Junb	2
GO:0006979	response to oxidative stress	2/18	410/23355	0.039079	0.0821342	0.0392326	Nr4a3/Nr4a2	2
GO:0010828	positive regulation of glucose transmembrane transport	1/18	53/23355	0.0400836	0.0823228	0.0393227	Nr4a3	1
GO:0043303	mast cell degranulation	1/18	53/23355	0.0400836	0.0823228	0.0393227	Nr4a3	1
GO:2000677	regulation of transcription regulatory region DNA binding	1/18	53/23355	0.0400836	0.0823228	0.0393227	Gata3	1
GO:0009314	response to radiation	2/18	416/23355	0.0401237	0.0823228	0.0393227	Bhlhe40/Gata3	2
GO:0002683	negative regulation of immune system process	2/18	417/23355	0.0402989	0.0824452	0.0393812	Runx3/Prdm1	2
GO:0002448	mast cell mediated immunity	1/18	54/23355	0.0408251	0.0828121	0.0395564	Nr4a3	1
GO:0042113	B cell activation	2/18	423/23355	0.0413561	0.0833657	0.0398209	Ikzf3/Prdm1	2
GO:0032355	response to estradiol	1/18	55/23355	0.0415661	0.0833657	0.0398209	Fosl2	1
GO:0048538	thymus development	1/18	56/23355	0.0423065	0.0839079	0.0400799	Gata3	1
GO:0061614	pri-miRNA transcription by RNA polymerase II	1/18	58/23355	0.0437857	0.0853379	0.0407629	Gata3	1
GO:0072577	endothelial cell apoptotic process	1/18	58/23355	0.0437857	0.0853379	0.0407629	Gata3	1
GO:0060986	endocrine hormone secretion	1/18	61/23355	0.0460005	0.0871204	0.0416143	Gata3	1
GO:1990874	vascular associated smooth muscle cell proliferation	1/18	61/23355	0.0460005	0.0871204	0.0416143	Nr4a3	1
GO:0045786	negative regulation of cell cycle	2/18	452/23355	0.046614	0.0873579	0.0417278	Runx3/Gata3	2
GO:0048008	platelet-derived growth factor receptor signaling pathway	1/18	64/23355	0.0482105	0.0896413	0.0428185	Nr4a3	1
GO:0016569	covalent chromatin modification	2/18	464/23355	0.0488596	0.0900708	0.0430236	Gata3/Jdp2	2
GO:0035904	aorta development	1/18	65/23355	0.048946	0.0900708	0.0430236	Prdm1	1
GO:0070988	demethylation	1/18	65/23355	0.048946	0.0900708	0.0430236	Gata3	1
GO:0071479	cellular response to ionizing radiation	1/18	65/23355	0.048946	0.0900708	0.0430236	Gata3	1
GO:0001707	mesoderm formation	1/18	66/23355	0.0496811	0.0909546	0.0434458	Nr4a3	1
GO:0048146	positive regulation of fibroblast proliferation	1/18	69/23355	0.051883	0.092304	0.0440904	Fosl2	1
GO:0032922	circadian regulation of gene expression	1/18	70/23355	0.0526159	0.092304	0.0440904	Bhlhe40	1
GO:0048332	mesoderm morphogenesis	1/18	70/23355	0.0526159	0.092304	0.0440904	Nr4a3	1
GO:0050885	neuromuscular process controlling balance	1/18	70/23355	0.0526159	0.092304	0.0440904	Nr4a3	1
GO:0071868	cellular response to monoamine stimulus	1/18	70/23355	0.0526159	0.092304	0.0440904	Nr4a3	1
GO:0071870	cellular response to catecholamine stimulus	1/18	70/23355	0.0526159	0.092304	0.0440904	Nr4a3	1
GO:0002287	alpha-beta T cell activation involved in immune response	1/18	71/23355	0.0533482	0.092453	0.0441615	Gata3	1
GO:0002711	positive regulation of T cell mediated immunity	1/18	73/23355	0.0548113	0.0943019	0.0450447	Gata3	1
GO:0043299	leukocyte degranulation	1/18	76/23355	0.057002	0.0971346	0.0463978	Nr4a3	1
GO:0048844	artery morphogenesis	1/18	78/23355	0.0584597	0.0977524	0.0466929	Prdm1	1
GO:0071277	cellular response to calcium ion	1/18	78/23355	0.0584597	0.0977524	0.0466929	Junb	1
GO:0045576	mast cell activation	1/18	79/23355	0.0591878	0.0985084	0.047054	Nr4a3	1
GO:0032418	lysosome localization	1/18	81/23355	0.0606424	0.0997666	0.047655	Nr4a3	1
mmu04658	Th1 and Th2 cell differentiation	4/11	88/8986	2.68932e-06	4.03398e-05	2.54778e-05	Runx3/Gata3/Stat4/Maf	4
mmu05321	Inflammatory bowel disease	3/11	62/8986	4.96204e-05	0.000372153	0.000235044	Gata3/Stat4/Maf	3
mmu05202	Transcriptional misregulation in cancer	4/11	224/8986	0.000108097	0.000540483	0.000341358	Meis1/Nr4a3/Pbx3/Maf	4
mmu04928	Parathyroid hormone synthesis, secretion and action	2/11	108/8986	0.00733386	0.027502	0.0173697	Gata3/Nr4a2	2
mmu04380	Osteoclast differentiation	2/11	128/8986	0.0101797	0.0305392	0.0192879	Fosl2/Junb	2
mmu04710	Circadian rhythm	1/11	30/8986	0.0361367	0.0903416	0.0570579	Bhlhe40	1
mmu04925	Aldosterone synthesis and secretion	1/11	102/8986	0.118072	0.199873	0.126236	Nr4a2	1
mmu04659	Th17 cell differentiation	1/11	105/8986	0.121345	0.199873	0.126236	Gata3	1
mmu04668	TNF signaling pathway	1/11	113/8986	0.130017	0.199873	0.126236	Junb	1
mmu04935	Growth hormone synthesis, secretion and action	1/11	116/8986	0.133249	0.199873	0.126236	Junb	1
mmu04550	Signaling pathways regulating pluripotency of stem cells	1/11	140/8986	0.158714	0.209613	0.132387	Meis1	1
mmu05161	Hepatitis B	1/11	163/8986	0.182478	0.209613	0.132387	Stat4	1
mmu04630	JAK-STAT signaling pathway	1/11	168/8986	0.187563	0.209613	0.132387	Stat4	1
mmu04217	Necroptosis	1/11	176/8986	0.195638	0.209613	0.132387	Stat4	1
mmu05169	Epstein-Barr virus infection	1/11	231/8986	0.249213	0.249213	0.157398	Runx3	1

## Sheet: MF.GN
ID	Description	GeneRatio	BgRatio	pvalue	p.adjust	qvalue	geneID	Count
GO:0030099	myeloid cell differentiation	5/14	422/23355	3.29209e-06	0.000804289	0.000390883	Rara/Spi1/Cebpg/Fos/Klf2	5
GO:0030098	lymphocyte differentiation	5/14	423/23355	3.33039e-06	0.000804289	0.000390883	Rara/Spi1/Hlx/Lyl1/Cebpg	5
GO:0045628	regulation of T-helper 2 cell differentiation	2/14	13/23355	2.59291e-05	0.00313094	0.00152163	Rara/Hlx	2
GO:0045064	T-helper 2 cell differentiation	2/14	17/23355	4.51479e-05	0.00436128	0.00211957	Rara/Hlx	2
GO:1903706	regulation of hemopoiesis	4/14	396/23355	7.12245e-05	0.00462193	0.00224625	Rara/Spi1/Hlx/Fos	4
GO:0034101	erythrocyte homeostasis	3/14	153/23355	9.51684e-05	0.00510737	0.00248217	Spi1/Cebpg/Klf2	3
GO:0002828	regulation of type 2 immune response	2/14	31/23355	0.000153627	0.00565155	0.00274664	Rara/Hlx	2
GO:0048384	retinoic acid receptor signaling pathway	2/14	32/23355	0.000163813	0.00565155	0.00274664	Rara/Klf2	2
GO:2000516	positive regulation of CD4-positive, alpha-beta T cell activation	2/14	36/23355	0.000207784	0.00627248	0.00304841	Rara/Hlx	2
GO:0042092	type 2 immune response	2/14	40/23355	0.000256904	0.00653078	0.00317394	Rara/Hlx	2
GO:1902895	positive regulation of pri-miRNA transcription by RNA polymerase II	2/14	44/23355	0.000311152	0.00683121	0.00331995	Spi1/Fos	2
GO:0045444	fat cell differentiation	3/14	259/23355	0.000448263	0.00866044	0.00420895	Creb5/Jdp2/Cebpd	3
GO:0061614	pri-miRNA transcription by RNA polymerase II	2/14	58/23355	0.000541094	0.00967957	0.00470425	Spi1/Fos	2
GO:2000514	regulation of CD4-positive, alpha-beta T cell activation	2/14	65/23355	0.000679238	0.0108645	0.00528014	Rara/Hlx	2
GO:2000756	regulation of peptidyl-lysine acetylation	2/14	69/23355	0.000765054	0.0108645	0.00528014	Spi1/Nfe2	2
GO:0002287	alpha-beta T cell activation involved in immune response	2/14	71/23355	0.000809829	0.0108652	0.00528046	Rara/Hlx	2
GO:0035710	CD4-positive, alpha-beta T cell activation	2/14	110/23355	0.00192778	0.0206915	0.010056	Rara/Hlx	2
GO:0032649	regulation of interferon-gamma production	2/14	115/23355	0.00210426	0.0216246	0.0105095	Rara/Cebpg	2
GO:0014706	striated muscle tissue development	3/14	453/23355	0.00225018	0.0225545	0.0109614	Rara/Hlx/Fos	3
GO:0032609	interferon-gamma production	2/14	129/23355	0.00263764	0.0244046	0.0118606	Rara/Cebpg	2
GO:0040029	regulation of gene expression, epigenetic	2/14	161/23355	0.00407012	0.0351048	0.0170609	Spi1/Klf2	2
GO:0007519	skeletal muscle tissue development	2/14	200/23355	0.00620516	0.0458512	0.0222836	Hlx/Fos	2
GO:1902275	regulation of chromatin organization	2/14	209/23355	0.00675684	0.0467892	0.0227395	Spi1/Jdp2	2
GO:0035265	organ growth	2/14	210/23355	0.00681948	0.0467892	0.0227395	Rara/Hlx	2
GO:1903671	negative regulation of sprouting angiogenesis	1/14	12/23355	0.00717134	0.0467892	0.0227395	Klf2	1
GO:0035264	multicellular organism growth	2/14	217/23355	0.00726541	0.0467892	0.0227395	Rara/Klf2	2
GO:1903039	positive regulation of leukocyte cell-cell adhesion	2/14	223/23355	0.00765797	0.0486684	0.0236527	Rara/Hlx	2
GO:0003334	keratinocyte development	1/14	14/23355	0.0083619	0.0498617	0.0242327	Fosl2	1
GO:0006337	nucleosome disassembly	1/14	14/23355	0.0083619	0.0498617	0.0242327	Cebpg	1
GO:0031498	chromatin disassembly	1/14	16/23355	0.00955115	0.0516379	0.0250959	Cebpg	1
GO:0032986	protein-DNA complex disassembly	1/14	16/23355	0.00955115	0.0516379	0.0250959	Cebpg	1
GO:0045947	negative regulation of translational initiation	1/14	16/23355	0.00955115	0.0516379	0.0250959	Rara	1
GO:0071498	cellular response to fluid shear stress	1/14	16/23355	0.00955115	0.0516379	0.0250959	Klf2	1
GO:0045346	regulation of MHC class II biosynthetic process	1/14	17/23355	0.0101453	0.0516379	0.0250959	Spi1	1
GO:0055012	ventricular cardiac muscle cell differentiation	1/14	17/23355	0.0101453	0.0516379	0.0250959	Rara	1
GO:0060541	respiratory system development	2/14	262/23355	0.0104378	0.0516379	0.0250959	Rara/Klf2	2
GO:0045342	MHC class II biosynthetic process	1/14	18/23355	0.0107391	0.0516379	0.0250959	Spi1	1
GO:0070102	interleukin-6-mediated signaling pathway	1/14	18/23355	0.0107391	0.0516379	0.0250959	Spi1	1
GO:0072148	epithelial cell fate commitment	1/14	18/23355	0.0107391	0.0516379	0.0250959	Rara	1
GO:0002699	positive regulation of immune effector process	2/14	268/23355	0.0109	0.0516379	0.0250959	Rara/Hlx	2
GO:0030502	negative regulation of bone mineralization	1/14	19/23355	0.0113325	0.0516379	0.0250959	Nfe2	1
GO:0048484	enteric nervous system development	1/14	19/23355	0.0113325	0.0516379	0.0250959	Hlx	1
GO:0060033	anatomical structure regression	1/14	19/23355	0.0113325	0.0516379	0.0250959	Spi1	1
GO:0071695	anatomical structure maturation	2/14	279/23355	0.0117705	0.0522735	0.0254048	Lyl1/Klf2	2
GO:0048557	embryonic digestive tract morphogenesis	1/14	20/23355	0.0119257	0.0522735	0.0254048	Hlx	1
GO:0061448	connective tissue development	2/14	282/23355	0.0120132	0.0522735	0.0254048	Rara/Creb5	2
GO:0035994	response to muscle stretch	1/14	21/23355	0.0125185	0.0529487	0.0257329	Fos	1
GO:0003417	growth plate cartilage development	1/14	22/23355	0.0131109	0.0529487	0.0257329	Rara	1
GO:0034405	response to fluid shear stress	1/14	23/23355	0.0137031	0.0529487	0.0257329	Klf2	1
GO:0060216	definitive hemopoiesis	1/14	25/23355	0.0148864	0.0553086	0.0268798	Lyl1	1
GO:0060008	Sertoli cell differentiation	1/14	27/23355	0.0160683	0.0566497	0.0275316	Rara	1
GO:0060716	labyrinthine layer blood vessel development	1/14	27/23355	0.0160683	0.0566497	0.0275316	Nfe2	1
GO:0071276	cellular response to cadmium ion	1/14	27/23355	0.0160683	0.0566497	0.0275316	Fos	1
GO:0110150	negative regulation of biomineralization	1/14	27/23355	0.0160683	0.0566497	0.0275316	Nfe2	1
GO:0021700	developmental maturation	2/14	333/23355	0.0164711	0.0576489	0.0280172	Lyl1/Klf2	2
GO:1900745	positive regulation of p38MAPK cascade	1/14	28/23355	0.0166588	0.057856	0.0281179	Spi1	1
GO:0003148	outflow tract septum morphogenesis	1/14	29/23355	0.017249	0.057856	0.0281179	Rara	1
GO:0071353	cellular response to interleukin-4	1/14	29/23355	0.017249	0.057856	0.0281179	Nfil3	1
GO:0002825	regulation of T-helper 1 type immune response	1/14	30/23355	0.0178388	0.0586133	0.0284859	Hlx	1
GO:0061037	negative regulation of cartilage development	1/14	30/23355	0.0178388	0.0586133	0.0284859	Rara	1
GO:0007159	leukocyte cell-cell adhesion	2/14	353/23355	0.0183863	0.0591868	0.0287646	Rara/Hlx	2
GO:0044030	regulation of DNA methylation	1/14	31/23355	0.0184284	0.0591868	0.0287646	Spi1	1
GO:0070670	response to interleukin-4	1/14	31/23355	0.0184284	0.0591868	0.0287646	Nfil3	1
GO:0060561	apoptotic process involved in morphogenesis	1/14	32/23355	0.0190175	0.0591868	0.0287646	Spi1	1
GO:2000515	negative regulation of CD4-positive, alpha-beta T cell activation	1/14	32/23355	0.0190175	0.0591868	0.0287646	Hlx	1
GO:0060142	regulation of syncytium formation by plasma membrane fusion	1/14	33/23355	0.0196064	0.0591868	0.0287646	Nfe2	1
GO:0060487	lung epithelial cell differentiation	1/14	33/23355	0.0196064	0.0591868	0.0287646	Klf2	1
GO:0070741	response to interleukin-6	1/14	34/23355	0.0201949	0.0602107	0.0292623	Spi1	1
GO:0001773	myeloid dendritic cell activation	1/14	37/23355	0.0219585	0.0636817	0.0309492	Spi1	1
GO:0071391	cellular response to estrogen stimulus	1/14	38/23355	0.0225457	0.0636817	0.0309492	Rara	1
GO:0046686	response to cadmium ion	1/14	39/23355	0.0231326	0.0649596	0.0315702	Fos	1
GO:0001503	ossification	2/14	406/23355	0.023895	0.0663293	0.0322359	Nfe2/Cebpd	2
GO:0030279	negative regulation of ossification	1/14	42/23355	0.0248913	0.0668768	0.0325019	Nfe2	1
GO:0031076	embryonic camera-type eye development	1/14	42/23355	0.0248913	0.0668768	0.0325019	Rara	1
GO:0002683	negative regulation of immune system process	2/14	417/23355	0.0251147	0.0668768	0.0325019	Rara/Hlx	2
GO:0051251	positive regulation of lymphocyte activation	2/14	417/23355	0.0251147	0.0668768	0.0325019	Rara/Hlx	2
GO:0042311	vasodilation	1/14	43/23355	0.0254769	0.0668768	0.0325019	Klf2	1
GO:0042113	B cell activation	2/14	423/23355	0.0257907	0.0673346	0.0327244	Lyl1/Cebpg	2
GO:0038066	p38MAPK cascade	1/14	48/23355	0.0283998	0.0696468	0.0338482	Spi1	1
GO:0043277	apoptotic cell clearance	1/14	48/23355	0.0283998	0.0696468	0.0338482	Rara	1
GO:0045429	positive regulation of nitric oxide biosynthetic process	1/14	48/23355	0.0283998	0.0696468	0.0338482	Klf2	1
GO:0042088	T-helper 1 type immune response	1/14	49/23355	0.0289835	0.0696468	0.0338482	Hlx	1
GO:1904407	positive regulation of nitric oxide metabolic process	1/14	49/23355	0.0289835	0.0696468	0.0338482	Klf2	1
GO:0016569	covalent chromatin modification	2/14	464/23355	0.0306084	0.0710763	0.0345429	Spi1/Jdp2	2
GO:0060612	adipose tissue development	1/14	53/23355	0.0313147	0.0720238	0.0350034	Creb5	1
GO:0048546	digestive tract morphogenesis	1/14	54/23355	0.0318967	0.0730147	0.0354849	Hlx	1
GO:0032355	response to estradiol	1/14	55/23355	0.0324783	0.0733039	0.0356255	Fosl2	1
GO:0035019	somatic stem cell population maintenance	1/14	58/23355	0.0342214	0.0754055	0.0366469	Spi1	1
GO:0045599	negative regulation of fat cell differentiation	1/14	58/23355	0.0342214	0.0754055	0.0366469	Jdp2	1
GO:0046622	positive regulation of organ growth	1/14	59/23355	0.0348018	0.075953	0.036913	Hlx	1
GO:0042267	natural killer cell mediated cytotoxicity	1/14	60/23355	0.0353818	0.075953	0.036913	Cebpg	1
GO:0060324	face development	1/14	60/23355	0.0353818	0.075953	0.036913	Rara	1
GO:0031641	regulation of myelination	1/14	62/23355	0.0365409	0.076736	0.0372935	Rara	1
GO:1903428	positive regulation of reactive oxygen species biosynthetic process	1/14	63/23355	0.03712	0.0769484	0.0373967	Klf2	1
GO:0000768	syncytium formation by plasma membrane fusion	1/14	65/23355	0.0382772	0.0783385	0.0380723	Nfe2	1
GO:0140253	cell-cell fusion	1/14	65/23355	0.0382772	0.0783385	0.0380723	Nfe2	1
GO:0090398	cellular senescence	1/14	66/23355	0.0388553	0.0791861	0.0384843	Spi1	1
GO:0048146	positive regulation of fibroblast proliferation	1/14	69/23355	0.0405877	0.0810077	0.0393695	Fosl2	1
GO:0043627	response to estrogen	1/14	73/23355	0.042893	0.0838758	0.0407635	Rara	1
GO:0045669	positive regulation of osteoblast differentiation	1/14	74/23355	0.0434686	0.0846585	0.0411438	Cebpd	1
GO:0045739	positive regulation of DNA repair	1/14	76/23355	0.0446187	0.0862032	0.0418946	Cebpg	1
GO:0014068	positive regulation of phosphatidylinositol 3-kinase signaling	1/14	77/23355	0.0451932	0.0866203	0.0420973	Rara	1
GO:0071277	cellular response to calcium ion	1/14	78/23355	0.0457675	0.0873743	0.0424637	Fos	1
GO:0045471	response to ethanol	1/14	79/23355	0.0463414	0.0881216	0.0428269	Rara	1
GO:0006809	nitric oxide biosynthetic process	1/14	80/23355	0.046915	0.0885154	0.0430183	Klf2	1
GO:0046209	nitric oxide metabolic process	1/14	84/23355	0.0492062	0.09141	0.044425	Klf2	1
GO:2001057	reactive nitrogen species metabolic process	1/14	87/23355	0.0509213	0.0938739	0.0456225	Klf2	1
GO:0032526	response to retinoic acid	1/14	90/23355	0.0526335	0.0959319	0.0466227	Rara	1
mmu04380	Osteoclast differentiation	3/9	128/8986	0.000222748	0.00905469	0.00698064	Spi1/Fosl2/Fos	3
mmu04915	Estrogen signaling pathway	3/9	134/8986	0.000255062	0.00905469	0.00698064	Rara/Creb5/Fos	3
mmu05202	Transcriptional misregulation in cancer	3/9	224/8986	0.0011488	0.0245991	0.0189644	Rara/Spi1/Lyl1	3
mmu05166	Human T-cell leukemia virus 1 infection	3/9	250/8986	0.00157833	0.0245991	0.0189644	Spi1/Creb5/Fos	3
mmu05031	Amphetamine addiction	2/9	69/8986	0.00202045	0.0245991	0.0189644	Creb5/Fos	2
mmu05221	Acute myeloid leukemia	2/9	70/8986	0.0020788	0.0245991	0.0189644	Rara/Spi1	2
mmu04659	Th17 cell differentiation	2/9	105/8986	0.00461506	0.0361817	0.027894	Rara/Fos	2
mmu04928	Parathyroid hormone synthesis, secretion and action	2/9	108/8986	0.00487623	0.0361817	0.027894	Creb5/Fos	2
mmu04725	Cholinergic synapse	2/9	112/8986	0.00523496	0.0361817	0.027894	Creb5/Fos	2
mmu04668	TNF signaling pathway	2/9	113/8986	0.00532651	0.0361817	0.027894	Creb5/Fos	2
mmu04935	Growth hormone synthesis, secretion and action	2/9	116/8986	0.00560562	0.0361817	0.027894	Creb5/Fos	2
mmu04926	Relaxin signaling pathway	2/9	129/8986	0.00689173	0.0407761	0.031436	Creb5/Fos	2
mmu04728	Dopaminergic synapse	2/9	135/8986	0.0075268	0.0411079	0.0316918	Creb5/Fos	2
mmu05418	Fluid shear stress and atherosclerosis	2/9	148/8986	0.00899104	0.0455974	0.035153	Fos/Klf2	2
mmu05161	Hepatitis B	2/9	163/8986	0.0108278	0.0512516	0.039512	Creb5/Fos	2
mmu04024	cAMP signaling pathway	2/9	220/8986	0.0191779	0.0835685	0.0644264	Creb5/Fos	2
mmu05207	Chemical carcinogenesis - receptor activation	2/9	225/8986	0.0200093	0.0835685	0.0644264	Creb5/Fos	2
mmu04962	Vasopressin-regulated water reabsorption	1/9	44/8986	0.0432341	0.170534	0.131472	Creb5	1
mmu05030	Cocaine addiction	1/9	48/8986	0.0470808	0.172323	0.132851	Creb5	1
mmu05140	Leishmaniasis	1/9	70/8986	0.0679931	0.172323	0.132851	Fos	1
mmu04927	Cortisol synthesis and secretion	1/9	72/8986	0.0698738	0.172323	0.132851	Creb5	1
mmu04917	Prolactin signaling pathway	1/9	74/8986	0.0717512	0.172323	0.132851	Fos	1
mmu04918	Thyroid hormone synthesis	1/9	74/8986	0.0717512	0.172323	0.132851	Creb5	1
mmu05133	Pertussis	1/9	77/8986	0.0745609	0.172323	0.132851	Fos	1
mmu04662	B cell receptor signaling pathway	1/9	81/8986	0.0782954	0.172323	0.132851	Fos	1
mmu04911	Insulin secretion	1/9	86/8986	0.0829447	0.172323	0.132851	Creb5	1
mmu05323	Rheumatoid arthritis	1/9	87/8986	0.0838721	0.172323	0.132851	Fos	1
mmu04658	Th1 and Th2 cell differentiation	1/9	88/8986	0.0847986	0.172323	0.132851	Fos	1
mmu05210	Colorectal cancer	1/9	88/8986	0.0847986	0.172323	0.132851	Fos	1
mmu05235	PD-L1 expression and PD-1 checkpoint pathway in cancer	1/9	88/8986	0.0847986	0.172323	0.132851	Fos	1
mmu04211	Longevity regulating pathway	1/9	90/8986	0.0866492	0.172323	0.132851	Creb5	1
mmu01522	Endocrine resistance	1/9	93/8986	0.0894188	0.172323	0.132851	Fos	1
mmu04657	IL-17 signaling pathway	1/9	93/8986	0.0894188	0.172323	0.132851	Fos	1
mmu04713	Circadian entrainment	1/9	98/8986	0.0940182	0.172323	0.132851	Fos	1
mmu05231	Choline metabolism in cancer	1/9	98/8986	0.0940182	0.172323	0.132851	Fos	1
mmu05215	Prostate cancer	1/9	99/8986	0.0949356	0.172323	0.132851	Creb5	1
mmu04620	Toll-like receptor signaling pathway	1/9	100/8986	0.0958521	0.172323	0.132851	Fos	1
mmu04925	Aldosterone synthesis and secretion	1/9	102/8986	0.0976828	0.172323	0.132851	Creb5	1
mmu04660	T cell receptor signaling pathway	1/9	103/8986	0.0985969	0.172323	0.132851	Fos	1
mmu05142	Chagas disease	1/9	103/8986	0.0985969	0.172323	0.132851	Fos	1
mmu04922	Glucagon signaling pathway	1/9	104/8986	0.0995102	0.172323	0.132851	Creb5	1
mmu04931	Insulin resistance	1/9	110/8986	0.104973	0.177454	0.136806	Creb5	1
mmu04152	AMPK signaling pathway	1/9	126/8986	0.119395	0.19516	0.150457	Creb5	1
mmu04068	FoxO signaling pathway	1/9	131/8986	0.12386	0.19516	0.150457	Klf2	1
mmu05135	Yersinia infection	1/9	134/8986	0.126529	0.19516	0.150457	Fos	1
mmu04210	Apoptosis	1/9	136/8986	0.128304	0.19516	0.150457	Fos	1
mmu04371	Apelin signaling pathway	1/9	137/8986	0.129191	0.19516	0.150457	Klf2	1
mmu05162	Measles	1/9	146/8986	0.137133	0.199185	0.15356	Fos	1
mmu05224	Breast cancer	1/9	147/8986	0.138011	0.199185	0.15356	Fos	1
mmu04261	Adrenergic signaling in cardiomyocytes	1/9	152/8986	0.142392	0.199185	0.15356	Creb5	1
mmu04921	Oxytocin signaling pathway	1/9	153/8986	0.143266	0.199185	0.15356	Fos	1
mmu04932	Non-alcoholic fatty liver disease	1/9	156/8986	0.145882	0.199185	0.15356	Fos	1
mmu04934	Cushing syndrome	1/9	162/8986	0.151094	0.202408	0.156045	Creb5	1
mmu04022	cGMP-PKG signaling pathway	1/9	173/8986	0.160575	0.211126	0.162766	Creb5	1
mmu05152	Tuberculosis	1/9	180/8986	0.166559	0.215013	0.165762	Cebpg	1
mmu05034	Alcoholism	1/9	205/8986	0.187623	0.23788	0.183391	Creb5	1
mmu05417	Lipid and atherosclerosis	1/9	216/8986	0.196741	0.243294	0.187565	Fos	1
mmu05208	Chemical carcinogenesis - reactive oxygen species	1/9	222/8986	0.201675	0.243294	0.187565	Fos	1
mmu05167	Kaposi sarcoma-associated herpesvirus infection	1/9	224/8986	0.203314	0.243294	0.187565	Fos	1
mmu05203	Viral carcinogenesis	1/9	229/8986	0.207398	0.243294	0.187565	Creb5	1
mmu04714	Thermogenesis	1/9	231/8986	0.209027	0.243294	0.187565	Creb5	1
mmu05170	Human immunodeficiency virus 1 infection	1/9	240/8986	0.216318	0.247719	0.190977	Fos	1
mmu05171	Coronavirus disease - COVID-19	1/9	247/8986	0.221948	0.250132	0.192837	Fos	1
mmu05132	Salmonella infection	1/9	253/8986	0.226745	0.250284	0.192954	Fos	1
mmu05163	Human cytomegalovirus infection	1/9	256/8986	0.229133	0.250284	0.192954	Creb5	1
mmu05020	Prion disease	1/9	268/8986	0.238622	0.256699	0.1979	Creb5	1
mmu04010	MAPK signaling pathway	1/9	294/8986	0.258825	0.274277	0.211452	Fos	1
mmu05016	Huntington disease	1/9	302/8986	0.264945	0.276633	0.213268	Creb5	1
mmu04151	PI3K-Akt signaling pathway	1/9	359/8986	0.307264	0.31385	0.24196	Creb5	1
mmu05165	Human papillomavirus infection	1/9	362/8986	0.30943	0.31385	0.24196	Creb5	1
mmu05168	Herpes simplex virus 1 infection	1/9	459/8986	0.376301	0.376301	0.290106	Zfp768	1

## Sheet: Mo
ID	Description	GeneRatio	BgRatio	pvalue	p.adjust	qvalue	geneID	Count
GO:0030218	erythrocyte differentiation	3/13	141/23355	5.89353e-05	0.00842937	0.00430679	Spi1/Cebpg/Klf13	3
GO:0030099	myeloid cell differentiation	4/13	422/23355	6.60249e-05	0.00842937	0.00430679	Spi1/Cebpg/Jun/Klf13	4
GO:0034101	erythrocyte homeostasis	3/13	153/23355	7.51361e-05	0.00842937	0.00430679	Spi1/Cebpg/Klf13	3
GO:1903131	mononuclear cell differentiation	4/13	468/23355	9.85891e-05	0.00842937	0.00430679	Spi1/Cebpg/Jun/Lyl1	4
GO:1902895	positive regulation of pri-miRNA transcription by RNA polymerase II	2/13	44/23355	0.000267022	0.0122811	0.00627474	Spi1/Jun	2
GO:0043618	regulation of transcription from RNA polymerase II promoter in response to stress	2/13	46/23355	0.00029196	0.0122811	0.00627474	Jun/Atf3	2
GO:0043620	regulation of DNA-templated transcription in response to stress	2/13	51/23355	0.000359097	0.0122811	0.00627474	Jun/Atf3	2
GO:0061614	pri-miRNA transcription by RNA polymerase II	2/13	58/23355	0.000464536	0.0132393	0.0067643	Spi1/Jun	2
GO:0048146	positive regulation of fibroblast proliferation	2/13	69/23355	0.000657014	0.0160499	0.00820033	Jun/Fosl2	2
GO:2000756	regulation of peptidyl-lysine acetylation	2/13	69/23355	0.000657014	0.0160499	0.00820033	Spi1/Nfe2	2
GO:0048144	fibroblast proliferation	2/13	109/23355	0.00162785	0.0278363	0.0142223	Jun/Fosl2	2
GO:0009267	cellular response to starvation	2/13	156/23355	0.0032947	0.0531629	0.0271623	Jun/Atf3	2
GO:0042594	response to starvation	2/13	177/23355	0.00421682	0.0583489	0.029812	Jun/Atf3	2
GO:0036462	TRAIL-activated apoptotic signaling pathway	1/13	10/23355	0.00555341	0.0583489	0.029812	Atf3	1
GO:0043922	negative regulation by host of viral transcription	1/13	12/23355	0.00666066	0.0583489	0.029812	Jun	1
GO:0097709	connective tissue replacement	1/13	12/23355	0.00666066	0.0583489	0.029812	Klf6	1
GO:0030656	regulation of vitamin metabolic process	1/13	13/23355	0.00721387	0.0583489	0.029812	Isx	1
GO:0031953	negative regulation of protein autophosphorylation	1/13	13/23355	0.00721387	0.0583489	0.029812	Jun	1
GO:0002274	myeloid leukocyte activation	2/13	238/23355	0.00749062	0.0583489	0.029812	Spi1/Jun	2
GO:0003334	keratinocyte development	1/13	14/23355	0.00776679	0.0583489	0.029812	Fosl2	1
GO:0006337	nucleosome disassembly	1/13	14/23355	0.00776679	0.0583489	0.029812	Cebpg	1
GO:0043923	positive regulation by host of viral transcription	1/13	15/23355	0.00831942	0.0583489	0.029812	Jun	1
GO:0061029	eyelid development in camera-type eye	1/13	15/23355	0.00831942	0.0583489	0.029812	Jun	1
GO:1902043	positive regulation of extrinsic apoptotic signaling pathway via death domain receptors	1/13	15/23355	0.00831942	0.0583489	0.029812	Atf3	1
GO:0034976	response to endoplasmic reticulum stress	2/13	254/23355	0.00849118	0.0583489	0.029812	Jun/Atf3	2
GO:1901215	negative regulation of neuron death	2/13	254/23355	0.00849118	0.0583489	0.029812	Jun/Rel	2
GO:0031498	chromatin disassembly	1/13	16/23355	0.00887177	0.0583489	0.029812	Cebpg	1
GO:0032688	negative regulation of interferon-beta production	1/13	16/23355	0.00887177	0.0583489	0.029812	Rel	1
GO:0032986	protein-DNA complex disassembly	1/13	16/23355	0.00887177	0.0583489	0.029812	Cebpg	1
GO:1904478	regulation of intestinal absorption	1/13	16/23355	0.00887177	0.0583489	0.029812	Isx	1
GO:0045346	regulation of MHC class II biosynthetic process	1/13	17/23355	0.00942384	0.0600046	0.0306579	Spi1	1
GO:0045342	MHC class II biosynthetic process	1/13	18/23355	0.00997562	0.0600046	0.0306579	Spi1	1
GO:0070102	interleukin-6-mediated signaling pathway	1/13	18/23355	0.00997562	0.0600046	0.0306579	Spi1	1
GO:0071496	cellular response to external stimulus	2/13	281/23355	0.0103087	0.0600046	0.0306579	Jun/Atf3	2
GO:0030502	negative regulation of bone mineralization	1/13	19/23355	0.0105271	0.0600046	0.0306579	Nfe2	1
GO:0048484	enteric nervous system development	1/13	19/23355	0.0105271	0.0600046	0.0306579	Isx	1
GO:0060033	anatomical structure regression	1/13	19/23355	0.0105271	0.0600046	0.0306579	Spi1	1
GO:0060457	negative regulation of digestive system process	1/13	20/23355	0.0110783	0.0621113	0.0317343	Isx	1
GO:0035994	response to muscle stretch	1/13	21/23355	0.0116293	0.0641485	0.0327752	Jun	1
GO:0070372	regulation of ERK1 and ERK2 cascade	2/13	312/23355	0.0125903	0.065966	0.0337038	Jun/Atf3	2
GO:0060216	definitive hemopoiesis	1/13	25/23355	0.0138302	0.0675702	0.0345234	Lyl1	1
GO:0070371	ERK1 and ERK2 cascade	2/13	332/23355	0.0141699	0.0680758	0.0347817	Jun/Atf3	2
GO:0060716	labyrinthine layer blood vessel development	1/13	27/23355	0.0149289	0.0680758	0.0347817	Nfe2	1
GO:0071276	cellular response to cadmium ion	1/13	27/23355	0.0149289	0.0680758	0.0347817	Jun	1
GO:0110150	negative regulation of biomineralization	1/13	27/23355	0.0149289	0.0680758	0.0347817	Nfe2	1
GO:1900745	positive regulation of p38MAPK cascade	1/13	28/23355	0.0154779	0.0688126	0.0351582	Spi1	1
GO:0071353	cellular response to interleukin-4	1/13	29/23355	0.0160265	0.0693806	0.0354484	Nfil3	1
GO:0044030	regulation of DNA methylation	1/13	31/23355	0.017123	0.070296	0.0359161	Spi1	1
GO:0070670	response to interleukin-4	1/13	31/23355	0.017123	0.070296	0.0359161	Nfil3	1
GO:0060561	apoptotic process involved in morphogenesis	1/13	32/23355	0.0176708	0.070296	0.0359161	Spi1	1
GO:0051052	regulation of DNA metabolic process	2/13	379/23355	0.0182028	0.070296	0.0359161	Spi1/Cebpg	2
GO:0060142	regulation of syncytium formation by plasma membrane fusion	1/13	33/23355	0.0182184	0.070296	0.0359161	Nfe2	1
GO:0070741	response to interleukin-6	1/13	34/23355	0.0187656	0.0713094	0.0364339	Spi1	1
GO:0006775	fat-soluble vitamin metabolic process	1/13	36/23355	0.0198593	0.0738248	0.037719	Isx	1
GO:1904707	positive regulation of vascular associated smooth muscle cell proliferation	1/13	36/23355	0.0198593	0.0738248	0.037719	Jun	1
GO:0046686	response to cadmium ion	1/13	39/23355	0.0214977	0.0750028	0.0383209	Jun	1
GO:0032735	positive regulation of interleukin-12 production	1/13	40/23355	0.0220433	0.0750028	0.0383209	Rel	1
GO:0050892	intestinal absorption	1/13	40/23355	0.0220433	0.0750028	0.0383209	Isx	1
GO:0070997	neuron death	2/13	422/23355	0.0222719	0.0750028	0.0383209	Jun/Rel	2
GO:0042113	B cell activation	2/13	423/23355	0.0223707	0.0750028	0.0383209	Cebpg/Lyl1	2
GO:0030279	negative regulation of ossification	1/13	42/23355	0.0231336	0.0753494	0.038498	Nfe2	1
GO:0045740	positive regulation of DNA replication	1/13	46/23355	0.0253108	0.0771626	0.0394244	Jun	1
GO:0019083	viral transcription	1/13	48/23355	0.0263977	0.0771626	0.0394244	Jun	1
GO:0038066	p38MAPK cascade	1/13	48/23355	0.0263977	0.0771626	0.0394244	Spi1	1
GO:0043392	negative regulation of DNA binding	1/13	50/23355	0.0274836	0.0783282	0.0400199	Jun	1
GO:0031103	axon regeneration	1/13	53/23355	0.0291102	0.0809405	0.0413547	Jun	1
GO:0032355	response to estradiol	1/13	55/23355	0.0301932	0.0818272	0.0418077	Fosl2	1
GO:0001523	retinoid metabolic process	1/13	56/23355	0.0307343	0.0818272	0.0418077	Isx	1
GO:0032608	interferon-beta production	1/13	57/23355	0.0312751	0.0818272	0.0418077	Rel	1
GO:0016101	diterpenoid metabolic process	1/13	58/23355	0.0318157	0.0818272	0.0418077	Isx	1
GO:0035019	somatic stem cell population maintenance	1/13	58/23355	0.0318157	0.0818272	0.0418077	Spi1	1
GO:0001836	release of cytochrome c from mitochondria	1/13	60/23355	0.0328959	0.0818272	0.0418077	Jun	1
GO:0042267	natural killer cell mediated cytotoxicity	1/13	60/23355	0.0328959	0.0818272	0.0418077	Cebpg	1
GO:1990874	vascular associated smooth muscle cell proliferation	1/13	61/23355	0.0334356	0.0818272	0.0418077	Jun	1
GO:0002228	natural killer cell mediated immunity	1/13	62/23355	0.033975	0.0818272	0.0418077	Cebpg	1
GO:0032615	interleukin-12 production	1/13	62/23355	0.033975	0.0818272	0.0418077	Rel	1
GO:0000768	syncytium formation by plasma membrane fusion	1/13	65/23355	0.0355916	0.082805	0.0423073	Nfe2	1
GO:0140253	cell-cell fusion	1/13	65/23355	0.0355916	0.082805	0.0423073	Nfe2	1
GO:1905268	negative regulation of chromatin organization	1/13	65/23355	0.0355916	0.082805	0.0423073	Spi1	1
GO:0090398	cellular senescence	1/13	66/23355	0.0361299	0.0834895	0.042657	Spi1	1
GO:0002763	positive regulation of myeloid leukocyte differentiation	1/13	68/23355	0.0372057	0.0842673	0.0430544	Jun	1
GO:0048678	response to axon injury	1/13	70/23355	0.0382804	0.085568	0.043719	Jun	1
GO:0030968	endoplasmic reticulum unfolded protein response	1/13	71/23355	0.0388174	0.0862048	0.0440443	Atf3	1
GO:0045739	positive regulation of DNA repair	1/13	76/23355	0.0414978	0.0903966	0.046186	Cebpg	1
GO:0006094	gluconeogenesis	1/13	78/23355	0.0425681	0.0909893	0.0464888	Atf3	1
GO:0071277	cellular response to calcium ion	1/13	78/23355	0.0425681	0.0909893	0.0464888	Jun	1
GO:0043525	positive regulation of neuron apoptotic process	1/13	81/23355	0.0441714	0.0915486	0.0467746	Jun	1
GO:0034103	regulation of tissue remodeling	1/13	82/23355	0.0447053	0.0915486	0.0467746	Klf6	1
GO:0051817	modulation of process of other organism involved in symbiotic interaction	1/13	82/23355	0.0447053	0.0915486	0.0467746	Jun	1
GO:0051899	membrane depolarization	1/13	83/23355	0.0452389	0.0915486	0.0467746	Jun	1
GO:0003151	outflow tract morphogenesis	1/13	84/23355	0.0457723	0.092083	0.0470477	Jun	1
GO:0035914	skeletal muscle cell differentiation	1/13	89/23355	0.0484349	0.0951995	0.04864	Atf3	1
GO:0051702	biological process involved in interaction with symbiont	1/13	91/23355	0.049498	0.0961835	0.0491427	Jun	1
GO:0001938	positive regulation of endothelial cell proliferation	1/13	93/23355	0.05056	0.0971433	0.0496331	Jun	1
mmu04380	Osteoclast differentiation	3/6	128/8986	5.47267e-05	0.0030647	0.00259232	Spi1/Jun/Fosl2	3
mmu05202	Transcriptional misregulation in cancer	3/6	224/8986	0.000289165	0.00809661	0.00684864	Spi1/Lyl1/Rel	3
mmu05203	Viral carcinogenesis	2/6	229/8986	0.00906479	0.141232	0.119463	Jun/Rel	2
mmu05166	Human T-cell leukemia virus 1 infection	2/6	250/8986	0.0107396	0.141232	0.119463	Spi1/Jun	2
mmu05030	Cocaine addiction	1/6	48/8986	0.0316336	0.141232	0.119463	Jun	1
mmu05321	Inflammatory bowel disease	1/6	62/8986	0.0407013	0.141232	0.119463	Jun	1
mmu04137	Mitophagy - animal	1/6	68/8986	0.0445658	0.141232	0.119463	Jun	1
mmu05211	Renal cell carcinoma	1/6	68/8986	0.0445658	0.141232	0.119463	Jun	1
mmu05031	Amphetamine addiction	1/6	69/8986	0.0452086	0.141232	0.119463	Jun	1
mmu05140	Leishmaniasis	1/6	70/8986	0.045851	0.141232	0.119463	Jun	1
mmu05221	Acute myeloid leukemia	1/6	70/8986	0.045851	0.141232	0.119463	Spi1	1
mmu05133	Pertussis	1/6	77/8986	0.0503381	0.141232	0.119463	Jun	1
mmu04662	B cell receptor signaling pathway	1/6	81/8986	0.0528943	0.141232	0.119463	Jun	1
mmu04012	ErbB signaling pathway	1/6	84/8986	0.0548076	0.141232	0.119463	Jun	1
mmu05323	Rheumatoid arthritis	1/6	87/8986	0.0567177	0.141232	0.119463	Jun	1
mmu04658	Th1 and Th2 cell differentiation	1/6	88/8986	0.0573537	0.141232	0.119463	Jun	1
mmu05210	Colorectal cancer	1/6	88/8986	0.0573537	0.141232	0.119463	Jun	1
mmu05235	PD-L1 expression and PD-1 checkpoint pathway in cancer	1/6	88/8986	0.0573537	0.141232	0.119463	Jun	1
mmu04912	GnRH signaling pathway	1/6	90/8986	0.0586246	0.141232	0.119463	Jun	1
mmu01522	Endocrine resistance	1/6	93/8986	0.0605283	0.141232	0.119463	Jun	1
mmu04657	IL-17 signaling pathway	1/6	93/8986	0.0605283	0.141232	0.119463	Jun	1
mmu05231	Choline metabolism in cancer	1/6	98/8986	0.063694	0.141232	0.119463	Jun	1
mmu04620	Toll-like receptor signaling pathway	1/6	100/8986	0.0649578	0.141232	0.119463	Jun	1
mmu04933	AGE-RAGE signaling pathway in diabetic complications	1/6	101/8986	0.0655892	0.141232	0.119463	Jun	1
mmu04660	T cell receptor signaling pathway	1/6	103/8986	0.0668508	0.141232	0.119463	Jun	1
mmu05142	Chagas disease	1/6	103/8986	0.0668508	0.141232	0.119463	Jun	1
mmu04659	Th17 cell differentiation	1/6	105/8986	0.0681111	0.141232	0.119463	Jun	1
mmu04625	C-type lectin receptor signaling pathway	1/6	112/8986	0.0725107	0.141232	0.119463	Jun	1
mmu04668	TNF signaling pathway	1/6	113/8986	0.0731378	0.141232	0.119463	Jun	1
mmu04722	Neurotrophin signaling pathway	1/6	121/8986	0.0781419	0.143261	0.12118	Jun	1
mmu04926	Relaxin signaling pathway	1/6	129/8986	0.0831235	0.143261	0.12118	Jun	1
mmu04915	Estrogen signaling pathway	1/6	134/8986	0.0862256	0.143261	0.12118	Jun	1
mmu05135	Yersinia infection	1/6	134/8986	0.0862256	0.143261	0.12118	Jun	1
mmu04210	Apoptosis	1/6	136/8986	0.087464	0.143261	0.12118	Jun	1
mmu05162	Measles	1/6	146/8986	0.093635	0.143261	0.12118	Jun	1
mmu05224	Breast cancer	1/6	147/8986	0.0942502	0.143261	0.12118	Jun	1
mmu05418	Fluid shear stress and atherosclerosis	1/6	148/8986	0.094865	0.143261	0.12118	Jun	1
mmu04921	Oxytocin signaling pathway	1/6	153/8986	0.097934	0.143261	0.12118	Jun	1
mmu04932	Non-alcoholic fatty liver disease	1/6	156/8986	0.0997712	0.143261	0.12118	Jun	1
mmu05161	Hepatitis B	1/6	163/8986	0.104046	0.145214	0.122831	Jun	1
mmu04530	Tight junction	1/6	167/8986	0.106481	0.145214	0.122831	Jun	1
mmu04310	Wnt signaling pathway	1/6	171/8986	0.10891	0.145214	0.122831	Jun	1
mmu05152	Tuberculosis	1/6	180/8986	0.114357	0.14893	0.125974	Cebpg	1
mmu04510	Focal adhesion	1/6	201/8986	0.126957	0.158115	0.133744	Jun	1
mmu04621	NOD-like receptor signaling pathway	1/6	213/8986	0.13409	0.158115	0.133744	Jun	1
mmu05417	Lipid and atherosclerosis	1/6	216/8986	0.135866	0.158115	0.133744	Jun	1
mmu04024	cAMP signaling pathway	1/6	220/8986	0.138229	0.158115	0.133744	Jun	1
mmu05208	Chemical carcinogenesis - reactive oxygen species	1/6	222/8986	0.139408	0.158115	0.133744	Jun	1
mmu05167	Kaposi sarcoma-associated herpesvirus infection	1/6	224/8986	0.140586	0.158115	0.133744	Jun	1
mmu05207	Chemical carcinogenesis - receptor activation	1/6	225/8986	0.141174	0.158115	0.133744	Jun	1
mmu05169	Epstein-Barr virus infection	1/6	231/8986	0.144698	0.158352	0.133944	Jun	1
mmu04014	Ras signaling pathway	1/6	235/8986	0.147041	0.158352	0.133944	Rel	1
mmu05170	Human immunodeficiency virus 1 infection	1/6	240/8986	0.149962	0.15845	0.134027	Jun	1
mmu05171	Coronavirus disease - COVID-19	1/6	247/8986	0.154037	0.159742	0.13512	Jun	1
mmu05132	Salmonella infection	1/6	253/8986	0.157517	0.160381	0.13566	Jun	1
mmu04010	MAPK signaling pathway	1/6	294/8986	0.180979	0.180979	0.153083	Jun	1

## Sheet: stem
ID	Description	GeneRatio	BgRatio	pvalue	p.adjust	qvalue	geneID	Count
GO:0048732	gland development	18/61	473/23355	1.40351e-16	2.58105e-13	1.55125e-13	Hoxa5/Hnf4a/Hhex/Myb/Esr1/Thra/Hoxa3/Hoxa9/Vdr/Pbx1/Aire/Tcf7l2/Etv5/Gata2/Nkx2-3/Hoxb3/Hlx/Irf6	18
GO:0030099	myeloid cell differentiation	17/61	422/23355	4.39237e-16	4.03879e-13	2.42736e-13	Hoxa5/Hhex/Myb/Mef2c/Meis1/Tal1/Gfi1b/Thra/Pparg/Hoxa9/Spi1/Hoxa7/Gata2/Myc/Nkx2-3/Prdm16/Sox6	17
GO:1903706	regulation of hemopoiesis	15/61	396/23355	7.33829e-14	4.49837e-11	2.70358e-11	Hoxa5/Myb/Mef2c/Meis1/Tal1/Gfi1b/Hoxa9/Spi1/Sox4/Hoxa7/Gata2/Myc/Sox13/Prdm16/Hlx	15
GO:0048562	embryonic organ morphogenesis	14/61	329/23355	1.14055e-13	5.24369e-11	3.15153e-11	Hoxa5/Mef2c/Mycn/Hoxa3/Hoxa9/Runx2/Tcf7l2/Hoxa7/Gata2/Myc/Hoxb3/Gbx2/Hoxa6/Hlx	14
GO:0048705	skeletal system morphogenesis	12/61	254/23355	2.2941e-12	7.03142e-10	4.22597e-10	Hoxa5/Mef2c/Mycn/Thra/Hoxa3/Hoxa9/Runx2/Hoxa7/Myc/Hoxb3/Sox6/Hoxa6	12
GO:0048706	embryonic skeletal system development	10/61	143/23355	3.72134e-12	9.77648e-10	5.8758e-10	Hoxa5/Mef2c/Mycn/Hoxa3/Hoxa9/Runx2/Pbx1/Hoxa7/Hoxb3/Hoxa6	10
GO:0048872	homeostasis of number of cells	13/61	355/23355	6.32257e-12	1.29191e-09	7.76456e-10	Hoxa5/Myb/Mef2c/Tal1/Gfi1b/Thra/Spi1/Sox4/Gata2/Nkx2-3/Glis2/Sox6/Mecom	13
GO:0060216	definitive hemopoiesis	6/61	25/23355	4.20113e-11	5.94298e-09	3.57181e-09	Lyl1/Meis1/Tal1/Hoxa9/Gata2/Hoxb3	6
GO:0009952	anterior/posterior pattern specification	10/61	233/23355	4.65205e-10	6.1108e-08	3.67267e-08	Hoxa5/Hhex/Hoxa10/Hoxa3/Hoxa9/Pbx1/Hoxa7/Hoxb3/Gbx2/Hoxa6	10
GO:0001763	morphogenesis of a branching structure	10/61	244/23355	7.28322e-10	8.92922e-08	5.36658e-08	Hoxa5/Hhex/Bcl11a/Esr1/Mycn/Vdr/Pbx1/Etv5/Myc/Gbx2	10
GO:0048754	branching morphogenesis of an epithelial tube	9/61	188/23355	1.41603e-09	1.62755e-07	9.7818e-08	Hoxa5/Hhex/Esr1/Mycn/Vdr/Pbx1/Etv5/Myc/Gbx2	9
GO:0035019	somatic stem cell population maintenance	6/61	58/23355	8.98209e-09	7.18176e-07	4.31633e-07	Spi1/Sox4/Tcf7l2/Gata2/Myc/Prdm16	6
GO:0098727	maintenance of cell number	8/61	176/23355	1.85788e-08	1.29486e-06	7.78231e-07	Tal1/Spi1/Sox4/Tcf7l2/Gata2/Myc/Prdm16/Mecom	8
GO:0042063	gliogenesis	10/61	343/23355	1.90111e-08	1.29486e-06	7.78231e-07	Nfix/Mycn/Tal1/Pparg/Sox4/Tcf7l2/Etv5/Myc/Sox13/Sox6	10
GO:0045165	cell fate commitment	9/61	287/23355	5.58969e-08	3.49077e-06	2.098e-06	Mef2c/Tal1/Pparg/Runx2/Tcf7l2/Gata2/Sox13/Zfp57/Sox6	9
GO:0021515	cell differentiation in spinal cord	5/61	61/23355	5.46702e-07	2.45216e-05	1.47378e-05	Tal1/Sox4/Gata2/Sox13/Sox6	5
GO:0061448	connective tissue development	8/61	282/23355	6.92246e-07	2.96056e-05	1.77934e-05	Hoxa5/Mef2c/Mycn/Thra/Hoxa3/Runx2/Hoxb3/Sox6	8
GO:0050673	epithelial cell proliferation	9/61	443/23355	2.12228e-06	7.80576e-05	4.69136e-05	Hoxa5/Mef2c/Esr1/Pparg/Vdr/Tcf7l2/Gata2/Myc/Irf6	9
GO:0021700	developmental maturation	8/61	333/23355	2.39685e-06	8.61941e-05	5.18038e-05	Hoxa5/Lyl1/Bcl11a/Tal1/Pparg/Nfia/Runx2/Gata2	8
GO:0045598	regulation of fat cell differentiation	6/61	148/23355	2.43725e-06	8.61941e-05	5.18038e-05	Pparg/Tcf7l2/Gata2/Sox13/Prdm16/Mecom	6
GO:0045664	regulation of neuron differentiation	7/61	239/23355	2.93455e-06	0.000101823	6.11972e-05	Mef2c/Bcl11a/Mycn/Meis1/Pbx1/Etv5/Gata2	7
GO:0033002	muscle cell proliferation	7/61	245/23355	3.4561e-06	0.0001177	7.0739e-05	Mef2c/Esr1/Meis1/Pparg/Six5/Tcf7l2/Myc	7
GO:0032259	methylation	8/61	351/23355	3.53667e-06	0.00011779	7.07935e-05	Prdm5/Myb/Gfi1b/Spi1/Myc/Zfp57/Prdm16/Mecom	8
GO:0043433	negative regulation of DNA-binding transcription factor activity	6/61	164/23355	4.41326e-06	0.000142386	8.55757e-05	Hnf4a/Esr1/Thra/Pbx1/Tcf7l2/Glis2	6
GO:0018205	peptidyl-lysine modification	8/61	364/23355	4.6212e-06	0.000144041	8.65702e-05	Prdm5/Nfe2/Myb/Bcl11a/Gfi1b/Spi1/Sox4/Gata2	8
GO:0050678	regulation of epithelial cell proliferation	8/61	377/23355	5.97574e-06	0.000183157	0.00011008	Hoxa5/Mef2c/Esr1/Pparg/Vdr/Tcf7l2/Gata2/Myc	8
GO:0071695	anatomical structure maturation	7/61	279/23355	8.09701e-06	0.000237232	0.000142579	Hoxa5/Lyl1/Bcl11a/Tal1/Pparg/Runx2/Gata2	7
GO:0048469	cell maturation	6/61	208/23355	1.71426e-05	0.000456887	0.000274595	Hoxa5/Bcl11a/Tal1/Pparg/Runx2/Gata2	6
GO:0098743	cell aggregation	3/61	25/23355	3.74265e-05	0.000882402	0.000530335	Mycn/Thra/Sox6	3
GO:0060065	uterus development	3/61	26/23355	4.22296e-05	0.000983041	0.00059082	Hoxa10/Esr1/Hoxa9	3
GO:0035162	embryonic hemopoiesis	3/61	30/23355	6.54542e-05	0.00143298	0.00086124	Tal1/Pbx1/Gata2	3
GO:0048660	regulation of smooth muscle cell proliferation	5/61	171/23355	8.47495e-05	0.00181226	0.00108919	Mef2c/Esr1/Pparg/Tcf7l2/Myc	5
GO:0001503	ossification	7/61	406/23355	8.85701e-05	0.00183012	0.00109992	Nfe2/Mef2c/Thra/Pparg/Runx2/Pbx1/Tcf7l2	7
GO:0060485	mesenchyme development	6/61	288/23355	0.000104904	0.00205232	0.00123347	Erg/Hoxa5/Mef2c/Tcf7l2/Myc/Gbx2	6
GO:0060070	canonical Wnt signaling pathway	6/61	293/23355	0.000115253	0.00218506	0.00131325	Hhex/Thra/Sox4/Tcf7l2/Myc/Sox13	6
GO:0043414	macromolecule methylation	6/61	300/23355	0.00013109	0.00242192	0.00145561	Prdm5/Myb/Gfi1b/Spi1/Myc/Zfp57	6
GO:0007548	sex differentiation	6/61	314/23355	0.000167936	0.0030063	0.00180682	Hnf4a/Hoxa10/Esr1/Hoxa9/Pbx1/Tcf7l2	6
GO:0045786	negative regulation of cell cycle	7/61	452/23355	0.000171938	0.00304032	0.00182728	Hnf4a/Hhex/Esr1/Sox4/Tcf7l2/Myc/Irf6	7
GO:0014706	striated muscle tissue development	7/61	453/23355	0.000174283	0.00305244	0.00183455	Mef2c/Meis1/Tcf7l2/Myc/Hlf/Sox6/Hlx	7
GO:0007519	skeletal muscle tissue development	5/61	200/23355	0.000176588	0.0030551	0.00183615	Mef2c/Tcf7l2/Myc/Hlf/Hlx	5
GO:1902275	regulation of chromatin organization	5/61	209/23355	0.000216625	0.00362157	0.00217661	Myb/Tal1/Gfi1b/Spi1/Gata2	5
GO:0035265	organ growth	5/61	210/23355	0.000221467	0.003653	0.0021955	Mef2c/Esr1/Meis1/Tcf7l2/Hlx	5
GO:0003179	heart valve morphogenesis	3/61	48/23355	0.000269668	0.0040985	0.00246326	Erg/Mef2c/Sox4	3
GO:0046620	regulation of organ growth	4/61	121/23355	0.000284766	0.0042576	0.00255887	Mef2c/Meis1/Tcf7l2/Hlx	4
GO:0003211	cardiac ventricle formation	2/61	10/23355	0.00029792	0.004383	0.00263424	Mef2c/Sox4	2
GO:0014013	regulation of gliogenesis	4/61	125/23355	0.000322339	0.00466758	0.00280527	Mycn/Pparg/Etv5/Myc	4
GO:0001974	blood vessel remodeling	3/61	53/23355	0.000361868	0.00514229	0.00309059	Erg/Mef2c/Hoxa3	3
GO:0048483	autonomic nervous system development	3/61	53/23355	0.000361868	0.00514229	0.00309059	Sox4/Gbx2/Hlx	3
GO:0030278	regulation of ossification	4/61	132/23355	0.00039645	0.00552327	0.00331956	Nfe2/Mef2c/Runx2/Pbx1	4
GO:0045604	regulation of epidermal cell differentiation	3/61	55/23355	0.000403758	0.00554113	0.00333029	Mycn/Vdr/Hoxa7	3
GO:0046643	regulation of gamma-delta T cell activation	2/61	12/23355	0.000435481	0.00567978	0.00341362	Sox4/Sox13	2
GO:0045682	regulation of epidermis development	3/61	62/23355	0.000574542	0.00713908	0.00429068	Mycn/Vdr/Hoxa7	3
GO:0070365	hepatocyte differentiation	2/61	14/23355	0.000598418	0.00733661	0.0044094	Hnf4a/Hhex	2
GO:0045926	negative regulation of growth	5/61	264/23355	0.00063076	0.0076819	0.00461692	Hnf4a/Bcl11a/Meis1/Pparg/Tcf7l2	5
GO:0062013	positive regulation of small molecule metabolic process	4/61	152/23355	0.000674597	0.00816174	0.00490531	Hnf4a/Pparg/Tcf7l2/Myc	4
GO:0060688	regulation of morphogenesis of a branching structure	3/61	66/23355	0.000690026	0.00823999	0.00495234	Bcl11a/Esr1/Etv5	3
GO:0002683	negative regulation of immune system process	6/61	417/23355	0.000757595	0.00891851	0.00536014	Pparg/Hoxa7/Gata2/Myc/Prdm16/Hlx	6
GO:0060100	positive regulation of phagocytosis, engulfment	2/61	16/23355	0.000786473	0.00903952	0.00543287	Pparg/Gata2	2
GO:1905155	positive regulation of membrane invagination	2/61	16/23355	0.000786473	0.00903952	0.00543287	Pparg/Gata2	2
GO:0042113	B cell activation	6/61	423/23355	0.000815907	0.00924398	0.00555575	Hhex/Lyl1/Myb/Mef2c/Bcl11a/Nkx2-3	6
GO:0006305	DNA alkylation	3/61	72/23355	0.000889382	0.00979888	0.00588926	Spi1/Myc/Zfp57	3
GO:0006306	DNA methylation	3/61	72/23355	0.000889382	0.00979888	0.00588926	Spi1/Myc/Zfp57	3
GO:0090287	regulation of cellular response to growth factor stimulus	5/61	289/23355	0.000946669	0.0101808	0.00611882	Hhex/Pparg/Runx2/Tcf7l2/Prdm16	5
GO:1904888	cranial skeletal system development	3/61	74/23355	0.000963113	0.0102975	0.00618892	Mef2c/Runx2/Irf6	3
GO:0198738	cell-cell signaling by wnt	6/61	440/23355	0.00100012	0.0105099	0.00631657	Hhex/Thra/Sox4/Tcf7l2/Myc/Sox13	6
GO:0060965	negative regulation of gene silencing by miRNA	2/61	19/23355	0.00111509	0.0113355	0.00681278	Esr1/Pparg	2
GO:2000725	regulation of cardiac muscle cell differentiation	2/61	19/23355	0.00111509	0.0113355	0.00681278	Mef2c/Sox6	2
GO:0045722	positive regulation of gluconeogenesis	2/61	20/23355	0.0012369	0.0119719	0.00719528	Hnf4a/Tcf7l2	2
GO:0045913	positive regulation of carbohydrate metabolic process	3/61	82/23355	0.00129642	0.0123529	0.00742428	Hnf4a/Tcf7l2/Myc	3
GO:0032332	positive regulation of chondrocyte differentiation	2/61	21/23355	0.00136481	0.0125494	0.00754237	Runx2/Sox6	2
GO:0036344	platelet morphogenesis	2/61	21/23355	0.00136481	0.0125494	0.00754237	Mef2c/Tal1	2
GO:0046325	negative regulation of glucose import	2/61	21/23355	0.00136481	0.0125494	0.00754237	Esr1/Myc	2
GO:0046629	gamma-delta T cell activation	2/61	21/23355	0.00136481	0.0125494	0.00754237	Sox4/Sox13	2
GO:0002696	positive regulation of leukocyte activation	6/61	479/23355	0.00154344	0.013712	0.00824108	Myb/Mef2c/Sox4/Gata2/Sox13/Hlx	6
GO:0009913	epidermal cell differentiation	4/61	198/23355	0.00179329	0.0150587	0.0090505	Mycn/Vdr/Hoxa7/Irf6	4
GO:0050870	positive regulation of T cell activation	4/61	201/23355	0.00189431	0.0157631	0.00947382	Myb/Sox4/Sox13/Hlx	4
GO:0043535	regulation of blood vessel endothelial cell migration	3/61	94/23355	0.00191918	0.0158268	0.00951209	Mef2c/Pparg/Gata2	3
GO:0051153	regulation of striated muscle cell differentiation	3/61	99/23355	0.00222503	0.0178683	0.0107391	Mef2c/Thra/Sox6	3
GO:0043457	regulation of cellular respiration	2/61	27/23355	0.00225831	0.0179785	0.0108053	Myc/Prdm16	2
GO:0030522	intracellular receptor signaling pathway	4/61	212/23355	0.00229852	0.0181416	0.0109033	Esr1/Thra/Pparg/Vdr	4
GO:0060021	roof of mouth development	3/61	101/23355	0.00235535	0.0184318	0.0110778	Mef2c/Prdm16/Irf6	3
GO:0032770	positive regulation of monooxygenase activity	2/61	28/23355	0.00242795	0.0187605	0.0112753	Esr1/Vdr	2
GO:0019216	regulation of lipid metabolic process	5/61	359/23355	0.0024537	0.0188801	0.0113472	Hnf4a/Esr1/Thra/Pparg/Tcf7l2	5
GO:1903039	positive regulation of leukocyte cell-cell adhesion	4/61	223/23355	0.00275868	0.0204843	0.0123114	Myb/Sox4/Sox13/Hlx	4
GO:0048145	regulation of fibroblast proliferation	3/61	107/23355	0.00277437	0.0204843	0.0123114	Esr1/Pparg/Myc	3
GO:0048144	fibroblast proliferation	3/61	109/23355	0.00292359	0.0214202	0.0128738	Esr1/Pparg/Myc	3
GO:0016525	negative regulation of angiogenesis	3/61	110/23355	0.00300001	0.021467	0.012902	Hoxa5/Hhex/Pparg	3
GO:0006641	triglyceride metabolic process	3/61	111/23355	0.00307766	0.0217354	0.0130633	Esr1/Tcf7l2/Nkx2-3	3
GO:0040036	regulation of fibroblast growth factor receptor signaling pathway	2/61	32/23355	0.00316458	0.0217354	0.0130633	Runx2/Tcf7l2	2
GO:0060561	apoptotic process involved in morphogenesis	2/61	32/23355	0.00316458	0.0217354	0.0130633	Spi1/Vdr	2
GO:0071354	cellular response to interleukin-6	2/61	32/23355	0.00316458	0.0217354	0.0130633	Myb/Spi1	2
GO:0071425	hematopoietic stem cell proliferation	2/61	32/23355	0.00316458	0.0217354	0.0130633	Etv6/Mecom	2
GO:0007178	transmembrane receptor protein serine/threonine kinase signaling pathway	5/61	381/23355	0.00316773	0.0217354	0.0130633	Hnf4a/Pparg/Runx2/Tcf7l2/Prdm16	5
GO:0090276	regulation of peptide hormone secretion	4/61	235/23355	0.00332879	0.0220884	0.0132754	Hnf4a/Pparg/Sox4/Tcf7l2	4
GO:0033032	regulation of myeloid cell apoptotic process	2/61	34/23355	0.00356731	0.0226358	0.0136044	Mef2c/Thra	2
GO:0070741	response to interleukin-6	2/61	34/23355	0.00356731	0.0226358	0.0136044	Myb/Spi1	2
GO:2000108	positive regulation of leukocyte apoptotic process	2/61	34/23355	0.00356731	0.0226358	0.0136044	Mef2c/Myc	2
GO:0043534	blood vessel endothelial cell migration	3/61	119/23355	0.00374355	0.0235465	0.0141518	Mef2c/Pparg/Gata2	3
GO:0043583	ear development	4/61	249/23355	0.0040898	0.0249872	0.0150176	Mycn/Gata2/Myc/Gbx2	4
GO:1903792	negative regulation of anion transport	4/61	249/23355	0.0040898	0.0249872	0.0150176	Hnf4a/Esr1/Pparg/Myc	4
GO:0002053	positive regulation of mesenchymal cell proliferation	2/61	37/23355	0.00421375	0.0254904	0.0153201	Mycn/Myc	2
GO:2000036	regulation of stem cell population maintenance	2/61	38/23355	0.00444041	0.0264269	0.0158829	Tal1/Myc	2
GO:0033028	myeloid cell apoptotic process	2/61	39/23355	0.0046726	0.0274534	0.0164998	Mef2c/Thra	2
GO:0017145	stem cell division	2/61	42/23355	0.00540209	0.0308523	0.0185427	Myb/Etv5	2
GO:0042593	glucose homeostasis	4/61	273/23355	0.00565434	0.031622	0.0190052	Hnf4a/Pparg/Sox4/Tcf7l2	4
GO:0032768	regulation of monooxygenase activity	2/61	45/23355	0.00618037	0.0334285	0.020091	Esr1/Vdr	2
GO:0045923	positive regulation of fatty acid metabolic process	2/61	46/23355	0.00645049	0.0343839	0.0206652	Hnf4a/Pparg	2
GO:0060135	maternal process involved in female pregnancy	2/61	47/23355	0.00672593	0.0353399	0.0212398	Esr1/Vdr	2
GO:0051972	regulation of telomerase activity	2/61	48/23355	0.00700663	0.0361944	0.0217533	Pparg/Myc	2
GO:0016569	covalent chromatin modification	5/61	464/23355	0.00723574	0.0371383	0.0223206	Prdm5/Myb/Gfi1b/Spi1/Gata2	5
GO:0045667	regulation of osteoblast differentiation	3/61	154/23355	0.0076514	0.0380956	0.022896	Mef2c/Pparg/Runx2	3
GO:0002366	leukocyte activation involved in immune response	4/61	298/23355	0.00766469	0.0380956	0.022896	Myb/Gata2/Nkx2-3/Hlx	4
GO:0090207	regulation of triglyceride metabolic process	2/61	51/23355	0.00788012	0.0387474	0.0232877	Esr1/Tcf7l2	2
GO:0048511	rhythmic process	4/61	302/23355	0.00802475	0.0391446	0.0235264	Hnf4a/Esr1/Pparg/Hlf	4
GO:0060043	regulation of cardiac muscle cell proliferation	2/61	52/23355	0.00818164	0.0395949	0.023797	Mef2c/Meis1	2
GO:1990845	adaptive thermogenesis	3/61	160/23355	0.00849321	0.0403592	0.0242564	Thra/Pparg/Prdm16	3
GO:0009755	hormone-mediated signaling pathway	3/61	162/23355	0.00878544	0.041284	0.0248122	Esr1/Thra/Pparg	3
GO:0035690	cellular response to drug	2/61	54/23355	0.00880007	0.041284	0.0248122	Mef2c/Myc	2
GO:1904036	negative regulation of epithelial cell apoptotic process	2/61	54/23355	0.00880007	0.041284	0.0248122	Tcf7l2/Gata2	2
GO:0070828	heterochromatin organization	2/61	55/23355	0.00911691	0.0423384	0.0254459	Prdm16/Mecom	2
GO:0110148	biomineralization	3/61	166/23355	0.00938749	0.043179	0.0259511	Nfe2/Mef2c/Tcf7l2	3
GO:1901861	regulation of muscle tissue development	2/61	56/23355	0.0094388	0.043179	0.0259511	Mef2c/Tcf7l2	2
GO:0008544	epidermis development	4/61	319/23355	0.00967907	0.0441257	0.0265201	Mycn/Vdr/Hoxa7/Irf6	4
GO:0010463	mesenchymal cell proliferation	2/61	57/23355	0.00976571	0.0441257	0.0265201	Mycn/Myc	2
GO:0043388	positive regulation of DNA binding	2/61	59/23355	0.0104345	0.0460169	0.0276568	Pparg/Myc	2
GO:0060324	face development	2/61	60/23355	0.0107763	0.0471849	0.0283587	Tcf7l2/Hoxb3	2
GO:0040013	negative regulation of locomotion	4/61	332/23355	0.0110841	0.0482436	0.028995	Hnf4a/Mef2c/Pparg/Hoxa7	4
GO:0007369	gastrulation	3/61	177/23355	0.0111654	0.0483133	0.029037	Hnf4a/Hhex/Tal1	3
GO:0002791	regulation of peptide secretion	4/61	338/23355	0.0117748	0.0508305	0.0305498	Hnf4a/Pparg/Sox4/Tcf7l2	4
GO:0071772	response to BMP	3/61	183/23355	0.0122117	0.0518644	0.0311712	Pparg/Runx2/Tcf7l2	3
GO:0009749	response to glucose	3/61	187/23355	0.0129395	0.0543283	0.032652	Hnf4a/Sox4/Tcf7l2	3
GO:0051962	positive regulation of nervous system development	4/61	352/23355	0.0134927	0.0562036	0.0337791	Bcl11a/Pparg/Etv5/Myc	4
GO:0007159	leukocyte cell-cell adhesion	4/61	353/23355	0.0136212	0.0562036	0.0337791	Myb/Sox4/Sox13/Hlx	4
GO:0061351	neural precursor cell proliferation	3/61	193/23355	0.0140771	0.0572739	0.0344224	Hhex/Gata2/Gbx2	3
GO:1905330	regulation of morphogenesis of an epithelium	2/61	70/23355	0.0144603	0.0583168	0.0350492	Esr1/Etv5	2
GO:0021915	neural tube development	3/61	197/23355	0.0148662	0.0594325	0.0357197	Sox4/Tcf7l2/Gbx2	3
GO:0045787	positive regulation of cell cycle	4/61	365/23355	0.0152245	0.0603903	0.0362954	Tal1/Sox4/Pbx1/Myc	4
GO:0030308	negative regulation of cell growth	3/61	200/23355	0.0154742	0.0610666	0.0367018	Hnf4a/Bcl11a/Pparg	3
GO:0010720	positive regulation of cell development	4/61	368/23355	0.0156432	0.0614696	0.036944	Bcl11a/Pparg/Etv5/Myc	4
GO:0009914	hormone transport	4/61	376/23355	0.0167951	0.0654367	0.0393283	Hnf4a/Pparg/Sox4/Tcf7l2	4
GO:0006094	gluconeogenesis	2/61	78/23355	0.0177433	0.0682635	0.0410272	Hnf4a/Tcf7l2	2
GO:0006919	activation of cysteine-type endopeptidase activity involved in apoptotic process	2/61	78/23355	0.0177433	0.0682635	0.0410272	Pparg/Myc	2
GO:0006006	glucose metabolic process	3/61	212/23355	0.0180456	0.0692817	0.0416392	Hnf4a/Tcf7l2/Myc	3
GO:0071824	protein-DNA complex subunit organization	3/61	213/23355	0.01827	0.0698515	0.0419817	Esr1/Thra/Myc	3
GO:0072089	stem cell proliferation	2/61	83/23355	0.0199404	0.0740814	0.0445239	Etv6/Mecom	2
GO:0050766	positive regulation of phagocytosis	2/61	84/23355	0.0203928	0.0751551	0.0451692	Pparg/Gata2	2
GO:0046323	glucose import	2/61	86/23355	0.0213106	0.0783803	0.0471076	Esr1/Myc	2
GO:0035050	embryonic heart tube development	2/61	87/23355	0.0217758	0.0797724	0.0479442	Hhex/Mef2c	2
GO:0002274	myeloid leukocyte activation	3/61	238/23355	0.024388	0.0868017	0.052169	Pparg/Spi1/Gata2	3
GO:0002088	lens development in camera-type eye	2/61	93/23355	0.024655	0.0868017	0.052169	Meis1/Six5	2
GO:0045445	myoblast differentiation	2/61	94/23355	0.0251493	0.0868017	0.052169	Mef2c/Tcf7l2	2
GO:0001654	eye development	4/61	427/23355	0.0253885	0.0868017	0.052169	Meis1/Six5/Pbx1/Pbx4	4
GO:0002634	regulation of germinal center formation	1/61	10/23355	0.0258187	0.0868017	0.052169	Mef2c	1
GO:0006591	ornithine metabolic process	1/61	10/23355	0.0258187	0.0868017	0.052169	Hnf4a	1
GO:0006977	DNA damage response, signal transduction by p53 class mediator resulting in cell cycle arrest	1/61	10/23355	0.0258187	0.0868017	0.052169	Sox4	1
GO:0010692	regulation of alkaline phosphatase activity	1/61	10/23355	0.0258187	0.0868017	0.052169	Mef2c	1
GO:0010745	negative regulation of macrophage derived foam cell differentiation	1/61	10/23355	0.0258187	0.0868017	0.052169	Pparg	1
GO:0022027	interkinetic nuclear migration	1/61	10/23355	0.0258187	0.0868017	0.052169	Hhex	1
GO:0042118	endothelial cell activation	1/61	10/23355	0.0258187	0.0868017	0.052169	Hoxa9	1
GO:0048671	negative regulation of collateral sprouting	1/61	10/23355	0.0258187	0.0868017	0.052169	Bcl11a	1
GO:0060297	regulation of sarcomere organization	1/61	10/23355	0.0258187	0.0868017	0.052169	Mef2c	1
GO:0090009	primitive streak formation	1/61	10/23355	0.0258187	0.0868017	0.052169	Hhex	1
GO:1901724	positive regulation of cell proliferation involved in kidney development	1/61	10/23355	0.0258187	0.0868017	0.052169	Myc	1
GO:2000171	negative regulation of dendrite development	1/61	10/23355	0.0258187	0.0868017	0.052169	Bcl11a	1
GO:0120162	positive regulation of cold-induced thermogenesis	2/61	97/23355	0.0266562	0.0888058	0.0533735	Thra/Prdm16	2
GO:0015980	energy derivation by oxidation of organic compounds	3/61	250/23355	0.0276722	0.0894712	0.0537734	Tcf7l2/Myc/Prdm16	3
GO:0014909	smooth muscle cell migration	2/61	99/23355	0.0276808	0.0894712	0.0537734	Mef2c/Myc	2
GO:0001667	ameboidal-type cell migration	4/61	439/23355	0.0277339	0.0894712	0.0537734	Mef2c/Pparg/Gata2/Gbx2	4
GO:0002790	peptide secretion	4/61	441/23355	0.028137	0.0894712	0.0537734	Hnf4a/Pparg/Sox4/Tcf7l2	4
GO:0003139	secondary heart field specification	1/61	11/23355	0.0283642	0.0894712	0.0537734	Mef2c	1
GO:0021684	cerebellar granular layer formation	1/61	11/23355	0.0283642	0.0894712	0.0537734	Nfix	1
GO:0021707	cerebellar granule cell differentiation	1/61	11/23355	0.0283642	0.0894712	0.0537734	Nfix	1
GO:0045924	regulation of female receptivity	1/61	11/23355	0.0283642	0.0894712	0.0537734	Thra	1
GO:0071305	cellular response to vitamin D	1/61	11/23355	0.0283642	0.0894712	0.0537734	Vdr	1
GO:0071864	positive regulation of cell proliferation in bone marrow	1/61	11/23355	0.0283642	0.0894712	0.0537734	Mef2c	1
GO:0071888	macrophage apoptotic process	1/61	11/23355	0.0283642	0.0894712	0.0537734	Mef2c	1
GO:0072075	metanephric mesenchyme development	1/61	11/23355	0.0283642	0.0894712	0.0537734	Myc	1
GO:0090184	positive regulation of kidney development	1/61	11/23355	0.0283642	0.0894712	0.0537734	Myc	1
GO:1903365	regulation of fear response	1/61	11/23355	0.0283642	0.0894712	0.0537734	Mef2c	1
GO:1905288	vascular associated smooth muscle cell apoptotic process	1/61	11/23355	0.0283642	0.0894712	0.0537734	Pparg	1
GO:1905459	regulation of vascular associated smooth muscle cell apoptotic process	1/61	11/23355	0.0283642	0.0894712	0.0537734	Pparg	1
GO:2000822	regulation of behavioral fear response	1/61	11/23355	0.0283642	0.0894712	0.0537734	Mef2c	1
GO:0006260	DNA replication	3/61	253/23355	0.0285284	0.0898352	0.0539922	Nfix/Nfia/Nfic	3
GO:0110149	regulation of biomineralization	2/61	101/23355	0.0287211	0.0901332	0.0541713	Nfe2/Mef2c	2
GO:0014842	regulation of skeletal muscle satellite cell proliferation	1/61	12/23355	0.0309032	0.092861	0.0558107	Six5	1
GO:0035457	cellular response to interferon-alpha	1/61	12/23355	0.0309032	0.092861	0.0558107	Myc	1
GO:0060439	trachea morphogenesis	1/61	12/23355	0.0309032	0.092861	0.0558107	Hoxa5	1
GO:0070341	fat cell proliferation	1/61	12/23355	0.0309032	0.092861	0.0558107	Gata2	1
GO:0070344	regulation of fat cell proliferation	1/61	12/23355	0.0309032	0.092861	0.0558107	Gata2	1
GO:0071236	cellular response to antibiotic	1/61	12/23355	0.0309032	0.092861	0.0558107	Mef2c	1
GO:0150079	negative regulation of neuroinflammatory response	1/61	12/23355	0.0309032	0.092861	0.0558107	Pparg	1
GO:1901142	insulin metabolic process	1/61	12/23355	0.0309032	0.092861	0.0558107	Tcf7l2	1
GO:0043473	pigmentation	2/61	106/23355	0.0313893	0.0940146	0.056504	Mef2c/Myc	2
GO:0007626	locomotory behavior	3/61	263/23355	0.0314839	0.0941444	0.056582	Meis1/Tal1/Etv5	3
GO:0002699	positive regulation of immune effector process	3/61	268/23355	0.0330198	0.0963763	0.0579234	Myb/Gata2/Hlx	3
GO:0002517	T cell tolerance induction	1/61	13/23355	0.0334356	0.0963763	0.0579234	Aire	1
GO:0007028	cytoplasm organization	1/61	13/23355	0.0334356	0.0963763	0.0579234	Etv6	1
GO:0042487	regulation of odontogenesis of dentin-containing tooth	1/61	13/23355	0.0334356	0.0963763	0.0579234	Runx2	1
GO:0071285	cellular response to lithium ion	1/61	13/23355	0.0334356	0.0963763	0.0579234	Pparg	1
GO:0071838	cell proliferation in bone marrow	1/61	13/23355	0.0334356	0.0963763	0.0579234	Mef2c	1
GO:1903430	negative regulation of cell maturation	1/61	13/23355	0.0334356	0.0963763	0.0579234	Bcl11a	1
GO:0002829	negative regulation of type 2 immune response	1/61	14/23355	0.0359615	0.0987064	0.0593238	Hlx	1
GO:0010226	response to lithium ion	1/61	14/23355	0.0359615	0.0987064	0.0593238	Pparg	1
GO:0010889	regulation of sequestering of triglyceride	1/61	14/23355	0.0359615	0.0987064	0.0593238	Pparg	1
GO:0033280	response to vitamin D	1/61	14/23355	0.0359615	0.0987064	0.0593238	Vdr	1
GO:0034393	positive regulation of smooth muscle cell apoptotic process	1/61	14/23355	0.0359615	0.0987064	0.0593238	Pparg	1
GO:0042532	negative regulation of tyrosine phosphorylation of STAT protein	1/61	14/23355	0.0359615	0.0987064	0.0593238	Hnf4a	1
GO:0051782	negative regulation of cell division	1/61	14/23355	0.0359615	0.0987064	0.0593238	Myc	1
GO:0071295	cellular response to vitamin	1/61	14/23355	0.0359615	0.0987064	0.0593238	Vdr	1
GO:0071340	skeletal muscle acetylcholine-gated channel clustering	1/61	14/23355	0.0359615	0.0987064	0.0593238	Etv5	1
GO:2001171	positive regulation of ATP biosynthetic process	1/61	14/23355	0.0359615	0.0987064	0.0593238	Myc	1
GO:0022412	cellular process involved in reproduction in multicellular organism	4/61	479/23355	0.0364686	0.0998001	0.0599812	Etv6/Zfp449/Six5/Etv5	4
mmu05202	Transcriptional misregulation in cancer	15/31	224/8986	1.17929e-16	7.90122e-15	6.45504e-15	Erg/Etv6/Hhex/Lyl1/Mef2c/Hoxa10/Mycn/Meis1/Pparg/Hoxa9/Spi1/Runx2/Pbx1/Etv5/Myc	15
mmu05216	Thyroid cancer	3/31	37/8986	0.000266825	0.00893865	0.00730259	Pparg/Tcf7l2/Myc	3
mmu05221	Acute myeloid leukemia	3/31	70/8986	0.00174055	0.0388723	0.0317574	Spi1/Tcf7l2/Myc	3
mmu04950	Maturity onset diabetes of the young	2/31	27/8986	0.0038315	0.0520575	0.0425293	Hnf4a/Hhex	2
mmu05168	Herpes simplex virus 1 infection	6/31	459/8986	0.00425057	0.0520575	0.0425293	Zfp184/Zfp647/Zfp768/Zik1/Zfp354a/Zfp57	6
mmu05215	Prostate cancer	3/31	99/8986	0.00466187	0.0520575	0.0425293	Erg/Tcf7l2/Etv5	3
mmu04928	Parathyroid hormone synthesis, secretion and action	3/31	108/8986	0.00594238	0.056877	0.0464667	Mef2c/Runx2/Vdr	3
mmu04919	Thyroid hormone signaling pathway	3/31	120/8986	0.00794987	0.0665802	0.0543939	Esr1/Thra/Myc	3
mmu05224	Breast cancer	3/31	147/8986	0.0137916	0.102671	0.083879	Esr1/Tcf7l2/Myc	3
mmu05213	Endometrial cancer	2/31	58/8986	0.016887	0.113143	0.092434	Tcf7l2/Myc	2
mmu04961	Endocrine and other factor-regulated calcium reabsorption	2/31	61/8986	0.0185761	0.113145	0.092436	Esr1/Vdr	2
mmu00310	Lysine degradation	2/31	64/8986	0.0203338	0.113531	0.0927508	Prdm16/Mecom	2
mmu05220	Chronic myeloid leukemia	2/31	76/8986	0.0280216	0.144419	0.117986	Myc/Mecom	2
mmu05210	Colorectal cancer	2/31	88/8986	0.0366916	0.175595	0.143456	Tcf7l2/Myc	2
mmu05207	Chemical carcinogenesis - receptor activation	3/31	225/8986	0.0416092	0.185854	0.151837	Esr1/Vdr/Myc	3
mmu04152	AMPK signaling pathway	2/31	126/8986	0.0696667	0.282202	0.23055	Hnf4a/Pparg	2
mmu04380	Osteoclast differentiation	2/31	128/8986	0.0716034	0.282202	0.23055	Pparg/Spi1	2
mmu04010	MAPK signaling pathway	3/31	294/8986	0.0795153	0.294749	0.2408	Mef2c/Myc/Mecom	3
mmu04550	Signaling pathways regulating pluripotency of stem cells	2/31	140/8986	0.0835855	0.294749	0.2408	Meis1/Myc	2
mmu05226	Gastric cancer	2/31	150/8986	0.0940109	0.314936	0.257293	Tcf7l2/Myc	2
mmu04390	Hippo signaling pathway	2/31	157/8986	0.101526	0.322777	0.263699	Tcf7l2/Myc	2
mmu04934	Cushing syndrome	2/31	162/8986	0.106995	0.322777	0.263699	Pbx1/Tcf7l2	2
mmu04310	Wnt signaling pathway	2/31	171/8986	0.117038	0.322777	0.263699	Tcf7l2/Myc	2
mmu05340	Primary immunodeficiency	1/31	36/8986	0.117195	0.322777	0.263699	Aire	1
mmu05225	Hepatocellular carcinoma	2/31	174/8986	0.120439	0.322777	0.263699	Tcf7l2/Myc	2
mmu05219	Bladder cancer	1/31	41/8986	0.132382	0.341138	0.278699	Myc	1
mmu05205	Proteoglycans in cancer	2/31	205/8986	0.156917	0.389386	0.318116	Esr1/Myc	2
mmu04978	Mineral absorption	1/31	54/8986	0.170693	0.408445	0.333686	Vdr	1
mmu05167	Kaposi sarcoma-associated herpesvirus infection	2/31	224/8986	0.180238	0.41007	0.335014	Tcf7l2/Myc	2
mmu04714	Thermogenesis	2/31	231/8986	0.188971	0.41007	0.335014	Pparg/Prdm16	2
mmu05217	Basal cell carcinoma	1/31	63/8986	0.196252	0.41007	0.335014	Tcf7l2	1
mmu05230	Central carbon metabolism in cancer	1/31	69/8986	0.212866	0.41007	0.335014	Myc	1
mmu05166	Human T-cell leukemia virus 1 infection	2/31	250/8986	0.212966	0.41007	0.335014	Spi1/Myc	2
mmu05132	Salmonella infection	2/31	253/8986	0.216787	0.41007	0.335014	Tcf7l2/Myc	2
mmu04520	Adherens junction	1/31	71/8986	0.21833	0.41007	0.335014	Tcf7l2	1
mmu04927	Cortisol synthesis and secretion	1/31	72/8986	0.221048	0.41007	0.335014	Pbx1	1
mmu04917	Prolactin signaling pathway	1/31	74/8986	0.226457	0.41007	0.335014	Esr1	1
mmu05412	Arrhythmogenic right ventricular cardiomyopathy	1/31	77/8986	0.234502	0.413464	0.337786	Tcf7l2	1
mmu04012	ErbB signaling pathway	1/31	84/8986	0.25296	0.418614	0.341994	Myc	1
mmu03320	PPAR signaling pathway	1/31	89/8986	0.26588	0.418614	0.341994	Pparg	1
mmu04211	Longevity regulating pathway	1/31	90/8986	0.268438	0.418614	0.341994	Pparg	1
mmu01522	Endocrine resistance	1/31	93/8986	0.27606	0.418614	0.341994	Esr1	1
mmu05222	Small cell lung cancer	1/31	93/8986	0.27606	0.418614	0.341994	Myc	1
mmu04350	TGF-beta signaling pathway	1/31	95/8986	0.281098	0.418614	0.341994	Myc	1
mmu05206	MicroRNAs in cancer	2/31	303/8986	0.281158	0.418614	0.341994	Sox4/Myc	2
mmu04916	Melanogenesis	1/31	100/8986	0.293547	0.427558	0.349301	Tcf7l2	1
mmu04110	Cell cycle	1/31	125/8986	0.352726	0.492843	0.402637	Myc	1
mmu04151	PI3K-Akt signaling pathway	2/31	359/8986	0.353081	0.492843	0.402637	Myb/Myc	2
mmu04915	Estrogen signaling pathway	1/31	134/8986	0.372832	0.508395	0.415342	Esr1	1
mmu04371	Apelin signaling pathway	1/31	137/8986	0.379399	0.508395	0.415342	Mef2c	1
mmu04936	Alcoholic liver disease	1/31	141/8986	0.388051	0.509342	0.416116	Tcf7l2	1
mmu04120	Ubiquitin mediated proteolysis	1/31	147/8986	0.400811	0.509342	0.416116	Aire	1
mmu05418	Fluid shear stress and atherosclerosis	1/31	148/8986	0.402913	0.509342	0.416116	Mef2c	1
mmu04921	Oxytocin signaling pathway	1/31	153/8986	0.413313	0.51099	0.417462	Mef2c	1
mmu04932	Non-alcoholic fatty liver disease	1/31	156/8986	0.41947	0.51099	0.417462	Pparg	1
mmu05161	Hepatitis B	1/31	163/8986	0.433592	0.51229	0.418524	Myc	1
mmu05160	Hepatitis C	1/31	165/8986	0.437565	0.51229	0.418524	Myc	1
mmu04630	JAK-STAT signaling pathway	1/31	168/8986	0.443475	0.51229	0.418524	Myc	1
mmu04022	cGMP-PKG signaling pathway	1/31	173/8986	0.453191	0.51464	0.420445	Mef2c	1
mmu05152	Tuberculosis	1/31	180/8986	0.466518	0.520614	0.425325	Vdr	1
mmu04218	Cellular senescence	1/31	184/8986	0.473992	0.520614	0.425325	Myc	1
mmu05417	Lipid and atherosclerosis	1/31	216/8986	0.530242	0.573004	0.468126	Pparg	1
mmu05169	Epstein-Barr virus infection	1/31	231/8986	0.554562	0.589772	0.481825	Myc	1
mmu05163	Human cytomegalovirus infection	1/31	256/8986	0.592411	0.620181	0.506668	Myc	1
mmu05016	Huntington disease	1/31	302/8986	0.654083	0.674209	0.550807	Pparg	1
mmu05165	Human papillomavirus infection	1/31	362/8986	0.721088	0.732014	0.598032	Tcf7l2	1
mmu04080	Neuroactive ligand-receptor interaction	1/31	386/8986	0.744211	0.744211	0.607996	Thra	1
