# Supplementary material for: Systems-level identification of key transcription factors in immune cell specification
Source: PLoS Comput Biol. 2022 Sep 26;18(9):e1010116. doi: 10.1371/journal.pcbi.1010116 (PMC9536753; doi:10.1371/journal.pcbi.1010116)
Supplement: S7 Table — (XLSX) [file pcbi.1010116.s014.xlsx]

## Sheet: AHR_residency
ID	Description	GeneRatio	BgRatio	pvalue	p.adjust	qvalue	geneID	Count
GO:0044770	cell cycle phase transition	68/1499	492/29008	1.5026e-13	8.44463e-10	5.82693e-10	Rpl24/Rpl17/Psme1/Psme2/Calm2/Syf2/Appl2/Ptprc/Nabp1/Rab11a/Tiprl/Ccnb2/Cdc14a/Foxn3/Mta3/Taf10/Lmnb1/Cdk17/Cdkn1a/Taok3/Fbxl12/Rps6kb1/Ppp3ca/Nbn/Cdk16/Zw10/Fbxl8/E2f4/Cdt1/Xpc/Pten/Mepce/Camk2d/Zfp36l2/Cacul1/Mre11a/Dbf4/Sox4/Chek2/Fbxl15/Fbxl3/Mapk14/Hus1/Mtbp/Fbxo5/Taf2/Usp28/Cdc14b/Trp53bp1/Stxbp4/Lats1/Fem1b/Mbd4/Stil/Jade1/Mastl/Orc1/Acvr1b/Nek1/Spdl1/Cit/Fbxl21/Ccnj/Tert/Spdya/Hmga2/Ndc80…	68
GO:0006397	mRNA processing	63/1499	469/29008	4.19865e-12	7.86546e-09	5.4273e-09	Hnrnpk/Hnrnpa2b1/Hnrnpf/Ubl5/Hnrnph1/Snrpb/Srsf3/Srrm2/Ncl/Aurkaip1/Slbp/Syf2/Pan3/Gemin7/Sf3b6/Hnrnpu/Srsf4/Srsf10/Lsm3/Tra2a/Rbm8a/Strap/Ddx47/Snrpa/Polr2d/Srpk1/Fip1l1/Zranb2/Cmtr1/Sltm/Snrpc/Prpf38a/Rngtt/Thoc6/Gpkow/Sugp2/Zc3h14/Grsf1/Rbm22/Scaf8/Scaf11/Cpsf4/Dbr1/Snrpd3/Tdrd3/Rbmx2/Sart3/U2af2/Zc3h10/Aplp1/Zc3h13/Cwf19l1/Scaf4/Srek1ip1/Fastkd5/Ppwd1/Habp4/Lmntd2/Usp49/Adarb1/Srsf12/Rbm24/Ce…	63
GO:0006753	nucleoside phosphate metabolic process	60/1499	460/29008	4.61005e-11	6.47712e-08	4.46933e-08	Pkm/Atp5h/Acot7/Smpdl3a/Atp5j2/Upp1/Impdh2/Nt5c/Cmpk1/Hmgcs1/Hmgcl/Nadk/Acaa2/Adss/Entpd1/Rfk/Hmgcr/Gmpr2/Gars/Pank4/Gale/Acsl5/Itpa/Adsl/Acpp/Impdh1/Gtpbp1/Entpd6/Nampt/Pdk1/Bad/Dck/Fasn/Nudt19/Dlat/Ppcs/Mthfd1/Hdac4/Prps1/Nme7/Rrm2b/Acot11/Ada/Umps/Adcy3/Slc2a6/Pank3/Pfkm/Eno3/Nudt17/Adal/Ak5/Pid1/Rhoq/Ak8/Igf1/Gpam/Aldoart2/Upb1/Slc4a4	60
GO:0022613	ribonucleoprotein complex biogenesis	55/1499	412/29008	1.22631e-10	1.36013e-07	9.38514e-08	Rps17/Rps14/Rpl24/Hsp90ab1/Rpl11/Rpl10a/Rpl7a/Rps8/Snrpb/Ncl/Gemin7/Nop10/Mrpl36/Rsl1d1/Rpl5/Eif3a/Nmd3/Gtf3a/Srsf10/Exosc8/Strap/Utp3/Ddx47/Ddx27/Lsg1/Polr2d/Ruvbl1/Mak16/Srpk1/Wdr43/Ltv1/Snrpc/Chd7/Mrps11/Nop14/Rrp8/Rcl1/Noc2l/Mdn1/Eri1/C1d/Scaf11/Pten/Srfbp1/Snrpd3/Exosc1/Sart3/Tsc1/Mettl18/Ddx31/Fdxacb1/Pih1d2/Srsf12/Naf1/Celf6	55
GO:0016311	dephosphorylation	49/1499	345/29008	1.4534e-10	1.36013e-07	9.38514e-08	Hsp90ab1/Calm2/Ptprc/Ppp1r16b/Nt5c/Rpl5/Tiprl/Ppm1h/Ppp3r1/Cdc14a/Acpp/Ppp3ca/Ppp1r35/Smad3/Ppp1r2/Ppp2r3c/Acp1/Rngtt/Ppp5c/Ptp4a3/Jak2/Plek/Nanp/Ankle2/Fra10ac1/Smpd1/Dusp4/Ssh1/Pten/Htt/Nceh1/Ptpn13/Pin1/Ptpre/Ptpra/Ptprs/Tsc1/Ppp4r1/Ppm1l/Ptpn3/Cdc14b/Bpnt1/Ephx2/Inpp4b/Mastl/Ptpn21/Ppargc1b/Ptpn5/Ptprr	49
GO:0048285	organelle fission	60/1499	495/29008	8.65714e-10	5.4059e-07	3.73017e-07	Rpl24/Smc4/Coro1c/Tmcc1/Rab11a/Nsfl1c/Hnrnpu/Ehmt2/Ccnb2/Spin1/Pex11b/Cdc14a/Slc25a46/Numa1/Smc1a/Ap3b1/Eif4g3/Cep97/Zw10/Reep4/Ralbp1/Dis3l2/Cdt1/Ankle2/Zcwpw1/Zscan21/Cdc20/Bcl2l11/Mre11a/Ncapg/Champ1/Foxj3/Chek2/Pogz/Rmi1/Dscc1/Eml4/Mtbp/Fbxo5/Ndc1/Ncapd3/Cenpk/Rec8/Cdc14b/Kif2a/Mastl/Msh5/Brca2/Esr1/Arhgef10/Pparg/Spdl1/Cit/Igf1/Wee2/Spdya/Rad54b/Mki67/Dazl/Ndc80	60
GO:0006325	chromatin organization	58/1499	477/29008	1.46654e-09	7.39909e-07	5.1055e-07	Gata3/Ptma/Cbx3/Rbbp7/Brd2/Spty2d1/Tox/Hnrnpu/Ehmt2/Mbd2/Hp1bp3/Spin1/Utp3/Ruvbl1/Mphosph8/Rnf8/Smarca2/Arid1a/Zmpste24/Chaf1b/Mllt3/Chd7/Hcfc2/Satb1/Rrp8/Jarid2/Tlk1/Dnmt3a/Hells/Noc2l/Smarca4/Smchd1/Jak2/Suds3/Padi2/Ttf1/Zbtb1/Hdac4/Tdrd3/Znfx1/Kdm5c/Ubn1/Sart3/Cdan1/Brd1/Tspyl2/Arid1b/Hdac7/Ring1/Bcor/Lmntd2/Brpf3/Coprs/Usp49/Mki67/Hmga2/Chd5/Snai1	58
GO:0007015	actin filament organization	56/1499	453/29008	1.53112e-09	7.39909e-07	5.1055e-07	Pfn1/Capg/Tmsb10/Lcp1/Capza2/Rhog/Myo6/Pycard/Coro1c/Myo1f/Gpr65/Abi1/Wasf2/Ptk2b/Coro7/Mphosph8/Arfip2/Kptn/Arap1/Elmo1/Smad3/Trim27/Mkks/Myo1e/Evl/Ap1ar/Plek/Bbs4/Ssh1/S1pr1/Fchsd2/Mtss1/Tsc1/Nebl/Prkci/Shtn1/Tesk1/Zbed3/Tacstd2/Ttc8/Lats1/Cd2ap/Srf/Whamm/Itgb5/Arhgef10/Rufy3/Rapgef3/Ppargc1b/Kank1/Rac3/Arpin/Ttn/Lpar1/Synpo/Arhgef10l	56
GO:0048638	regulation of developmental growth	52/1499	406/29008	1.71153e-09	7.39909e-07	5.1055e-07	Sod1/Hnrnpk/Ifrd1/Ilk/Rab11a/Tgfbr2/Foxp1/Rnf6/Pim1/Cdkn1a/Rps6kb1/Zmpste24/Chd7/Sgpl1/Jarid2/Mkks/Itsn2/Ulk1/Afg3l2/Bbs4/Pten/Smad7/Spg20/Pin1/Stk3/Bcl2l11/Yy1/Fxn/Ptprs/Tnfrsf12a/Mapk14/Cdk20/Shtn1/Disc1/Atrn/Lats1/Srf/Cdkl3/Gja1/Ptch1/Ttl/Ppard/Rufy3/Nedd4l/Igf1/Gpam/Flt3/Hmga2/Tcf7l2/Ar/Cxcl12/Cacna2d2	52
GO:0043087	regulation of GTPase activity	45/1499	326/29008	2.0349e-09	8.16867e-07	5.63652e-07	Sod1/Rhog/Pycard/F2r/Coro1c/Gpr65/Chn2/Ptk2b/Arap1/Asap1/Arrb2/Abr/Dennd1b/Mkks/Ralbp1/Dock8/Bbs4/Tiam2/Tsc2/Cblb/Tbc1d7/S1pr1/Pin1/Tsc1/Tbc1d5/Map4k4/Rasgrp2/Arap3/Gnb5/Plxnd1/Rab3gap2/Cav2/Tbc1d22b/Kalrn/Vav2/Sipa1l1/Ttc8/Rap1gap/Arhgef10/Rapgef3/Tbc1d30/Itga6/Tbc1d12/Tbc1d2/Arhgap24	45
GO:1903706	regulation of hemopoiesis	51/1499	398/29008	2.40885e-09	9.02516e-07	6.22751e-07	Fos/Nfkbia/Nfkbiz/Gata3/Ets1/Prdx2/Ikzf3/Cd83/Ptprc/Tox/Runx3/Tgfbr2/Foxp1/Prdm1/Ptk2b/Socs1/Cbfb/Pithd1/Ap3b1/Ppp2r3c/Pias3/Bad/Asxl2/Malt1/Ldb1/Klf10/Jag1/Ripk2/Axl/Senp1/Smad7/Zbtb1/Zfp35/Zfp36l2/Rc3h2/Zbtb16/Brd1/Mturn/Sox4/Mapk14/Socs5/Ada/Il15/Inpp4b/Foxp3/Tjp2/Acvr1b/Ctnnbip1/Ppargc1b/Sh3rf1/Flt3	51
GO:2001233	regulation of apoptotic signaling pathway	51/1499	402/29008	3.39561e-09	1.15824e-06	7.99209e-07	Tpt1/Sod1/Rpl11/Hnrnpk/Prdx2/Ghitm/Pttg1ip/Hsph1/Ptprc/Pdia3/Spop/Pycard/Bclaf1/Skil/Acaa2/Runx3/Faim/Il9r/Taf6/Ret/Acsl5/Sod2/Rps6kb1/Arrb2/Bad/Hells/Noc2l/Meis3/Ralbp1/Jak2/Tnfsf10/Pten/Htt/Apaf1/Stk3/Bcl2l11/Rrm2b/Fxn/Tnfrsf12a/Wwox/Fem1b/Bbc3/Pik3cb/Itga6/Igf1/Tert/Sh3rf1/Snai1/Ar/Unc5b/Cxcl12	51
GO:0046637	regulation of alpha-beta T cell differentiation	19/1499	73/29008	3.50359e-09	1.15824e-06	7.99209e-07	Nfkbiz/Gata3/Cd83/Runx3/Tgfbr2/Prdm1/Socs1/Cbfb/Ap3b1/Malt1/Ripk2/Smad7/Zfp35/Rc3h2/Zbtb16/Socs5/Ada/Foxp3/Sh3rf1	19
GO:0045862	positive regulation of proteolysis	46/1499	351/29008	7.15197e-09	2.11548e-06	1.45971e-06	Psme1/Psme2/Sumo2/Dap/Sumo3/Aurkaip1/Pycard/F2r/Timm17a/Ddrgk1/Ptk2b/Ret/Ruvbl1/Dnaja3/Arih1/Smad3/Casp8ap2/Bad/Ccdc22/Tank/Pias1/Malt1/Jak2/Akirin2/Ripk2/Tnfsf10/Senp1/Pten/Apaf1/Smad7/Cdc20/Mtch1/Bcl2l11/Sart3/Cln6/Socs5/Map3k5/Disc1/Acer2/Fbxw8/Gpld1/Bbc3/Pparg/Adam9/F3/Nkd2	46
GO:0007346	regulation of mitotic cell cycle	55/1499	462/29008	8.22654e-09	2.31166e-06	1.59508e-06	Rpl24/Hes1/Rpl17/Psme1/Psme2/Pim3/Syf2/Appl2/Nabp1/Rpa3/Rab11a/Hnrnpu/Cdc14a/Foxn3/Mta3/Lmnb1/Cdkn1a/Taok3/Rps6kb1/Zmpste24/Nbn/Smad3/Gbf1/Zw10/Cdt1/Xpc/Pten/Mepce/Camk2d/Zfp36l2/Mre11a/Asns/Heca/Dbf4/Sox4/Chek2/Hus1/Mtbp/Fbxo5/Ptpn3/Cdc14b/Mbd4/Stil/Jade1/Orc1/Ptch1/Brca2/Ttl/Esr1/Spdl1/Igf1/Tert/Mki67/Hmga2/Ndc80	55
GO:1903131	mononuclear cell differentiation	57/1499	489/29008	9.47561e-09	2.3965e-06	1.65362e-06	Rpl22/Nfkbiz/Gata3/Batf/Prdx2/Ikzf3/Cd83/Ptprc/Kit/Tox/Runx3/Tgfbr2/Foxp1/Prdm1/Tpd52/Irf2bp2/Ptk2b/Socs1/Il9r/Ctsl/Gmpr2/Cbfb/Dnaja3/Ap3b1/Chd7/Ppp2r3c/Satb1/Bad/Hells/Malt1/Fasn/Nfatc3/Ripk2/Axl/Smad7/Zbtb1/Zfp35/Zfp36l2/Rc3h2/Zbtb16/Yy1/Tsc1/Sox4/Socs5/Ada/Hdac7/Plcl2/Il15/Srf/Foxp3/Pparg/Ctnnbip1/Wwp1/Mertk/Tyro3/Sh3rf1/Flt3	57
GO:0046632	alpha-beta T cell differentiation	25/1499	129/29008	9.64743e-09	2.3965e-06	1.65362e-06	Rpl22/Nfkbiz/Gata3/Batf/Cd83/Tox/Runx3/Tgfbr2/Foxp1/Prdm1/Socs1/Ctsl/Cbfb/Ap3b1/Satb1/Malt1/Ripk2/Smad7/Zfp35/Rc3h2/Zbtb16/Socs5/Ada/Foxp3/Sh3rf1	25
GO:0010563	negative regulation of phosphorus metabolic process	54/1499	453/29008	1.07213e-08	2.3965e-06	1.65362e-06	Samsn1/Prkar1a/Pcp4/Ilk/Birc3/Ptprc/Pycard/Ppp1r16b/Coro1c/Prdx3/Stk38/Hnrnpu/Tiprl/Entpd1/Hmgcr/Socs1/Hspa4/Dnaja3/Cdkn1a/Wars/Ppp1r35/Arrb2/Lpcat1/Trim27/Ppp5c/Plek/Heg1/Ankle2/Smpd1/Tsc2/Cblb/Pten/Smad7/Hdac4/Ptpn13/Cox11/Atxn1/Socs5/Ibtk/Stk39/Tesk1/Zbed3/Pkig/Lats1/Mastl/Pkib/Pid1/Pparg/Adarb1/Pik3cb/Igf1/Wee2/Ptpn5/Smad6	54
GO:0045936	negative regulation of phosphate metabolic process	54/1499	453/29008	1.07213e-08	2.3965e-06	1.65362e-06	Samsn1/Prkar1a/Pcp4/Ilk/Birc3/Ptprc/Pycard/Ppp1r16b/Coro1c/Prdx3/Stk38/Hnrnpu/Tiprl/Entpd1/Hmgcr/Socs1/Hspa4/Dnaja3/Cdkn1a/Wars/Ppp1r35/Arrb2/Lpcat1/Trim27/Ppp5c/Plek/Heg1/Ankle2/Smpd1/Tsc2/Cblb/Pten/Smad7/Hdac4/Ptpn13/Cox11/Atxn1/Socs5/Ibtk/Stk39/Tesk1/Zbed3/Pkig/Lats1/Mastl/Pkib/Pid1/Pparg/Adarb1/Pik3cb/Igf1/Wee2/Ptpn5/Smad6	54
GO:0030098	lymphocyte differentiation	53/1499	441/29008	1.1087e-08	2.3965e-06	1.65362e-06	Rpl22/Nfkbiz/Gata3/Batf/Prdx2/Ikzf3/Cd83/Ptprc/Kit/Tox/Runx3/Tgfbr2/Foxp1/Prdm1/Tpd52/Irf2bp2/Ptk2b/Socs1/Il9r/Ctsl/Cbfb/Dnaja3/Ap3b1/Chd7/Ppp2r3c/Satb1/Bad/Hells/Malt1/Nfatc3/Ripk2/Axl/Smad7/Zbtb1/Zfp35/Zfp36l2/Rc3h2/Zbtb16/Yy1/Tsc1/Sox4/Socs5/Ada/Hdac7/Plcl2/Il15/Srf/Foxp3/Wwp1/Mertk/Tyro3/Sh3rf1/Flt3	53
GO:0006486	protein glycosylation	31/1499	190/29008	1.30997e-08	2.53863e-06	1.7517e-06	Tmem59/St6galnac3/Ostc/Ube2j1/Alg14/Alg5/Stt3b/Xxylt1/Pofut2/Alg9/Trip11/Alg2/St3gal3/Mgat4b/B3galt5/Alg1/Cog3/St6galnac5/Extl3/C1galt1/Galnt10/B4galt5/Pgm3/Extl2/Il15/Vegfb/Acer2/Slc39a8/B3galnt1/B3gnt9/Ext1	31
GO:0043413	macromolecule glycosylation	31/1499	190/29008	1.30997e-08	2.53863e-06	1.7517e-06	Tmem59/St6galnac3/Ostc/Ube2j1/Alg14/Alg5/Stt3b/Xxylt1/Pofut2/Alg9/Trip11/Alg2/St3gal3/Mgat4b/B3galt5/Alg1/Cog3/St6galnac5/Extl3/C1galt1/Galnt10/B4galt5/Pgm3/Extl2/Il15/Vegfb/Acer2/Slc39a8/B3galnt1/B3gnt9/Ext1	31
GO:0060537	muscle tissue development	56/1499	486/29008	1.91346e-08	3.46892e-06	2.39361e-06	Fos/Ifrd1/Prkar1a/Tsc22d3/Fkbp1a/Psma6/Akap13/Skil/Hnrnpu/Zfand5/Tgfbr2/Foxp1/Hmgcr/Pim1/Arid1a/Rps6kb1/Tiparp/Ppp3ca/Arrb2/Zmpste24/Smad3/Chd7/Ube4b/Jarid2/Csrp1/Nfatc3/Heg1/Pten/Smad7/S1pr1/Camk2d/Hdac4/Pin1/Rxrb/Yy1/Tsc1/Hey1/Nebl/Mapk14/Mettl8/Cdk20/Hivep3/Hdac7/Cav2/Hlf/Srf/Gja1/Lemd3/Igf1/Bcl9/Ttn/Rbm24/P2rx2/Plagl1/Tcf7l2/Meg3	56
GO:0043547	positive regulation of GTPase activity	35/1499	237/29008	2.20059e-08	3.76063e-06	2.5949e-06	Rhog/F2r/Coro1c/Gpr65/Chn2/Ptk2b/Arap1/Asap1/Abr/Dennd1b/Ralbp1/Dock8/Tiam2/Tsc2/Tbc1d7/S1pr1/Pin1/Tsc1/Tbc1d5/Map4k4/Rasgrp2/Arap3/Gnb5/Cav2/Tbc1d22b/Kalrn/Sipa1l1/Rap1gap/Arhgef10/Rapgef3/Tbc1d30/Itga6/Tbc1d12/Tbc1d2/Arhgap24	35
GO:0010256	endomembrane system organization	56/1499	488/29008	2.2082e-08	3.76063e-06	2.5949e-06	Sod1/Ywhaz/Sec61a1/Ptprc/Surf4/Coro1c/Tmcc1/Rab11a/Nsfl1c/Tmed10/Gorasp2/Abcg1/Dym/Rab10/Coro7/Snap23/Asap1/Ap3b1/Zmpste24/Gbf1/Zw10/Ubxn2a/Reep4/Tmf1/Trip11/Ankle2/Smpd1/Snx10/Myof/Pten/Htt/Syne2/Mtss1/Cdan1/Blzf1/Cog3/Hook2/Rab3gap2/Cav2/Shtn1/Dnajc13/Zbed3/Syne1/Vti1a/Sptssb/Fbxw8/Whamm/Arhgap21/Lemd3/Lyst/Bloc1s3/Sec31b/Ar/Fat4/Esyt3/Ehd2	56
GO:0006470	protein dephosphorylation	35/1499	239/29008	2.73419e-08	4.24693e-06	2.93045e-06	Hsp90ab1/Calm2/Ptprc/Ppp1r16b/Tiprl/Ppm1h/Ppp3r1/Cdc14a/Ppp3ca/Ppp1r2/Acp1/Ppp5c/Ptp4a3/Jak2/Ankle2/Smpd1/Dusp4/Ssh1/Pten/Htt/Nceh1/Ptpn13/Pin1/Ptpre/Ptpra/Ptprs/Tsc1/Ppp4r1/Ppm1l/Ptpn3/Cdc14b/Mastl/Ptpn21/Ptpn5/Ptprr	35
GO:0043401	steroid hormone mediated signaling pathway	23/1499	117/29008	2.81663e-08	4.24693e-06	2.93045e-06	Akap13/Ddrgk1/Foxp1/Ncoa3/Rnf6/Lbh/Ufm1/Arid1a/Ppp5c/Smarca4/Jak2/Tmf1/Padi2/Trerf1/Ufsp2/Klf9/Lats1/Esr1/Ppargc1b/Igf1/Esr2/Hmga2/Ar	23
GO:0019693	ribose phosphate metabolic process	47/1499	379/29008	2.8273e-08	4.24693e-06	2.93045e-06	Pkm/Atp5h/Acot7/Atp5j2/Upp1/Impdh2/Nt5c/Cmpk1/Hmgcs1/Hmgcl/Acaa2/Adss/Entpd1/Rfk/Hmgcr/Gmpr2/Pank4/Gale/Acsl5/Itpa/Adsl/Impdh1/Gtpbp1/Pdk1/Bad/Fasn/Nudt19/Dlat/Ppcs/Hdac4/Prps1/Nme7/Acot11/Ada/Umps/Adcy3/Slc2a6/Pank3/Pfkm/Eno3/Pid1/Rhoq/Igf1/Gpam/Aldoart2/Upb1/Slc4a4	47
GO:0021700	developmental maturation	44/1499	344/29008	3.12648e-08	4.50534e-06	3.10876e-06	Pfn1/Hes1/Hnrnpk/Gata3/Ywhaz/Epas1/Runx3/Ptk2b/Ret/Ctsl/Cbfb/Asxl2/Snx10/Pten/S1pr1/Cdc20/Zbtb16/Brd1/Ift80/Dlg4/Fbxo5/B4galt5/Ropn1l/Clstn1/Rec8/Il15/Disc1/Fem1b/Gja1/Sclt1/Kcnip2/Brca2/Ppard/Pparg/Bloc1s3/Catsper2/Akap5/Rac3/Igf1/Wee2/Esr2/Dazl/Fat4/Ext1	44
GO:0009896	positive regulation of catabolic process	56/1499	494/29008	3.37251e-08	4.73837e-06	3.26956e-06	Tmem59/Sumo2/Sumo3/Pttg1ip/Pan3/Ddrgk1/Exosc8/Mtdh/Ptk2b/Polr2d/Bnip3l/Sesn1/Acsl5/Hnrnpd/Egln2/Tiparp/Arih1/Gtpbp1/Tbk1/Lpcat1/Ldlr/Trim27/Ccdc22/Pias1/Grsf1/Ulk1/Scoc/Ripk2/Tsc2/Cblb/Pten/Htt/Smad7/Mylip/Zfp36l2/Cdc20/Bcl2l11/Rc3h2/Abhd5/Tsc1/Socs5/Rab3gap2/Disc1/Tnrc6b/Fbxw8/Gja1/Gpld1/Wwp1/Adam9/Nedd4l/Igf1/Rbm24/Nanos1/Nkd2/Slc4a4/Samd4	56
GO:0006281	DNA repair	56/1499	495/29008	3.61585e-08	4.95636e-06	3.41997e-06	Ube2v1/Gtf2i/Nabp1/Smc4/Rpa3/Nudt16l1/Pold3/Polr2i/Faap20/Pold4/Usp10/Ruvbl1/Mcm7/Smc1a/Rnf8/Polg2/Taok3/Trip12/Gins4/Rnaseh2a/Zmpste24/Nbn/Chaf1b/Gtf2h1/Smchd1/Poli/Tdp2/Tdp1/Xpc/Alkbh2/Zcwpw1/Zbtb1/Hmga1/Mre11a/Rrm2b/Yy1/Polk/Chek2/Hus1/Rmi1/Ddx11/Ung/Fancc/Usp28/Rec8/Cdc14b/Trp53bp1/Nthl1/Mbd4/Msh5/Brca2/Neil3/Rmi2/Rad54b/Axin2/Hmga2	56
GO:0070085	glycosylation	32/1499	210/29008	4.11545e-08	5.13974e-06	3.54651e-06	Tmem59/St6galnac3/Ostc/Ube2j1/Alg14/Alg5/Stt3b/Xxylt1/Pofut2/Alg9/Trip11/Alg2/St3gal3/Mgat4b/B3galt5/Cln5/Alg1/Cog3/St6galnac5/Extl3/C1galt1/Galnt10/B4galt5/Pgm3/Extl2/Il15/Vegfb/Acer2/Slc39a8/B3galnt1/B3gnt9/Ext1	32
GO:0046634	regulation of alpha-beta T cell activation	22/1499	111/29008	4.80368e-08	5.64401e-06	3.89446e-06	Nfkbiz/Gata3/Cd83/Hsph1/Ptprc/Runx3/Tgfbr2/Prdm1/Socs1/Cbfb/Ap3b1/Malt1/Ripk2/Cblb/Smad7/Zfp35/Rc3h2/Zbtb16/Socs5/Ada/Foxp3/Sh3rf1	22
GO:0046631	alpha-beta T cell activation	29/1499	180/29008	5.07251e-08	5.7015e-06	3.93413e-06	Rpl22/Nfkbiz/Gata3/Batf/Cd83/Hsph1/Ptprc/Tox/Runx3/Tgfbr2/Foxp1/Prdm1/Socs1/Ctsl/Cbfb/Ap3b1/Satb1/Malt1/Ripk2/Cblb/Smad7/Zfp35/Rc3h2/Zbtb16/Socs5/Ada/Il15/Foxp3/Sh3rf1	29
GO:0007059	chromosome segregation	43/1499	338/29008	5.22392e-08	5.75655e-06	3.97212e-06	Smc4/Rab11a/Hnrnpu/Ehmt2/Numa1/Srpk1/Smc1a/Zw10/Tlk1/Usp9x/Nup43/Cenpq/Dis3l2/Cdt1/Zcwpw1/Cdc20/Mre11a/Ncapg/Champ1/Cenpw/Pogz/Rmi1/Ddx11/Dscc1/Eml4/Nup37/Fbxo5/Ndc1/Ncapd3/Cenpk/Rec8/Arl8a/Lats1/Msh5/Brca2/Ttl/Spdl1/Rmi2/Cit/Ska1/Mki67/Axin2/Ndc80	43
GO:0032259	methylation	45/1499	363/29008	5.60085e-08	5.88471e-06	4.06055e-06	Gata3/Snrpb/Hsd17b10/Pcmt1/Ehmt2/Prdm1/Pcif1/Nelfa/Mphosph8/Cmtr1/Zmpste24/Gspt1/Rab6a/Satb1/Mto1/Rrp8/Jarid2/Dnmt3a/Hells/Dph5/Trmt13/Asxl2/Smarca4/Trmt10c/Mepce/Trmt11/Snrpd3/Rlf/Icmt/Dppa2/Lcor/Mettl18/Zc3h13/Mettl8/Armt1/Prdm15/Fdxacb1/Bcor/Trmt61a/Lcmt2/Mbd4/Rab3d/Coprs/Chd5/Meg3	45
GO:0048872	homeostasis of number of cells	45/1499	363/29008	5.60085e-08	5.88471e-06	4.06055e-06	Rps17/Rps14/Sod1/Gata3/Tsc22d3/Ets1/Prdx2/Epas1/Kit/F2r/Prdx5/Skil/Ccnb2/Dnaja3/Smarca2/Ap3b1/Ppp2r3c/Fech/Smarca4/Ldb1/Jak2/Mthfd1/Tnfrsf13b/Axl/Senp1/Bcl2l11/Rc3h2/Sart3/Brd1/Sox4/Mapk14/Ada/Fancc/Map7/P2ry14/Srf/Foxp3/Acvr1b/Nbea/Mertk/Pik3cb/Rac3/Gpam/Flt3/Ext1	45
GO:0051090	regulation of DNA-binding transcription factor activity	50/1499	425/29008	5.66613e-08	5.88471e-06	4.06055e-06	Rpl11/Nfkbia/Hes1/Ptma/Ifrd1/Sri/Prdx2/Dap/Psma6/Spop/Pycard/Kit/Prdx3/Ddrgk1/Mtdh/Ncoa3/Lrrfip1/Rnf31/Pim1/Dnaja3/Ppp3ca/Tradd/Arrb2/Trim27/Ccdc22/Prkch/Malt1/Smarca4/Jak2/Ripk2/Pten/Smad7/Hdac4/Stk3/Mturn/Pprc1/Traf3/Prkci/Srf/Foxp3/Ptch1/Esr1/Pparg/Ctnnbip1/Ppargc1b/Esr2/Hmga2/Tcf7l2/Ar/Camk2a	50
GO:0030010	establishment of cell polarity	26/1499	151/29008	6.24424e-08	6.1007e-06	4.20959e-06	Hsp90ab1/Hes1/Gata3/Nsfl1c/Ptk2b/Cyth1/Numa1/Rab10/Coro7/Frmd4b/Gbf1/Zw10/Dock8/Tsc2/Htt/Hey1/Prkci/Shtn1/Ttc8/Gja1/Ust/Rufy3/Spdl1/Kank1/Ndc80/Kif26b	26
GO:0042176	regulation of protein catabolic process	47/1499	389/29008	6.2961e-08	6.1007e-06	4.20959e-06	Hsp90ab1/Rpl11/Psme1/Psme2/Sumo2/Sumo3/Pttg1ip/Ube2k/Araf/Rpl5/Ddrgk1/Hmgcr/Ptk2b/Pithd1/Egln2/Tiparp/Arih1/Smad3/Mycbp2/Lpcat1/Ldlr/Ccdc22/Ubxn2a/Pias1/Tmf1/Cblb/Senp1/Pten/Smad7/Mylip/Usp25/Cdc20/Pin1/Chek2/Socs5/Glmn/Ptpn3/Disc1/Lats1/Fbxw8/Gja1/Gpld1/Wwp1/Adam9/Nedd4l/Dlgap1/Nkd2	47
GO:0045444	fat cell differentiation	36/1499	260/29008	7.49972e-08	7.02474e-06	4.84719e-06	Hes1/Gata3/Hnrnpu/Ctbp1/Socs1/Pim1/Sod2/Smad3/Mkks/Pias1/Asxl2/Jag1/Bbs4/Nr4a3/Zfp36l2/Stk3/Zbtb16/Mex3c/Mapk14/Mettl8/Arl6/Metrnl/Noc3l/Ttc8/Jdp2/Ppard/Pparg/Grk5/Itga6/Igf1/Zbtb7c/Hmga2/Tcf7l2/Smad6/Runx1t1/Creb5	36
GO:0030522	intracellular receptor signaling pathway	32/1499	217/29008	9.00966e-08	8.16682e-06	5.63524e-06	Nfkbia/Ddrgk1/Tifa/Foxp1/Ncoa3/Rnf6/Lbh/Ufm1/Pim1/Arid1a/Ppp5c/Asxl2/Smarca4/Jak2/Tmf1/Ripk2/Padi2/Trerf1/Ufsp2/Rxrb/Klf9/Gpatch3/Ncoa1/Esrrg/Lats1/Esr1/Pparg/Ppargc1b/Igf1/Esr2/Hmga2/Ar	32
GO:0060562	epithelial tube morphogenesis	47/1499	394/29008	9.27141e-08	8.27069e-06	5.70692e-06	Pfn1/Hes1/Gata3/Ilk/Brd2/Prkacb/Gna13/Tgfbr2/Foxp1/Ncoa3/Ppp3r1/Ret/Arid1a/Smad3/C2cd3/Nfatc3/Bbs4/Mthfd1/Tsc2/Apaf1/Stk3/Tctn1/Mtss1/Tsc1/Hey1/Sox4/Cdk20/Plxnd1/Glmn/Tacstd2/Acvrl1/Mthfd1l/Srf/Stil/Gja1/Ptch1/Esr1/Ctnnbip1/Igf1/Klhl3/Hmga2/Notch4/Ar/Fat4/Kif26b/Cxcl12/Ext1	47
GO:0045785	positive regulation of cell adhesion	53/1499	471/29008	9.93323e-08	8.72262e-06	6.01875e-06	Hes1/Nfkbiz/Gata3/Ets1/Ilk/Cd83/Hsph1/Ptprc/Pycard/Runx3/Tgfbr2/Ptk2b/Socs1/Ret/Cbfb/Dnaja3/Ap3b1/Ppp3ca/Smad3/Plekha2/Bad/Malt1/Ldb1/Jak2/Dock8/Abi3bp/Ripk2/Tsc2/Nr4a3/Smad7/Zbtb1/Zbtb16/Tsc1/Ephb6/Sox4/Map4k4/Socs5/Ada/Kifap3/Il15/Tesk1/Myo10/Disc1/Foxp3/Rap1gap/Adam9/Itga6/Rac3/Igf1/Vegfc/Gpam/Kif26b/Cxcl12	53
GO:0006260	DNA replication	35/1499	253/29008	1.15718e-07	9.76932e-06	6.74099e-06	Rbbp7/Rpa3/Ehmt2/Rbms1/Ssbp1/Pold3/Pold4/Orc3/Mcm7/Gmnn/Dnaja3/Polg2/Gins4/Zmpste24/Chaf1b/Poli/Cdt1/Ttf1/Mre11a/Rrm2b/Cdan1/Polk/Dbf4/Gins1/Tspyl2/Rmi1/Ddx11/Dscc1/Fbxo5/Noc3l/Orc1/Brca2/Brpf3/E2f8/Rmi2	35
GO:0051098	regulation of binding	47/1499	397/29008	1.16467e-07	9.76932e-06	6.74099e-06	Hsp90ab1/Rpl11/Hes1/Hnrnpk/Gata3/Sri/Ddrgk1/Nmd3/Lrpap1/Taf10/Hspa4/Cdkn1a/Ppp3ca/Arrb2/Zmpste24/Smad3/Ppp1r2/Smarca4/Usp33/Jak2/Cdt1/Ripk2/Cblb/Mepce/Hdac4/Pin1/Stk3/Cln5/Ephb6/Hey1/Plxnd1/Plcl2/Caprin2/Hmbox1/Habp4/Disc1/Rap1gap/Pparg/Ctnnbip1/Rapgef3/Igf1/Tert/Zbtb7c/Hmga2/Ttbk2/Tcf7l2/Runx1t1	47
GO:0042770	signal transduction in response to DNA damage	27/1499	167/29008	1.34632e-07	1.11269e-05	7.67778e-06	Batf/Pttg1ip/Syf2/Myo6/Tiprl/Foxn3/Usp10/Cdkn1a/Taok3/Zmpste24/Nbn/Xpc/Mre11a/Sox4/Chek2/Mapk14/Hus1/Usp28/Acer2/Trp53bp1/Fem1b/Mbd4/Brca2/Pla2r1/Nek1/Hmga2/Snai1	27
GO:0006417	regulation of translation	46/1499	390/29008	1.76477e-07	1.38401e-05	9.54993e-06	Rpl22/Pkm/Eif3k/Ncl/Pan3/Rpl5/Exosc8/Ptk2b/Pcif1/Mtg2/Mrpl13/Polr2d/Hnrnpd/Ptcd3/Rps6kb1/Eif4g3/Gspt1/Mknk1/Upf3a/Klhl25/Dph5/Fech/Trmt10c/Eprs/Rmnd1/Tcof1/Eefsec/Zfp36l2/Rc3h2/Tsc1/Mettl18/Sox4/Igf2bp3/Aplp1/Grb7/Caprin2/Eif4ebp2/Habp4/Tnrc6b/Enc1/Igf1/Ctif/Rbm24/Nanos1/Dazl/Samd4	46
GO:0070997	neuron death	49/1499	428/29008	1.77311e-07	1.38401e-05	9.54993e-06	Fos/Sod1/Hsp90ab1/Gata3/Ncoa7/Pcp4/Ilk/Prdx2/Hsph1/Psmc1/F2r/Prdx3/Capn2/Ppt1/Ptk2b/Tnfrsf21/Egln2/Sod2/Arrb2/Casp7/Bad/Ppp5c/Ralbp1/Jak2/Nr4a3/Axl/Ssh1/Htt/Apaf1/Hdac4/Pin1/Bcl2l11/Tsc1/Itpr1/Map3k5/Egln3/Prkci/Vegfb/Esr1/Bbc3/Adarb1/Cit/Tyro3/Igf1/Tert/Ptpn5/Amigo2/Esr2/Unc5b	49
GO:1901987	regulation of cell cycle phase transition	45/1499	378/29008	1.83275e-07	1.41097e-05	9.73592e-06	Rpl24/Rpl17/Psme1/Psme2/Syf2/Appl2/Nabp1/Rab11a/Tiprl/Cdc14a/Foxn3/Mta3/Lmnb1/Cdkn1a/Taok3/Nbn/Zw10/Cdt1/Xpc/Pten/Mepce/Camk2d/Zfp36l2/Mre11a/Dbf4/Sox4/Chek2/Mapk14/Hus1/Mtbp/Fbxo5/Usp28/Cdc14b/Trp53bp1/Stxbp4/Fem1b/Mbd4/Stil/Jade1/Orc1/Nek1/Spdl1/Tert/Hmga2/Ndc80	45
GO:0034504	protein localization to nucleus	40/1499	317/29008	1.87839e-07	1.42656e-05	9.84349e-06	Hsp90ab1/Rpl11/Nfkbia/Sumo3/Pttg1ip/Txnip/Appl2/Hnrnpu/Nmd3/Ppp3r1/Cse1l/Ufm1/Tnpo3/Cdkn1a/Ppp3ca/Rbm22/Jak2/Bbs4/Tsc2/Htt/Mepce/Kpna4/Pin1/Zbtb16/Syne2/Ipo8/Dclk1/Polr1a/Kpna6/Mapk14/Cav2/Tesk1/Syne1/Pkig/Lats1/Cd2ap/Akap5/Tert/Ptpn5/Cabp1	40
GO:0032535	regulation of cellular component size	48/1499	417/29008	2.00693e-07	1.48407e-05	1.02403e-05	Pfn1/Capg/Hsp90ab1/Tmsb10/Ifrd1/Ilk/Capza2/Pycard/Rab11a/Wasf2/Hp1bp3/Ptk2b/Pex11b/Ret/Rnf6/Mphosph8/Arfip2/Slc12a6/Trim27/Mkks/Ulk1/Evl/E2f4/Ap1ar/Plek/Bbs4/Tsc2/Ssh1/Pten/Spg20/Fchsd2/Fxn/Ptprs/Tnfrsf12a/Tsc1/Cln8/Shtn1/Disc1/Lats1/Srf/Cdkl3/Whamm/Ttl/Rufy3/Rapgef3/Kank1/Arpin/Cxcl12	48
GO:0051348	negative regulation of transferase activity	35/1499	259/29008	2.06599e-07	1.5079e-05	1.04048e-05	Rpl11/Prkar1a/Pcp4/Ilk/Ptprc/Pycard/Coro1c/Prdx3/Rpl5/Stk38/Hnrnpu/Hmgcr/Dnaja3/Cdkn1a/Wars/Trim27/Heg1/Smpd1/Tsc2/Cblb/Pten/Smad7/Cln8/Cox11/Socs5/Fbxo5/Tesk1/Pkig/Lats1/Pkib/Pparg/Adarb1/Pik3cb/Wee2/Ptpn5	35
GO:0016197	endosomal transport	32/1499	226/29008	2.33162e-07	1.59801e-05	1.10266e-05	Snx2/Ehd1/Leprotl1/Coro1c/Tmcc1/Rab11a/Vps16/Snx4/Eps15/Rab10/Ap3b1/Gbf1/Rab6a/Trim27/Ccdc22/Dennd1b/Itsn2/Htt/Tmem87a/Ehd4/Vps26b/Cln5/Tbc1d5/Acap2/Ankrd50/Ccdc93/Vti1a/Rab35/Ap5b1/Lyst/Akap5/Ehd2	32
GO:0035265	organ growth	31/1499	216/29008	2.64028e-07	1.76647e-05	1.2189e-05	Prkar1a/Akap13/Ehmt2/Tgfbr2/Foxp1/Pim1/Zmpste24/Jarid2/Heg1/Pten/S1pr1/Camk2d/Pin1/Rxrb/Stk3/Bcl2l11/Yy1/Fxn/Ift80/Mapk14/Cdk20/Map7/Lats1/Gja1/Esr1/Igf1/Ttn/Tcf7l2/Ar/Cacna2d2/Ext1	31
GO:0007409	axonogenesis	53/1499	487/29008	2.89178e-07	1.90433e-05	1.31402e-05	Rpl24/Hsp90ab1/Gata3/Ifrd1/Ilk/Rhog/Rab11a/Skil/Runx3/Foxp1/Ret/Rnf6/Slc25a46/Rab10/Mycbp2/Usp9x/Ece1/Ulk1/Evl/Afg3l2/Usp33/Tiam2/Tsc2/Nr4a3/Pten/Spg20/Klf7/Tctn1/Fxn/Ptprs/Tnfrsf12a/Ephb6/Dclk1/Plxnd1/B4galt5/Shtn1/Kalrn/Disc1/Sipa1l1/Ttc8/Srf/Cdkl3/Ptch1/Ust/Ttl/Rufy3/Nexn/Adarb1/Kif13b/Dixdc1/Unc5b/Cxcl12/Ext1	53
GO:0034248	regulation of cellular amide metabolic process	50/1499	448/29008	2.9141e-07	1.90433e-05	1.31402e-05	Rpl22/Pkm/Eif3k/Ncl/Pan3/Rpl5/Tmed10/Abcg1/Exosc8/Ptk2b/Pcif1/Mtg2/Mrpl13/Polr2d/Hnrnpd/Ptcd3/Rps6kb1/Eif4g3/Gspt1/Mknk1/Pdk1/Upf3a/Klhl25/Dph5/Fech/Trmt10c/Eprs/Rmnd1/Tcof1/Eefsec/Zfp36l2/Pin1/Rc3h2/Tsc1/Mettl18/Sox4/Igf2bp3/Aplp1/Grb7/Caprin2/Eif4ebp2/Habp4/Tnrc6b/Enc1/Igf1/Ctif/Rbm24/Nanos1/Dazl/Samd4	50
GO:0043161	proteasome-mediated ubiquitin-dependent protein catabolic process	48/1499	423/29008	3.07097e-07	1.98378e-05	1.36884e-05	Hsp90ab1/Rpl11/Sumo2/Canx/Psmd8/Pcnp/Spop/Psmc1/Ube2g2/Ube2k/Dcaf11/Nsfl1c/Araf/Ddrgk1/Ube2j1/Stt3b/Birc2/Fbxl12/Arrb2/Arih1/Ube4b/Fbxl8/Spopl/Ubxn2a/Hectd3/Pias1/Znrf1/Armc8/Fbxo33/Senp1/Smad7/Cdc20/Atxn3/Fbxl15/Fbxl3/Socs5/Trim3/Glmn/Kctd2/Fem1b/Cd2ap/Fbxw8/Klhl42/Wwp1/Nedd4l/Fbxl21/Ube2cbp/Nkd2	48
GO:0019439	aromatic compound catabolic process	49/1499	437/29008	3.32259e-07	2.06061e-05	1.42185e-05	Acot7/Smpdl3a/Upp1/Pnrc2/Pan3/Hmox2/Nt5c/Qdpr/Hnrnpu/Lsm3/Exosc8/Entpd1/Rbm8a/Gmpr2/Polr2d/Hnrnpd/Itpa/Phax/Rnaseh2a/Smg6/Gtpbp1/Gspt1/Entpd6/Zc3h14/Grsf1/Ahcy/Dis3l2/Nudt19/Apaf1/Zfp36l2/Hnrnpa0/Rc3h2/Dis3l/Ada/Fastkd5/Ephx2/Tnrc6b/Nudt17/Pop1/Adal/Aldh1l2/Ctif/Rbm24/Nanos1/Naf1/Axin2/Dazl/Upb1/Samd4	49
GO:0034655	nucleobase-containing compound catabolic process	45/1499	386/29008	3.33657e-07	2.06061e-05	1.42185e-05	Acot7/Smpdl3a/Upp1/Pnrc2/Pan3/Nt5c/Hnrnpu/Lsm3/Exosc8/Entpd1/Rbm8a/Gmpr2/Polr2d/Hnrnpd/Itpa/Phax/Rnaseh2a/Smg6/Gtpbp1/Gspt1/Entpd6/Zc3h14/Grsf1/Ahcy/Dis3l2/Nudt19/Apaf1/Zfp36l2/Hnrnpa0/Rc3h2/Dis3l/Ada/Fastkd5/Tnrc6b/Nudt17/Pop1/Adal/Ctif/Rbm24/Nanos1/Naf1/Axin2/Dazl/Upb1/Samd4	45
GO:0031331	positive regulation of cellular catabolic process	48/1499	425/29008	3.53025e-07	2.15076e-05	1.48406e-05	Tmem59/Sumo2/Sumo3/Pttg1ip/Pan3/Ddrgk1/Exosc8/Mtdh/Ptk2b/Polr2d/Bnip3l/Sesn1/Acsl5/Hnrnpd/Arih1/Gtpbp1/Tbk1/Ldlr/Trim27/Ccdc22/Pias1/Grsf1/Ulk1/Scoc/Ripk2/Tsc2/Pten/Htt/Smad7/Zfp36l2/Cdc20/Bcl2l11/Rc3h2/Abhd5/Tsc1/Socs5/Rab3gap2/Disc1/Tnrc6b/Fbxw8/Gpld1/Adam9/Igf1/Rbm24/Nanos1/Nkd2/Slc4a4/Samd4	48
GO:0043414	macromolecule methylation	39/1499	314/29008	4.0103e-07	2.27722e-05	1.57132e-05	Gata3/Snrpb/Hsd17b10/Pcmt1/Ehmt2/Pcif1/Nelfa/Mphosph8/Cmtr1/Zmpste24/Gspt1/Rab6a/Satb1/Mto1/Jarid2/Dnmt3a/Hells/Trmt13/Asxl2/Smarca4/Trmt10c/Mepce/Snrpd3/Rlf/Icmt/Dppa2/Lcor/Mettl18/Zc3h13/Mettl8/Fdxacb1/Bcor/Trmt61a/Lcmt2/Mbd4/Rab3d/Coprs/Chd5/Meg3	39
GO:0044270	cellular nitrogen compound catabolic process	47/1499	414/29008	4.01147e-07	2.27722e-05	1.57132e-05	Acot7/Smpdl3a/Upp1/Pnrc2/Pan3/Hmox2/Nt5c/Hnrnpu/Lsm3/Exosc8/Entpd1/Rbm8a/Gmpr2/Polr2d/Hnrnpd/Itpa/Phax/Rnaseh2a/Smg6/Gtpbp1/Gspt1/Entpd6/Zc3h14/Grsf1/Ahcy/Dis3l2/Nudt19/Apaf1/Zfp36l2/Hnrnpa0/Rc3h2/Dis3l/Ada/Fastkd5/Tnrc6b/Nudt17/Pop1/Adal/Aldh1l2/Ctif/Rbm24/Nanos1/Naf1/Axin2/Dazl/Upb1/Samd4	47
GO:0033002	muscle cell proliferation	34/1499	255/29008	4.21774e-07	2.32389e-05	1.60352e-05	Prkar1a/Ilk/Gna13/Tgfbr2/Foxp1/Hmgcr/Pim1/Cdkn1a/Sod2/Rps6kb1/Nampt/Jarid2/Ralbp1/Jak2/Nr4a3/Pten/S1pr1/Camk2d/Hdac4/Rxrb/Mapk14/Cdk20/Kalrn/Il15/Gja1/Orc1/Ppard/Esr1/Pparg/Ctnnbip1/Igf1/Tert/Esr2/Tcf7l2	34
GO:0046700	heterocycle catabolic process	47/1499	415/29008	4.30191e-07	2.32921e-05	1.60719e-05	Acot7/Smpdl3a/Upp1/Pnrc2/Pan3/Hmox2/Nt5c/Hnrnpu/Lsm3/Exosc8/Entpd1/Rbm8a/Gmpr2/Polr2d/Hnrnpd/Itpa/Phax/Rnaseh2a/Smg6/Gtpbp1/Gspt1/Entpd6/Zc3h14/Grsf1/Ahcy/Dis3l2/Nudt19/Apaf1/Zfp36l2/Hnrnpa0/Rc3h2/Dis3l/Ada/Fastkd5/Tnrc6b/Nudt17/Pop1/Adal/Aldh1l2/Ctif/Rbm24/Nanos1/Naf1/Axin2/Dazl/Upb1/Samd4	47
GO:0032956	regulation of actin cytoskeleton organization	43/1499	368/29008	5.67811e-07	2.92761e-05	2.0201e-05	Pfn1/Capg/Tmsb10/Ilk/Capza2/Rhog/Pycard/Akap13/Myo1f/Gpr65/Wasf2/Ptk2b/Ctsl/Mphosph8/Arfip2/Arap1/Smad3/Trim27/Mkks/Evl/Ap1ar/Plek/Bbs4/Ssh1/S1pr1/Fchsd2/Mtss1/Tsc1/Tesk1/Tacstd2/Ttc8/Lats1/Cd2ap/Whamm/Arhgef10/Rapgef3/Kank1/Rac3/Arpin/Lpar1/Synpo/Dixdc1/Arhgef10l	43
GO:1901214	regulation of neuron death	44/1499	384/29008	7.22914e-07	3.62748e-05	2.50302e-05	Fos/Sod1/Hsp90ab1/Gata3/Ncoa7/Pcp4/Ilk/Prdx2/Hsph1/Psmc1/F2r/Prdx3/Capn2/Ppt1/Ptk2b/Egln2/Sod2/Arrb2/Bad/Ppp5c/Ralbp1/Jak2/Nr4a3/Axl/Ssh1/Htt/Hdac4/Pin1/Bcl2l11/Tsc1/Itpr1/Map3k5/Egln3/Prkci/Vegfb/Esr1/Bbc3/Tyro3/Igf1/Tert/Ptpn5/Amigo2/Esr2/Unc5b	44
GO:0001655	urogenital system development	44/1499	385/29008	7.76199e-07	3.79485e-05	2.61851e-05	Hes1/Gata3/Ilk/Sec61a1/Hspb11/Prdm1/Ret/Gcnt1/Epcam/Tiparp/Zmpste24/Smad3/Sgpl1/Hells/Myo1e/Jag1/Pten/Smad7/Bcl2l11/Zbtb16/Rrm2b/Mtss1/Tsc1/Hey1/Sox4/C1galt1/Plxnd1/Adamts6/Tacstd2/Ttc8/Fem1b/Ptch1/Esr1/Ctnnbip1/Nek1/Igf1/Klhl3/Esr2/Smad6/Ar/Fat4/Kif26b/Dchs2/Ext1	44
GO:0031346	positive regulation of cell projection organization	48/1499	441/29008	1.0324e-06	4.83509e-05	3.33629e-05	Eef1a1/Pfn1/Hnrnpk/Pcp4/Ilk/Ehd1/Kit/Stk24/Coro1c/Rab11a/Skil/Tox/Wasf2/Tmem30a/Ptk2b/Ret/Zmynd8/Arap1/Parp6/Bbs4/Tiam2/Tsc2/Htt/Hdac4/Fxn/Tnfrsf12a/Ap2a1/Dlg4/Itpr1/Plxnd1/Prkci/Shtn1/Caprin2/Kalrn/Disc1/Srf/Cdkl3/Fbxw8/Rufy3/Rhoq/Akap5/Itga6/Enc1/Ptpn5/Ttbk2/Anln/Dixdc1/Cxcl12	48
GO:0140014	mitotic nuclear division	35/1499	278/29008	1.12888e-06	5.15796e-05	3.55908e-05	Rpl24/Smc4/Rab11a/Nsfl1c/Hnrnpu/Cdc14a/Numa1/Smc1a/Cep97/Zw10/Reep4/Dis3l2/Cdt1/Ankle2/Cdc20/Ncapg/Champ1/Chek2/Pogz/Dscc1/Eml4/Mtbp/Fbxo5/Ncapd3/Cenpk/Rec8/Cdc14b/Kif2a/Esr1/Arhgef10/Spdl1/Cit/Igf1/Mki67/Ndc80	35
GO:0001503	ossification	46/1499	417/29008	1.189e-06	5.38885e-05	3.7184e-05	Clic1/Ilk/Runx3/Ptk2b/Cbfb/Zmpste24/Smad3/Asxl2/Klf10/Jag1/Pex7/Snx10/Txlng/Smad7/S1pr1/Slc26a2/Hdac4/Zbtb16/Icmt/Mtss1/Ift80/Hey1/Fbxl15/Mapk14/Wwox/Hdac7/Fbxo5/Bcor/Gja1/Slc24a3/Gpld1/Kremen2/Ptch1/Pparg/Ctnnbip1/Crim1/Ppargc1b/Igf1/Vegfc/Bmp1/Axin2/Intu/Tcf7l2/Smad6/Fat4/Ext1	46
GO:0098727	maintenance of cell number	26/1499	176/29008	1.36039e-06	5.97296e-05	4.12144e-05	Tpt1/Hes1/Med28/Med21/Kit/Med30/Ncoa3/Lbh/Smc1a/Wdr43/Arid1a/Smarca4/Ldb1/Klf10/Dis3l2/Zfp36l2/Dppa2/Sox4/Zc3h13/Fancc/Tcf7l1/Igf1/Bcl9/Hmga2/Tead3/Tcf7l2	26
GO:0048660	regulation of smooth muscle cell proliferation	26/1499	178/29008	1.6907e-06	7.1983e-05	4.96695e-05	Ilk/Gna13/Tgfbr2/Foxp1/Hmgcr/Cdkn1a/Sod2/Rps6kb1/Nampt/Ralbp1/Jak2/Nr4a3/Pten/S1pr1/Camk2d/Hdac4/Il15/Orc1/Ppard/Esr1/Pparg/Ctnnbip1/Igf1/Tert/Esr2/Tcf7l2	26
GO:1901361	organic cyclic compound catabolic process	49/1499	463/29008	1.79526e-06	7.52937e-05	5.1954e-05	Acot7/Smpdl3a/Upp1/Pnrc2/Pan3/Hmox2/Nt5c/Qdpr/Hnrnpu/Lsm3/Exosc8/Entpd1/Rbm8a/Gmpr2/Polr2d/Hnrnpd/Itpa/Phax/Rnaseh2a/Smg6/Gtpbp1/Gspt1/Entpd6/Zc3h14/Grsf1/Ahcy/Dis3l2/Nudt19/Apaf1/Zfp36l2/Hnrnpa0/Rc3h2/Dis3l/Ada/Fastkd5/Ephx2/Tnrc6b/Nudt17/Pop1/Adal/Aldh1l2/Ctif/Rbm24/Nanos1/Naf1/Axin2/Dazl/Upb1/Samd4	49
GO:0051402	neuron apoptotic process	37/1499	309/29008	1.90923e-06	7.88961e-05	5.44397e-05	Sod1/Hsp90ab1/Gata3/Pcp4/Ilk/Prdx2/Hsph1/F2r/Prdx3/Ppt1/Ptk2b/Tnfrsf21/Egln2/Sod2/Arrb2/Casp7/Ralbp1/Jak2/Nr4a3/Axl/Htt/Apaf1/Hdac4/Pin1/Bcl2l11/Egln3/Prkci/Vegfb/Esr1/Bbc3/Adarb1/Cit/Tyro3/Tert/Amigo2/Esr2/Unc5b	37
GO:0140694	non-membrane-bounded organelle assembly	42/1499	373/29008	2.01614e-06	8.27059e-05	5.70685e-05	Rps14/Rpl24/Rpl11/Lcp1/Prkar1a/Pan3/Akap13/Rab11a/Rpl5/Hnrnpu/Ccnb2/Lsm3/Senp6/Foxp1/Numa1/Smc1a/Asap1/Cep97/Mrps11/Csrp1/C2cd3/Mdn1/Sqle/Cdc20/Haus6/Chek2/Cenpw/Nebl/Plk4/Pogz/Fbxo5/Grb7/Cenpk/Sass6/Kif2a/Srf/Mdm1/Stil/Arhgef10/Neurl2/Ttn/Ndc80	42
GO:0098813	nuclear chromosome segregation	34/1499	273/29008	2.04191e-06	8.31559e-05	5.7379e-05	Smc4/Rab11a/Hnrnpu/Ehmt2/Numa1/Smc1a/Zw10/Cenpq/Dis3l2/Cdt1/Zcwpw1/Cdc20/Mre11a/Ncapg/Champ1/Pogz/Rmi1/Ddx11/Dscc1/Eml4/Fbxo5/Ndc1/Ncapd3/Cenpk/Rec8/Lats1/Msh5/Brca2/Ttl/Spdl1/Rmi2/Cit/Axin2/Ndc80	34
GO:0001666	response to hypoxia	29/1499	214/29008	2.09046e-06	8.4029e-05	5.79815e-05	Ucp2/Gnb1/Sdhd/Hmox2/Epas1/Acaa2/Hp1bp3/Fosl2/Bnip3l/Birc2/Egln2/Smad3/Pdk1/Bad/Ece1/Nfatc3/Tsc2/Pten/Camk2d/Pin1/Itpr1/Ada/Egln3/Vegfb/Ppard/Pik3cb/Vegfc/Tert/P2rx2	29
GO:0006643	membrane lipid metabolic process	26/1499	180/29008	2.09325e-06	8.4029e-05	5.79815e-05	Sptssa/Serinc2/Smpdl3a/Tecr/St6galnac3/Elovl1/Serinc1/Kit/Hexa/Pigk/Sgpl1/Pigf/Pigyl/Agk/Smpd1/St3gal3/Cln8/Cln6/St6galnac5/B4galt5/Map7/Acer2/Sptssb/Gpld1/Galc/Hacd4	26
GO:0001933	negative regulation of protein phosphorylation	40/1499	349/29008	2.25731e-06	8.7748e-05	6.05476e-05	Samsn1/Prkar1a/Pcp4/Ilk/Ptprc/Pycard/Coro1c/Stk38/Hmgcr/Socs1/Hspa4/Dnaja3/Cdkn1a/Wars/Arrb2/Trim27/Ppp5c/Heg1/Smpd1/Tsc2/Cblb/Pten/Smad7/Ptpn13/Socs5/Ibtk/Stk39/Tesk1/Zbed3/Pkig/Lats1/Pkib/Pid1/Pparg/Adarb1/Pik3cb/Igf1/Wee2/Ptpn5/Smad6	40
GO:0044782	cilium organization	42/1499	375/29008	2.31341e-06	8.81541e-05	6.08278e-05	Ehd1/Yif1b/Hspb11/Cdc14a/Dnajb13/Asap1/Cep97/Mkks/C2cd3/E2f4/Bbs4/Snx10/Tbc1d7/Htt/Ehd4/Nme7/Tctn1/Syne2/Cep70/Ift80/Gorab/Plk4/Arl6/Kifap3/Tesk1/Disc1/Syne1/Cdc14b/Ttc8/Ofd1/Stil/Abcc4/Sclt1/Tbc1d30/Nek1/Cfap54/Rsph1/Ulk4/Ttbk2/Intu/Dnah17/Ehd2	42
GO:0048588	developmental cell growth	34/1499	275/29008	2.40691e-06	8.96723e-05	6.18754e-05	Hsp90ab1/Hnrnpk/Ifrd1/Ilk/Fubp1/Akap13/Rab11a/Llph/Tgfbr2/Foxp1/Rnf6/Usp9x/Itsn2/Ulk1/Smad7/Camk2d/Spg20/Pin1/Yy1/Fxn/Ptprs/Tnfrsf12a/Mex3c/Dclk1/Shtn1/Disc1/Srf/Cdkl3/Ttl/Rufy3/Nedd4l/Igf1/Cxcl12/Ext1	34
GO:0042692	muscle cell differentiation	46/1499	428/29008	2.42741e-06	8.97504e-05	6.19293e-05	Hes1/Ifrd1/Prkar1a/Med28/Ehd1/Kit/Akap13/Capn2/Hnrnpu/Foxp1/Smarca2/Arid1a/Sod2/Ppp3ca/Arrb2/Zmpste24/Csrp1/Smarca4/Afg3l2/Nfatc2/Nfatc3/Myof/Camk2d/Hdac4/Pin1/Rxrb/Yy1/Tsc1/Hey1/Nebl/Mapk14/Cav2/Glmn/Syne1/Srf/Igf1/Bcl9/Neurl2/Ttn/Rbm24/P2rx2/Smad6/Olfm2/Cxcl12/Ehd2/Cacna2d2	46
GO:0009314	response to radiation	46/1499	430/29008	2.7536e-06	0.000100488	6.93387e-05	Gata3/Gnb1/Ptprc/Nabp1/Kit/Pold3/Hmgcr/Rnf8/Cdkn1a/Fbxl12/Pde6d/Sod2/Zmpste24/Casp7/Ube4b/Fbxl8/Noc2l/Fech/Tank/Poli/Smpd1/Xpc/Htt/Zbtb1/Brat1/Yy1/Polk/Chek2/Fbxl3/Atxn1/Mapk14/Hus1/Gnb5/Usp28/Mapk10/Mbd4/Brca2/Bbc3/Pparg/Nek1/Fbxl21/Rad54b/Hmga2/Synpo/Slc24a2/Ext1	46
GO:0009991	response to extracellular stimulus	43/1499	391/29008	2.83514e-06	0.000102797	7.09314e-05	Fos/Sod1/Ldha/Dap/Appl2/Ptprc/Pdia3/Stk24/Ehmt2/Sesn1/Pim1/Cdkn1a/Kptn/Adsl/Sod2/Rps6kb1/Rraga/Rrp8/Ldlr/Mkks/Ulk1/Usf2/Ahcy/Usp33/Klf10/Bbs4/Axl/Asns/Tsc1/Tbc1d5/Hlcs/Mios/Mapk14/Rmi1/Ada/Map3k5/Ncoa1/Srf/Agl/Pparg/Itga6/Rragd/Tcf7l2	43
GO:0019827	stem cell population maintenance	25/1499	172/29008	2.9102e-06	0.000104842	7.23427e-05	Tpt1/Hes1/Med28/Med21/Kit/Med30/Ncoa3/Lbh/Smc1a/Wdr43/Arid1a/Smarca4/Ldb1/Klf10/Dis3l2/Zfp36l2/Dppa2/Sox4/Zc3h13/Fancc/Tcf7l1/Bcl9/Hmga2/Tead3/Tcf7l2	25
GO:0071695	anatomical structure maturation	35/1499	290/29008	2.99321e-06	0.000107146	7.39323e-05	Hes1/Gata3/Epas1/Runx3/Ptk2b/Ret/Ctsl/Cbfb/Asxl2/Snx10/S1pr1/Zbtb16/Brd1/Ift80/Fbxo5/B4galt5/Ropn1l/Rec8/Il15/Fem1b/Gja1/Sclt1/Kcnip2/Brca2/Ppard/Pparg/Catsper2/Akap5/Rac3/Igf1/Wee2/Esr2/Dazl/Fat4/Ext1	35
GO:0060271	cilium assembly	39/1499	341/29008	3.16582e-06	0.000111899	7.7212e-05	Ehd1/Yif1b/Cdc14a/Dnajb13/Asap1/Cep97/Mkks/C2cd3/E2f4/Bbs4/Snx10/Tbc1d7/Htt/Ehd4/Tctn1/Syne2/Cep70/Ift80/Gorab/Plk4/Arl6/Tesk1/Disc1/Syne1/Cdc14b/Ttc8/Ofd1/Stil/Abcc4/Sclt1/Tbc1d30/Nek1/Cfap54/Rsph1/Ulk4/Ttbk2/Intu/Dnah17/Ehd2	39
GO:0046651	lymphocyte proliferation	38/1499	330/29008	3.58277e-06	0.000124797	8.61119e-05	Hes1/Prkar1a/Fkbp1a/Prdx2/Ikzf3/Impdh2/Ptprc/Pycard/Tgfbr2/Prdm1/Il9r/Tnfrsf21/Dnaja3/Cdkn1a/Impdh1/Tbk1/Satb1/Hells/Malt1/Nfatc2/Dock8/Tnfrsf13b/Ripk2/Cblb/Rc3h2/Ephb6/Ada/Plcl2/Glmn/Il15/Gja1/Foxp3/Itgad/Igf1/Gpam/Sh3rf1/Flt3/Cxcl12	38
GO:0046635	positive regulation of alpha-beta T cell activation	15/1499	73/29008	3.99073e-06	0.000136032	9.38643e-05	Nfkbiz/Cd83/Hsph1/Ptprc/Runx3/Tgfbr2/Socs1/Cbfb/Ap3b1/Malt1/Ripk2/Zbtb16/Socs5/Ada/Foxp3	15
GO:0001558	regulation of cell growth	47/1499	450/29008	4.14154e-06	0.000139374	9.61703e-05	Hnrnpk/Ifrd1/Ilk/Rbbp7/Rab11a/Ppt1/Foxp1/Ncoa3/Ptk2b/Rrad/Rnf6/Sesn1/Smarca2/Cdkn1a/Smad3/Itsn2/Ulk1/Smarca4/Smad7/Spg20/Pin1/Brat1/Yy1/Fxn/Ptprs/Tnfrsf12a/Osgin2/Extl3/Tspyl2/Shtn1/Caprin2/Clstn1/Disc1/Acvrl1/Srf/Cdkl3/Gja1/Ttl/Ppard/Acvr1b/Bbc3/Pparg/Rufy3/Nedd4l/Igf1/Nanos1/Cxcl12	47
GO:0032943	mononuclear cell proliferation	38/1499	334/29008	4.76479e-06	0.000155687	0.000107426	Hes1/Prkar1a/Fkbp1a/Prdx2/Ikzf3/Impdh2/Ptprc/Pycard/Tgfbr2/Prdm1/Il9r/Tnfrsf21/Dnaja3/Cdkn1a/Impdh1/Tbk1/Satb1/Hells/Malt1/Nfatc2/Dock8/Tnfrsf13b/Ripk2/Cblb/Rc3h2/Ephb6/Ada/Plcl2/Glmn/Il15/Gja1/Foxp3/Itgad/Igf1/Gpam/Sh3rf1/Flt3/Cxcl12	38
GO:0007159	leukocyte cell-cell adhesion	41/1499	373/29008	4.84206e-06	0.000157297	0.000108538	Hes1/Nfkbiz/Gata3/Prkar1a/Ets1/Prdx2/Cd83/Hsph1/Ptprc/Pycard/Runx3/Tgfbr2/Socs1/Tnfrsf21/Cbfb/Dnaja3/Gcnt1/Ap3b1/Bad/Malt1/Dock8/Ripk2/Cblb/Nr4a3/Smad7/Zbtb1/Zfp35/Rc3h2/Zbtb16/Ephb6/Sox4/Socs5/Ada/Glmn/Il15/Slc39a8/Foxp3/Igf1/Gpam/Cxcl12/Ext1	41
GO:0032970	regulation of actin filament-based process	44/1499	416/29008	6.01942e-06	0.000191125	0.00013188	Pfn1/Capg/Tmsb10/Sri/Ilk/Capza2/Rhog/Pycard/Akap13/Myo1f/Gpr65/Wasf2/Ptk2b/Ctsl/Mphosph8/Arfip2/Arap1/Smad3/Trim27/Mkks/Evl/Ap1ar/Plek/Bbs4/Ssh1/S1pr1/Fchsd2/Mtss1/Tsc1/Tesk1/Tacstd2/Ttc8/Lats1/Cd2ap/Whamm/Arhgef10/Rapgef3/Kank1/Rac3/Arpin/Lpar1/Synpo/Dixdc1/Arhgef10l	44
GO:0048545	response to steroid hormone	29/1499	226/29008	6.24857e-06	0.000193118	0.000133255	Akap13/Ddrgk1/Hnrnpu/Foxp1/Ncoa3/Rnf6/Lbh/Ufm1/Arid1a/Rps6kb1/Ppp5c/Smarca4/Jak2/Tmf1/Padi2/Zfp36l2/Trerf1/Ufsp2/Klf9/Ncoa1/Lats1/Agl/Esr1/Adam9/Ppargc1b/Igf1/Esr2/Hmga2/Ar	29
GO:0010639	negative regulation of organelle organization	40/1499	364/29008	6.32838e-06	0.000194347	0.000134103	Pfn1/Capg/Tmsb10/Capza2/Ghitm/Hnrnpu/Ehmt2/Acaa2/Wasf2/Mphosph8/Arap1/Arrb2/Nbn/Smg6/Cep97/Zw10/Mkks/Evl/Bbs4/Cdt1/Ssh1/Tbc1d7/S1pr1/Fxn/Eml4/Mtbp/Fbxo5/Usp30/Tesk1/Tacstd2/Mdm1/Esr1/Pparg/Tbc1d30/Spdl1/Kank1/Igf1/Arpin/Ttbk2/Ndc80	40
GO:0016570	histone modification	47/1499	461/29008	7.88621e-06	0.0002345	0.000161809	Gata3/Pim3/Ehmt2/Ctbp1/Glyr1/Mta3/Nelfa/Ruvbl1/Taf10/Rnf8/Trip12/Zzz3/Zmpste24/Satb1/Jarid2/Ppp5c/Noc2l/Asxl2/Smarca4/Ldb1/Jak2/Suds3/Padi2/Hdac4/Trerf1/Kdm5c/Rlf/Sart3/Dppa2/Brd1/Lcor/Hlcs/Mettl8/Hdac7/Ncoa1/Ring1/Bcor/Foxp3/Jade1/Jdp2/Brca2/Brpf3/Coprs/Usp49/Hmga2/Hsf4/Chd5	47
GO:0045926	negative regulation of growth	32/1499	266/29008	8.34936e-06	0.000244393	0.000168635	Ifrd1/Rbbp7/Ppt1/Tgfbr2/Foxp1/Rrad/Rnf6/Sesn1/Smarca2/Cdkn1a/Smad3/Jarid2/Ulk1/Smarca4/Pten/Spg20/Stk3/Yy1/Fxn/Ptprs/Osgin2/Tspyl2/Caprin2/Acvrl1/Cdkl3/Gja1/Ptch1/Ppard/Acvr1b/Bbc3/Pparg/Tcf7l2	32
GO:0035176	social behavior	13/1499	61/29008	1.14335e-05	0.000321281	0.000221689	Mkks/Bbs4/Tsc2/Pten/Htt/Cln8/Atxn1/Dlg4/Kalrn/Eif4ebp2/Ulk4/Nrxn2/Ext1	13
GO:0051235	maintenance of location	37/1499	335/29008	1.23752e-05	0.000346014	0.000238756	Pfn1/Nfkbia/Tmsb10/Sri/Calm2/Fkbp1a/Nrip1/Ehd1/Ptprc/F2r/Plin2/Hnrnpu/Abcg1/Letm1/Ttc39b/Hexa/Ptk2b/Slc30a7/Chd7/Ccdc22/Asxl2/Sqle/Bbs4/Insig2/Htt/Camk2d/Abhd5/Itpr1/Tpcn2/Ibtk/Syne1/Lats1/Gja1/Arhgap21/Ppard/Bbc3/Pparg	37
GO:0120032	regulation of plasma membrane bounded cell projection assembly	26/1499	199/29008	1.33877e-05	0.000368896	0.000254545	Pfn1/Rhog/Kit/Coro1c/Wasf2/Zmynd8/Arap1/Cep97/Evl/Bbs4/Tbc1d7/Htt/Hdac4/Syne2/Tesk1/Myo10/Syne1/Tacstd2/Srf/Rap1gap/Tbc1d30/Rhoq/Kank1/Ttbk2/Anln/Arhgap24	26
GO:0009306	protein secretion	41/1499	393/29008	1.7063e-05	0.000458824	0.000316596	Ucp2/Sri/Pim3/F2r/Nadk/Tmed10/Hadh/Abcg1/Hmgcr/Rab10/Ppp3ca/Cdk16/Cyb5r4/Bad/Sergef/Jak2/Plek/Pde1c/Htt/Klf7/Tm7sf3/Sox4/Ica1/Sec24a/Pfkm/Stxbp4/Cd2ap/Gja1/Rab3d/Gpld1/Ppard/Lyst/Bloc1s3/Adam9/Fam3b/Akap5/Igf1/Vegfc/Ttn/Tcf7l2/Olfm2	41
GO:0043523	regulation of neuron apoptotic process	32/1499	276/29008	1.77754e-05	0.000466813	0.000322109	Sod1/Hsp90ab1/Gata3/Pcp4/Ilk/Prdx2/Hsph1/F2r/Prdx3/Ppt1/Ptk2b/Egln2/Sod2/Arrb2/Ralbp1/Jak2/Nr4a3/Axl/Htt/Hdac4/Pin1/Bcl2l11/Egln3/Prkci/Vegfb/Esr1/Bbc3/Tyro3/Tert/Amigo2/Esr2/Unc5b	32
GO:0035592	establishment of protein localization to extracellular region	41/1499	394/29008	1.81143e-05	0.0004735	0.000326723	Ucp2/Sri/Pim3/F2r/Nadk/Tmed10/Hadh/Abcg1/Hmgcr/Rab10/Ppp3ca/Cdk16/Cyb5r4/Bad/Sergef/Jak2/Plek/Pde1c/Htt/Klf7/Tm7sf3/Sox4/Ica1/Sec24a/Pfkm/Stxbp4/Cd2ap/Gja1/Rab3d/Gpld1/Ppard/Lyst/Bloc1s3/Adam9/Fam3b/Akap5/Igf1/Vegfc/Ttn/Tcf7l2/Olfm2	41
GO:0071375	cellular response to peptide hormone stimulus	31/1499	264/29008	1.85914e-05	0.000478678	0.000330296	Hnrnpk/Pkm/Srsf3/Appl2/Leprotl1/Socs1/Rab10/Rps6kb1/Lpin2/Dennd4c/Eprs/Jak2/Tsc2/Nr4a3/Insig2/Pten/Ptpre/Ptpra/Prkci/Cav2/Eif4ebp2/Stxbp4/Gpld1/Gkap1/Pid1/Pparg/Rhoq/Kank1/Igf1/Gpam/Camk2a	31
GO:0051703	biological process involved in intraspecies interaction between organisms	13/1499	64/29008	1.98004e-05	0.000499005	0.000344322	Mkks/Bbs4/Tsc2/Pten/Htt/Cln8/Atxn1/Dlg4/Kalrn/Eif4ebp2/Ulk4/Nrxn2/Ext1	13
GO:0031503	protein-containing complex localization	31/1499	265/29008	2.00315e-05	0.000500343	0.000345245	Hnrnpa2b1/Srsf3/Myo6/Rab11a/Hnrnpu/Nmd3/Hspb11/Exoc3/Ppp3r1/Lsg1/Polr2d/Snap23/Stau1/Ltv1/Thoc6/Smad7/Nme7/Ift80/Tsc1/Mios/Dlg4/Ddx19a/Ndc1/Clstn1/Kalrn/Mapk10/Iqsec2/Exoc3l/Adam22/Akap5/Camk2a	31
GO:0048799	animal organ maturation	9/1499	32/29008	2.43898e-05	0.000588097	0.000405797	Gata3/Ret/Asxl2/Snx10/Zbtb16/Ift80/Igf1/Fat4/Ext1	9
GO:0045598	regulation of fat cell differentiation	21/1499	148/29008	2.54862e-05	0.000606917	0.000418783	Hes1/Gata3/Hnrnpu/Pim1/Sod2/Smad3/Asxl2/Jag1/Zfp36l2/Stk3/Zbtb16/Mex3c/Mapk14/Metrnl/Jdp2/Ppard/Pparg/Igf1/Zbtb7c/Tcf7l2/Runx1t1	21
GO:0022618	ribonucleoprotein complex assembly	23/1499	171/29008	2.58346e-05	0.000612617	0.000422716	Rps14/Rpl24/Hsp90ab1/Rpl11/Snrpb/Gemin7/Rpl5/Eif3a/Srsf10/Strap/Polr2d/Ruvbl1/Srpk1/Snrpc/Mrps11/Mdn1/Scaf11/Snrpd3/Sart3/Pih1d2/Srsf12/Naf1/Celf6	23
GO:0007517	muscle organ development	38/1499	360/29008	2.63825e-05	0.000622983	0.000429869	Fos/Tsc22d3/Fkbp1a/Psma6/Skil/Foxp1/Hmgcr/Rps6kb1/Ppp3ca/Smad3/Chd7/Ube4b/Nfatc3/Heg1/Smad7/S1pr1/Hdac4/Mtss1/Hey1/Ky/Mapk14/Mettl8/Hivep3/Hdac7/Cav2/Hlf/Scn8a/Gja1/Lemd3/Coprs/Adarb1/Bcl9/Ttn/Rbm24/P2rx2/Plagl1/Tcf7l2/Meg3	38
GO:0006418	tRNA aminoacylation for protein translation	10/1499	40/29008	2.68885e-05	0.000632273	0.000436279	Vars/Nars/Gars/Tars/Wars/Eprs/Cars2/Pars2/Iars2/Rars2	10
GO:0071692	protein localization to extracellular region	41/1499	401/29008	2.73075e-05	0.00063945	0.000441232	Ucp2/Sri/Pim3/F2r/Nadk/Tmed10/Hadh/Abcg1/Hmgcr/Rab10/Ppp3ca/Cdk16/Cyb5r4/Bad/Sergef/Jak2/Plek/Pde1c/Htt/Klf7/Tm7sf3/Sox4/Ica1/Sec24a/Pfkm/Stxbp4/Cd2ap/Gja1/Rab3d/Gpld1/Ppard/Lyst/Bloc1s3/Adam9/Fam3b/Akap5/Igf1/Vegfc/Ttn/Tcf7l2/Olfm2	41
GO:0051656	establishment of organelle localization	42/1499	415/29008	2.7886e-05	0.00064723	0.000446599	Ywhaz/Myo6/Stard3nl/Kit/Rab11a/Myo1f/Nsfl1c/Tmed10/Hnrnpu/Nmd3/Snx4/Lsg1/Milr1/Numa1/Snap23/Ap3b1/Ltv1/Gbf1/Tacc1/Zw10/Myo1e/Ap1ar/Cenpq/Trip11/Cdt1/Nr4a3/Htt/Syne2/Champ1/Eml4/Kif1b/Tesk1/Zbed3/Syne1/Arhgap21/Brca2/Ttl/Tanc2/Bloc1s3/Spdl1/Kif1c/Ndc80	42
GO:1902903	regulation of supramolecular fiber organization	40/1499	388/29008	2.82132e-05	0.00064723	0.000446599	Pfn1/Capg/Tmsb10/Capza2/Pycard/Akap13/Gpr65/Wasf2/Ptk2b/Numa1/Mphosph8/Arfip2/Arap1/Smad3/Ldlr/Trim27/Mkks/Evl/Ap1ar/Plek/Bbs4/Ssh1/S1pr1/Fchsd2/Mtss1/Tsc1/Eml4/Tesk1/Tacstd2/Ttc8/Lats1/Whamm/Arhgef10/Rapgef3/Kank1/Arpin/Lpar1/Ttbk2/Synpo/Arhgef10l	40
GO:0072594	establishment of protein localization to organelle	42/1499	418/29008	3.29944e-05	0.000726789	0.000501497	Hsp90ab1/Nfkbia/Ywhaz/Spcs3/Pttg1ip/Txnip/Appl2/Hsph1/Sec61a1/Timm17a/Rab11a/Ssr3/Ppp3r1/Cse1l/Ufm1/Timm22/Bnip3l/Tnpo3/Rab10/Hspa4/Cdkn1a/Tomm20/Ap3b1/Ppp3ca/Rbm22/Jak2/Ap4m1/Pex7/Agk/Tsc2/Kpna4/Ipo8/Kpna6/Mapk14/Rab3gap2/Pkig/Brca2/Bbc3/Akap5/Tert/Ptpn5/Cabp1	42
GO:0031589	cell-substrate adhesion	38/1499	366/29008	3.79111e-05	0.000825816	0.000569827	Ilk/Coro1c/Ptk2b/Smad3/Plekha2/Ldb1/Ap1ar/Jak2/Jag1/Abi3bp/Axl/Pten/Atxn3/Bcl2l11/Ptpra/Tnfrsf12a/Tsc1/Map4k4/Tesk1/Disc1/Atrn/Acer2/Tacstd2/Acvrl1/Srf/Whamm/Itgb5/Ppard/Adam9/Mertk/Kank1/Pik3cb/Itga6/Rac3/Tyro3/Vegfc/Epdr1/Smad6	38
GO:0035904	aorta development	13/1499	68/29008	3.90121e-05	0.000839695	0.000579404	Hes1/Prdm1/Chd7/Smarca4/Jag1/Hey1/Sox4/Plxnd1/Adamts6/Acvrl1/Srf/Smad6/Notch4	13
GO:0002695	negative regulation of leukocyte activation	25/1499	200/29008	4.12651e-05	0.000881786	0.000608447	Samsn1/Prkar1a/Prdx2/Runx3/Prdm1/Socs1/Tnfrsf21/Milr1/Cbfb/Abr/Ldlr/Tnfrsf13b/Cblb/Axl/Smad7/Zfp35/Rc3h2/Socs5/Cnr2/Glmn/Foxp3/Pparg/Mertk/Tyro3/Flt3	25
GO:0140053	mitochondrial gene expression	17/1499	109/29008	4.35362e-05	0.000917044	0.000632776	Hsd17b10/Mrps35/Mrps28/Mtg2/Gars/Ptcd3/Mtif3/Mrps11/Mto1/Trmt10c/Rmnd1/Ptcd1/Mtrf1l/Iars2/Rars2/Fastkd5/Ppargc1b	17
GO:0006914	autophagy	43/1499	437/29008	4.37853e-05	0.000917044	0.000632776	Tmem59/Dap/Gramd1a/Pycard/Vps16/Nsfl1c/Ddrgk1/Ehmt2/Mtdh/Tm9sf1/Slc25a46/Ufm1/Usp10/Bnip3l/Sesn1/Arfip2/Zmpste24/Rraga/Tbk1/Nampt/Trim27/Ubxn2a/Ulk1/Usp33/Scoc/Ripk2/Tsc2/Htt/Bcl2l11/Acbd5/Tsc1/Tbc1d5/Tpcn2/Rab3gap2/Usp30/Acer2/Vti1a/Wdfy3/Pik3cb/Lix1l/Tbc1d12/Rragd/Mtcl1	43
GO:0061919	process utilizing autophagic mechanism	43/1499	437/29008	4.37853e-05	0.000917044	0.000632776	Tmem59/Dap/Gramd1a/Pycard/Vps16/Nsfl1c/Ddrgk1/Ehmt2/Mtdh/Tm9sf1/Slc25a46/Ufm1/Usp10/Bnip3l/Sesn1/Arfip2/Zmpste24/Rraga/Tbk1/Nampt/Trim27/Ubxn2a/Ulk1/Usp33/Scoc/Ripk2/Tsc2/Htt/Bcl2l11/Acbd5/Tsc1/Tbc1d5/Tpcn2/Rab3gap2/Usp30/Acer2/Vti1a/Wdfy3/Pik3cb/Lix1l/Tbc1d12/Rragd/Mtcl1	43
GO:0050767	regulation of neurogenesis	44/1499	451/29008	4.3965e-05	0.000917044	0.000632776	Hes1/Ifrd1/Ilk/Appl2/Kit/Rab11a/Skil/Faim/Rnf6/Ppp3ca/Chd7/Ldlr/Prkch/Ulk1/Parp6/Tiam2/Tsc2/Pten/Spg20/Ptpra/Fxn/Ptprs/Tnfrsf12a/Hey1/Atxn1/Plxnd1/Prkci/Shtn1/Caprin2/Kalrn/Disc1/Srf/Cdkl3/Fbxw8/Pparg/Rufy3/Cit/Akap5/Igf1/Vegfc/Tert/Hmga2/Dixdc1/Cxcl12	44
GO:0060143	positive regulation of syncytium formation by plasma membrane fusion	8/1499	27/29008	4.58196e-05	0.000950206	0.000655658	Ehd1/Capn2/Nfatc2/Mapk14/Adam9/Rapgef3/Cxcl12/Ehd2	8
GO:0071826	ribonucleoprotein complex subunit organization	23/1499	178/29008	4.90547e-05	0.0010025	0.000691742	Rps14/Rpl24/Hsp90ab1/Rpl11/Snrpb/Gemin7/Rpl5/Eif3a/Srsf10/Strap/Polr2d/Ruvbl1/Srpk1/Snrpc/Mrps11/Mdn1/Scaf11/Snrpd3/Sart3/Pih1d2/Srsf12/Naf1/Celf6	23
GO:0010657	muscle cell apoptotic process	16/1499	100/29008	5.26758e-05	0.0010673	0.000736452	Gnb1/Ilk/Capn2/Pcmt1/Hmgcr/Ptk2b/Sod2/Arrb2/Jak2/Pten/Apaf1/Camk2d/Pparg/Rapgef3/Igf1/Camk2a	16
GO:0017145	stem cell division	10/1499	43/29008	5.2795e-05	0.0010673	0.000736452	Fubp1/Kit/Ncoa3/Lbh/Mllt3/Zfp36l2/Zbtb16/Prdm15/Ulk4/Ext1	10
GO:0035303	regulation of dephosphorylation	19/1499	133/29008	5.53154e-05	0.00111026	0.000766098	Hsp90ab1/Calm2/Ptprc/Ppp1r16b/Rpl5/Tiprl/Ppp1r35/Smad3/Ppp1r2/Ppp2r3c/Jak2/Plek/Ankle2/Smpd1/Htt/Pin1/Tsc1/Mastl/Ppargc1b	19
GO:0031214	biomineral tissue development	22/1499	168/29008	5.78624e-05	0.00114907	0.000792878	Slc20a1/Ptk2b/Zmpste24/Smad3/Asxl2/Klf10/Snx10/Txlng/S1pr1/Icmt/Mtss1/Ift80/Hey1/Fbxl15/Fbxo5/Fam20a/Bcor/Gja1/Slc24a3/Igf1/Axin2/Tcf7l2	22
GO:0031647	regulation of protein stability	33/1499	307/29008	6.10213e-05	0.0012033	0.000830295	Pfn1/Hsp90ab1/Serf2/Rpl11/Hypk/Pycard/Rpl5/Ddrgk1/Pim1/Dnaja3/Smad3/Usp9x/Usp33/Pten/Htt/Smad7/Mylip/Pin1/Stk3/Tsc1/Cog3/Sox4/Chek2/Fbxl3/B4galt5/Usp28/Zbed3/Stxbp4/Nedd4l/Igf1/Tert/Usp27x/Ndc80	33
GO:0060419	heart growth	18/1499	123/29008	6.24041e-05	0.00120822	0.000833691	Prkar1a/Akap13/Tgfbr2/Foxp1/Pim1/Jarid2/Heg1/Pten/S1pr1/Camk2d/Pin1/Rxrb/Yy1/Mapk14/Cdk20/Gja1/Igf1/Ttn	18
GO:0042060	wound healing	37/1499	361/29008	6.25584e-05	0.00120822	0.000833691	Prdx2/F2r/Gna13/Entpd1/Hmgcr/F2rl2/Cdkn1a/Ap3b1/Smad3/Hps5/Evl/Jak2/Plek/Smpd1/Abi3bp/Myof/Axl/Pten/Tnfrsf12a/Hps6/Vegfb/Acvrl1/Srf/Gja1/Ppard/Pparg/Lyst/Bloc1s3/Mertk/Kank1/Pik3cb/Tyro3/Igf1/F3/Arhgap24/Ppl/Ext1	37
GO:0071559	response to transforming growth factor beta	27/1499	230/29008	6.28398e-05	0.00120822	0.000833691	Fos/Hsp90ab1/Appl2/Skil/Runx3/Tgfbr2/Strap/Arrb2/Smad3/Usp9x/Chst11/Glg1/Apaf1/Smad7/Zfp36l2/Pin1/Wwox/Cav2/Acvrl1/Lats1/Yes1/Itgb5/Lemd3/Pparg/Adam9/Spred3/Smad6	27
GO:0031668	cellular response to extracellular stimulus	27/1499	231/29008	6.77181e-05	0.0012814	0.000884188	Fos/Ldha/Dap/Ptprc/Pdia3/Stk24/Ehmt2/Sesn1/Pim1/Cdkn1a/Kptn/Rraga/Rrp8/Ulk1/Usf2/Usp33/Klf10/Axl/Asns/Tsc1/Mios/Map3k5/Ncoa1/Srf/Itga6/Rragd/Tcf7l2	27
GO:0110148	biomineralization	22/1499	170/29008	6.92501e-05	0.00128819	0.00088887	Slc20a1/Ptk2b/Zmpste24/Smad3/Asxl2/Klf10/Snx10/Txlng/S1pr1/Icmt/Mtss1/Ift80/Hey1/Fbxl15/Fbxo5/Fam20a/Bcor/Gja1/Slc24a3/Igf1/Axin2/Tcf7l2	22
GO:0032868	response to insulin	28/1499	244/29008	6.94044e-05	0.00128819	0.00088887	Hnrnpk/Pkm/Srsf3/Appl2/Socs1/Rab10/Rps6kb1/Lpin2/Dennd4c/Eprs/Tsc2/Insig2/Pten/Ptpre/Ptpra/Tsc1/Mapk14/Prkci/Cav2/Eif4ebp2/Stxbp4/Gpld1/Gkap1/Pid1/Pparg/Rhoq/Kank1/Gpam	28
GO:0003007	heart morphogenesis	31/1499	284/29008	7.55977e-05	0.00139298	0.00096118	Hes1/Gata3/Fkbp1a/Ilk/Tgfbr2/Pim1/Zmpste24/Smad3/Chd7/Ube4b/C2cd3/Asxl2/Smarca4/Jag1/Heg1/Smad7/S1pr1/Hey1/Sox4/Plxnd1/Acvrl1/Srf/Stil/Gja1/Ptch1/Ttn/Axin2/Smad6/Snai1/Fat4/Ext1	31
GO:0048732	gland development	45/1499	477/29008	8.03499e-05	0.00146613	0.00101165	Hes1/Gata3/Pkm/Prdx2/Ccnb2/Tgfbr2/Ncoa3/Lbh/Taf10/Sod2/Zmpste24/Smad3/Jarid2/Usf2/Smarca4/Fasn/Jak2/Nfatc3/Pten/Zbtb1/Bcl2l11/Icmt/Itpr1/Ada/Plxnd1/Kalrn/Lats1/Fem1b/Srf/Gja1/Ptch1/Brca2/Esr1/Rap1gap/E2f8/Igf1/Mki67/Esr2/Hmga2/Tcf7l2/Notch4/Ar/Upb1/Ext1/Meg3	45
GO:0034612	response to tumor necrosis factor	24/1499	196/29008	8.09941e-05	0.00147032	0.00101455	Nfkbia/Ilk/Birc3/Pycard/Ube2k/Ptk2b/Tnfrsf21/Birc2/Rps6kb1/Tradd/Cdip1/Pias3/Tank/Jak2/Smpd1/Zfp36l2/Spata2/Mapk14/Traf3/Tjp2/Gch1/Pid1/Adam9/Ext1	24
GO:0006979	response to oxidative stress	40/1499	407/29008	8.16338e-05	0.00147518	0.0010179	Ucp2/Fos/Sod1/Ncoa7/Prdx2/Txnip/Hsph1/Hmox2/Epas1/Stk24/Prdx5/Prdx3/Foxp1/Ptk2b/Sesn1/Sod2/Pdk1/Lonp1/Ralbp1/Txnrd1/Jak2/Nr4a3/Axl/Usp25/Kpna4/Rrm2b/Fxn/Tsc1/Cln8/Ptgs1/Map3k5/Fancc/Gpx7/Atrn/Msrb3/Gch1/Pla2r1/Adam9/Ppargc1b/Slc4a11	40
GO:0021915	neural tube development	24/1499	197/29008	8.77914e-05	0.00156631	0.00108078	Pfn1/Hes1/Brd2/Prkacb/Arid1a/Ssbp3/C2cd3/Bbs4/Mthfd1/Tsc2/Apaf1/Stk3/Tctn1/Tsc1/Sox4/Gorab/Cdk20/Glmn/Mthfd1l/Stil/Ptch1/Ttbk2/Intu/Tcf7l2	24
GO:0018105	peptidyl-serine phosphorylation	35/1499	340/29008	8.93576e-05	0.00158921	0.00109658	Hsp90ab1/Ilk/Csnk1a1/Araf/Stk38/Tgfbr2/Ret/Rps6kb1/Arrb2/Mknk1/Tbk1/Pdk1/Tlk1/Prkch/Ulk1/Map4k1/Ripk2/Pten/Smad7/Camk2d/Dclk1/Chek2/Mapk14/Plcl2/Prkci/Caprin2/Stk39/Lats1/Stk38l/Mastl/Rapgef3/Fnip2/Hmga2/Ttbk2/Camk2a	35
GO:0106380	purine ribonucleotide salvage	6/1499	16/29008	9.63767e-05	0.00169193	0.00116746	Impdh2/Adss/Gmpr2/Adsl/Impdh1/Ada	6
GO:0061178	regulation of insulin secretion involved in cellular response to glucose stimulus	14/1499	84/29008	9.66384e-05	0.00169193	0.00116746	Ucp2/Sri/Pim3/Nadk/Abcg1/Hmgcr/Cdk16/Bad/Pde1c/Klf7/Stxbp4/Gpld1/Ppard/Tcf7l2	14
GO:1900180	regulation of protein localization to nucleus	20/1499	151/29008	0.000105164	0.00181853	0.00125481	Hsp90ab1/Nmd3/Ufm1/Rbm22/Jak2/Htt/Mepce/Pin1/Dclk1/Polr1a/Mapk14/Cav2/Tesk1/Pkig/Lats1/Cd2ap/Akap5/Tert/Ptpn5/Cabp1	20
GO:0006606	protein import into nucleus	22/1499	175/29008	0.00010691	0.00183741	0.00126784	Hsp90ab1/Nfkbia/Pttg1ip/Txnip/Appl2/Ppp3r1/Cse1l/Ufm1/Tnpo3/Cdkn1a/Ppp3ca/Rbm22/Jak2/Tsc2/Kpna4/Ipo8/Kpna6/Mapk14/Pkig/Akap5/Ptpn5/Cabp1	22
GO:0140013	meiotic nuclear division	24/1499	200/29008	0.000111341	0.00190193	0.00131236	Smc4/Ehmt2/Ccnb2/Spin1/Eif4g3/Zcwpw1/Zscan21/Cdc20/Bcl2l11/Mre11a/Foxj3/Rmi1/Fbxo5/Ndc1/Ncapd3/Rec8/Mastl/Msh5/Brca2/Wee2/Spdya/Rad54b/Dazl/Ndc80	24
GO:0030900	forebrain development	39/1499	400/29008	0.000117778	0.00199371	0.00137569	Hes1/Hnrnpk/Tox/Nars/Arid1a/Chd7/Tacc1/Usp9x/Mkks/Smarca4/Bbs4/Nr4a3/Axl/Pten/Htt/Apaf1/Tctn1/Syne2/Ptprs/Tsc1/Dclk1/Aplp1/Btbd3/Disc1/Ttc8/Srf/Stil/Rac3/Tyro3/Mdga1/Ulk4/Hmga2/Ttbk2/Chd5/Tcf7l2/Fat4/Dixdc1/Cxcl12/Ext1	39
GO:0071560	cellular response to transforming growth factor beta stimulus	26/1499	226/29008	0.000118864	0.00200605	0.00138421	Fos/Hsp90ab1/Appl2/Skil/Tgfbr2/Strap/Arrb2/Smad3/Usp9x/Chst11/Glg1/Apaf1/Smad7/Zfp36l2/Pin1/Wwox/Cav2/Acvrl1/Lats1/Yes1/Itgb5/Lemd3/Pparg/Adam9/Spred3/Smad6	26
GO:0006997	nucleus organization	19/1499	141/29008	0.000122981	0.00206314	0.0014236	Ets1/Serbp1/Nsfl1c/Rnf8/Zmpste24/Rrp8/Ubxn2a/Reep4/Tmf1/Ankle2/Syne2/Cdan1/Ndc1/Map7/Habp4/Syne1/Lemd3/Wee2/Chd5	19
GO:0048469	cell maturation	25/1499	214/29008	0.00012477	0.00208692	0.00144001	Hes1/Gata3/Epas1/Runx3/Ptk2b/Ret/Cbfb/Brd1/Fbxo5/B4galt5/Ropn1l/Rec8/Il15/Fem1b/Gja1/Sclt1/Kcnip2/Brca2/Pparg/Catsper2/Akap5/Rac3/Wee2/Esr2/Dazl	25
GO:0001667	ameboidal-type cell migration	42/1499	444/29008	0.000128818	0.00214189	0.00147794	Pfn1/Gata3/Ets1/Ilk/Appl2/Kit/Coro1c/Rab11a/Zfand5/Wasf2/Tgfbr2/Foxp1/Ptk2b/Ret/Sgpl1/Evl/Ptp4a3/Tsc2/Pten/Syne2/Map4k4/Hdac7/Plxnd1/Tesk1/Tacstd2/Acvrl1/Srf/Gpld1/Ppard/Lemd3/Acvr1b/Pparg/Adam9/Kank1/Pik3cb/Igf1/Vegfc/Nanos1/Ptprr/Anln/Sash1/Cxcl12	42
GO:0030534	adult behavior	23/1499	190/29008	0.000134325	0.0022009	0.00151866	Ppt1/Ehmt2/Hexa/Abhd12/Arrb2/Zmpste24/Chd7/Bbs4/Nr4a3/Pten/Btbd9/Fxn/Tsc1/Cln8/Atxn1/Kalrn/Scn8a/Homer2/Adam22/Ulk4/Dmrt3/Nrxn2/Cxcl12	23
GO:0050678	regulation of epithelial cell proliferation	39/1499	403/29008	0.000137706	0.00224322	0.00154786	Hes1/Gata3/Ppp1r16b/Runx3/Foxp1/Pold4/Ctsl/Smad3/Bad/Tsc2/Nr4a3/Pten/Mtss1/Ift80/Hey1/Klf9/Itpr1/Cav2/Vegfb/Tacstd2/Acvrl1/Stxbp4/Gja1/Ptch1/Brca2/Ppard/Esr1/Rap1gap/Pparg/Igf1/Vegfc/Kdf1/F3/Esr2/Hmga2/Intu/Tcf7l2/Ar/Cxcl12	39
GO:0046434	organophosphate catabolic process	20/1499	154/29008	0.000138232	0.00224528	0.00154928	Acot7/Smpdl3a/Upp1/Nt5c/Entpd1/Gmpr2/Abhd12/Itpa/Entpd6/Ldlr/Nudt19/Smpd1/Pten/Ada/Plcb3/Bpnt1/Inpp4b/Nudt17/Pla2g7/Upb1	20
GO:0048511	rhythmic process	32/1499	307/29008	0.000139322	0.00225646	0.001557	Cbx3/Nrip1/Impdh2/Mat2a/Hnrnpu/Hnrnpd/Fbxl12/Arrb2/Mycbp2/Sgpl1/Nampt/Fbxl8/Usp9x/Ahcy/Pspc1/Klf10/Axl/Pten/Kdm5c/Btbd9/Enox2/Fbxl3/Klf9/Ada/Hlf/Mapk10/Esr1/Pparg/Fbxl21/Tyro3/Igf1/Esr2	32
GO:0017038	protein import	26/1499	229/29008	0.000147374	0.00237043	0.00163563	Hsp90ab1/Nfkbia/Pttg1ip/Txnip/Appl2/Timm17a/Ppp3r1/Cse1l/Ufm1/Tnpo3/Hspa4/Cdkn1a/Tomm20/Ppp3ca/Rbm22/Jak2/Pex7/Tsc2/Kpna4/Ipo8/Kpna6/Mapk14/Pkig/Akap5/Ptpn5/Cabp1	26
GO:0090132	epithelium migration	32/1499	308/29008	0.000147937	0.00237043	0.00163563	Pfn1/Gata3/Ets1/Kit/Coro1c/Rab11a/Tgfbr2/Foxp1/Ptk2b/Evl/Ptp4a3/Pten/Map4k4/Hdac7/Plxnd1/Tesk1/Tacstd2/Acvrl1/Srf/Gpld1/Ppard/Lemd3/Pparg/Adam9/Kank1/Pik3cb/Igf1/Vegfc/Nanos1/Ptprr/Anln/Sash1	32
GO:0090398	cellular senescence	12/1499	67/29008	0.000148046	0.00237043	0.00163563	Rsl1d1/Cdkn1a/Zmpste24/Nampt/Hmga1/Icmt/Mapk14/Fbxo5/Srf/Pla2r1/Tert/Hmga2	12
GO:0008217	regulation of blood pressure	25/1499	217/29008	0.000155625	0.0024499	0.00169047	Sod1/F2r/Nav2/Gna13/Sod2/Smad3/Nampt/Ece1/Mkks/Bbs4/Ptgs1/Stk39/Plcb3/Ephx2/Acvrl1/Gja1/Ncald/Gch1/Pparg/Cacna1b/Nedd4l/Vegfc/P2rx2/Ar/Ext1	25
GO:0071824	protein-DNA complex subunit organization	23/1499	192/29008	0.00015724	0.00246569	0.00170137	Ptma/Gtf2a2/Brd2/Spty2d1/Hp1bp3/Senp6/Taf6/Tcf4/Rnf8/Smarca2/Arid1a/Chaf1b/Hells/Smarca4/Cdt1/Ubn1/Sart3/Cenpw/Tspyl2/Pogz/Cenpk/Esr1/Chd5	23
GO:0016055	Wnt signaling pathway	42/1499	449/29008	0.000164306	0.00254381	0.00175527	Gata3/Ilk/Csnk1a1/Mbd2/Bcl7b/Spin1/Ruvbl1/Smad3/Mllt3/Smarca4/Ldb1/Tsc2/Pten/Ankrd6/Pin1/Stk3/Ift80/Sox4/Mapk14/Wwox/Prdm15/Arl6/Caprin2/Zbed3/Disc1/Lats1/Jade1/Kremen2/Ctnnbip1/Grk5/Tcf7l1/Kank1/Ctnnd2/Rac3/Tert/Bcl9/Axin2/Hmga2/Nkd2/Tcf7l2/Dixdc1/Ext1	42
GO:0006275	regulation of DNA replication	16/1499	110/29008	0.000168258	0.00259072	0.00178764	Ehmt2/Ssbp1/Orc3/Gmnn/Polg2/Zmpste24/Cdt1/Ttf1/Cdan1/Dbf4/Tspyl2/Dscc1/Fbxo5/Brca2/Brpf3/E2f8	16
GO:0065004	protein-DNA complex assembly	19/1499	145/29008	0.000178552	0.0027417	0.00189182	Gtf2a2/Brd2/Spty2d1/Hp1bp3/Senp6/Taf6/Tcf4/Smarca2/Chaf1b/Hells/Smarca4/Cdt1/Ubn1/Sart3/Cenpw/Tspyl2/Pogz/Cenpk/Esr1	19
GO:0198738	cell-cell signaling by wnt	42/1499	451/29008	0.000180815	0.00276888	0.00191057	Gata3/Ilk/Csnk1a1/Mbd2/Bcl7b/Spin1/Ruvbl1/Smad3/Mllt3/Smarca4/Ldb1/Tsc2/Pten/Ankrd6/Pin1/Stk3/Ift80/Sox4/Mapk14/Wwox/Prdm15/Arl6/Caprin2/Zbed3/Disc1/Lats1/Jade1/Kremen2/Ctnnbip1/Grk5/Tcf7l1/Kank1/Ctnnd2/Rac3/Tert/Bcl9/Axin2/Hmga2/Nkd2/Tcf7l2/Dixdc1/Ext1	42
GO:0006790	sulfur compound metabolic process	33/1499	326/29008	0.000191529	0.00290133	0.00200197	Sod1/Clic1/Acot7/Ahcyl2/Iscu/Mat2a/Hmgcs1/Hmgcl/Pcmt1/Acaa2/Hscb/Glo1/Acsl5/Sod2/Acpp/Pdk1/Gns/Ahcy/Fasn/Nudt19/Dlat/Ppcs/Gstk1/Mthfd1/Chst11/Icmt/Acot11/Fxn/Tpk1/Arsg/Gpam/Chsy3/Ext1	33
GO:1901657	glycosyl compound metabolic process	13/1499	79/29008	0.000193734	0.0029112	0.00200877	Upp1/Pcmt1/Fuca1/Acpp/Dck/Ahcy/Prps1/Icmt/Ada/Umps/Lcmt2/Adal/Upb1	13
GO:0035886	vascular associated smooth muscle cell differentiation	9/1499	41/29008	0.000200139	0.00299144	0.00206414	Hes1/Kit/Smarca2/Sod2/Smarca4/Nfatc2/Nfatc3/Srf/Smad6	9
GO:1990778	protein localization to cell periphery	36/1499	369/29008	0.000208577	0.00308475	0.00212853	Tmem59/Ehd1/Rhog/Rab11a/Gorasp2/Cnpy4/Numa1/Rab10/Snap23/Dennd4c/Tsc2/Camk2d/Ehd4/Ift80/Blzf1/Dlg4/Arl6/Kif1b/Prkci/Map7/Clstn1/Kalrn/Mapk10/Ttc8/Iqsec2/Rab3d/Ptch1/Pid1/Rhoq/Adam22/Akap5/Nkd2/Ar/Camk2a/Tspan33/Ehd2	36
GO:0043094	cellular metabolic compound salvage	8/1499	33/29008	0.000217254	0.0031879	0.00219971	Upp1/Impdh2/Adss/Gmpr2/Adsl/Impdh1/Dck/Ada	8
GO:0000209	protein polyubiquitination	27/1499	248/29008	0.000222312	0.00324517	0.00223922	Birc3/Ube2v1/Spop/Ube2g2/Ube2k/Ube2j1/Mgrn1/Rnf6/Rnf31/Birc2/Cbfb/Rnf8/Trip12/Arih1/Ube4b/Trim27/Znrf1/Rc3h2/Traf3/Trim3/Ubox5/Klhl42/Wwp1/Nedd4l/Ube2cbp/Klhl3/Sash1	27
GO:0002791	regulation of peptide secretion	26/1499	235/29008	0.00022324	0.0032469	0.00224041	Ucp2/Sri/Pim3/Nadk/Hadh/Abcg1/Hmgcr/Ppp3ca/Chd7/Cdk16/Bad/Jak2/Pde1c/Klf7/Tm7sf3/Sox4/Ica1/Kalrn/Pfkm/Stxbp4/Gja1/Gpld1/Ppard/Pparg/Hmga2/Tcf7l2	26
GO:0043281	regulation of cysteine-type endopeptidase activity involved in apoptotic process	24/1499	210/29008	0.000235603	0.00338641	0.00233668	Dap/Pycard/F2r/Il9r/Ret/Dnaja3/Arrb2/Smad3/Casp8ap2/Bad/Malt1/Jak2/Tnfsf10/Senp1/Apaf1/Mtch1/Bcl2l11/Map3k5/Acer2/Bbc3/Pparg/Igf1/Sh3rf1/F3	24
GO:0033044	regulation of chromosome organization	22/1499	185/29008	0.000240096	0.00343343	0.00236913	Hnrnpa2b1/Hnrnpu/Senp6/Ssbp1/Numa1/Mphosph8/Hnrnpd/Nbn/Smg6/Zw10/Nek7/Cdt1/Mre11a/Fbxo5/Hmbox1/Pkib/Spdl1/Rmi2/Cit/Naf1/Axin2/Ndc80	22
GO:0031345	negative regulation of cell projection organization	24/1499	211/29008	0.000253072	0.00360067	0.00248452	Hes1/Ifrd1/Rnf6/Ppp3ca/Cep97/Ulk1/Evl/Tsc2/Pten/Tbc1d7/Mylip/Spg20/Ptprs/Tsc1/Tesk1/Tacstd2/Cdkl3/Rap1gap/Rufy3/Tbc1d30/Cit/Kank1/Lpar1/Arhgap24	24
GO:0032878	regulation of establishment or maintenance of cell polarity	7/1499	26/29008	0.000267836	0.00372583	0.00257089	Gata3/Ptk2b/Dock8/Shtn1/Rufy3/Kank1/Igf1	7
GO:0050808	synapse organization	44/1499	489/29008	0.000274303	0.00378767	0.00261356	Pfn1/Hnrnpk/Ywhaz/Cript/Myo6/F2r/Wasf2/Slc25a46/Zmynd8/Dnaja3/Stau1/Afg3l2/Tsc2/Ssh1/Pten/Cdc20/Pin1/Ppfibp1/Ptprs/Tsc1/Ky/Farp1/Mapk14/Dlg4/Plxnd1/Caprin2/Clstn1/Kalrn/Disc1/Sipa1l1/Filip1/Tanc2/Abhd17c/Ctnnd2/Ppfibp2/Mdga1/Amigo2/P2rx2/Synpo/Nrxn2/Igsf9b/Lzts3/Cabp1/Cacna2d2	44
GO:0002683	negative regulation of immune system process	42/1499	460/29008	0.000275155	0.00379013	0.00261525	Samsn1/Prkar1a/Tsc22d3/Prdx2/Psmb4/Ptprc/Runx3/Prdm1/Socs1/Tnfrsf21/Milr1/Cbfb/Dnaja3/Arrb2/Abr/Pias3/Ldlr/Trim27/Ubash3a/Tnfrsf13b/Cblb/Axl/Padi2/Smad7/Zfp35/Rc3h2/Socs5/Gpatch3/Ada/Plcl2/Cnr2/Glmn/Inpp4b/Foxp3/Tjp2/Pparg/Mertk/Tyro3/Igf1/Gpam/Flt3/Cxcl12	42
GO:0045814	negative regulation of gene expression, epigenetic	10/1499	52/29008	0.000285308	0.00387716	0.00267531	Mbd2/Mphosph8/Rrp8/Trim27/Dnmt3a/Hells/Smarca4/Smchd1/Znfx1/Hmga2	10
GO:0072091	regulation of stem cell proliferation	10/1499	52/29008	0.000285308	0.00387716	0.00267531	Ptprc/Hnrnpu/Ncoa3/Pim1/Epcam/Dppa2/Vegfc/Tert/Kdf1/Hmga2	10
GO:0046636	negative regulation of alpha-beta T cell activation	9/1499	43/29008	0.000293524	0.00396539	0.00273619	Runx3/Socs1/Cbfb/Cblb/Smad7/Zfp35/Rc3h2/Socs5/Foxp3	9
GO:0006457	protein folding	20/1499	163/29008	0.0002986	0.00400509	0.00276358	Hsp90ab1/Tbca/Fkbp1a/Canx/Pdia4/Dnajb1/Hsph1/Pdia3/Dnajb13/Pdcl/Dnaja3/Ube4b/Mkks/Pofut2/Dnajb4/Cwc27/Hspa13/Hspa4l/Dnajb5/Ppic	20
GO:0045927	positive regulation of growth	32/1499	321/29008	0.000312287	0.0041589	0.00286971	Hnrnpk/Ilk/Rab11a/Rftn1/Ncoa3/Ptk2b/Pim1/Rps6kb1/Chd7/Mkks/Itsn2/Bbs4/Smad7/Pin1/Brat1/Fxn/Tnfrsf12a/Extl3/Mapk14/Cdk20/Shtn1/Disc1/Srf/Ppard/Rufy3/Nedd4l/Igf1/Gpam/Flt3/Hmga2/Cxcl12/Cacna2d2	32
GO:0051604	protein maturation	32/1499	321/29008	0.000312287	0.0041589	0.00286971	Tmem59/Sec11c/Spcs3/Pycard/Timm17a/Capn2/Prkacb/Hscb/Ctsl/Ruvbl1/Yme1l1/Zmpste24/Rce1/Casp7/Bad/Ece1/C2cd3/Afg3l2/Glg1/Ripk2/Fxn/Cln5/Sox4/Cdk20/Pitrm1/Ptch1/Lipt2/Adam9/F3/Nkd2/Notch4/Tspan33	32
GO:0051495	positive regulation of cytoskeleton organization	25/1499	227/29008	0.000313109	0.00415999	0.00287046	Pfn1/Pycard/Gpr65/Wasf2/Ptk2b/Numa1/Arfip2/Smad3/Trim27/Evl/Ap1ar/Plek/Katnbl1/Fchsd2/Mtss1/Tsc1/Plk4/Tesk1/Whamm/Arhgef10/Rapgef3/Arpin/Lpar1/Synpo/Arhgef10l	25
GO:0014910	regulation of smooth muscle cell migration	14/1499	94/29008	0.000328178	0.00431934	0.00298042	Ilk/Gna13/Rps6kb1/Nr4a3/Ssh1/Camk2d/Hdac4/Ppard/Pparg/Rapgef3/Igf1/Tert/F3/Lpar1	14
GO:0033674	positive regulation of kinase activity	40/1499	435/29008	0.000329199	0.00432265	0.0029827	Hsp90ab1/Ilk/Jtb/Hsph1/Ptprc/Kit/Akap13/Tgfbr2/Ptk2b/Socs1/Ret/Tab2/Pim1/Cdkn1a/Taok3/Arrb2/Nbn/Ppp2r3c/Bad/Malt1/Jak2/Axl/Cacul1/Mre11a/Ephb6/Dlg4/Map3k5/Vav2/Prrc1/Stil/Adam9/Mertk/Tyro3/Igf1/Vegfc/Spdya/Flt3/Axin2/Hmga2/Sash1	40
GO:0007626	locomotory behavior	28/1499	268/29008	0.000339742	0.0044507	0.00307106	Sod1/Myo6/Ppt1/Nav2/Hexa/Slc25a46/Abhd12/Sod2/Arrb2/Zmpste24/Chd7/Pten/Htt/Btbd9/Fxn/Tsc1/Cln8/Cln6/Atxn1/Dlg4/Kalrn/Mapk10/Scn8a/Cacna1b/Adam22/Dmrt3/Olfm2/Cxcl12	28
GO:0033209	tumor necrosis factor-mediated signaling pathway	12/1499	73/29008	0.000341184	0.00445919	0.00307692	Nfkbia/Ilk/Pycard/Ube2k/Ptk2b/Cdip1/Pias3/Jak2/Spata2/Traf3/Tjp2/Ext1	12
GO:0031507	heterochromatin assembly	9/1499	44/29008	0.000352241	0.00455079	0.00314012	Mbd2/Mphosph8/Rrp8/Dnmt3a/Hells/Smarca4/Smchd1/Znfx1/Hmga2	9
GO:0010660	regulation of muscle cell apoptotic process	14/1499	95/29008	0.000366872	0.00469663	0.00324076	Ilk/Capn2/Pcmt1/Hmgcr/Ptk2b/Sod2/Arrb2/Jak2/Pten/Camk2d/Pparg/Rapgef3/Igf1/Camk2a	14
GO:0060149	negative regulation of posttranscriptional gene silencing	6/1499	20/29008	0.000390245	0.00492848	0.00340074	Ppp3ca/Zmpste24/Zc3h10/Esr1/Pparg/Tert	6
GO:0060967	negative regulation of gene silencing by RNA	6/1499	20/29008	0.000390245	0.00492848	0.00340074	Ppp3ca/Zmpste24/Zc3h10/Esr1/Pparg/Tert	6
GO:0001836	release of cytochrome c from mitochondria	11/1499	64/29008	0.000401605	0.0050156	0.00346085	Ghitm/Pycard/Ggct/Sod2/Arrb2/Bad/Tnfsf10/Bcl2l11/Fxn/Bbc3/Igf1	11
GO:0010721	negative regulation of cell development	23/1499	205/29008	0.000410044	0.00509579	0.00351618	Hes1/Ifrd1/Appl2/Coro1c/Rnf6/Ppp3ca/Ldlr/Ulk1/Ap1ar/Tsc2/Pten/Spg20/Ptprs/Tacstd2/Cdkl3/Tjp2/Rufy3/Cit/Kank1/Igf1/Wee2/Tert/Hmga2	23
GO:0009261	ribonucleotide catabolic process	9/1499	45/29008	0.000420315	0.00516886	0.0035666	Acot7/Upp1/Nt5c/Entpd1/Gmpr2/Itpa/Nudt19/Ada/Upb1	9
GO:0034198	cellular response to amino acid starvation	9/1499	45/29008	0.000420315	0.00516886	0.0035666	Dap/Sesn1/Cdkn1a/Kptn/Rraga/Ulk1/Mios/Map3k5/Rragd	9
GO:0050673	epithelial cell proliferation	42/1499	471/29008	0.000448969	0.00544969	0.00376038	Hes1/Gata3/Kit/Ppp1r16b/Runx3/Foxp1/Pold4/Ctsl/Smad3/Bad/Tsc2/Nr4a3/Pten/Mtss1/Ift80/Hey1/Klf9/Itpr1/Cav2/Vegfb/Tacstd2/Acvrl1/Stxbp4/Gja1/Ptch1/Brca2/Ppard/Esr1/Rap1gap/Pparg/Pik3cb/Igf1/Vegfc/Kdf1/Mki67/F3/Esr2/Hmga2/Intu/Tcf7l2/Ar/Cxcl12	42
GO:0008643	carbohydrate transport	19/1499	156/29008	0.000458822	0.00553673	0.00382043	Appl2/Rab4b/Rps6kb1/Tsc2/Nr4a3/Tsc1/Mapk14/Slc35a3/Slc37a1/Prkci/Slc2a6/Stxbp4/Yes1/Pid1/Esr1/Rhoq/Igf1/Tert/Slc35d3	19
GO:0035435	phosphate ion transmembrane transport	5/1499	14/29008	0.000494922	0.00589455	0.00406734	Slc25a3/Slc20a1/Slc25a11/Slc25a30/Slc37a1	5
GO:0061448	connective tissue development	29/1499	288/29008	0.000494967	0.00589455	0.00406734	Ddrgk1/Runx3/Tgfbr2/Zmpste24/Smad3/Mkks/Trip11/Bbs4/Chst11/Glg1/Smad7/Spg20/Klf7/Zbtb16/Ift80/Mex3c/Mapk14/Srf/Gpld1/Ppard/Pparg/Pgrmc2/Igf1/Bmp1/Axin2/Hmga2/Snai1/Creb5/Ext1	29
GO:0035909	aorta morphogenesis	8/1499	37/29008	0.000502637	0.00589732	0.00406925	Hes1/Chd7/Jag1/Hey1/Sox4/Acvrl1/Srf/Notch4	8
GO:0061384	heart trabecula morphogenesis	8/1499	37/29008	0.000502637	0.00589732	0.00406925	Fkbp1a/Chd7/Ube4b/Smarca4/Heg1/S1pr1/Hey1/Srf	8
GO:0001974	blood vessel remodeling	10/1499	56/29008	0.000532401	0.00613747	0.00423496	Epas1/Chd7/Abr/Nfatc3/Jag1/Axl/Acvrl1/Gja1/Igf1/Ext1	10
GO:0071333	cellular response to glucose stimulus	18/1499	146/29008	0.000552648	0.00627251	0.00432814	Ucp2/Sri/Pim3/Nadk/Abcg1/Hmgcr/Ppp3ca/Cdk16/Bad/Smarca4/Pde1c/Klf7/Sox4/Stxbp4/Gpld1/Ppard/Igf1/Tcf7l2	18
GO:1902850	microtubule cytoskeleton organization involved in mitosis	18/1499	146/29008	0.000552648	0.00627251	0.00432814	Dctn6/Rab11a/Nsfl1c/Hnrnpu/Numa1/Smc1a/Tacc1/Cep97/Zw10/Ralbp1/Htt/Cdc20/Chek2/Kif2a/Stil/Arhgef10/Spdl1/Ndc80	18
GO:0009791	post-embryonic development	17/1499	134/29008	0.000559218	0.00629821	0.00434587	Gata3/Prdm1/Sod2/Tiparp/Sgpl1/Usp9x/Myo1e/Jak2/Heg1/Chst11/Bcl2l11/Rc3h2/Itpr1/Aldh5a1/Flt3/Tcf7l2/Meg3	17
GO:2001021	negative regulation of response to DNA damage stimulus	12/1499	77/29008	0.000564022	0.00633961	0.00437444	Tpt1/Pttg1ip/Nudt16l1/Trip12/Smchd1/Chek2/Fbxo5/Trp53bp1/Rmi2/Hmga2/Snai1/Cxcl12	12
GO:0009914	hormone transport	35/1499	375/29008	0.000575104	0.00645126	0.00445148	Ucp2/Gata3/Sri/Ywhaz/Pim3/Nadk/Hadh/Abcg1/Snx4/Hmgcr/Snap23/Ppp3ca/Chd7/Cdk16/Cyb5r4/Bad/Jak2/Tmf1/Pde1c/Htt/Klf7/Tm7sf3/Sox4/Ica1/Kalrn/Pfkm/Stxbp4/Gja1/Gpld1/Ppard/Pparg/Exoc3l/Fam3b/Hmga2/Tcf7l2	35
GO:0071478	cellular response to radiation	20/1499	172/29008	0.0006024	0.00669069	0.00461669	Gata3/Pold3/Cdkn1a/Zmpste24/Noc2l/Tank/Poli/Smpd1/Xpc/Zbtb1/Yy1/Polk/Chek2/Mapk14/Hus1/Gnb5/Usp28/Bbc3/Hmga2/Slc24a2	20
GO:0006816	calcium ion transport	39/1499	434/29008	0.00060731	0.00669084	0.00461679	Hes1/Sri/Tspan13/Calm2/Saraf/Fkbp1a/Ptprc/F2r/Letm1/Ptk2b/Rrad/Ppp3ca/Arrb2/Zmpste24/Chd7/Trim27/Afg3l2/Nfatc3/Htt/Camk2d/Itpr1/Tpcn2/Gnb5/Ibtk/Homer2/Gja1/Slc24a3/Bbc3/Cacna1b/Catsper2/Rapgef3/Akap5/Slc35g1/Igf1/Slc24a2/Camk2a/Cxcl12/Cabp1/Cacna2d2	39
GO:0006739	NADP metabolic process	8/1499	38/29008	0.000608114	0.00669084	0.00461679	Taldo1/Prdx5/Nadk/Cyb5r4/Txnrd1/Fdxr/Nudt17/Fmo1	8
GO:0071331	cellular response to hexose stimulus	18/1499	148/29008	0.000650645	0.00708649	0.0048898	Ucp2/Sri/Pim3/Nadk/Abcg1/Hmgcr/Ppp3ca/Cdk16/Bad/Smarca4/Pde1c/Klf7/Sox4/Stxbp4/Gpld1/Ppard/Igf1/Tcf7l2	18
GO:0006839	mitochondrial transport	23/1499	212/29008	0.000657912	0.00712328	0.00491518	Ucp2/Atp5h/Ywhaz/Atp5j2/Timm17a/Acaa2/Letm1/Slc25a46/Timm22/Bnip3l/Hspa4/Tomm20/Bad/Afg3l2/Agk/Htt/Bcl2l11/Sfxn4/Slc25a29/Slc39a8/Bbc3/Ptpn5/Camk2a	23
GO:0051302	regulation of cell division	21/1499	186/29008	0.000659094	0.00712328	0.00491518	Calm2/Txnip/Rab11a/Ncoa3/Cdc14a/Lbh/Klhl9/Mllt3/Bbs4/Pin1/Plk4/Prdm15/Vegfb/Cdc14b/Ptch1/Brca2/E2f8/Cit/Vegfc/Kdf1/Intu	21
GO:0060560	developmental growth involved in morphogenesis	28/1499	280/29008	0.000683134	0.00735482	0.00507495	Hsp90ab1/Hnrnpk/Ifrd1/Ilk/Rab11a/Llph/Tgfbr2/Rnf6/Usp9x/Itsn2/Ulk1/S1pr1/Spg20/Fxn/Ptprs/Tnfrsf12a/Dclk1/Shtn1/Disc1/Srf/Cdkl3/Ttl/Esr1/Rufy3/Nedd4l/Kif26b/Cxcl12/Ext1	28
GO:0000303	response to superoxide	6/1499	22/29008	0.000687298	0.00735654	0.00507614	Ucp2/Sod1/Prdx2/Sod2/Fancc/Gch1	6
GO:0098869	cellular oxidant detoxification	6/1499	22/29008	0.000687298	0.00735654	0.00507614	Sod1/Prdx2/Sesn1/Sod2/Fancc/Gch1	6
GO:0010810	regulation of cell-substrate adhesion	24/1499	226/29008	0.000691005	0.00735654	0.00507614	Ilk/Coro1c/Ptk2b/Smad3/Plekha2/Ldb1/Ap1ar/Jak2/Jag1/Abi3bp/Pten/Atxn3/Ptpra/Tsc1/Map4k4/Tesk1/Disc1/Acer2/Tacstd2/Acvrl1/Kank1/Pik3cb/Rac3/Vegfc	24
GO:0060249	anatomical structure homeostasis	31/1499	322/29008	0.000692458	0.00735654	0.00507614	Sod1/Epas1/F2r/Prdx5/Strap/Ptk2b/Lpcat1/Mkks/Ldb1/Bbs4/Snx10/S1pr1/Cln8/Ptgs1/Stk39/Pfkm/Homer2/Slc39a8/Srf/Mdm1/Rab3d/Tjp2/Ppargc1b/Rac3/Tyro3/Aldoart2/Flt3/Nanos1/P2rx2/Cdhr1/Ext1	31
GO:0007272	ensheathment of neurons	20/1499	176/29008	0.000806672	0.00822614	0.00567618	Sod1/Ilk/Hexa/Ppp3r1/Tnfrsf21/Slc25a46/Afg3l2/Pten/Rxrb/Tsc1/B4galt5/Atrn/Ppard/Arhgef10/Tppp/Galc/Adam22/Igf1/Ulk4/Tcf7l2	20
GO:0008366	axon ensheathment	20/1499	176/29008	0.000806672	0.00822614	0.00567618	Sod1/Ilk/Hexa/Ppp3r1/Tnfrsf21/Slc25a46/Afg3l2/Pten/Rxrb/Tsc1/B4galt5/Atrn/Ppard/Arhgef10/Tppp/Galc/Adam22/Igf1/Ulk4/Tcf7l2	20
GO:0060074	synapse maturation	7/1499	31/29008	0.000853735	0.0085777	0.00591876	Pfn1/Hnrnpk/Ywhaz/Pten/Cdc20/Clstn1/Disc1	7
GO:0002062	chondrocyte differentiation	15/1499	115/29008	0.00086437	0.00862834	0.0059537	Runx3/Tgfbr2/Smad3/Trip11/Chst11/Glg1/Smad7/Zbtb16/Ift80/Mex3c/Mapk14/Gpld1/Axin2/Hmga2/Ext1	15
GO:0048332	mesoderm morphogenesis	11/1499	70/29008	0.000880813	0.00873045	0.00602416	Prkar1a/Smad3/Pofut2/Txnrd1/Ecsit/Nr4a3/Htt/Srf/Tcf7l1/Hmga2/Snai1	11
GO:0006907	pinocytosis	6/1499	23/29008	0.000889497	0.00873946	0.00603038	Appl2/Pycard/Ppt1/Tsc2/Axl/Ehd4	6
GO:1904666	regulation of ubiquitin protein ligase activity	6/1499	23/29008	0.000889497	0.00873946	0.00603038	Rpl11/Rpl5/Pten/Cdc20/Fbxo5/Mastl	6
GO:0072593	reactive oxygen species metabolic process	25/1499	244/29008	0.000911082	0.00892035	0.00615519	Eef1a1/Sod1/Il22/Prdx2/Birc3/Prdx5/Prdx3/Rfk/Tgfbr2/Ptk2b/Birc2/Hvcn1/Sesn1/Cdkn1a/Sod2/Gbf1/Cyb5r4/Txnrd1/Hdac4/Mapk14/Fancc/Gch1/Pid1/Pla2r1/Esr2	25
GO:0009743	response to carbohydrate	22/1499	204/29008	0.000922324	0.00898261	0.00619815	Ucp2/Sri/Pim3/Nadk/Abcg1/Hmgcr/Ppp3ca/Cdk16/Bad/Smarca4/Cdt1/Pde1c/Klf7/Sox4/Rmi1/Stxbp4/Gpld1/Ppard/Igf1/Gpam/P2rx2/Tcf7l2	22
GO:0031497	chromatin assembly	14/1499	104/29008	0.000927515	0.00898261	0.00619815	Brd2/Spty2d1/Hp1bp3/Smarca2/Chaf1b/Rrp8/Hells/Noc2l/Smarca4/Ubn1/Sart3/Cdan1/Tspyl2/Lmntd2	14
GO:0051260	protein homooligomerization	20/1499	178/29008	0.000929456	0.00898261	0.00619815	Appl2/Ehd1/Pycard/Hsd17b10/Acot13/Tifa/Ssbp1/Letm1/Sod2/Evl/Zbtb1/Ehd4/Mlkl/Kctd2/Cryz/Trp53bp1/Bbc3/Hcn1/Upb1/Lzts3	20
GO:0002263	cell activation involved in immune response	31/1499	328/29008	0.000938048	0.00898261	0.00619815	Nfkbiz/Gata3/Lcp1/Ywhaz/Batf/Ptprc/Pycard/Kit/Myo1f/Snx4/Foxp1/Ptk2b/Milr1/Snap23/Rnf8/Nbn/Gbf1/Abr/Malt1/Ripk2/Nr4a3/Smad7/Zfp35/Rc3h2/Tsc1/Socs5/Ada/Ung/Plcl2/Trp53bp1/Foxp3	31
GO:0090342	regulation of cell aging	9/1499	50/29008	0.000942454	0.00898261	0.00619815	Rsl1d1/Zmpste24/Nampt/Pten/Hmga1/Icmt/Fbxo5/Tert/Hmga2	9
GO:1904659	glucose transmembrane transport	15/1499	116/29008	0.000946211	0.00898261	0.00619815	Appl2/Rab4b/Rps6kb1/Tsc2/Nr4a3/Tsc1/Mapk14/Prkci/Stxbp4/Yes1/Pid1/Esr1/Rhoq/Igf1/Tert	15
GO:0035304	regulation of protein dephosphorylation	13/1499	93/29008	0.000976957	0.00922773	0.00636729	Hsp90ab1/Calm2/Ptprc/Ppp1r16b/Tiprl/Ppp1r2/Jak2/Ankle2/Smpd1/Htt/Pin1/Tsc1/Mastl	13
GO:0099072	regulation of postsynaptic membrane neurotransmitter receptor levels	13/1499	93/29008	0.000976957	0.00922773	0.00636729	Myo6/Rab11a/Ppp3r1/Snap23/Dlg4/Prkci/Clstn1/Kalrn/Mapk10/Iqsec2/Adam22/Akap5/Camk2a	13
GO:0006874	cellular calcium ion homeostasis	42/1499	490/29008	0.000987537	0.00925955	0.00638925	Sri/Calm2/Fkbp1a/Gnb1/Ptprc/Gtf2i/F2r/Gpr65/Letm1/Gna13/Ptk2b/F2rl2/Smad3/Chd7/Afg3l2/Jak2/Htt/S1pr1/Camk2d/Atp13a3/Cxcl3/Dlg4/Itpr1/Tpcn2/Pdzd8/Ibtk/Cav2/Clstn1/Disc1/Gpr12/Inpp4b/Gja1/Slc24a3/Esr1/Bbc3/Akap5/Pik3cb/Slc35g1/Lpar1/P2rx2/Synpo/Slc24a2	42
GO:0042159	lipoprotein catabolic process	5/1499	16/29008	0.000990212	0.00925955	0.00638925	Lypla2/Ppt1/Abhd12/Ldlr/Abhd17c	5
GO:0072673	lamellipodium morphogenesis	5/1499	16/29008	0.000990212	0.00925955	0.00638925	Snx2/Coro1c/Abi1/Wasf2/Kank1	5
GO:0071456	cellular response to hypoxia	14/1499	105/29008	0.00102026	0.00943067	0.00650732	Gnb1/Sdhd/Epas1/Acaa2/Hp1bp3/Bnip3l/Egln2/Pdk1/Bad/Pten/Egln3/Ppard/Pik3cb/Tert	14
GO:0008637	apoptotic mitochondrial changes	15/1499	117/29008	0.0010345	0.00949381	0.00655089	Ghitm/Jtb/Pycard/Acaa2/Bnip3l/Ggct/Sod2/Arrb2/Bad/Tnfsf10/Bcl2l11/Fxn/Bbc3/Igf1/Camk2a	15
GO:0006998	nuclear envelope organization	8/1499	41/29008	0.00103554	0.00949381	0.00655089	Nsfl1c/Zmpste24/Ubxn2a/Reep4/Ankle2/Syne2/Cdan1/Lemd3	8
GO:0051592	response to calcium ion	16/1499	130/29008	0.00111512	0.00999152	0.00689432	Fos/Calm2/Hnrnpd/Ppp3ca/Entpd6/Nfatc3/Pde1c/Smpd1/Alg2/Htt/Rasgrp2/Cpne3/Gpld1/Adam9/Ttn/Hcn1	16
GO:0072089	stem cell proliferation	12/1499	83/29008	0.00111873	0.00999152	0.00689432	Fubp1/Ptprc/Hnrnpu/Ncoa3/Pim1/Epcam/Sart3/Dppa2/Vegfc/Tert/Kdf1/Hmga2	12
GO:0007569	cell aging	18/1499	155/29008	0.00112005	0.00999152	0.00689432	Sod1/Ilk/Rsl1d1/Dnaja3/Cdkn1a/Zmpste24/Nampt/Pten/Htt/Hmga1/Icmt/Mapk14/Fbxo5/Srf/Brca2/Pla2r1/Tert/Hmga2	18
GO:0090148	membrane fission	4/1499	10/29008	0.00116005	0.0101392	0.00699618	Coro1c/Tmcc1/Slc25a46/Epn1	4
GO:0098734	macromolecule depalmitoylation	4/1499	10/29008	0.00116005	0.0101392	0.00699618	Lypla2/Ppt1/Abhd12/Abhd17c	4
GO:0050728	negative regulation of inflammatory response	17/1499	143/29008	0.00117144	0.0102228	0.00705393	Sod1/Gata3/Il22/Ets1/Psmb4/Smad3/Abr/Ldlr/Socs5/Ada/Metrnl/Cnr2/Foxp3/Ppard/Pparg/Tyro3/Igf1	17
GO:0008544	epidermis development	31/1499	333/29008	0.00119773	0.0104038	0.0071788	Sod1/Hes1/Txnip/Myo6/Runx3/Ncoa3/Fosl2/Ctsl/Numa1/Ap3b1/Tradd/Zmpste24/Satb1/Prkch/Smarca4/Ldb1/Jag1/Klf7/Ubn1/Hey1/Gorab/Ptgs1/Lats1/Ptch1/Ppard/Acvr1b/Kdf1/Intu/Snai1/Ppl/Ext1	31
GO:1904951	positive regulation of establishment of protein localization	31/1499	333/29008	0.00119773	0.0104038	0.0071788	Hsp90ab1/Sri/Nadk/Tmed10/Abcg1/Tmem30a/Bad/Rbm22/Ptp4a3/Jak2/Tm7sf3/Sox4/Mapk14/Sec24a/Pfkm/Cd2ap/Gja1/Gpld1/Ppard/Bbc3/Rufy3/Adam9/Rapgef3/Akap5/Igf1/Vegfc/Ptpn5/Slc35d3/Ttn/Tcf7l2/Mtcl1	31
GO:0032874	positive regulation of stress-activated MAPK cascade	16/1499	131/29008	0.00121058	0.0104965	0.00724279	Pycard/Hmgcr/Ptk2b/Lmnb1/Taok3/Ripk2/Ankrd6/Stk3/Mturn/Map4k4/Traf3/Map3k5/Stk39/Sh3rf1/Dixdc1/Sash1	16
GO:0007498	mesoderm development	15/1499	119/29008	0.00123205	0.0105788	0.00729958	Prkar1a/Ssbp3/Smad3/Pofut2/Ldb1/Txnrd1/Ecsit/Nr4a3/Htt/Srf/Acvr1b/Tcf7l1/Hmga2/Snai1/Ext1	15
GO:0050000	chromosome localization	12/1499	84/29008	0.0012449	0.0106489	0.00734793	Rab11a/Hnrnpu/Numa1/Zw10/Cenpq/Cdt1/Champ1/Eml4/Brca2/Ttl/Spdl1/Ndc80	12
GO:0043254	regulation of protein-containing complex assembly	39/1499	451/29008	0.00124829	0.0106617	0.00735673	Pfn1/Capg/Hes1/Tmsb10/Lcp1/Capza2/Pycard/Wasf2/Senp6/Ptk2b/Birc2/Numa1/Mphosph8/Arfip2/Wars/Asap1/Trim27/Mkks/Ulk1/Evl/Ap1ar/Plek/Bbs4/Cdt1/Ssh1/Bcl2l11/Fchsd2/Ica1/Lats1/Whamm/Esr1/Bbc3/Ctnnbip1/Tppp/Fnip2/Epn1/Kank1/Arpin/Smad6	39
GO:0010720	positive regulation of cell development	34/1499	378/29008	0.00129074	0.0109742	0.0075724	Hes1/Ilk/Kit/Rab11a/Skil/Faim/Ret/Bad/Prkch/Parp6/Tiam2/Smad7/Ptpra/Fxn/Tnfrsf12a/Atxn1/Plxnd1/Prkci/Shtn1/Caprin2/Kalrn/Tesk1/Disc1/Srf/Cdkl3/Fbxw8/Pparg/Rufy3/Akap5/Rac3/Igf1/Vegfc/Dixdc1/Cxcl12	34
GO:0030856	regulation of epithelial cell differentiation	18/1499	157/29008	0.00129812	0.0110037	0.00759271	Hes1/Gata3/Foxp1/Ncoa3/Numa1/Bad/Prkch/Jag1/Klf7/Hey1/Acvrl1/Ptch1/Foxp4/Kdf1/Spred3/Apold1/Notch4/Fat4	18
GO:0007596	blood coagulation	19/1499	170/29008	0.00131137	0.0110618	0.0076328	Prdx2/F2r/Gna13/Entpd1/F2rl2/Ap3b1/Hps5/Evl/Jak2/Plek/Axl/Hps6/Srf/Lyst/Bloc1s3/Mertk/Pik3cb/Tyro3/F3	19
GO:0019430	removal of superoxide radicals	5/1499	17/29008	0.00134345	0.0112606	0.00776999	Sod1/Prdx2/Sod2/Fancc/Gch1	5
GO:0044320	cellular response to leptin stimulus	5/1499	17/29008	0.00134345	0.0112606	0.00776999	Mkks/Bbs4/Nr4a3/Pten/Pid1	5
GO:0007006	mitochondrial membrane organization	14/1499	108/29008	0.00134646	0.0112606	0.00776999	Ghitm/Acaa2/Letm1/Timm22/Bnip3l/Hspa4/Ap3b1/Bad/Afg3l2/Agk/Bcl2l11/Cln8/Bbc3/Camk2a	14
GO:0014897	striated muscle hypertrophy	14/1499	108/29008	0.00134646	0.0112606	0.00776999	Akap13/Foxp1/Ppp3ca/Smad3/Jarid2/Ece1/Nfatc3/Nr4a3/Camk2d/Pin1/Yy1/Igf1/Ttn/Ar	14
GO:0044242	cellular lipid catabolic process	23/1499	224/29008	0.00138923	0.0115838	0.00799302	Acot7/Smpdl3a/Faah/Lypla2/Hsd17b10/Hadh/Acaa2/Hexa/Abhd12/Acsl5/Sgpl1/Ldlr/Lpin2/Nudt19/Pex7/Smpd1/Abhd5/Plcb3/Acer2/Pla2g7/Gpld1/Ppard/Galc	23
GO:0032623	interleukin-2 production	11/1499	74/29008	0.00140978	0.011703	0.00807528	Gata3/Cd83/Ptprc/Trim27/Malt1/Ripk2/Hdac7/Glmn/Homer2/Foxp3/Gpam	11
GO:0045684	positive regulation of epidermis development	6/1499	25/29008	0.00142816	0.0118033	0.00814446	Ncoa3/Numa1/Prkch/Ptch1/Ppard/Kdf1	6
GO:2000772	regulation of cellular senescence	8/1499	43/29008	0.0014342	0.0118185	0.00815495	Rsl1d1/Zmpste24/Nampt/Hmga1/Icmt/Fbxo5/Tert/Hmga2	8
GO:0001894	tissue homeostasis	27/1499	280/29008	0.00144553	0.011877	0.00819533	Sod1/Epas1/F2r/Prdx5/Strap/Ptk2b/Lpcat1/Mkks/Ldb1/Bbs4/Snx10/S1pr1/Cln8/Ptgs1/Stk39/Homer2/Slc39a8/Srf/Mdm1/Rab3d/Tjp2/Ppargc1b/Rac3/Flt3/Nanos1/Cdhr1/Ext1	27
GO:0044091	membrane biogenesis	9/1499	53/29008	0.00145106	0.0118877	0.00820273	Serinc1/Nsfl1c/Rftn1/Ubxn2a/Reep4/Ankle2/Pten/Cav2/Nrxn2	9
GO:0046939	nucleotide phosphorylation	14/1499	109/29008	0.00147288	0.0120368	0.00830563	Pkm/Cmpk1/Gale/Dck/Hdac4/Nme7/Slc2a6/Pfkm/Eno3/Ak5/Ak8/Igf1/Aldoart2/Slc4a4	14
GO:0071496	cellular response to external stimulus	28/1499	295/29008	0.00151269	0.0123387	0.00851388	Fos/Ldha/Dap/Ptprc/Pdia3/Stk24/Ehmt2/Sesn1/Pim1/Cdkn1a/Kptn/Rraga/Rrp8/Ulk1/Usf2/Usp33/Klf10/Axl/Asns/Tsc1/Mios/Map3k5/Ncoa1/Habp4/Srf/Itga6/Rragd/Tcf7l2	28
GO:0050852	T cell receptor signaling pathway	16/1499	134/29008	0.00153932	0.0124834	0.00861376	Nfkbiz/Gata3/Ptprc/Rftn1/Tnfrsf21/Rnf31/Dennd1b/Usp9x/Malt1/Ubash3a/Ripk2/Cblb/Rc3h2/Ada/Usp12/Foxp3	16
GO:0048008	platelet-derived growth factor receptor signaling pathway	10/1499	64/29008	0.00155875	0.0125864	0.00868485	Txnip/Zfand5/Tiparp/Sgpl1/Myo1e/Jak2/Cblb/Nr4a3/Pten/F3	10
GO:1901136	carbohydrate derivative catabolic process	17/1499	147/29008	0.00158763	0.012783	0.00882045	Acot7/Upp1/Nt5c/Entpd1/Hexa/Fuca1/Stt3b/Ctsl/Gmpr2/Itpa/Gns/Ahcy/Nudt19/Ada/Adal/Galc/Upb1	17
GO:0007599	hemostasis	19/1499	173/29008	0.00161081	0.012859	0.00887294	Prdx2/F2r/Gna13/Entpd1/F2rl2/Ap3b1/Hps5/Evl/Jak2/Plek/Axl/Hps6/Srf/Lyst/Bloc1s3/Mertk/Pik3cb/Tyro3/F3	19
GO:0050817	coagulation	19/1499	173/29008	0.00161081	0.012859	0.00887294	Prdx2/F2r/Gna13/Entpd1/F2rl2/Ap3b1/Hps5/Evl/Jak2/Plek/Axl/Hps6/Srf/Lyst/Bloc1s3/Mertk/Pik3cb/Tyro3/F3	19
GO:0006403	RNA localization	19/1499	174/29008	0.00172269	0.0136395	0.00941151	Hnrnpa2b1/Srsf3/Slbp/Hnrnpu/Rftn1/Tgfbr2/Polr2d/Phax/Tomm20/Stau1/Thoc6/Nup43/Htt/Yy1/Tsc1/Igf2bp3/Ddx19a/Nup37/Ndc1	19
GO:0033327	Leydig cell differentiation	4/1499	11/29008	0.00174858	0.0137826	0.00951024	Sgpl1/Tmf1/Map7/Ar	4
GO:0042118	endothelial cell activation	4/1499	11/29008	0.00174858	0.0137826	0.00951024	Foxp1/Tcf4/Socs5/Acvrl1	4
GO:0010867	positive regulation of triglyceride biosynthetic process	5/1499	18/29008	0.00178157	0.0138485	0.00955568	Acsl5/Ldlr/Gpld1/Gpam/Tcf7l2	5
GO:0042886	amide transport	31/1499	343/29008	0.00190954	0.014721	0.0101577	Ucp2/Sri/Pim3/Nadk/Hadh/Abcg1/Hmgcr/Ppp3ca/Chd7/Cdk16/Cyb5r4/Bad/Jak2/Pde1c/Htt/Klf7/Tm7sf3/Sox4/Ica1/Kalrn/Pfkm/Stxbp4/Gja1/Gpld1/Ppard/Plekha8/Pparg/Exoc3l/Fam3b/Hmga2/Tcf7l2	31
GO:0097178	ruffle assembly	8/1499	45/29008	0.00194584	0.0148987	0.0102803	Pfn1/Rhog/Coro1c/Evl/Snx10/Tacstd2/Kank1/Arhgap24	8
GO:0001707	mesoderm formation	10/1499	66/29008	0.00197803	0.0150835	0.0104079	Prkar1a/Smad3/Pofut2/Txnrd1/Ecsit/Nr4a3/Htt/Srf/Hmga2/Snai1	10
GO:0043502	regulation of muscle adaptation	13/1499	101/29008	0.00210058	0.0157824	0.0108901	Gtf2i/Foxp1/Ppp3ca/Smad3/Jarid2/Ece1/Nr4a3/Gtf2ird2/Camk2d/Hdac4/Pin1/Yy1/Igf1	13
GO:1903539	protein localization to postsynaptic membrane	9/1499	56/29008	0.00215989	0.0159969	0.0110381	Rab11a/Snap23/Dlg4/Clstn1/Kalrn/Mapk10/Iqsec2/Adam22/Camk2a	9
GO:0042391	regulation of membrane potential	39/1499	465/29008	0.00216063	0.0159969	0.0110381	Ucp2/Sod1/Clic1/Prdx3/Foxp1/Ptk2b/Bnip3l/Zmynd8/Sod2/Ppp3ca/Zmpste24/Ppp2r3c/Pias3/Bad/Ssh1/Pten/Smad7/Camk2d/Spg20/Atxn1/Dlg4/Shtn1/Cnr2/Ptpn3/Scn8a/Slc39a8/Gja1/Kcnip2/Pid1/Chrne/Nedd4l/Slc4a11/Gna14/P2rx2/Hcn1/Kcnk13/Kcnk10/Slc4a4/Igsf9b	39
GO:1904037	positive regulation of epithelial cell apoptotic process	7/1499	36/29008	0.00216328	0.0159969	0.0110381	Spop/Arrb2/Bad/Jak2/Col18a1/Prkci/Pla2r1	7
GO:0032703	negative regulation of interleukin-2 production	6/1499	27/29008	0.00218503	0.0160942	0.0111052	Gata3/Ptprc/Trim27/Hdac7/Homer2/Foxp3	6
GO:0071709	membrane assembly	8/1499	46/29008	0.00225047	0.0164683	0.0113634	Nsfl1c/Rftn1/Ubxn2a/Reep4/Ankle2/Pten/Cav2/Nrxn2	8
GO:0051209	release of sequestered calcium ion into cytosol	14/1499	114/29008	0.00226287	0.0164732	0.0113668	Sri/Calm2/Fkbp1a/Ptprc/F2r/Letm1/Ptk2b/Chd7/Htt/Camk2d/Itpr1/Tpcn2/Ibtk/Bbc3	14
GO:0010827	regulation of glucose transmembrane transport	12/1499	90/29008	0.00227321	0.0165271	0.011404	Appl2/Rps6kb1/Nr4a3/Mapk14/Prkci/Stxbp4/Yes1/Pid1/Esr1/Rhoq/Igf1/Tert	12
GO:0050884	neuromuscular process controlling posture	5/1499	19/29008	0.00231585	0.016686	0.0115136	Hexa/Fxn/Cln8/Gch1/Adarb1	5
GO:0071887	leukocyte apoptotic process	16/1499	140/29008	0.00242432	0.0173233	0.0119534	Tsc22d3/Foxp1/Tnfrsf21/Dnaja3/Noc2l/Dock8/Nr4a3/Axl/Pten/Bcl2l11/Ada/Bbc3/Mertk/Pik3cb/Gpam/Cxcl12	16
GO:0001678	cellular glucose homeostasis	18/1499	166/29008	0.00242588	0.0173233	0.0119534	Ucp2/Sri/Pim3/Nadk/Abcg1/Hmgcr/Ppp3ca/Cdk16/Bad/Smarca4/Pde1c/Klf7/Sox4/Stxbp4/Gpld1/Ppard/Igf1/Tcf7l2	18
GO:0007568	aging	25/1499	262/29008	0.00244399	0.017367	0.0119835	Sod1/Ilk/Rsl1d1/Gna13/Dnaja3/Cdkn1a/Sod2/Zmpste24/Nampt/Tsc2/Pten/Htt/Hmga1/Icmt/Cln8/Mapk14/Fbxo5/Srf/Brca2/Bbc3/Pla2r1/Tert/Rad54b/Hmga2/Meg3	25
GO:0031529	ruffle organization	9/1499	57/29008	0.00244934	0.017367	0.0119835	Pfn1/Rhog/Coro1c/Evl/Plek/Snx10/Tacstd2/Kank1/Arhgap24	9
GO:0062237	protein localization to postsynapse	9/1499	57/29008	0.00244934	0.017367	0.0119835	Rab11a/Snap23/Dlg4/Clstn1/Kalrn/Mapk10/Iqsec2/Adam22/Camk2a	9
GO:0097006	regulation of plasma lipoprotein particle levels	10/1499	68/29008	0.00248379	0.0175143	0.0120852	Hnrnpk/Ehd1/Abcg1/Lrpap1/Ldlr/Ccdc22/Fech/Mylip/Pla2g7/Gpld1	10
GO:0010649	regulation of cell communication by electrical coupling	4/1499	12/29008	0.00251608	0.0176314	0.012166	Sri/Camk2d/Gja1/Cabp1	4
GO:0060433	bronchus development	4/1499	12/29008	0.00251608	0.0176314	0.012166	Tgfbr2/Foxp1/Srf/Foxp4	4
GO:0021953	central nervous system neuron differentiation	21/1499	207/29008	0.00253263	0.0177253	0.0122307	Hsp90ab1/Hes1/Tox/Slc25a46/Mycbp2/Ulk1/Ldb1/Scyl3/Pten/Tctn1/Cln8/Ephb6/Dclk1/Sox4/B4galt5/Disc1/Ptch1/Adarb1/Rac3/Dmrt3/Chd5	21
GO:0022604	regulation of cell morphogenesis	30/1499	337/29008	0.00280241	0.0192068	0.013253	Hnrnpk/Ilk/Rhog/Kit/Coro1c/Gna13/Ptk2b/Arap1/Zmpste24/Itsn2/Ap1ar/Parp6/Dlg4/Arap3/Pdzd8/Plxnd1/Caprin2/Kalrn/Tesk1/Myo10/Tacstd2/Cdkl3/Fbxw8/Nedd4l/Rhoq/Akap5/Kank1/Rac3/Aldoart2/Lpar1	30
GO:0044321	response to leptin	5/1499	20/29008	0.00295771	0.0200595	0.0138414	Mkks/Bbs4/Nr4a3/Pten/Pid1	5
GO:0051000	positive regulation of nitric-oxide synthase activity	5/1499	20/29008	0.00295771	0.0200595	0.0138414	Ptk2b/Gch1/Esr1/Pik3cb/Tert	5
GO:0003279	cardiac septum development	15/1499	130/29008	0.00297268	0.0200595	0.0138414	Hes1/Gata3/Tgfbr2/Prdm1/Chd7/Smarca4/Trip11/Jag1/Heg1/Smad7/Hey1/Sox4/Plxnd1/Adamts6/Smad6	15
GO:0002064	epithelial cell development	25/1499	266/29008	0.00298905	0.0200963	0.0138668	Sod1/Ppp1r16b/Prdm1/Fosl2/Bad/Myo1e/Yipf6/Smarca4/E2f4/Fasn/Jag1/Heg1/Col18a1/Ptprs/C1galt1/Map7/Fem1b/Gja1/Tjp2/Esr1/Rapgef3/Kdf1/Esr2/Notch4/Ar	25
GO:0001824	blastocyst development	17/1499	157/29008	0.00319992	0.0211364	0.0145844	Med21/Sf3b6/Skil/Capn2/Smim14/Gins4/Nbn/Smarca4/Suds3/Gins1/Ada/Bcor/Lats1/Srf/Brca2/Coprs/Igf1	17
GO:0008340	determination of adult lifespan	6/1499	29/29008	0.00321029	0.0211479	0.0145924	Zmpste24/Htt/Icmt/Bbc3/Rad54b/Meg3	6
GO:0001654	eye development	36/1499	430/29008	0.00321358	0.0211479	0.0145924	Rpl24/Gata3/Gnb1/Skil/Tgfbr2/Prdm1/Arid1a/Smad3/Chd7/Lpcat1/Meis3/Zdhhc16/Smarca4/Jag1/Bbs4/Yy1/Cln8/Cdk20/Arl6/Prkci/Ring1/Casz1/Ttc8/Acvrl1/Srf/Mdm1/Gja1/Pbx2/Bloc1s3/Mertk/Mab21l1/Spred3/Nhs/Hsf4/Hcn1/Megf11	36
GO:0009895	negative regulation of catabolic process	28/1499	311/29008	0.00324107	0.0212047	0.0146316	Hsp90ab1/Rpl11/Dap/Rpl5/Ddrgk1/Hnrnpu/Ehmt2/Hmgcr/Hnrnpd/Phax/Smad3/Mycbp2/Rraga/Nampt/Tsc2/Senp1/Usp25/Hdac4/Hnrnpa0/Pin1/Tsc1/Ptpn3/Usp30/Gpld1/Rbm24/Naf1/Axin2/Dazl	28
GO:0055072	iron ion homeostasis	12/1499	94/29008	0.00328275	0.0214026	0.0147682	Sod1/Iscu/Hmox2/Epas1/Frrs1/Sod2/Fech/Htt/Btbd9/Fxn/Slc39a8/Cybrd1	12
GO:0098773	skin epidermis development	14/1499	119/29008	0.00337389	0.0218611	0.0150845	Runx3/Ctsl/Numa1/Ap3b1/Tradd/Zmpste24/Ldb1/Gorab/Ppard/Acvr1b/Kdf1/Intu/Snai1/Ext1	14
GO:0042593	glucose homeostasis	26/1499	283/29008	0.00339848	0.0219786	0.0151656	Ucp2/Sri/Pim3/Appl2/Spop/Nadk/Abcg1/Hmgcr/Ppp3ca/Cdk16/Cyb5r4/Bad/Smarca4/Pde1c/Klf7/Sox4/Rmi1/Pfkm/Stxbp4/Gpld1/Ptch1/Ppard/Pparg/Fam3b/Igf1/Tcf7l2	26
GO:2000036	regulation of stem cell population maintenance	7/1499	39/29008	0.0034835	0.0222924	0.0153822	Ncoa3/Lbh/Wdr43/Zc3h13/Tcf7l1/Hmga2/Tead3	7
GO:0021554	optic nerve development	4/1499	13/29008	0.00348666	0.0222924	0.0153822	Rpl24/Nav2/Slc25a46/Ext1	4
GO:0048548	regulation of pinocytosis	4/1499	13/29008	0.00348666	0.0222924	0.0153822	Appl2/Ppt1/Tsc2/Axl	4
GO:0060179	male mating behavior	4/1499	13/29008	0.00348666	0.0222924	0.0153822	Pten/Hdac4/Ncoa1/Ar	4
GO:1903332	regulation of protein folding	4/1499	13/29008	0.00348666	0.0222924	0.0153822	Pdia4/Pdia3/Pdcl/Pofut2	4
GO:0006090	pyruvate metabolic process	14/1499	120/29008	0.00364223	0.0231554	0.0159776	Ldha/Pkm/Gale/Pdk1/Dlat/Nr4a3/Htt/Hdac4/Slc2a6/Pfkm/Eno3/Igf1/Aldoart2/Slc4a4	14
GO:0035051	cardiocyte differentiation	19/1499	186/29008	0.00366331	0.0232368	0.0160338	Hes1/Akap13/Hnrnpu/Foxp1/Arid1a/Arrb2/Zmpste24/Jag1/Abi3bp/Camk2d/Pin1/Rxrb/Yy1/Tsc1/Nebl/Srf/Igf1/Ttn/Smad6	19
GO:0045116	protein neddylation	5/1499	21/29008	0.0037187	0.0234558	0.0161849	Rpl11/Nedd8/Epas1/Rpl5/Uba3	5
GO:0051962	positive regulation of nervous system development	31/1499	359/29008	0.00380055	0.0238886	0.0164835	Hes1/Ilk/Kit/Rab11a/Skil/Faim/Prkch/Parp6/Tiam2/Ptpra/Fxn/Tnfrsf12a/Atxn1/Plxnd1/Prkci/Shtn1/Caprin2/Clstn1/Kalrn/Disc1/Srf/Cdkl3/Fbxw8/Pparg/Rufy3/Akap5/Igf1/Vegfc/Amigo2/Dixdc1/Cxcl12	31
GO:0090208	positive regulation of triglyceride metabolic process	6/1499	30/29008	0.00383998	0.0240052	0.016564	Acsl5/Ldlr/Abhd5/Gpld1/Gpam/Tcf7l2	6
GO:0051924	regulation of calcium ion transport	26/1499	286/29008	0.00390941	0.0243127	0.0167762	Hes1/Sri/Tspan13/Calm2/Saraf/Fkbp1a/F2r/Ptk2b/Rrad/Arrb2/Chd7/Trim27/Nfatc3/Htt/Camk2d/Itpr1/Gnb5/Homer2/Gja1/Cacna1b/Rapgef3/Akap5/Igf1/Camk2a/Cxcl12/Cabp1	26
GO:0048524	positive regulation of viral process	9/1499	61/29008	0.00392777	0.0243127	0.0167762	Pfn1/Vapa/Srpk1/Stau1/Axl/Kpna6/Cav2/Adarb1/Tyro3	9
GO:0048863	stem cell differentiation	23/1499	243/29008	0.0039281	0.0243127	0.0167762	Hes1/Batf/Ptprc/Kit/Coro1c/Hnrnpu/Ncoa3/Ret/Lbh/Epcam/Mllt3/Jarid2/Jag1/Tcof1/Zfp36l2/Tacstd2/Srf/Esr1/Tcf7l1/Slc4a11/Rbm24/Zscan10/Ext1	23
GO:0006644	phospholipid metabolic process	31/1499	360/29008	0.00395873	0.0244216	0.0168513	Serinc2/Smpdl3a/Serinc1/Hmgcs1/Capn2/Socs1/Pigk/Abhd12/Acsl5/Lclat1/Lpcat1/Ldlr/Pigf/Pigyl/Plek/Smpd1/Pten/Pi4kb/Abhd5/Cln8/Socs5/Plcb3/Bpnt1/Inpp4b/Pla2g7/Itpkc/Gpld1/Ppard/Lyst/Pik3cb/Gpam	31
GO:0051251	positive regulation of lymphocyte activation	36/1499	436/29008	0.00401703	0.024727	0.017062	Hes1/Nfkbiz/Gata3/Cd83/Hsph1/Ptprc/Pycard/Tox/Runx3/Tgfbr2/Prdm1/Socs1/Cbfb/Dnaja3/Cdkn1a/Ap3b1/Ppp2r3c/Bad/Malt1/Nfatc2/Dock8/Ripk2/Axl/Zbtb1/Zbtb16/Ephb6/Sox4/Socs5/Ada/Il15/Trp53bp1/Foxp3/Lyst/Bloc1s3/Igf1/Gpam	36
GO:0051648	vesicle localization	18/1499	175/29008	0.00427819	0.0260492	0.0179744	Myo6/Stard3nl/Rab11a/Myo1f/Tmed10/Ap3b1/Gbf1/Myo1e/Ap1ar/Trip11/Pten/Htt/Kif1b/Tesk1/Tanc2/Bloc1s3/Kif1c/Tcf7l2	18
GO:0001763	morphogenesis of a branching structure	23/1499	245/29008	0.00434192	0.0263516	0.0181831	Hnrnpk/Ilk/Gna13/Tgfbr2/Prdm1/Ncoa3/Ppp3r1/Nfatc3/Plxnd1/Tacstd2/Fem1b/Srf/Ptch1/Esr1/Ctnnbip1/Ctnnd2/Igf1/Hmga2/Notch4/Ar/Fat4/Cxcl12/Ext1	23
GO:0031330	negative regulation of cellular catabolic process	23/1499	245/29008	0.00434192	0.0263516	0.0181831	Hsp90ab1/Rpl11/Dap/Rpl5/Ddrgk1/Hnrnpu/Ehmt2/Hnrnpd/Phax/Rraga/Nampt/Tsc2/Senp1/Usp25/Hnrnpa0/Tsc1/Ptpn3/Usp30/Gpld1/Rbm24/Naf1/Axin2/Dazl	23
GO:0051701	biological process involved in interaction with host	16/1499	149/29008	0.00451332	0.0272155	0.0187791	Vapa/Vps16/Eps15/Ctsl/Trim59/Nbn/Trim27/Bad/Thoc6/Smpd1/Axl/Bcl2l11/Mre11a/Kpna6/Tpcn2/Cav2	16
GO:0071404	cellular response to low-density lipoprotein particle stimulus	5/1499	22/29008	0.00461029	0.0275343	0.0189992	Hmgcs1/Ldlr/Mylip/Socs5/Pparg	5
GO:0071625	vocalization behavior	5/1499	22/29008	0.00461029	0.0275343	0.0189992	Foxp1/Dlg4/Nrxn2/Celf6/Ext1	5
GO:0060736	prostate gland growth	4/1499	14/29008	0.00468336	0.0276186	0.0190573	Pten/Esr1/Igf1/Ar	4
GO:0007033	vacuole organization	18/1499	177/29008	0.00481815	0.0281769	0.0194425	Vps16/Nsfl1c/Ppt1/Ehmt2/Hexa/Acpp/Ap3b1/Ubxn2a/Ulk1/Cln5/Cln8/Cln6/Tpcn2/Hook2/Rab3gap2/Lyst/Tbc1d12/Ext1	18
GO:0044282	small molecule catabolic process	29/1499	335/29008	0.00482986	0.028216	0.0194695	Ldha/Acot7/Upp1/Faah/Qdpr/Hsd17b10/Hmgcl/Hadh/Acaa2/Glo1/Gale/Acsl5/Bad/Lpin2/Ahcy/Nudt19/Pex7/Pten/Acad8/Ada/Pfkm/Bpnt1/Inpp4b/Ddah2/Adal/Ppard/Aldh1l2/Aldh5a1/Upb1	29
GO:0001649	osteoblast differentiation	21/1499	220/29008	0.00516205	0.0296028	0.0204264	Clic1/Ilk/Cbfb/Smad3/Jag1/Hdac4/Ift80/Hey1/Mapk14/Wwox/Hdac7/Fbxo5/Gja1/Ptch1/Pparg/Ctnnbip1/Crim1/Igf1/Vegfc/Axin2/Smad6	21
GO:2000106	regulation of leukocyte apoptotic process	13/1499	112/29008	0.0051973	0.0297746	0.020545	Tsc22d3/Foxp1/Noc2l/Dock8/Nr4a3/Axl/Pten/Ada/Bbc3/Mertk/Pik3cb/Gpam/Cxcl12	13
GO:0000132	establishment of mitotic spindle orientation	6/1499	32/29008	0.00536718	0.0303151	0.0209179	Nsfl1c/Numa1/Zw10/Htt/Spdl1/Ndc80	6
GO:0022011	myelination in peripheral nervous system	6/1499	32/29008	0.00536718	0.0303151	0.0209179	Sod1/Ilk/Ppp3r1/Slc25a46/Arhgef10/Adam22	6
GO:0051085	chaperone cofactor-dependent protein refolding	6/1499	32/29008	0.00536718	0.0303151	0.0209179	Dnajb1/Hsph1/Dnajb13/Dnajb4/Hspa13/Dnajb5	6
GO:0051961	negative regulation of nervous system development	17/1499	166/29008	0.00563558	0.0315112	0.0217433	Hes1/Ifrd1/Appl2/Rnf6/Ppp3ca/Ldlr/Ulk1/Tsc2/Pten/Spg20/Ptprs/Cdkl3/Rufy3/Cit/Tert/Mdga1/Hmga2	17
GO:0048730	epidermis morphogenesis	7/1499	43/29008	0.0061019	0.0336645	0.0232291	Runx3/Ctsl/Smarca4/Gorab/Intu/Snai1/Ext1	7
GO:0045860	positive regulation of protein kinase activity	30/1499	358/29008	0.00662773	0.0359882	0.0248325	Hsp90ab1/Ilk/Jtb/Hsph1/Ptprc/Kit/Akap13/Tgfbr2/Ptk2b/Socs1/Tab2/Pim1/Cdkn1a/Taok3/Arrb2/Ppp2r3c/Malt1/Jak2/Cacul1/Dlg4/Map3k5/Prrc1/Stil/Adam9/Igf1/Vegfc/Spdya/Axin2/Hmga2/Sash1	30
GO:0016050	vesicle organization	25/1499	284/29008	0.00687964	0.0371051	0.0256032	Vapa/Coro1c/Tmcc1/Rab11a/Tmed10/Abcg1/Snap23/Ap3b1/Gbf1/Tmf1/Sec24d/Snx10/Dlg4/Sec24a/Fbxo5/Hook2/Prkci/Cav2/Dnajc13/Vti1a/Cd2ap/Lyst/Bloc1s3/Sec31b/Nkd2	25
GO:0006066	alcohol metabolic process	29/1499	344/29008	0.00692776	0.0373288	0.0257575	Sod1/Qdpr/Hmgcs1/Abcg1/Ttc39b/Hmgcr/Ptk2b/Acpp/Ldlr/Fech/Sqle/Plek/Smpd1/Myof/Insig2/Pten/Fdxr/Cln8/Cln6/Tm7sf2/Retsat/Plcb3/Acer2/Bpnt1/Ephx2/Inpp4b/Itpkc/Tpk1/Gch1	29
GO:0010632	regulation of epithelial cell migration	22/1499	241/29008	0.00717248	0.0382442	0.0263891	Pfn1/Gata3/Ets1/Coro1c/Rab11a/Tgfbr2/Foxp1/Ptk2b/Evl/Pten/Map4k4/Hdac7/Tacstd2/Acvrl1/Gpld1/Pparg/Adam9/Pik3cb/Igf1/Vegfc/Ptprr/Sash1	22
GO:0001556	oocyte maturation	6/1499	34/29008	0.00729674	0.0386136	0.026644	Ptk2b/Fbxo5/Rec8/Brca2/Wee2/Dazl	6
GO:0019318	hexose metabolic process	23/1499	256/29008	0.00732018	0.0387012	0.0267045	Ldha/Pkm/Supt20/Fuca1/Gale/Zmpste24/Pdk1/Bad/Ganc/Pofut2/Dlat/Brat1/Cox11/Ppp1r3f/Mapk14/Ppp1r3b/Pgm2l1/Pfkm/B3glct/Gpld1/Igf1/Aldoart2/Tcf7l2	23
GO:0140253	cell-cell fusion	9/1499	67/29008	0.00735552	0.0388151	0.026783	Ehd1/Capn2/Nfatc2/Myof/Mapk14/Adam9/Rapgef3/Cxcl12/Ehd2	9
GO:0042311	vasodilation	8/1499	56/29008	0.00778037	0.0406114	0.0280225	Sod1/Sod2/Mkks/Gja1/Gch1/Ppard/Esr2/Ext1	8
GO:0001574	ganglioside biosynthetic process	4/1499	16/29008	0.00784046	0.0406114	0.0280225	St6galnac3/St3gal3/St6galnac5/B4galt5	4
GO:0099527	postsynapse to nucleus signaling pathway	4/1499	16/29008	0.00784046	0.0406114	0.0280225	Abi1/Jak2/Htt/Cabp1	4
GO:0016447	somatic recombination of immunoglobulin gene segments	9/1499	68/29008	0.00809867	0.0416216	0.0287196	Batf/Ptprc/Foxp1/Rnf8/Nbn/Yy1/Ung/Trp53bp1/Foxp3	9
GO:0018904	ether metabolic process	5/1499	25/29008	0.00818108	0.0417599	0.028815	Fasn/Pex7/Nceh1/Ephx2/Pla2g7	5
GO:0046794	transport of virus	5/1499	25/29008	0.00818108	0.0417599	0.028815	Eps15/Ctsl/Kpna6/Tpcn2/Cav2	5
GO:0071392	cellular response to estradiol stimulus	5/1499	25/29008	0.00818108	0.0417599	0.028815	Nrip1/Ncoa3/Lcor/Esr1/Esr2	5
GO:0008203	cholesterol metabolic process	15/1499	145/29008	0.00819108	0.041773	0.0288241	Sod1/Hmgcs1/Abcg1/Ttc39b/Hmgcr/Ldlr/Fech/Sqle/Smpd1/Insig2/Fdxr/Cln8/Cln6/Tm7sf2/Ephx2	15
GO:0050999	regulation of nitric-oxide synthase activity	6/1499	35/29008	0.00842927	0.0425247	0.0293427	Ptk2b/Cnr2/Gch1/Esr1/Pik3cb/Tert	6
GO:0071402	cellular response to lipoprotein particle stimulus	6/1499	35/29008	0.00842927	0.0425247	0.0293427	Hmgcs1/Abcg1/Ldlr/Mylip/Socs5/Pparg	6
GO:0043403	skeletal muscle tissue regeneration	7/1499	46/29008	0.0088661	0.0442907	0.0305613	Pkm/Ifrd1/Mapk14/Gja1/Ppard/Igf1/Bcl9	7
GO:0006091	generation of precursor metabolites and energy	34/1499	428/29008	0.00895146	0.0445196	0.0307193	Ldha/Pkm/Atp5h/Cox7a2l/Cox7a2/Taldo1/Atp5j2/Sdhd/Iscu/Sdhb/Hmgcl/Gale/Polg2/Adsl/Sod2/Ppp1r2/Cyb5r4/Nfatc3/Dlat/Nr4a3/Hdac4/Fxn/Ppp1r3f/Enox2/Cox7a1/Ppp1r3b/Slc2a6/Pfkm/Eno3/Agl/Igf1/Aldoart2/Tcf7l2/Slc4a4	34
GO:0033555	multicellular organismal response to stress	12/1499	107/29008	0.00926131	0.0459387	0.0316985	Capn2/Ret/Rps6kb1/Ppp3ca/Pten/Kalrn/Gja1/Gch1/Cacna1b/Esr2/P2rx2/Ext1	12
GO:0043409	negative regulation of MAPK cascade	18/1499	189/29008	0.00935037	0.0463396	0.0319751	Hsph1/Ptprc/Eif3a/Stk38/Hmgcr/Taok3/Smpd1/Dusp4/Tsc2/Pten/Pin1/Prdm15/Pparg/Pik3cb/Igf1/Ptpn5/Spred3/Ptprr	18
GO:0098754	detoxification	8/1499	58/29008	0.00959187	0.0472114	0.0325767	Sod1/Prdx2/Sesn1/Pim1/Sod2/Ralbp1/Fancc/Gch1	8
GO:0006817	phosphate ion transport	5/1499	26/29008	0.00970603	0.0472114	0.0325767	Slc25a3/Slc20a1/Slc25a11/Slc25a30/Slc37a1	5
GO:0044764	multi-organism cellular process	5/1499	26/29008	0.00970603	0.0472114	0.0325767	Eps15/Ctsl/Fchsd2/Tpcn2/Cav2	5
GO:0050927	positive regulation of positive chemotaxis	5/1499	26/29008	0.00970603	0.0472114	0.0325767	Smad3/S1pr1/Vegfb/Vegfc/Cxcl12	5
GO:0090151	establishment of protein localization to mitochondrial membrane	5/1499	26/29008	0.00970603	0.0472114	0.0325767	Timm22/Hspa4/Ap3b1/Agk/Bbc3	5
GO:2000316	regulation of T-helper 17 type immune response	5/1499	26/29008	0.00970603	0.0472114	0.0325767	Nfkbiz/Malt1/Smad7/Rc3h2/Foxp3	5
GO:1903317	regulation of protein maturation	9/1499	70/29008	0.00975465	0.0472114	0.0325767	Tmem59/Timm17a/Prkacb/Ruvbl1/Glg1/Sox4/Cdk20/Nkd2/Notch4	9
GO:0003222	ventricular trabecula myocardium morphogenesis	4/1499	17/29008	0.00983953	0.0472114	0.0325767	Chd7/Ube4b/Heg1/Hey1	4
GO:0038093	Fc receptor signaling pathway	4/1499	17/29008	0.00983953	0.0472114	0.0325767	Appl2/Ptprc/Kit/Nr4a3	4
GO:0071428	rRNA-containing ribonucleoprotein complex export from nucleus	4/1499	17/29008	0.00983953	0.0472114	0.0325767	Nmd3/Lsg1/Ltv1/Tsc1	4
GO:0043271	negative regulation of ion transport	17/1499	176/29008	0.0099222	0.0474981	0.0327745	Hes1/Sri/Calm2/Iscu/Entpd1/Ptk2b/Rrad/Trim27/Plcb4/Pten/Camk2d/Gnb5/Stk39/Pla2r1/Nedd4l/Akap5/Cabp1	17
GO:0062012	regulation of small molecule metabolic process	30/1499	369/29008	0.00995207	0.0475372	0.0328015	Sod1/Appl2/Kit/Supt20/Abcg1/Entpd1/Ttc39b/Ptk2b/Acsl5/Zmpste24/Ldlr/Pdk1/Bad/Plek/Nr4a3/Insig2/Hdac4/Cox11/Ppp1r3f/Ppp1r3b/Slc2a6/Ephx2/Gpld1/Ppard/Pid1/Pparg/Igf1/Tcf7l2/Snai1/Slc4a4	30
GO:0060135	maternal process involved in female pregnancy	7/1499	47/29008	0.0099642	0.0475372	0.0328015	Prdx3/Prdm1/Ctsl/Rxrb/Kpna6/Esr1/Ar	7
GO:0051258	protein polymerization	25/1499	293/29008	0.010019	0.0477579	0.0329537	Pfn1/Capg/Tmsb10/Capza2/Pycard/Ube2k/Wasf2/Ptk2b/Numa1/Mphosph8/Arfip2/Trim27/Mkks/Evl/Ap1ar/Bbs4/Ssh1/Fchsd2/Mtss1/Fbxo5/Lats1/Whamm/Tppp/Kank1/Arpin	25
GO:0055007	cardiac muscle cell differentiation	15/1499	149/29008	0.0104049	0.0494719	0.0341365	Akap13/Hnrnpu/Foxp1/Arid1a/Arrb2/Zmpste24/Camk2d/Pin1/Rxrb/Yy1/Tsc1/Nebl/Srf/Igf1/Ttn	15
GO:0006900	vesicle budding from membrane	8/1499	59/29008	0.010607	0.0503051	0.0347114	Vapa/Tmed10/Ap3b1/Gbf1/Sec24d/Sec24a/Prkci/Sec31b	8
GO:0030278	regulation of ossification	14/1499	136/29008	0.010841	0.0511555	0.0352982	Ptk2b/Zmpste24/Smad3/Asxl2/Txlng/Smad7/S1pr1/Zbtb16/Mapk14/Bcor/Gja1/Kremen2/Intu/Smad6	14
GO:0003254	regulation of membrane depolarization	7/1499	48/29008	0.0111581	0.0521703	0.0359984	Ppp2r3c/Smad7/Camk2d/Ptpn3/Gja1/Nedd4l/Hcn1	7
GO:0050766	positive regulation of phagocytosis	10/1499	84/29008	0.0112539	0.0525305	0.0362469	Sod1/Appl2/Ptprc/Pycard/C2/Abr/Il15/Rap1gap/Pparg/Mertk	10
GO:0070588	calcium ion transmembrane transport	25/1499	296/29008	0.011293	0.0526694	0.0363428	Sri/Tspan13/Calm2/Fkbp1a/Ptprc/F2r/Letm1/Ptk2b/Rrad/Chd7/Afg3l2/Htt/Camk2d/Itpr1/Tpcn2/Gnb5/Ibtk/Slc24a3/Bbc3/Cacna1b/Catsper2/Rapgef3/Slc35g1/Slc24a2/Cabp1	25
GO:1902579	multi-organism localization	5/1499	27/29008	0.0114154	0.0529763	0.0365545	Eps15/Ctsl/Kpna6/Tpcn2/Cav2	5
GO:0010644	cell communication by electrical coupling	4/1499	18/29008	0.0121418	0.0559319	0.038594	Sri/Camk2d/Gja1/Cabp1	4
GO:0099175	regulation of postsynapse organization	12/1499	111/29008	0.0122244	0.0560827	0.038698	Hnrnpk/Cript/Zmynd8/Tsc2/Pten/Ptprs/Caprin2/Kalrn/Sipa1l1/Tanc2/Abhd17c/Lzts3	12
GO:0045214	sarcomere organization	7/1499	49/29008	0.0124523	0.0564088	0.038923	Prkar1a/Akap13/Foxp1/Csrp1/Srf/Neurl2/Ttn	7
GO:0002349	histamine production involved in inflammatory response	3/1499	10/29008	0.0125679	0.0564088	0.038923	Ywhaz/Snx4/Snap23	3
GO:0002441	histamine secretion involved in inflammatory response	3/1499	10/29008	0.0125679	0.0564088	0.038923	Ywhaz/Snx4/Snap23	3
GO:0002553	histamine secretion by mast cell	3/1499	10/29008	0.0125679	0.0564088	0.038923	Ywhaz/Snx4/Snap23	3
GO:0006971	hypotonic response	3/1499	10/29008	0.0125679	0.0564088	0.038923	Slc12a6/Stk39/Slc4a11	3
GO:0007270	neuron-neuron synaptic transmission	3/1499	10/29008	0.0125679	0.0564088	0.038923	Pten/Arid1b/Kif1b	3
GO:0010745	negative regulation of macrophage derived foam cell differentiation	3/1499	10/29008	0.0125679	0.0564088	0.038923	Nfkbia/Abcg1/Pparg	3
GO:0032594	protein transport within lipid bilayer	3/1499	10/29008	0.0125679	0.0564088	0.038923	Rftn1/Tsc2/Arl6	3
GO:0097119	postsynaptic density protein 95 clustering	3/1499	10/29008	0.0125679	0.0564088	0.038923	Cript/Zmynd8/Nrxn2	3
GO:0150172	regulation of phosphatidylcholine metabolic process	3/1499	10/29008	0.0125679	0.0564088	0.038923	Capn2/Lpcat1/Ldlr	3
GO:0031663	lipopolysaccharide-mediated signaling pathway	8/1499	61/29008	0.0128727	0.0574161	0.0396181	Nfkbia/Prdx2/Mtdh/Prdm1/Malt1/Ripk2/Mapk14/Sash1	8
GO:0060324	face development	8/1499	61/29008	0.0128727	0.0574161	0.0396181	Zfand5/Tiparp/Chd7/Sgpl1/Mkks/Bbs4/Srf/Tcf7l2	8
GO:0009913	epidermal cell differentiation	19/1499	210/29008	0.0129458	0.0576967	0.0398117	Sod1/Hes1/Txnip/Myo6/Ncoa3/Fosl2/Numa1/Prkch/Smarca4/Jag1/Klf7/Ubn1/Hey1/Ptgs1/Lats1/Ptch1/Kdf1/Intu/Ppl	19
GO:0009266	response to temperature stimulus	16/1499	167/29008	0.0130213	0.057987	0.040012	Ucp2/Sod1/Hsp90ab1/Appl2/Rbbp7/Polr2d/Hspa4/Dnaja3/Arrb2/Myof/Atxn3/Acot11/Metrnl/Pparg/Igf1/Cxcl12	16
GO:0031099	regeneration	15/1499	153/29008	0.0130645	0.0581016	0.0400911	Pkm/Ifrd1/Stk24/Cdkn1a/Ulk1/Jak2/Pten/Ptprs/Mapk14/Itpr1/Gja1/Ppard/Igf1/Bcl9/Cxcl12	15
GO:0048041	focal adhesion assembly	10/1499	86/29008	0.0131648	0.0583949	0.0402935	Coro1c/Ptk2b/Smad3/Ldb1/Pten/Ptpra/Tsc1/Map4k4/Acvrl1/Whamm	10
GO:0051983	regulation of chromosome segregation	10/1499	86/29008	0.0131648	0.0583949	0.0402935	Hnrnpu/Numa1/Zw10/Cdt1/Fbxo5/Spdl1/Rmi2/Cit/Mki67/Ndc80	10
GO:0034629	cellular protein-containing complex localization	5/1499	28/29008	0.0133185	0.058937	0.0406675	Exoc3/Smad7/Mios/Ndc1/Exoc3l	5
GO:0034763	negative regulation of transmembrane transport	14/1499	140/29008	0.0137504	0.0606728	0.0418652	Sri/Calm2/Appl2/Iscu/Rrad/Pten/Camk2d/Gnb5/Stk39/Pid1/Esr1/Nedd4l/Rhoq/Cabp1	14
GO:0050670	regulation of lymphocyte proliferation	21/1499	241/29008	0.0138652	0.0607345	0.0419078	Hes1/Prkar1a/Ikzf3/Ptprc/Pycard/Tgfbr2/Prdm1/Tnfrsf21/Dnaja3/Cdkn1a/Nfatc2/Tnfrsf13b/Ripk2/Cblb/Ada/Glmn/Il15/Foxp3/Igf1/Gpam/Sh3rf1	21
GO:0032410	negative regulation of transporter activity	10/1499	87/29008	0.0142069	0.0619463	0.042744	Sri/Calm2/Ndfip2/Rrad/Pten/Camk2d/Gnb5/Stk39/Nedd4l/Cabp1	10
GO:0019065	receptor-mediated endocytosis of virus by host cell	4/1499	19/29008	0.0147621	0.0635244	0.0438329	Eps15/Ctsl/Tpcn2/Cav2	4
GO:0034349	glial cell apoptotic process	4/1499	19/29008	0.0147621	0.0635244	0.0438329	Tnfrsf21/Prkch/Prkci/Igf1	4
GO:0046485	ether lipid metabolic process	4/1499	19/29008	0.0147621	0.0635244	0.0438329	Fasn/Pex7/Nceh1/Pla2g7	4
GO:0060544	regulation of necroptotic process	4/1499	19/29008	0.0147621	0.0635244	0.0438329	Birc3/Rnf31/Birc2/Spata2	4
GO:0032465	regulation of cytokinesis	11/1499	101/29008	0.0152288	0.065035	0.0448752	Calm2/Rab11a/Cdc14a/Klhl9/Bbs4/Pin1/Plk4/Cdc14b/Brca2/E2f8/Cit	11
GO:0030865	cortical cytoskeleton organization	8/1499	63/29008	0.0154735	0.0655319	0.0452181	Rhog/Ppp2r3c/Plek/Rhoq/Rac3/Anln/Synpo/Ehd2	8
GO:0046034	ATP metabolic process	22/1499	259/29008	0.0157193	0.0665227	0.0459018	Ldha/Pkm/Atp5h/Cox7a2l/Cox7a2/Atp5j2/Sdhd/Iscu/Entpd1/Gale/Bad/Hdac4/Fxn/Cox7a1/Slc2a6/Pfkm/Eno3/Ak5/Pid1/Igf1/Aldoart2/Slc4a4	22
GO:0046718	viral entry into host cell	11/1499	102/29008	0.0162986	0.0684222	0.0472125	Vps16/Eps15/Ctsl/Trim59/Nbn/Trim27/Smpd1/Axl/Mre11a/Tpcn2/Cav2	11
GO:0032944	regulation of mononuclear cell proliferation	21/1499	245/29008	0.0164035	0.0687968	0.047471	Hes1/Prkar1a/Ikzf3/Ptprc/Pycard/Tgfbr2/Prdm1/Tnfrsf21/Dnaja3/Cdkn1a/Nfatc2/Tnfrsf13b/Ripk2/Cblb/Ada/Glmn/Il15/Foxp3/Igf1/Gpam/Sh3rf1	21
GO:0002645	positive regulation of tolerance induction	3/1499	11/29008	0.0166252	0.0690055	0.047615	Tgfbr2/Cblb/Foxp3	3
GO:0034351	negative regulation of glial cell apoptotic process	3/1499	11/29008	0.0166252	0.0690055	0.047615	Prkch/Prkci/Igf1	3
GO:0051893	regulation of focal adhesion assembly	8/1499	64/29008	0.0169075	0.0699705	0.0482809	Coro1c/Smad3/Ldb1/Pten/Ptpra/Tsc1/Map4k4/Acvrl1	8
GO:0090109	regulation of cell-substrate junction assembly	8/1499	64/29008	0.0169075	0.0699705	0.0482809	Coro1c/Smad3/Ldb1/Pten/Ptpra/Tsc1/Map4k4/Acvrl1	8
GO:0006023	aminoglycan biosynthetic process	7/1499	52/29008	0.0169795	0.0700107	0.0483085	Hexa/Chst11/Ap2a1/B4galt5/B3gnt9/Chsy3/Ext1	7
GO:0045839	negative regulation of mitotic nuclear division	7/1499	52/29008	0.0169795	0.0700107	0.0483085	Zw10/Cdt1/Mtbp/Fbxo5/Esr1/Spdl1/Ndc80	7
GO:0006575	cellular modified amino acid metabolic process	18/1499	202/29008	0.0175739	0.0719379	0.0496384	Sod1/Gata3/Clic1/Serinc2/Serinc1/Pcmt1/Glo1/Ctsl/Abhd12/Sod2/Ahcy/Gstk1/Mthfd1/Cpq/Icmt/Mthfd1l/Gch1/Aldh1l2	18
GO:0097107	postsynaptic density assembly	4/1499	20/29008	0.0177132	0.0719379	0.0496384	Pten/Ptprs/Sipa1l1/Nrxn2	4
GO:0098969	neurotransmitter receptor transport to postsynaptic membrane	4/1499	20/29008	0.0177132	0.0719379	0.0496384	Rab11a/Snap23/Clstn1/Mapk10	4
GO:0045454	cell redox homeostasis	5/1499	30/29008	0.0177413	0.0719379	0.0496384	Prdx2/Prdx5/Prdx3/Egln2/Txnrd1	5
GO:1900273	positive regulation of long-term synaptic potentiation	5/1499	30/29008	0.0177413	0.0719379	0.0496384	Hnrnpk/Stau1/Kalrn/Akap5/Ptpn5	5
GO:0022411	cellular component disassembly	31/1499	402/29008	0.017764	0.0719781	0.0496661	Capg/Lcp1/Ets1/Capza2/Vps16/Ddrgk1/Slc25a46/Ufm1/Bnip3l/Mphosph8/Arid1a/Zmpste24/Gbf1/Mtif3/Gspt1/Ulk1/Evl/Smarca4/Scaf8/Plek/Padi2/Htt/Apaf1/Mtrf1l/Map4k4/Eml4/Scaf4/Usp30/Akap5/Lix1l/Ttbk2	31
GO:0042092	type 2 immune response	6/1499	41/29008	0.0179782	0.0724283	0.0499767	Gata3/Batf/Dennd1b/Zfp35/Socs5/Bcl6b	6
GO:1901264	carbohydrate derivative transport	8/1499	65/29008	0.0184346	0.0741078	0.0511356	Abcg1/Slc35b2/Ralbp1/Slc35a3/Slc37a1/Slc29a3/Gja1/Abcc4	8
GO:2000377	regulation of reactive oxygen species metabolic process	15/1499	160/29008	0.0189576	0.0753407	0.0519863	Eef1a1/Sod1/Prdx2/Birc3/Tgfbr2/Ptk2b/Birc2/Hvcn1/Cdkn1a/Sod2/Hdac4/Mapk14/Gch1/Pid1/Esr2	15
GO:0032413	negative regulation of ion transmembrane transporter activity	9/1499	78/29008	0.0190094	0.0753407	0.0519863	Sri/Calm2/Rrad/Pten/Camk2d/Gnb5/Stk39/Nedd4l/Cabp1	9
GO:2000379	positive regulation of reactive oxygen species metabolic process	9/1499	78/29008	0.0190094	0.0753407	0.0519863	Sod1/Tgfbr2/Ptk2b/Hvcn1/Cdkn1a/Sod2/Hdac4/Mapk14/Pid1	9
GO:0060251	regulation of glial cell proliferation	6/1499	42/29008	0.0200842	0.0788619	0.054416	Hes1/Prkch/Atxn1/Prkci/Igf1/Tert	6
GO:0072538	T-helper 17 type immune response	6/1499	42/29008	0.0200842	0.0788619	0.054416	Nfkbiz/Batf/Malt1/Smad7/Rc3h2/Foxp3	6
GO:0106106	cold-induced thermogenesis	14/1499	147/29008	0.0202483	0.0788619	0.054416	Ucp2/Appl2/Epas1/Prkab1/Acot13/Hadh/Jak2/Acot11/Plcl2/Il15/Esrrg/Gja1/Pparg/Ppargc1b	14
GO:0022404	molting cycle process	12/1499	119/29008	0.0202709	0.0788619	0.054416	Runx3/Ctsl/Numa1/Tradd/Zmpste24/Ldb1/Gorab/Ppard/Acvr1b/Intu/Snai1/Ext1	12
GO:0022405	hair cycle process	12/1499	119/29008	0.0202709	0.0788619	0.054416	Runx3/Ctsl/Numa1/Tradd/Zmpste24/Ldb1/Gorab/Ppard/Acvr1b/Intu/Snai1/Ext1	12
GO:0034260	negative regulation of GTPase activity	5/1499	31/29008	0.0202768	0.0788619	0.054416	Arrb2/Mkks/Bbs4/Tsc1/Ttc8	5
GO:0035162	embryonic hemopoiesis	5/1499	31/29008	0.0202768	0.0788619	0.054416	Gata3/Kit/Tgfbr2/Ldb1/Stk3	5
GO:0036314	response to sterol	5/1499	31/29008	0.0202768	0.0788619	0.054416	Gramd1a/Tgfbr2/Insig2/Gpld1/Ptch1	5
GO:0060037	pharyngeal system development	5/1499	31/29008	0.0202768	0.0788619	0.054416	Hes1/Gata3/Ece1/Smarca4/Ptch1	5
GO:0097581	lamellipodium organization	10/1499	92/29008	0.0203626	0.0790317	0.0545332	Snx2/Kit/Coro1c/Abi1/Wasf2/S1pr1/Hdac4/Vav2/Whamm/Kank1	10
GO:1990542	mitochondrial transmembrane transport	10/1499	92/29008	0.0203626	0.0790317	0.0545332	Ucp2/Atp5h/Atp5j2/Timm17a/Letm1/Tomm20/Afg3l2/Sfxn4/Slc25a29/Slc39a8	10
GO:0003158	endothelium development	13/1499	133/29008	0.0203783	0.0790379	0.0545375	Ppp1r16b/Foxp1/Fasn/Jag1/Heg1/Col18a1/Ptprs/Hey1/Acvrl1/Tjp2/Rapgef3/Apold1/Notch4	13
GO:1990845	adaptive thermogenesis	15/1499	162/29008	0.0209651	0.0807091	0.0556906	Ucp2/Appl2/Epas1/Prkab1/Acot13/Hnrnpu/Hadh/Jak2/Acot11/Plcl2/Il15/Esrrg/Gja1/Pparg/Ppargc1b	15
GO:0035994	response to muscle stretch	4/1499	21/29008	0.021006	0.0807091	0.0556906	Fos/Nfkbia/Mapk14/Ttn	4
GO:0046321	positive regulation of fatty acid oxidation	4/1499	21/29008	0.021006	0.0807091	0.0556906	Acsl5/Nr4a3/Ppard/Pparg	4
GO:0001840	neural plate development	3/1499	12/29008	0.0213282	0.0809348	0.0558464	C2cd3/Htt/Ptch1	3
GO:0002246	wound healing involved in inflammatory response	3/1499	12/29008	0.0213282	0.0809348	0.0558464	F2r/Abi3bp/Pparg	3
GO:0002664	regulation of T cell tolerance induction	3/1499	12/29008	0.0213282	0.0809348	0.0558464	Tgfbr2/Cblb/Foxp3	3
GO:0007042	lysosomal lumen acidification	3/1499	12/29008	0.0213282	0.0809348	0.0558464	Ppt1/Cln5/Cln6	3
GO:0043650	dicarboxylic acid biosynthetic process	3/1499	12/29008	0.0213282	0.0809348	0.0558464	Mthfd1/Htt/Mthfd1l	3
GO:1901659	glycosyl compound biosynthetic process	3/1499	12/29008	0.0213282	0.0809348	0.0558464	Ada/Lcmt2/Adal	3
GO:1904019	epithelial cell apoptotic process	12/1499	120/29008	0.0215019	0.0815388	0.0562631	Gata3/Spop/Tgfbr2/Arrb2/Bad/Jak2/Col18a1/Stk3/Prkci/Pla2r1/Igf1/Tert	12
GO:0071166	ribonucleoprotein complex localization	9/1499	80/29008	0.022079	0.0833339	0.0575018	Hnrnpa2b1/Srsf3/Nmd3/Lsg1/Polr2d/Ltv1/Thoc6/Tsc1/Ddx19a	9
GO:0097300	programmed necrotic cell death	6/1499	43/29008	0.0223516	0.0840241	0.0579781	Birc3/Rnf31/Birc2/Spata2/Map3k5/Mlkl	6
GO:0016032	viral process	27/1499	346/29008	0.0223913	0.0841169	0.0580421	Pfn1/Hsp90ab1/Spcs3/Vapa/Vps16/Eif3a/Atg16l2/Eps15/Ctsl/Trim59/Mphosph8/Srpk1/Stau1/Nbn/Trim27/Bad/Smarca4/Smpd1/Axl/Bcl2l11/Mre11a/Kpna6/Tpcn2/Cav2/Adarb1/Tyro3/Hmga2	27
GO:0010976	positive regulation of neuron projection development	19/1499	224/29008	0.0238307	0.088871	0.0613225	Eef1a1/Hnrnpk/Pcp4/Ehd1/Stk24/Tox/Tmem30a/Ptk2b/Ret/Tsc2/Ap2a1/Itpr1/Prkci/Caprin2/Kalrn/Disc1/Itga6/Enc1/Ptpn5	19
GO:0006022	aminoglycan metabolic process	11/1499	108/29008	0.0239328	0.0891926	0.0615444	Hexa/Gns/Chst11/Ap2a1/Cln6/B4galt5/Il15/Habp4/B3gnt9/Chsy3/Ext1	11
GO:0031579	membrane raft organization	4/1499	22/29008	0.0246495	0.0902632	0.0622831	Ptprc/Ppt1/Rftn1/Cav2	4
GO:2000810	regulation of bicellular tight junction assembly	4/1499	22/29008	0.0246495	0.0902632	0.0622831	Prkch/Gja1/Nedd4l/Snai1	4
GO:0051653	spindle localization	7/1499	56/29008	0.0246698	0.0902632	0.0622831	Nsfl1c/Numa1/Zw10/Htt/Zbed3/Spdl1/Ndc80	7
GO:1901861	regulation of muscle tissue development	7/1499	56/29008	0.0246698	0.0902632	0.0622831	Tsc22d3/Hmgcr/Rps6kb1/Smad3/Hdac7/Gja1/Tcf7l2	7
GO:0007018	microtubule-based movement	31/1499	413/29008	0.0247517	0.0903909	0.0623712	Sod1/Yif1b/Hnrnpu/Hspb11/Stau1/Ap3b1/Mkks/Tmf1/Bbs4/Htt/Kif21b/Nme7/Syne2/Ift80/Kif1b/Kifap3/Dnhd1/Ropn1l/Adcy3/Kif2a/Arl8a/Enkur/Ofd1/Arhgap21/Bloc1s3/Catsper2/Cfap54/Kif13b/Ulk4/Kif1c/Dnah17	31
GO:0045765	regulation of angiogenesis	24/1499	302/29008	0.0248315	0.0905013	0.0624474	Pkm/Ets1/Gtf2i/Ppp1r16b/Mtdh/Tgfbr2/Ptk2b/Tcf4/Wars/Tnfrsf12a/Adam12/Plxnd1/Vegfb/Acvrl1/Pparg/Rapgef3/Epn1/Pik3cb/Vegfc/Tert/F3/Hmga2/Notch4/Sash1	24
GO:0001764	neuron migration	17/1499	195/29008	0.0248593	0.0905054	0.0624503	Gata3/Tubb2a/Usp9x/Bbs4/Pex7/Axl/Dclk1/Shtn1/Disc1/Srf/Gja1/Mdga1/Ulk4/Sh3rf1/Esr2/Camk2a/Cxcl12	17
GO:0022412	cellular process involved in reproduction in multicellular organism	36/1499	495/29008	0.0253492	0.0921492	0.0635845	Kit/Yif1b/Ehmt2/Ccnb2/Ube2j1/Spin1/Prdm1/Ptk2b/Rnf8/Pithd1/Rps6kb1/Arrb2/Dnmt3a/Mkks/Tmf1/Bbs4/Zscan21/Zbtb16/Foxj3/Fbxo5/Fancc/Map7/Ropn1l/Rec8/Mastl/Brca2/Catsper2/Igf1/Wee2/Rsph1/Spdya/Nanos1/Dazl/Chd5/Ndc80/Cxcl12	36
GO:0034446	substrate adhesion-dependent cell spreading	11/1499	109/29008	0.0254222	0.0921755	0.0636027	Ilk/Coro1c/Ap1ar/Axl/Tesk1/Atrn/Tacstd2/Mertk/Kank1/Rac3/Tyro3	11
GO:0007292	female gamete generation	15/1499	166/29008	0.0254568	0.0921755	0.0636027	Nrip1/Ccnb2/Spin1/Ptk2b/Zscan21/Fbxo5/Rec8/Mastl/Msh5/Brca2/Igf1/Wee2/Nanos1/Dazl/Ndc80	15
GO:0043279	response to alkaloid	9/1499	82/29008	0.0254883	0.0921755	0.0636027	Fkbp1a/Ehmt2/Casp7/Ppp5c/Smpd1/Dlg4/Ada/Kalrn/Homer2	9
GO:0150116	regulation of cell-substrate junction organization	8/1499	69/29008	0.0255333	0.0921755	0.0636027	Coro1c/Smad3/Ldb1/Pten/Ptpra/Tsc1/Map4k4/Acvrl1	8
GO:0060487	lung epithelial cell differentiation	5/1499	33/29008	0.0260306	0.0934175	0.0644596	Foxp1/Ppp3r1/Numa1/Igf1/Foxp4	5
GO:0060740	prostate gland epithelium morphogenesis	5/1499	33/29008	0.0260306	0.0934175	0.0644596	Fem1b/Esr1/Igf1/Esr2/Ar	5
GO:0042761	very long-chain fatty acid biosynthetic process	3/1499	13/29008	0.0266807	0.0941986	0.0649986	Tecr/Elovl1/Hacd4	3
GO:0045161	neuronal ion channel clustering	3/1499	13/29008	0.0266807	0.0941986	0.0649986	Sclt1/Kcnip2/Akap5	3
GO:0021517	ventral spinal cord development	7/1499	57/29008	0.0269125	0.094767	0.0653908	Foxp1/Scyl3/Tctn1/Cln8/Sox4/Ptch1/Dmrt3	7
GO:0043647	inositol phosphate metabolic process	7/1499	57/29008	0.0269125	0.094767	0.0653908	Ptk2b/Plek/Pten/Plcb3/Bpnt1/Inpp4b/Itpkc	7
GO:0005976	polysaccharide metabolic process	11/1499	110/29008	0.0269776	0.0949087	0.0654886	Ppp1r2/Ap2a1/Ppp1r3f/Ppp1r3b/B4galt5/Pfkm/Agl/B3gnt9/Igf1/Tcf7l2/Ext1	11
GO:0000910	cytokinesis	16/1499	182/29008	0.0269865	0.0949087	0.0654886	Calm2/Jtb/Rab11a/Cdc14a/Klhl9/Bbs4/Spg20/Pin1/Plk4/Cep55/Cdc14b/Rab35/Brca2/E2f8/Cit/Anln	16
GO:0050918	positive chemotaxis	6/1499	45/29008	0.0273891	0.095785	0.0660933	Smad3/Tsc2/S1pr1/Vegfb/Vegfc/Cxcl12	6
GO:2000146	negative regulation of cell motility	24/1499	306/29008	0.0284301	0.0991172	0.0683926	Gata3/Ilk/Stk24/Coro1c/Gna13/Zmynd8/Abr/Evl/Ap1ar/Jag1/Pten/Padi2/Pin1/Ada/Arap3/Tacstd2/Acvrl1/Srf/Ppard/Pparg/Adarb1/Kank1/Ptprr/Cxcl12	24
GO:0046716	muscle cell cellular homeostasis	4/1499	23/29008	0.0286506	0.0994543	0.0686252	Sod1/Pfkm/Srf/Aldoart2	4
mmu05417	Lipid and atherosclerosis	35/680	216/8986	1.27474e-05	0.00396445	0.00324724	Fos/Hsp90ab1/Nfkbia/Calm2/Pycard/Abcg1/Ppp3r1/Tab2/Hspa4/Sod2/Ppp3ca/Tbk1/Casp7/Ldlr/Bad/Tank/Nfatc2/Jak2/Nfatc3/Tnfsf10/Plcb4/Apaf1/Camk2d/Rxrb/Cxcl3/Mapk14/Itpr1/Traf3/Map3k5/Vav2/Mapk10/Plcb3/Pparg/Pik3cb/Camk2a	35
mmu01232	Nucleotide metabolism	17/680	84/8986	0.00014961	0.0232643	0.0190556	Upp1/Impdh2/Nt5c/Cmpk1/Adss/Entpd1/Gmpr2/Itpa/Adsl/Impdh1/Entpd6/Dck/Nme7/Rrm2b/Ada/Ak5/Ak8	17
mmu04392	Hippo signaling pathway - multiple species	8/680	27/8986	0.000627642	0.0507791	0.0415927	Stk3/Mob1b/Lats1/Rassf6/Tead3/Fat4/Dchs2/Rassf4	8
mmu05016	Huntington disease	39/680	302/8986	0.000653311	0.0507791	0.0415927	Sod1/Cox6c/Atp5h/Cox7a2l/Cox7a2/Dctn6/Psmb4/Psma6/Psmd8/Sdhd/Polr2k/Psmc1/Sdhb/Polr2i/Polr2c/Polr2d/Nrf1/Sod2/Tubb2a/Dctn4/Ndufa11/Ulk1/Plcb4/Htt/Apaf1/Ap2a1/Cox7a1/Dlg4/Itpr1/Map3k5/Gpx7/Mapk10/Plcb3/Tubb6/Bbc3/Pparg/Cacna1b/Dnah17/Creb5	39
mmu05210	Colorectal cancer	16/680	88/8986	0.000816385	0.0507791	0.0415927	Fos/Araf/Tgfbr2/Cdkn1a/Rps6kb1/Smad3/Bad/Bcl2l11/Polk/Mapk10/Bbc3/Tcf7l1/Pik3cb/Rac3/Axin2/Tcf7l2	16
mmu01522	Endocrine resistance	16/680	93/8986	0.0015071	0.0672721	0.0551019	Fos/Araf/Prkacb/Ncoa3/Cdkn1a/Rps6kb1/Bad/Jag1/Mapk14/Adcy3/Mapk10/Esr1/Pik3cb/Igf1/Esr2/Notch4	16
mmu05224	Breast cancer	22/680	147/8986	0.00151416	0.0672721	0.0551019	Fos/Hes1/Csnk1a1/Kit/Araf/Ncoa3/Cdkn1a/Rps6kb1/Jag1/Pten/Polk/Hey1/Ncoa1/Brca2/Esr1/Tcf7l1/Pik3cb/Igf1/Esr2/Axin2/Tcf7l2/Notch4	22
mmu04114	Oocyte meiosis	19/680	121/8986	0.00175975	0.0674572	0.0552535	Ywhaz/Calm2/Prkacb/Ccnb2/Ppp3r1/Smc1a/Ppp3ca/Pkmyt1/Camk2d/Cdc20/Mapk14/Itpr1/Fbxo5/Adcy3/Rec8/Igf1/Spdya/Ar/Camk2a	19
mmu04668	TNF signaling pathway	18/680	113/8986	0.00195214	0.0674572	0.0552535	Fos/Nfkbia/Birc3/Tab2/Birc2/Tradd/Casp7/Jag1/Cxcl3/Mapk14/Traf3/Map3k5/Mlkl/Il15/Mapk10/Pik3cb/Vegfc/Creb5	18
mmu04144	Endocytosis	34/680	272/8986	0.002463	0.076534	0.0626882	Capza2/Snx2/Ehd1/Rab11a/Snx4/Tgfbr2/Cyth1/Eps15/Smap2/Psd4/Rab10/Arap1/Asap1/Arrb2/Smad3/Gbf1/Ldlr/Cblb/Spg20/Ehd4/Vps26b/Ap2a1/Acap2/Arap3/Prkci/Cav2/Iqsec2/Rab35/Wwp1/Nedd4l/Grk5/Epn1/Grk4/Ehd2	34
mmu05132	Salmonella infection	32/680	253/8986	0.00270699	0.076534	0.0626882	Pfn1/Fos/Hsp90ab1/Nfkbia/Dctn6/Birc3/Rhog/Ptprc/Myo6/Pycard/Vps16/Abi1/Cyth1/Cse1l/Tab2/Birc2/Elmo1/Tradd/Casp7/Tubb2a/Dctn4/Ripk2/Tnfsf10/Kpna4/Mapk14/Mlkl/Mapk10/Arl8a/Tubb6/Tcf7l1/Pik3cb/Tcf7l2	32
mmu04218	Cellular senescence	25/680	184/8986	0.00295886	0.0766839	0.062811	Calm2/Ets1/Capn2/Ccnb2/Tgfbr2/Ppp3r1/Mras/Cdkn1a/Ppp3ca/Nbn/Smad3/E2f4/Nfatc2/Nfatc3/Tsc2/Pten/Zfp36l2/Mre11a/Tsc1/Chek2/Mapk14/Hus1/Itpr1/Lin54/Pik3cb	25
mmu04310	Wnt signaling pathway	23/680	171/8986	0.00483769	0.0936377	0.0766977	Csnk1a1/Prkacb/Ctbp1/Ppp3r1/Ruvbl1/Ppp3ca/Smad3/Prickle3/Nfatc2/Nfatc3/Plcb4/Camk2d/Mapk10/Plcb3/Ppard/Ctnnbip1/Tcf7l1/Ctnnd2/Rac3/Axin2/Nkd2/Tcf7l2/Camk2a	23
mmu00062	Fatty acid elongation	7/680	29/8986	0.00493434	0.0936377	0.0766977	Acot7/Tecr/Elovl1/Ppt1/Hadh/Acaa2/Hacd4	7
mmu04659	Th17 cell differentiation	16/680	105/8986	0.00531331	0.0936377	0.0766977	Fos/Hsp90ab1/Nfkbia/Gata3/Il22/Tgfbr2/Ppp3r1/Ppp3ca/Smad3/Nfatc2/Jak2/Nfatc3/Rxrb/Mapk14/Mapk10/Foxp3	16
mmu05216	Thyroid cancer	8/680	37/8986	0.00556828	0.0936377	0.0766977	Tfg/Ret/Cdkn1a/Rxrb/Polk/Pparg/Tcf7l1/Tcf7l2	8
mmu00230	Purine metabolism	19/680	134/8986	0.00565093	0.0936377	0.0766977	Impdh2/Nt5c/Adss/Entpd1/Gmpr2/Itpa/Adsl/Pde6d/Impdh1/Entpd6/Dck/Pde1c/Prps1/Nme7/Rrm2b/Ada/Adcy3/Ak5/Ak8	19
mmu05221	Acute myeloid leukemia	12/680	70/8986	0.00581531	0.0936377	0.0766977	Kit/Araf/Pim1/Rps6kb1/Bad/Zbtb16/Ppard/Tcf7l1/Pik3cb/Flt3/Tcf7l2/Runx1t1	12
mmu04210	Apoptosis	19/680	136/8986	0.0066337	0.0936377	0.0766977	Fos/Nfkbia/Birc3/Capn2/Ctsl/Birc2/Lmnb1/Tradd/Casp7/Bad/Tnfsf10/Apaf1/Ptpn13/Bcl2l11/Itpr1/Map3k5/Mapk10/Bbc3/Pik3cb	19
mmu04120	Ubiquitin mediated proteolysis	20/680	147/8986	0.00729538	0.0936377	0.0766977	Birc3/Uba1/Ube2g2/Ube2k/Ube2j1/Mgrn1/Socs1/Klhl9/Birc2/Trip12/Uba3/Pias3/Ube4b/Pias1/Cblb/Cdc20/Fbxw8/Ubox5/Wwp1/Nedd4l	20
mmu03013	Nucleocytoplasmic transport	17/680	118/8986	0.00733108	0.0936377	0.0766977	Eef1a1/Sumo2/Sumo3/Nmd3/Rbm8a/Cse1l/Tnpo3/Phax/Upf3a/Thoc6/Nup43/Kpna4/Ipo8/Kpna6/Ddx19a/Nup37/Ndc1	17
mmu04211	Longevity regulating pathway	14/680	90/8986	0.00735249	0.0936377	0.0766977	Prkab1/Prkacb/Ehmt2/Sesn1/Sod2/Rps6kb1/Ulk1/Tsc2/Tsc1/Adcy3/Pparg/Pik3cb/Igf1/Creb5	14
mmu04010	MAPK signaling pathway	34/680	294/8986	0.00834032	0.0936377	0.0766977	Fos/Kit/Araf/Prkacb/Tgfbr2/Ppp3r1/Tab2/Mras/Taok3/Ppp3ca/Tradd/Arrb2/Mknk1/Ppp5c/Map4k1/Nfatc3/Dusp4/Ecsit/Stk3/Mapk14/Map4k4/Rasgrp2/Map3k5/Mapk10/Vegfb/Srf/Cacna1b/Rac3/Igf1/Vegfc/Ptpn5/Flt3/Ptprr/Cacna2d2	34
mmu04910	Insulin signaling pathway	19/680	139/8986	0.00836487	0.0936377	0.0766977	Prkar1a/Calm2/Araf/Prkab1/Prkacb/Socs1/Rps6kb1/Mknk1/Bad/Fasn/Tsc2/Cblb/Tsc1/Ppp1r3f/Ppp1r3b/Prkci/Mapk10/Rhoq/Pik3cb	19
mmu00240	Pyrimidine metabolism	10/680	56/8986	0.00852077	0.0936377	0.0766977	Upp1/Nt5c/Cmpk1/Entpd1/Entpd6/Dck/Nme7/Rrm2b/Umps/Upb1	10
mmu05022	Pathways of neurodegeneration - multiple diseases	50/680	471/8986	0.00862583	0.0936377	0.0766977	Sod1/Cox6c/Atp5h/Cox7a2l/Calm2/Cox7a2/Dctn6/Psmb4/Psma6/Psmd8/Uba1/Sdhd/Csnk1a1/Psmc1/Sdhb/Ube2g2/Hsd17b10/Araf/Capn2/Ube2j1/Ppp3r1/Ppp3ca/Tbk1/Casp7/Tubb2a/Dctn4/Bad/Tank/Ndufa11/Ulk1/Plcb4/Htt/Apaf1/Camk2d/Atxn3/Cox7a1/Atxn1/Mapk14/Dlg4/Itpr1/Map3k5/Sncaip/Gpx7/Mapk10/Plcb3/Tubb6/Cacna1b/Axin2/Dnah17/Camk2a	50
mmu04714	Thermogenesis	28/680	231/8986	0.00863335	0.0936377	0.0766977	Cox6c/Atp5h/Cox7a2l/Cox7a2/Atp5j2/Cox20/Sdhd/Sdhb/Prkab1/Prkacb/Smarca2/Acsl5/Arid1a/Rps6kb1/Ndufa11/Smarca4/Tsc2/Coa7/Tsc1/Cox11/Cox7a1/Mapk14/Arid1b/Map3k5/Adcy3/Slc25a29/Pparg/Creb5	28
mmu03020	RNA polymerase	7/680	32/8986	0.00873149	0.0936377	0.0766977	Polr1d/Polr2k/Polr2i/Polr2c/Polr2d/Polr3gl/Polr1a	7
mmu04215	Apoptosis - multiple species	7/680	32/8986	0.00873149	0.0936377	0.0766977	Birc3/Birc2/Casp7/Apaf1/Bcl2l11/Mapk10/Bbc3	7
mmu00513	Various types of N-glycan biosynthesis	8/680	40/8986	0.00907764	0.0941049	0.0770803	Hexa/Alg14/Stt3b/Alg9/Alg2/St3gal3/Mgat4b/Alg1	8
mmu04141	Protein processing in endoplasmic reticulum	22/680	172/8986	0.0103342	0.0968391	0.0793199	Hsp90ab1/Canx/Pdia4/Dnajb1/Hsph1/Sec61a1/Pdia3/Ube2g2/Nsfl1c/Capn2/Ssr3/Ube2j1/Stt3b/Ube4b/Ubxn2a/Sec24d/Atxn3/Hspa4l/Sec24a/Map3k5/Mapk10/Sec31b	22
mmu01240	Biosynthesis of cofactors	20/680	152/8986	0.0104654	0.0968391	0.0793199	Mat2a/Cmpk1/Nadk/Adss/Rfk/Adsl/Urod/Fech/Eprs/Ppcs/Mthfd1/Nme7/Umps/Pank3/Mthfd1l/Tpk1/Gch1/Ak5/Lipt2/Ak8	20
mmu03440	Homologous recombination	8/680	41/8986	0.0105513	0.0968391	0.0793199	Rpa3/Ssbp1/Pold3/Pold4/Nbn/Mre11a/Brca2/Rad54b	8
mmu05213	Endometrial cancer	10/680	58/8986	0.0108995	0.0968391	0.0793199	Ilk/Araf/Cdkn1a/Bad/Pten/Polk/Tcf7l1/Pik3cb/Axin2/Tcf7l2	10
mmu04720	Long-term potentiation	11/680	67/8986	0.0111898	0.0968391	0.0793199	Calm2/Araf/Prkacb/Ppp3r1/Ppp3ca/Plcb4/Camk2d/Itpr1/Plcb3/Rapgef3/Camk2a	11
mmu05212	Pancreatic cancer	12/680	76/8986	0.0112097	0.0968391	0.0793199	Araf/Tgfbr2/Cdkn1a/Rps6kb1/Smad3/Bad/Ralbp1/Polk/Mapk10/Brca2/Pik3cb/Rac3	12
mmu03460	Fanconi anemia pathway	9/680	51/8986	0.0132518	0.111387	0.0912359	Hes1/Rpa3/Fance/Poli/Polk/Rmi1/Fancc/Brca2/Rmi2	9
mmu04658	Th1 and Th2 cell differentiation	13/680	88/8986	0.0145766	0.116239	0.0952104	Fos/Nfkbia/Gata3/Runx3/Ppp3r1/Ppp3ca/Nfatc2/Jak2/Nfatc3/Jag1/Mapk14/Mapk10/Il12rb2	13
mmu05235	PD-L1 expression and PD-1 checkpoint pathway in cancer	13/680	88/8986	0.0145766	0.116239	0.0952104	Fos/Nfkbia/Batf/Ppp3r1/Rps6kb1/Ppp3ca/Nfatc2/Jak2/Nfatc3/Pten/Mapk14/Eml4/Pik3cb	13
mmu04928	Parathyroid hormone synthesis, secretion and action	15/680	108/8986	0.0156362	0.121571	0.0995779	Fos/Gata3/Akap13/Araf/Prkacb/Gna13/Cdkn1a/Arrb2/Plcb4/Rxrb/Itpr1/Adcy3/Mmp25/Plcb3/Creb5	15
mmu04115	p53 signaling pathway	11/680	72/8986	0.0187084	0.14191	0.116237	Ccnb2/Sesn1/Cdkn1a/Tsc2/Pten/Apaf1/Rrm2b/Chek2/Gorab/Bbc3/Igf1	11
mmu04936	Alcoholic liver disease	18/680	141/8986	0.0195212	0.142563	0.116772	Nfkbia/Prkab1/Tra2a/Tab2/C2/Tradd/Tbk1/Lpin2/Fasn/Scd2/Aldh7a1/Cxcl3/Mapk14/Traf3/Map3k5/Mapk10/Tcf7l1/Tcf7l2	18
mmu04068	FoxO signaling pathway	17/680	131/8986	0.0197113	0.142563	0.116772	Araf/Prkab1/Ccnb2/Tgfbr2/Cdkn1a/Sod2/Smad3/Tnfsf10/Pten/S1pr1/Bcl2l11/Mapk14/Plk4/Mapk10/Homer2/Pik3cb/Igf1	17
mmu04140	Autophagy - animal	18/680	142/8986	0.0208389	0.144122	0.118049	Supt20/Prkacb/Atg16l2/Ctsl/Mras/Rps6kb1/Rraga/Tbk1/Bad/Tank/Ulk1/Tsc2/Pten/Tsc1/Itpr1/Mapk10/Pik3cb/Rragd	18
mmu04625	C-type lectin receptor signaling pathway	15/680	112/8986	0.0212202	0.144122	0.118049	Nfkbia/Calm2/Pycard/Irf9/Ppp3r1/Mras/Ppp3ca/Malt1/Nfatc2/Nfatc3/Cblb/Mapk14/Itpr1/Mapk10/Pik3cb	15
mmu05161	Hepatitis B	20/680	163/8986	0.021317	0.144122	0.118049	Fos/Nfkbia/Ywhaz/Araf/Tgfbr2/Ptk2b/Tab2/Cdkn1a/Smad3/Tbk1/Bad/Nfatc2/Jak2/Nfatc3/Apaf1/Mapk14/Traf3/Mapk10/Pik3cb/Creb5	20
mmu00730	Thiamine metabolism	4/680	15/8986	0.0226366	0.149787	0.122689	Acp1/Tpk1/Ak5/Ak8	4
mmu03040	Spliceosome	17/680	134/8986	0.0240849	0.151079	0.123748	Hnrnpk/Snrpb/Srsf3/Syf2/Sf3b6/Hnrnpu/Srsf4/Srsf10/Lsm3/Tra2a/Rbm8a/Snrpa/Snrpc/Prpf38a/Rbm22/Snrpd3/U2af2	17
mmu05135	Yersinia infection	17/680	134/8986	0.0240849	0.151079	0.123748	Fos/Nfkbia/Rhog/Pycard/Wasf2/Ptk2b/Tab2/Elmo1/Tbk1/Skap2/Nfatc2/Nfatc3/Mapk14/Vav2/Mapk10/Pik3cb/Rac3	17
mmu04922	Glucagon signaling pathway	14/680	104/8986	0.0244763	0.151079	0.123748	Ldha/Pkm/Calm2/Prkab1/Prkacb/Ppp3r1/Ppp3ca/Plcb4/Camk2d/Itpr1/Pfkm/Plcb3/Creb5/Camk2a	14
mmu00970	Aminoacyl-tRNA biosynthesis	10/680	66/8986	0.0256551	0.151079	0.123748	Vars/Nars/Gars/Tars/Wars/Eprs/Cars2/Pars2/Iars2/Rars2	10
mmu04728	Dopaminergic synapse	17/680	135/8986	0.0256946	0.151079	0.123748	Fos/Calm2/Gnb1/Prkacb/Ppp3ca/Arrb2/Ppp2r3c/Plcb4/Camk2d/Mapk14/Itpr1/Gnb5/Mapk10/Plcb3/Cacna1b/Creb5/Camk2a	17
mmu04110	Cell cycle	16/680	125/8986	0.0260754	0.151079	0.123748	Ywhaz/Ccnb2/Cdc14a/Orc3/Mcm7/Smc1a/Cdkn1a/Smad3/E2f4/Pkmyt1/Cdc20/Dbf4/Chek2/Cdc14b/Orc1/Wee2	16
mmu00900	Terpenoid backbone biosynthesis	5/680	23/8986	0.0262324	0.151079	0.123748	Hmgcs1/Hmgcr/Zmpste24/Rce1/Icmt	5
mmu04340	Hedgehog signaling pathway	9/680	58/8986	0.0290379	0.164196	0.134491	Csnk1a1/Spop/Prkacb/Mgrn1/Arrb2/Spopl/Iqce/Hhat/Ptch1	9
mmu05163	Human cytomegalovirus infection	28/680	256/8986	0.0304086	0.168876	0.138325	Nfkbia/Calm2/Gnb1/Pdia3/Akap13/Prkacb/Gna13/Ptk2b/Ppp3r1/Cdkn1a/Rps6kb1/Ppp3ca/Tradd/Tbk1/Nfatc2/Nfatc3/Plcb4/Tsc2/Tsc1/Mapk14/Itpr1/Gnb5/Adcy3/Plcb3/Pik3cb/Rac3/Creb5/Cxcl12	28
mmu04926	Relaxin signaling pathway	16/680	129/8986	0.0337595	0.184196	0.150873	Fos/Nfkbia/Gnb1/Prkacb/Tgfbr2/Arrb2/Plcb4/Mapk14/Gnb5/Adcy3/Mapk10/Vegfb/Plcb3/Pik3cb/Vegfc/Creb5	16
mmu04662	B cell receptor signaling pathway	11/680	81/8986	0.0407697	0.214125	0.175387	Fos/Nfkbia/Ppp3r1/Pik3ap1/Ppp3ca/Malt1/Nfatc2/Nfatc3/Vav2/Pik3cb/Rac3	11
mmu01212	Fatty acid metabolism	9/680	62/8986	0.0424049	0.214125	0.175387	Tecr/Elovl1/Ppt1/Hadh/Acaa2/Acsl5/Fasn/Scd2/Hacd4	9
mmu04213	Longevity regulating pathway - multiple species	9/680	62/8986	0.0424049	0.214125	0.175387	Sod1/Prkab1/Prkacb/Sod2/Rps6kb1/Adcy3/Eif4ebp2/Pik3cb/Igf1	9
mmu04725	Cholinergic synapse	14/680	112/8986	0.0426217	0.214125	0.175387	Fos/Gnb1/Prkacb/Jak2/Plcb4/Camk2d/Itpr1/Gnb5/Adcy3/Plcb3/Cacna1b/Pik3cb/Creb5/Camk2a	14
mmu05012	Parkinson disease	28/680	264/8986	0.0426872	0.214125	0.175387	Sod1/Cox6c/Atp5h/Cox7a2l/Calm2/Cox7a2/Psmb4/Psma6/Psmd8/Uba1/Sdhd/Psmc1/Sdhb/Ube2g2/Prkacb/Ube2j1/Tubb2a/Ndufa11/Apaf1/Camk2d/Cox7a1/Itpr1/Map3k5/Sncaip/Mapk10/Slc39a8/Tubb6/Camk2a	28
mmu03030	DNA replication	6/680	35/8986	0.045293	0.220683	0.180759	Rpa3/Ssbp1/Pold3/Pold4/Mcm7/Rnaseh2a	6
mmu04724	Glutamatergic synapse	14/680	113/8986	0.045421	0.220683	0.180759	Gnb1/Slc38a2/Prkacb/Ppp3r1/Slc38a1/Ppp3ca/Plcb4/Dlg4/Itpr1/Gnb5/Adcy3/Plcb3/Homer2/Dlgap1	14
mmu04660	T cell receptor signaling pathway	13/680	103/8986	0.046392	0.220683	0.180759	Fos/Nfkbia/Ptprc/Ppp3r1/Ppp3ca/Malt1/Nfatc2/Nfatc3/Cblb/Mapk14/Vav2/Mapk10/Pik3cb	13
mmu04071	Sphingolipid signaling pathway	15/680	124/8986	0.0470019	0.220683	0.180759	Gna13/Tradd/Ppp2r3c/Sgpl1/Smpd1/Plcb4/Pten/S1pr1/Mapk14/Map3k5/Mapk10/Plcb3/Acer2/Pik3cb/Rac3	15
mmu04142	Lysosome	16/680	135/8986	0.0482143	0.220683	0.180759	Ncoa7/Ppt1/Litaf/Hexa/Fuca1/Ctsl/Ap3b1/Gns/Ap4m1/Smpd1/Cln5/Wdr7/Dmxl1/Arsg/Slc17a5/Galc	16
mmu04066	HIF-1 signaling pathway	14/680	114/8986	0.0483468	0.220683	0.180759	Ldha/Cdkn1a/Egln2/Rps6kb1/Mknk1/Pdk1/Camk2d/Egln3/Pfkm/Eno3/Pik3cb/Igf1/Aldoart2/Camk2a	14
mmu04390	Hippo signaling pathway	18/680	157/8986	0.049757	0.220683	0.180759	Ywhaz/Birc3/Tgfbr2/Birc2/Smad3/Smad7/Stk3/Mob1b/Dlg4/Prkci/Lats1/Bbc3/Rassf6/Tcf7l1/Axin2/Nkd2/Tead3/Tcf7l2	18
mmu03410	Base excision repair	6/680	36/8986	0.0510199	0.220683	0.180759	Pold3/Pold4/Ung/Nthl1/Mbd4/Neil3	6
mmu05340	Primary immunodeficiency	6/680	36/8986	0.0510199	0.220683	0.180759	Ptprc/Rfxap/Tnfrsf13b/Ada/Rfx5/Ung	6
mmu04918	Thyroid hormone synthesis	10/680	74/8986	0.0510906	0.220683	0.180759	Canx/Pdia4/Prkacb/Plcb4/Ttf1/Itpr1/Gpx7/Adcy3/Plcb3/Creb5	10
mmu04621	NOD-like receptor signaling pathway	23/680	213/8986	0.0524839	0.22202	0.181854	Hsp90ab1/Nfkbia/Birc3/Txnip/Pycard/Irf9/Tab2/Rnf31/Birc2/Tbk1/Nampt/Tank/Nek7/Ripk2/Plcb4/Antxr2/Cxcl3/Mapk14/Itpr1/Traf3/Mapk10/Plcb3/Trp53bp1	23
mmu04152	AMPK signaling pathway	15/680	126/8986	0.0528279	0.22202	0.181854	Prkab1/Hmgcr/Rab10/Rps6kb1/Ppp2r3c/Ulk1/Fasn/Scd2/Tsc2/Tsc1/Pfkm/Pparg/Pik3cb/Igf1/Creb5	15
mmu04371	Apelin signaling pathway	16/680	137/8986	0.0538792	0.223419	0.183	Calm2/Gnb1/Prkab1/Prkacb/Gna13/Nrf1/Mras/Rps6kb1/Smad3/Jag1/Plcb4/Hdac4/Itpr1/Gnb5/Adcy3/Plcb3	16
mmu04015	Rap1 signaling pathway	23/680	214/8986	0.0548017	0.224254	0.183684	Pfn1/Calm2/Kit/F2r/Mras/Evl/Plcb4/Mapk14/Rasgrp2/Arap3/Prkci/Adcy3/Vav2/Vegfb/Plcb3/Sipa1l1/Rap1gap/Rapgef3/Pik3cb/Rac3/Igf1/Vegfc/Lpar1	23
mmu00650	Butanoate metabolism	5/680	28/8986	0.0562219	0.227078	0.185997	Hmgcs1/Hmgcl/Hadh/Bdh1/Aldh5a1	5
mmu03050	Proteasome	7/680	47/8986	0.0615411	0.245375	0.200984	Psme1/Psme2/Psmb4/Pomp/Psma6/Psmd8/Psmc1	7
mmu00280	Valine, leucine and isoleucine degradation	8/680	57/8986	0.0636212	0.250458	0.205148	Hsd17b10/Hmgcs1/Hmgcl/Hadh/Acaa2/Dbt/Aldh7a1/Acad8	8
mmu05225	Hepatocellular carcinoma	19/680	174/8986	0.0668029	0.259696	0.212715	Csnk1a1/Araf/Tgfbr2/Smarca2/Cdkn1a/Arid1a/Rps6kb1/Smad3/Bad/Smarca4/Txnrd1/Pten/Polk/Arid1b/Tcf7l1/Pik3cb/Tert/Axin2/Tcf7l2	19
mmu04919	Thyroid hormone signaling pathway	14/680	120/8986	0.0686712	0.260971	0.213759	Prkacb/Med30/Ncoa3/Bad/Plcb4/Tsc2/Rxrb/Med13l/Ncoa1/Pfkm/Plcb3/Esr1/Pik3cb/Notch4	14
mmu00770	Pantothenate and CoA biosynthesis	4/680	21/8986	0.069387	0.260971	0.213759	Ppcs/Gadl1/Pank3/Upb1	4
mmu05215	Prostate cancer	12/680	99/8986	0.0696482	0.260971	0.213759	Hsp90ab1/Nfkbia/Araf/Cdkn1a/Bad/Pten/Tcf7l1/Pik3cb/Igf1/Tcf7l2/Creb5/Ar	12
mmu05230	Central carbon metabolism in cancer	9/680	69/8986	0.0746448	0.276364	0.226367	Ldha/Pkm/Kit/Ret/Pdk1/Pten/Pfkm/Pik3cb/Flt3	9
mmu04912	GnRH signaling pathway	11/680	90/8986	0.0764276	0.276578	0.226542	Calm2/Prkacb/Ptk2b/Plcb4/Camk2d/Mapk14/Itpr1/Adcy3/Mapk10/Plcb3/Camk2a	11
mmu05020	Prion disease	27/680	268/8986	0.0764813	0.276578	0.226542	Sod1/Cox6c/Atp5h/Cox7a2l/Cox7a2/Psmb4/Psma6/Psmd8/Sdhd/Psmc1/Sdhb/Prkacb/Ppp3r1/Ppp3ca/Tubb2a/Bad/Ndufa11/Apaf1/Cox7a1/Mapk14/Itpr1/Cav2/Mapk10/Tubb6/Cacna1b/Pik3cb/Creb5	27
mmu04933	AGE-RAGE signaling pathway in diabetic complications	12/680	101/8986	0.0784956	0.280599	0.229836	Tgfbr2/Pim1/Smad3/Jak2/Plcb4/Mapk14/Mapk10/Vegfb/Plcb3/Pik3cb/Vegfc/F3	12
mmu03430	Mismatch repair	4/680	22/8986	0.0799505	0.281889	0.230893	Rpa3/Ssbp1/Pold3/Pold4	4
mmu00510	N-Glycan biosynthesis	7/680	50/8986	0.0806693	0.281889	0.230893	Alg14/Alg5/Stt3b/Alg9/Alg2/Mgat4b/Alg1	7
mmu04520	Adherens junction	9/680	71/8986	0.0860376	0.295277	0.241859	Wasf2/Tgfbr2/Smad3/Acp1/Yes1/Tcf7l1/Rac3/Tcf7l2/Snai1	9
mmu04914	Progesterone-mediated oocyte maturation	11/680	92/8986	0.0863995	0.295277	0.241859	Hsp90ab1/Araf/Prkacb/Ccnb2/Pkmyt1/Mapk14/Adcy3/Mapk10/Pik3cb/Igf1/Spdya	11
mmu00520	Amino sugar and nucleotide sugar metabolism	7/680	51/8986	0.0877291	0.296563	0.242911	Hexa/Gale/Gmds/Cyb5r4/Nanp/Pgm3/Cyb5rl	7
mmu04062	Chemokine signaling pathway	20/680	192/8986	0.0893328	0.296978	0.243251	Nfkbia/Gnb1/Prkacb/Ptk2b/Elmo1/Arrb2/Bad/Jak2/Plcb4/Cxcl3/Rasgrp2/Gnb5/Adcy3/Vav2/Plcb3/Grk5/Grk4/Pik3cb/Rac3/Cxcl12	20
mmu00512	Mucin type O-glycan biosynthesis	5/680	32/8986	0.0901937	0.296978	0.243251	St6galnac3/Gcnt1/C1galt1/Galnt10/B4galt5	5
mmu04657	IL-17 signaling pathway	11/680	93/8986	0.0916716	0.296978	0.243251	Fos/Hsp90ab1/Nfkbia/Tab2/Tradd/Tbk1/Usp25/Cxcl3/Mapk14/Traf3/Mapk10	11
mmu05222	Small cell lung cancer	11/680	93/8986	0.0916716	0.296978	0.243251	Nfkbia/Birc3/Birc2/Cdkn1a/Pten/Apaf1/Rxrb/Polk/Traf3/Pik3cb/Itga6	11
mmu04935	Growth hormone synthesis, secretion and action	13/680	116/8986	0.0987094	0.315049	0.258053	Fos/Prkacb/Socs1/Jak2/Plcb4/Mapk14/Itpr1/Adcy3/Mapk10/Plcb3/Pik3cb/Igf1/Creb5	13
mmu00604	Glycosphingolipid biosynthesis - ganglio series	3/680	15/8986	0.0992759	0.315049	0.258053	St6galnac3/Hexa/St6galnac5	3
mmu00514	Other types of O-glycan biosynthesis	6/680	43/8986	0.102956	0.320035	0.262137	Xxylt1/Pofut2/St3gal3/C1galt1/Galnt10/B3glct	6
mmu04380	Osteoclast differentiation	14/680	128/8986	0.103546	0.320035	0.262137	Fos/Nfkbia/Irf9/Tgfbr2/Socs1/Ppp3r1/Fosl2/Tab2/Ppp3ca/Nfatc2/Mapk14/Mapk10/Pparg/Pik3cb	14
mmu04917	Prolactin signaling pathway	9/680	74/8986	0.104963	0.320035	0.262137	Fos/Socs1/Jak2/Mapk14/Socs5/Mapk10/Esr1/Pik3cb/Esr2	9
mmu05214	Glioma	9/680	74/8986	0.104963	0.320035	0.262137	Calm2/Araf/Cdkn1a/Pten/Camk2d/Polk/Pik3cb/Igf1/Camk2a	9
mmu01040	Biosynthesis of unsaturated fatty acids	5/680	34/8986	0.110387	0.328048	0.268701	Acot7/Tecr/Elovl1/Scd2/Hacd4	5
mmu04971	Gastric acid secretion	9/680	75/8986	0.111756	0.328048	0.268701	Calm2/Prkacb/Plcb4/Camk2d/Itpr1/Adcy3/Plcb3/Kcnk10/Camk2a	9
mmu03022	Basal transcription factors	6/680	44/8986	0.112031	0.328048	0.268701	Gtf2i/Gtf2a2/Taf6/Taf10/Gtf2h1/Taf2	6
mmu04962	Vasopressin-regulated water reabsorption	6/680	44/8986	0.112031	0.328048	0.268701	Dctn6/Rab11a/Prkacb/Dctn4/Adcy3/Creb5	6
mmu04146	Peroxisome	10/680	86/8986	0.113724	0.328048	0.268701	Sod1/Prdx5/Hmgcl/Pex11b/Acsl5/Sod2/Nudt19/Pex7/Gstk1/Ephx2	10
mmu00603	Glycosphingolipid biosynthesis - globo and isoglobo series	3/680	16/8986	0.115627	0.328048	0.268701	Hexa/B3galt5/B3galnt1	3
mmu05208	Chemical carcinogenesis - reactive oxygen species	22/680	222/8986	0.115913	0.328048	0.268701	Fos/Sod1/Cox6c/Nfkbia/Atp5h/Cox7a2l/Cox7a2/Sdhd/Sdhb/Araf/Sod2/Acp1/Bad/Ndufa11/Pten/Slc26a2/Cox7a1/Mapk14/Map3k5/Mapk10/Ephx2/Pik3cb	22
mmu04921	Oxytocin signaling pathway	16/680	153/8986	0.11603	0.328048	0.268701	Fos/Calm2/Prkab1/Prkacb/Ppp3r1/Cdkn1a/Ppp3ca/Nfatc2/Nfatc3/Plcb4/Camk2d/Itpr1/Adcy3/Plcb3/Camk2a/Cacna2d2	16
mmu00740	Riboflavin metabolism	2/680	8/8986	0.118093	0.329849	0.270176	Rfk/Acp1	2
mmu05220	Chronic myeloid leukemia	9/680	76/8986	0.118788	0.329849	0.270176	Nfkbia/Araf/Ctbp1/Tgfbr2/Cdkn1a/Smad3/Bad/Polk/Pik3cb	9
mmu04713	Circadian entrainment	11/680	98/8986	0.120881	0.33269	0.272503	Fos/Calm2/Gnb1/Prkacb/Plcb4/Camk2d/Itpr1/Gnb5/Adcy3/Plcb3/Camk2a	11
mmu05167	Kaposi sarcoma-associated herpesvirus infection	22/680	224/8986	0.124077	0.33849	0.277254	Fos/Nfkbia/Calm2/Gnb1/Irf9/Ppp3r1/Cdkn1a/Ppp3ca/Tradd/Tbk1/Nfatc2/Jak2/Nfatc3/Cxcl3/Mapk14/Itpr1/Traf3/Gnb5/Mapk10/Tcf7l1/Pik3cb/Tcf7l2	22
mmu00563	Glycosylphosphatidylinositol (GPI)-anchor biosynthesis	4/680	26/8986	0.129339	0.349778	0.286499	Pigk/Pigf/Pigyl/Gpld1	4
mmu04932	Non-alcoholic fatty liver disease	16/680	156/8986	0.131131	0.351519	0.287925	Fos/Cox6c/Cox7a2l/Cox7a2/Sdhd/Sdhb/Prkab1/Casp7/Ndufa11/Bcl2l11/Cox7a1/Mapk14/Map3k5/Mapk10/Pparg/Pik3cb	16
mmu05014	Amyotrophic lateral sclerosis	34/680	369/8986	0.132243	0.351519	0.287925	Pfn1/Sod1/Cox6c/Hnrnpa2b1/Atp5h/Cox7a2l/Srsf3/Cox7a2/Dctn6/Psmb4/Psma6/Psmd8/Sdhd/Psmc1/Sdhb/Ppp3r1/Ppp3ca/Tbk1/Tubb2a/Dctn4/Bad/Tank/Ndufa11/Ulk1/Nup43/Apaf1/Cox7a1/Mapk14/Nup37/Map3k5/Ndc1/Gpx7/Tubb6/Dnah17	34
mmu05166	Human T-cell leukemia virus 1 infection	24/680	250/8986	0.134369	0.354142	0.290074	Fos/Nfkbia/Ets1/Canx/Prkacb/Ccnb2/Tgfbr2/Ppp3r1/Ranbp3/Cdkn1a/Ppp3ca/Smad3/Nfatc2/Nfatc3/Pten/Cdc20/Chek2/Adcy3/Il15/Mapk10/Srf/Pik3cb/Tert/Creb5	24
mmu04915	Estrogen signaling pathway	14/680	134/8986	0.135665	0.354553	0.290411	Fos/Hsp90ab1/Calm2/Prkacb/Ncoa3/Plcb4/Itpr1/Ncoa1/Adcy3/Plcb3/Esr1/Pik3cb/Esr2/Creb5	14
mmu05211	Renal cell carcinoma	8/680	68/8986	0.140028	0.362535	0.296948	Ets1/Epas1/Araf/Cdkn1a/Egln2/Bad/Egln3/Pik3cb	8
mmu01521	EGFR tyrosine kinase inhibitor resistance	9/680	79/8986	0.14128	0.362535	0.296948	Araf/Rps6kb1/Bad/Jak2/Axl/Pten/Bcl2l11/Pik3cb/Igf1	9
mmu05170	Human immunodeficiency virus 1 infection	23/680	240/8986	0.142216	0.362535	0.296948	Fos/Nfkbia/Calm2/Gnb1/Pdia3/Ccnb2/Ptk2b/Ppp3r1/Tab2/Rps6kb1/Ppp3ca/Tradd/Tbk1/Bad/Nfatc2/Nfatc3/Mapk14/Itpr1/Gnb5/Mapk10/Pik3cb/Rac3/Wee2	23
mmu04611	Platelet activation	13/680	124/8986	0.143821	0.363646	0.297859	F2r/Prkacb/Gna13/Snap23/Plcb4/Mapk14/Rasgrp2/Itpr1/Ptgs1/Prkci/Adcy3/Plcb3/Pik3cb	13
mmu04370	VEGF signaling pathway	7/680	58/8986	0.146351	0.367058	0.300654	Ppp3r1/Ppp3ca/Bad/Nfatc2/Mapk14/Pik3cb/Rac3	7
mmu05031	Amphetamine addiction	8/680	69/8986	0.148602	0.369723	0.302836	Fos/Calm2/Prkacb/Ppp3r1/Ppp3ca/Camk2d/Creb5/Camk2a	8
mmu00983	Drug metabolism - other enzymes	10/680	92/8986	0.156384	0.382496	0.313299	Upp1/Impdh2/Cmpk1/Itpa/Impdh1/Nme7/Rrm2b/Umps/Nat2/Upb1	10
mmu01250	Biosynthesis of nucleotide sugars	5/680	38/8986	0.156553	0.382496	0.313299	Gale/Gmds/Nanp/Tgds/Pgm3	5
mmu04622	RIG-I-like receptor signaling pathway	8/680	70/8986	0.157426	0.382496	0.313299	Nfkbia/Tradd/Tbk1/Tank/Pin1/Mapk14/Traf3/Mapk10	8
mmu04750	Inflammatory mediator regulation of TRP channels	13/680	127/8986	0.163203	0.393459	0.322278	Calm2/Prkacb/Prkch/Plcb4/Camk2d/Mapk14/Itpr1/Adcy3/Mapk10/Plcb3/Pik3cb/Igf1/Camk2a	13
mmu00670	One carbon pool by folate	3/680	19/8986	0.169834	0.406296	0.332793	Mthfd1/Mthfd1l/Aldh1l2	3
mmu04927	Cortisol synthesis and secretion	8/680	72/8986	0.17579	0.414172	0.339244	Prkacb/Ldlr/Plcb4/Nceh1/Itpr1/Adcy3/Plcb3/Creb5	8
mmu05223	Non-small cell lung cancer	8/680	72/8986	0.17579	0.414172	0.339244	Araf/Ret/Cdkn1a/Bad/Rxrb/Polk/Eml4/Pik3cb	8
mmu05017	Spinocerebellar ataxia	14/680	141/8986	0.179346	0.419373	0.343504	Psmb4/Psma6/Psmd8/Psmc1/Ulk1/Afg3l2/Plcb4/Atxn3/Atxn1/Itpr1/Map3k5/Mapk10/Plcb3/Pik3cb	14
mmu04012	ErbB signaling pathway	9/680	84/8986	0.183147	0.425065	0.348166	Araf/Cdkn1a/Rps6kb1/Bad/Cblb/Camk2d/Mapk10/Pik3cb/Camk2a	9
mmu00532	Glycosaminoglycan biosynthesis - chondroitin sulfate / dermatan sulfate	3/680	20/8986	0.189289	0.436065	0.357176	Chst11/Ust/Chsy3	3
mmu04929	GnRH secretion	7/680	63/8986	0.197094	0.450708	0.36917	Arrb2/Plcb4/Itpr1/Plcb3/Pik3cb/Esr2/Hcn1	7
mmu04540	Gap junction	9/680	86/8986	0.201289	0.45694	0.374275	Prkacb/Tubb2a/Plcb4/Itpr1/Adcy3/Plcb3/Gja1/Tubb6/Lpar1	9
mmu05145	Toxoplasmosis	11/680	110/8986	0.209145	0.470517	0.385396	Nfkbia/Birc3/Socs1/Tab2/Birc2/Ldlr/Bad/Jak2/Mapk14/Mapk10/Itga6	11
mmu00780	Biotin metabolism	1/680	3/8986	0.210295	0.470517	0.385396	Hlcs	1
mmu04924	Renin secretion	8/680	76/8986	0.215141	0.477921	0.39146	Calm2/Prkacb/Ppp3r1/Ppp3ca/Pde1c/Plcb4/Itpr1/Plcb3	8
mmu00600	Sphingolipid metabolism	6/680	54/8986	0.222087	0.482995	0.395616	Hexa/Sgpl1/Smpd1/B4galt5/Acer2/Galc	6
mmu00860	Porphyrin metabolism	5/680	43/8986	0.223189	0.482995	0.395616	Hmox2/Urod/Fech/Eprs/Fxn	5
mmu03420	Nucleotide excision repair	5/680	43/8986	0.223189	0.482995	0.395616	Rpa3/Pold3/Pold4/Gtf2h1/Xpc	5
mmu04916	Melanogenesis	10/680	100/8986	0.223637	0.482995	0.395616	Calm2/Kit/Prkacb/Plcb4/Camk2d/Adcy3/Plcb3/Tcf7l1/Tcf7l2/Camk2a	10
mmu04072	Phospholipase D signaling pathway	14/680	149/8986	0.236577	0.495177	0.405594	Kit/F2r/Gna13/Ptk2b/Cyth1/Mras/Plcb4/Tsc2/Tsc1/Adcy3/Plcb3/Rapgef3/Pik3cb/Lpar1	14
mmu00030	Pentose phosphate pathway	4/680	33/8986	0.237155	0.495177	0.405594	Taldo1/Prps1/Pfkm/Aldoart2	4
mmu00620	Pyruvate metabolism	5/680	44/8986	0.23744	0.495177	0.405594	Ldha/Pkm/Glo1/Dlat/Aldh7a1	5
mmu05010	Alzheimer disease	33/680	383/8986	0.239538	0.495177	0.405594	Cox6c/Atp5h/Cox7a2l/Calm2/Cox7a2/Psmb4/Psma6/Psmd8/Sdhd/Csnk1a1/Psmc1/Sdhb/Hsd17b10/Araf/Capn2/Ppp3r1/Ppp3ca/Casp7/Tubb2a/Bad/Ndufa11/Ulk1/Plcb4/Apaf1/Cox7a1/Itpr1/Map3k5/Mapk10/Plcb3/Slc39a8/Tubb6/Pik3cb/Axin2	33
mmu04612	Antigen processing and presentation	9/680	90/8986	0.239645	0.495177	0.405594	Hsp90ab1/Psme1/Psme2/Canx/Pdia3/Ctsl/Hspa4/Rfxap/Rfx5	9
mmu05171	Coronavirus disease - COVID-19	22/680	247/8986	0.241135	0.495177	0.405594	Rps17/Rps14/Fos/Rpl24/Rpl36/Rpl22/Rpl11/Nfkbia/Rpl10a/Rpl7a/Rpl17/Rpl21/Rps8/Rpl5/Irf9/Tab2/C2/Tbk1/Mapk14/Traf3/Mapk10/Pik3cb	22
mmu00010	Glycolysis / Gluconeogenesis	7/680	67/8986	0.241956	0.495177	0.405594	Ldha/Pkm/Dlat/Aldh7a1/Pfkm/Eno3/Aldoart2	7
mmu04925	Aldosterone synthesis and secretion	10/680	102/8986	0.242016	0.495177	0.405594	Calm2/Prkacb/Ldlr/Plcb4/Camk2d/Itpr1/Adcy3/Plcb3/Creb5/Camk2a	10
mmu01230	Biosynthesis of amino acids	8/680	79/8986	0.246645	0.50135	0.410651	Pkm/Taldo1/Mat2a/Prps1/Asns/Pfkm/Eno3/Aldoart2	8
mmu05032	Morphine addiction	9/680	91/8986	0.249618	0.504099	0.412902	Gnb1/Prkacb/Arrb2/Pde1c/Gnb5/Adcy3/Cacna1b/Grk5/Grk4	9
mmu04217	Necroptosis	16/680	176/8986	0.257298	0.513287	0.420428	Hsp90ab1/Birc3/Pycard/Capn2/Irf9/Rnf31/Birc2/Tradd/Jak2/Smpd1/Tnfsf10/Camk2d/Spata2/Mlkl/Mapk10/Camk2a	16
mmu01524	Platinum drug resistance	8/680	80/8986	0.257469	0.513287	0.420428	Birc3/Birc2/Cdkn1a/Bad/Apaf1/Map3k5/Bbc3/Pik3cb	8
mmu00785	Lipoic acid metabolism	1/680	4/8986	0.270075	0.53437	0.437697	Lipt2	1
mmu00534	Glycosaminoglycan biosynthesis - heparan sulfate / heparin	3/680	24/8986	0.271481	0.53437	0.437697	Extl3/Extl2/Ext1	3
mmu04020	Calcium signaling pathway	21/680	240/8986	0.274092	0.536118	0.439129	Calm2/F2r/Prkacb/Ptk2b/Ppp3r1/Ret/Ppp3ca/Pde1c/Plcb4/Camk2d/Itpr1/Tpcn2/Adcy3/Vegfb/Plcb3/Itpkc/Cacna1b/Vegfc/Gna14/P2rx2/Camk2a	21
mmu03010	Ribosome	16/680	179/8986	0.279421	0.543124	0.444868	Rps17/Rps14/Rpl24/Rpl36/Rpl22/Rpl11/Rpl10a/Rpl7a/Rpl17/Rpl21/Rps8/Mrpl17/Mrpl36/Rpl5/Mrpl13/Mrps11	16
mmu05203	Viral carcinogenesis	20/680	229/8986	0.2833	0.546201	0.447388	Nfkbia/Hnrnpk/Pkm/Ywhaz/Psmc1/Gtf2a2/Prkacb/Irf9/Dnaja3/Cdkn1a/Tradd/Bad/Gtf2h1/Hdac4/Cdc20/Traf3/Hdac7/Srf/Pik3cb/Creb5	20
mmu05152	Tuberculosis	16/680	180/8986	0.286936	0.546201	0.447388	Calm2/Ppp3r1/Ppp3ca/Tradd/Bad/Rfxap/Malt1/Jak2/Ripk2/Apaf1/Camk2d/Mapk14/Rfx5/Mapk10/Pla2r1/Camk2a	16
mmu05205	Proteoglycans in cancer	18/680	205/8986	0.288903	0.546201	0.447388	Araf/Nudt16l1/Prkacb/Ctsl/Mras/Cdkn1a/Rps6kb1/Camk2d/Mapk14/Itpr1/Cav2/Vav2/Itgb5/Ptch1/Esr1/Pik3cb/Igf1/Camk2a	18
mmu04920	Adipocytokine signaling pathway	7/680	71/8986	0.289668	0.546201	0.447388	Nfkbia/Prkab1/Acsl5/Tradd/Jak2/Rxrb/Mapk10	7
mmu04930	Type II diabetes mellitus	5/680	48/8986	0.296575	0.546201	0.447388	Pkm/Socs1/Mapk10/Cacna1b/Pik3cb	5
mmu05169	Epstein-Barr virus infection	20/680	231/8986	0.296708	0.546201	0.447388	Nfkbia/Hes1/Psmd8/Pdia3/Psmc1/Irf9/Runx3/Entpd1/Tab2/Cdkn1a/Tradd/Tbk1/Apaf1/Bcl2l11/Polk/Mapk14/Traf3/Mapk10/Sap30l/Pik3cb	20
mmu04330	Notch signaling pathway	6/680	60/8986	0.300405	0.546201	0.447388	Hes1/Ctbp1/Jag1/Hey1/Atxn1/Notch4	6
mmu04730	Long-term depression	6/680	60/8986	0.300405	0.546201	0.447388	Araf/Gna13/Plcb4/Itpr1/Plcb3/Igf1	6
mmu04070	Phosphatidylinositol signaling system	9/680	96/8986	0.30135	0.546201	0.447388	Calm2/Plcb4/Pten/Pi4kb/Itpr1/Plcb3/Inpp4b/Itpkc/Pik3cb	9
mmu00562	Inositol phosphate metabolism	7/680	72/8986	0.301931	0.546201	0.447388	Plcb4/Pten/Pi4kb/Plcb3/Inpp4b/Itpkc/Pik3cb	7
mmu05218	Melanoma	7/680	72/8986	0.301931	0.546201	0.447388	Araf/Cdkn1a/Bad/Pten/Polk/Pik3cb/Igf1	7
mmu03018	RNA degradation	8/680	84/8986	0.302079	0.546201	0.447388	Pan3/Lsm3/Exosc8/C1d/Exosc1/Dis3l/Pfkm/Eno3	8
mmu04024	cAMP signaling pathway	19/680	220/8986	0.306925	0.5486	0.449353	Fos/Nfkbia/Calm2/F2r/Prkacb/Bad/Camk2d/Arap3/Adcy3/Vav2/Mapk10/Abcc4/Ptch1/Rapgef3/Pik3cb/Rac3/Cnga4/Creb5/Camk2a	19
mmu05162	Measles	13/680	146/8986	0.311385	0.5486	0.449353	Fos/Nfkbia/Irf9/Tab2/Tradd/Tbk1/Bad/Cblb/Apaf1/Traf3/Mapk10/Bbc3/Pik3cb	13
mmu04979	Cholesterol metabolism	5/680	49/8986	0.31175	0.5486	0.449353	Vapa/Lrpap1/Ldlr/Nceh1/Mylip	5
mmu04961	Endocrine and other factor-regulated calcium reabsorption	6/680	61/8986	0.313976	0.5486	0.449353	Rab11a/Prkacb/Plcb4/Ap2a1/Plcb3/Esr1	6
mmu05134	Legionellosis	6/680	61/8986	0.313976	0.5486	0.449353	Eef1a1/Nfkbia/Pycard/Casp7/Apaf1/Cxcl3	6
mmu00601	Glycosphingolipid biosynthesis - lacto and neolacto series	3/680	26/8986	0.31399	0.5486	0.449353	St3gal3/B3galt5/B3galnt1	3
mmu05231	Choline metabolism in cancer	9/680	98/8986	0.322742	0.560741	0.459297	Fos/Wasf2/Rps6kb1/Tsc2/Tsc1/Mapk10/Slc44a3/Pik3cb/Rac3	9
mmu05164	Influenza A	15/680	173/8986	0.329413	0.569153	0.466187	Nfkbia/Dnajb1/Pycard/Rab11a/Irf9/Tradd/Tbk1/Jak2/Cpsf4/Tnfsf10/Apaf1/Kpna6/Hnrnpul1/Traf3/Pik3cb	15
mmu05415	Diabetic cardiomyopathy	18/680	211/8986	0.332392	0.571127	0.467804	Cox6c/Atp5h/Cox7a2l/Cox7a2/Sdhd/Sdhb/Tgfbr2/Smad3/Ndufa11/Plcb4/Pten/Camk2d/Cox7a1/Mapk14/Mapk10/Plcb3/Pik3cb/Camk2a	18
mmu00250	Alanine, aspartate and glutamate metabolism	4/680	39/8986	0.34123	0.572809	0.469182	Adss/Adsl/Asns/Aldh5a1	4
mmu04623	Cytosolic DNA-sensing pathway	6/680	63/8986	0.341383	0.572809	0.469182	Nfkbia/Polr1d/Polr2k/Pycard/Tbk1/Polr3gl	6
mmu05217	Basal cell carcinoma	6/680	63/8986	0.341383	0.572809	0.469182	Cdkn1a/Polk/Ptch1/Tcf7l1/Axin2/Tcf7l2	6
mmu04934	Cushing syndrome	14/680	162/8986	0.341995	0.572809	0.469182	Prkacb/Cdkn1a/Ldlr/Plcb4/Nceh1/Camk2d/Itpr1/Adcy3/Plcb3/Tcf7l1/Axin2/Tcf7l2/Creb5/Camk2a	14
mmu05207	Chemical carcinogenesis - receptor activation	19/680	225/8986	0.342581	0.572809	0.469182	Fos/Hsp90ab1/Prkacb/Rps6kb1/Arrb2/Bad/Jak2/Jag1/Kpna4/Rxrb/Kpna6/Adcy3/Ephx2/Esr1/Cacna1b/Pik3cb/Esr2/Creb5/Ar	19
mmu05226	Gastric cancer	13/680	150/8986	0.346553	0.576352	0.472084	Csnk1a1/Araf/Tgfbr2/Cdkn1a/Rps6kb1/Smad3/Rxrb/Polk/Tcf7l1/Pik3cb/Tert/Axin2/Tcf7l2	13
mmu05100	Bacterial invasion of epithelial cells	7/680	76/8986	0.351888	0.582112	0.476802	Ilk/Rhog/Wasf2/Elmo1/Cav2/Cd2ap/Pik3cb	7
mmu03320	PPAR signaling pathway	8/680	89/8986	0.359937	0.592277	0.485128	Ilk/Plin2/Hmgcs1/Acsl5/Scd2/Rxrb/Ppard/Pparg	8
mmu05133	Pertussis	7/680	77/8986	0.364529	0.596677	0.488732	Fos/Calm2/Pycard/C2/Casp7/Mapk14/Mapk10	7
mmu00232	Caffeine metabolism	1/680	6/8986	0.376418	0.605709	0.49613	Nat2	1
mmu03015	mRNA surveillance pathway	9/680	103/8986	0.377313	0.605709	0.49613	Rbm8a/Fip1l1/Smg6/Gspt1/Ppp2r3c/Rngtt/Upf3a/Cpsf4/Ddx19a	9
mmu05142	Chagas disease	9/680	103/8986	0.377313	0.605709	0.49613	Fos/Nfkbia/Tgfbr2/Plcb4/Mapk14/Mapk10/Plcb3/Pik3cb/Gna14	9
mmu03060	Protein export	3/680	29/8986	0.377838	0.605709	0.49613	Sec11c/Spcs3/Sec61a1	3
mmu00270	Cysteine and methionine metabolism	5/680	54/8986	0.388613	0.619788	0.507662	Ldha/Ahcyl2/Mat2a/Dnmt3a/Ahcy	5
mmu04630	JAK-STAT signaling pathway	14/680	168/8986	0.393735	0.624752	0.511728	Il22/Irf9/Socs1/Il9r/Pim1/Cdkn1a/Pias3/Pias1/Jak2/Socs5/Il15/Csf2ra/Il12rb2/Pik3cb	14
mmu04064	NF-kappa B signaling pathway	9/680	105/8986	0.399383	0.628353	0.514678	Nfkbia/Birc3/Tab2/Birc2/Tradd/Malt1/Cxcl3/Traf3/Cxcl12	9
mmu00511	Other glycan degradation	2/680	18/8986	0.400045	0.628353	0.514678	Hexa/Fuca1	2
mmu04150	mTOR signaling pathway	13/680	157/8986	0.409579	0.638461	0.522957	Rps6kb1/Rraga/Lpin2/Ulk1/Tsc2/Pten/Tbc1d7/Tsc1/Mios/Fnip2/Pik3cb/Igf1/Rragd	13
mmu04137	Mitophagy - animal	6/680	68/8986	0.410586	0.638461	0.522957	Bnip3l/Mras/Tbk1/Ulk1/Usp30/Mapk10	6
mmu04923	Regulation of lipolysis in adipocytes	5/680	56/8986	0.419354	0.648851	0.531467	Prkacb/Abhd5/Ptgs1/Adcy3/Pik3cb	5
mmu00061	Fatty acid biosynthesis	2/680	19/8986	0.427129	0.655272	0.536726	Acsl5/Fasn	2
mmu04650	Natural killer cell mediated cytotoxicity	10/680	121/8986	0.434031	0.655272	0.536726	Araf/Ptk2b/Ppp3r1/Ppp3ca/Nfatc2/Tnfsf10/Vav2/Sh3bp2/Pik3cb/Rac3	10
mmu04722	Neurotrophin signaling pathway	10/680	121/8986	0.434031	0.655272	0.536726	Nfkbia/Calm2/Bad/Ripk2/Camk2d/Mapk14/Map3k5/Mapk10/Pik3cb/Camk2a	10
mmu04022	cGMP-PKG signaling pathway	14/680	173/8986	0.437373	0.655272	0.536726	Calm2/Gtf2i/Gna13/Ppp3r1/Ppp3ca/Bad/Nfatc2/Nfatc3/Plcb4/Itpr1/Adcy3/Plcb3/Srf/Creb5	14
mmu05140	Leishmaniasis	6/680	70/8986	0.438172	0.655272	0.536726	Eef1a1/Fos/Nfkbia/Tab2/Jak2/Mapk14	6
mmu00020	Citrate cycle (TCA cycle)	3/680	32/8986	0.440359	0.655272	0.536726	Sdhd/Sdhb/Dlat	3
mmu00052	Galactose metabolism	3/680	32/8986	0.440359	0.655272	0.536726	Gale/Ganc/Pfkm	3
mmu00410	beta-Alanine metabolism	3/680	32/8986	0.440359	0.655272	0.536726	Aldh7a1/Gadl1/Upb1	3
mmu04723	Retrograde endocannabinoid signaling	12/680	148/8986	0.445572	0.656744	0.537932	Gnb1/Faah/Prkacb/Ndufa11/Plcb4/Mapk14/Itpr1/Gnb5/Adcy3/Mapk10/Plcb3/Cacna1b	12
mmu05418	Fluid shear stress and atherosclerosis	12/680	148/8986	0.445572	0.656744	0.537932	Fos/Hsp90ab1/Sumo2/Calm2/Sumo3/Ctsl/Mapk14/Map3k5/Cav2/Mapk10/Pik3cb/Rac3	12
mmu00100	Steroid biosynthesis	2/680	20/8986	0.453555	0.660576	0.541071	Sqle/Tm7sf2	2
mmu04510	Focal adhesion	16/680	201/8986	0.454415	0.660576	0.541071	Ilk/Birc3/Capn2/Birc2/Bad/Pten/Cav2/Vav2/Mapk10/Vegfb/Itgb5/Pik3cb/Itga6/Rac3/Igf1/Vegfc	16
mmu04931	Insulin resistance	9/680	110/8986	0.454544	0.660576	0.541071	Nfkbia/Prkab1/Rps6kb1/Pten/Ppp1r3b/Mapk10/Ppargc1b/Pik3cb/Creb5	9
mmu04911	Insulin secretion	7/680	86/8986	0.47819	0.683132	0.559546	Prkacb/Plcb4/Camk2d/Adcy3/Plcb3/Creb5/Camk2a	7
mmu00531	Glycosaminoglycan degradation	2/680	21/8986	0.479269	0.683132	0.559546	Hexa/Gns	2
mmu00500	Starch and sucrose metabolism	3/680	34/8986	0.480676	0.683132	0.559546	Ganc/Pgm2l1/Agl	3
mmu05165	Human papillomavirus infection	28/680	362/8986	0.480846	0.683132	0.559546	Hes1/Pkm/Csnk1a1/Psmc1/Prkacb/Irf9/Cdkn1a/Rps6kb1/Tradd/Ppp2r3c/Tbk1/Bad/Jag1/Tsc2/Pten/Tsc1/Hey1/Traf3/Prkci/Itgb5/Tcf7l1/Pik3cb/Itga6/Tert/Axin2/Tcf7l2/Notch4/Creb5	28
mmu05160	Hepatitis C	13/680	165/8986	0.482049	0.683132	0.559546	Nfkbia/Ywhaz/Araf/Irf9/Cdkn1a/Tradd/Tbk1/Ldlr/Bad/Pias1/Apaf1/Traf3/Pik3cb	13
mmu04261	Adrenergic signaling in cardiomyocytes	12/680	152/8986	0.483244	0.683132	0.559546	Calm2/Prkacb/Ppp2r3c/Plcb4/Camk2d/Mapk14/Adcy3/Plcb3/Rapgef3/Creb5/Camk2a/Cacna2d2	12
mmu04620	Toll-like receptor signaling pathway	8/680	100/8986	0.488863	0.687948	0.563491	Fos/Nfkbia/Tab2/Tbk1/Mapk14/Traf3/Mapk10/Pik3cb	8
mmu00430	Taurine and hypotaurine metabolism	2/680	22/8986	0.504227	0.706372	0.578582	Gadl1/Fmo1	2
mmu04360	Axon guidance	14/680	181/8986	0.50678	0.706765	0.578904	Ilk/Ppp3r1/Ppp3ca/Nfatc2/Nfatc3/Ssh1/Camk2d/Ephb6/Ptch1/Pik3cb/Rac3/Camk2a/Unc5b/Cxcl12	14
mmu05321	Inflammatory bowel disease	5/680	62/8986	0.509318	0.707133	0.579206	Gata3/Il22/Smad3/Il12rb2/Foxp3	5
mmu04014	Ras signaling pathway	18/680	235/8986	0.514796	0.708808	0.580578	Calm2/Ets1/Gnb1/Kit/Prkacb/Mras/Tbk1/Bad/Ralbp1/Rasgrp2/Gnb5/Mapk10/Vegfb/Pik3cb/Rac3/Igf1/Vegfc/Flt3	18
mmu04727	GABAergic synapse	7/680	89/8986	0.515083	0.708808	0.580578	Gnb1/Slc38a2/Prkacb/Slc38a1/Gnb5/Adcy3/Cacna1b	7
mmu00051	Fructose and mannose metabolism	3/680	36/8986	0.519568	0.711831	0.583053	Gmds/Pfkm/Aldoart2	3
mmu00561	Glycerolipid metabolism	5/680	63/8986	0.523795	0.714475	0.585219	Lclat1/Lpin2/Agk/Aldh7a1/Gpam	5
mmu05412	Arrhythmogenic right ventricular cardiomyopathy	6/680	77/8986	0.532061	0.719712	0.589508	Itgb5/Gja1/Tcf7l1/Itga6/Tcf7l2/Cacna2d2	6
mmu05202	Transcriptional misregulation in cancer	17/680	224/8986	0.532263	0.719712	0.589508	Nfkbiz/Birc3/Fli1/Tgfbr2/Birc2/Cdkn1a/Mllt3/Ldb1/Nr4a3/Rxrb/Zbtb16/Polk/Pparg/Igf1/Flt3/Hmga2/Runx1t1	17
mmu04726	Serotonergic synapse	10/680	131/8986	0.536526	0.722336	0.591658	Gnb1/Araf/Prkacb/Plcb4/Itpr1/Ptgs1/Gnb5/Plcb3/Cacna1b/Rapgef3	10
mmu04666	Fc gamma R-mediated phagocytosis	7/680	92/8986	0.55101	0.738638	0.60501	Ptprc/Wasf2/Rps6kb1/Asap1/Vav2/Myo10/Pik3cb	7
mmu04960	Aldosterone-regulated sodium reabsorption	3/680	38/8986	0.556826	0.743231	0.608773	Nedd4l/Pik3cb/Igf1	3
mmu00071	Fatty acid degradation	4/680	52/8986	0.561572	0.746362	0.611337	Hadh/Acaa2/Acsl5/Aldh7a1	4
mmu04664	Fc epsilon RI signaling pathway	5/680	66/8986	0.56605	0.749113	0.61359	Mapk14/Vav2/Mapk10/Pik3cb/Rac3	5
mmu01200	Carbon metabolism	9/680	121/8986	0.571683	0.752351	0.616243	Pkm/Taldo1/Sdhd/Sdhb/Dlat/Prps1/Pfkm/Eno3/Aldoart2	9
mmu05414	Dilated cardiomyopathy	7/680	94/8986	0.574312	0.752351	0.616243	Prkacb/Adcy3/Itgb5/Itga6/Igf1/Ttn/Cacna2d2	7
mmu00190	Oxidative phosphorylation	10/680	135/8986	0.575754	0.752351	0.616243	Cox6c/Atp5h/Cox7a2l/Cox7a2/Atp5j2/Sdhd/Sdhb/Ndufa11/Cox11/Cox7a1	10
mmu00920	Sulfur metabolism	1/680	11/8986	0.579406	0.753955	0.617557	Bpnt1	1
mmu04350	TGF-beta signaling pathway	7/680	95/8986	0.585747	0.75903	0.621713	Tgfbr2/Rps6kb1/Smad3/E2f4/Smad7/Acvr1b/Smad6	7
mmu00790	Folate biosynthesis	2/680	26/8986	0.59597	0.769073	0.62994	Qdpr/Gch1	2
mmu00760	Nicotinate and nicotinamide metabolism	3/680	41/8986	0.609328	0.783062	0.641398	Nt5c/Nadk/Nampt	3
mmu04744	Phototransduction	2/680	27/8986	0.616822	0.78943	0.646614	Calm2/Gnb1	2
mmu04970	Salivary secretion	6/680	85/8986	0.630376	0.803471	0.658115	Calm2/Prkacb/Plcb4/Itpr1/Adcy3/Plcb3	6
mmu04972	Pancreatic secretion	8/680	114/8986	0.64006	0.804776	0.659183	Rab11a/Plcb4/Itpr1/Tpcn2/Adcy3/Plcb3/Rab3d/Slc4a4	8
mmu04976	Bile secretion	7/680	100/8986	0.640514	0.804776	0.659183	Prkacb/Hmgcr/Ldlr/Nceh1/Adcy3/Abcc4/Slc4a4	7
mmu03450	Non-homologous end-joining	1/680	13/8986	0.640729	0.804776	0.659183	Mre11a	1
mmu04672	Intestinal immune network for IgA production	3/680	43/8986	0.64194	0.804776	0.659183	Tnfrsf13b/Il15/Cxcl12	3
mmu00480	Glutathione metabolism	5/680	72/8986	0.644338	0.804776	0.659183	Ggct/Lap3/Gstk1/Rrm2b/Gpx7	5
mmu00533	Glycosaminoglycan biosynthesis - keratan sulfate	1/680	14/8986	0.667955	0.830936	0.680611	St3gal3	1
mmu04710	Circadian rhythm	2/680	30/8986	0.674388	0.835596	0.684428	Prkab1/Fbxl3	2
mmu03250	Viral life cycle - HIV-1	4/680	61/8986	0.688103	0.849207	0.695577	Nelfa/Tnpo3/Mllt3/Pin1	4
mmu00640	Propanoate metabolism	2/680	31/8986	0.691949	0.850577	0.696699	Ldha/Dbt	2
mmu05410	Hypertrophic cardiomyopathy	6/680	91/8986	0.695593	0.85169	0.69761	Prkab1/Itgb5/Itga6/Igf1/Ttn/Cacna2d2	6
mmu04151	PI3K-Akt signaling pathway	25/680	359/8986	0.699884	0.852637	0.698386	Hsp90ab1/Ywhaz/Gnb1/Kit/F2r/Pik3ap1/Cdkn1a/Rps6kb1/Ppp2r3c/Bad/Jak2/Tsc2/Pten/Bcl2l11/Tsc1/Gnb5/Vegfb/Itgb5/Pik3cb/Itga6/Igf1/Vegfc/Flt3/Lpar1/Creb5	25
mmu04810	Regulation of actin cytoskeleton	15/680	220/8986	0.701849	0.852637	0.698386	Pfn1/F2r/Araf/Wasf2/Gna13/Mras/Ssh1/Vav2/Itgb5/Itgad/Pik3cb/Itga6/Rac3/Lpar1/Cxcl12	15
mmu03008	Ribosome biogenesis in eukaryotes	8/680	121/8986	0.705366	0.853576	0.699155	Nop10/Nmd3/Lsg1/Wdr43/Rcl1/Mdn1/Tcof1/Pop1	8
mmu04913	Ovarian steroidogenesis	4/680	63/8986	0.712409	0.855088	0.700393	Prkacb/Ldlr/Adcy3/Igf1	4
mmu04973	Carbohydrate digestion and absorption	3/680	48/8986	0.714864	0.855088	0.700393	Plcb4/Plcb3/Pik3cb	3
mmu05030	Cocaine addiction	3/680	48/8986	0.714864	0.855088	0.700393	Prkacb/Dlg4/Creb5	3
mmu04130	SNARE interactions in vesicular transport	2/680	33/8986	0.724724	0.86356	0.707333	Snap23/Vti1a	2
mmu00450	Selenocompound metabolism	1/680	17/8986	0.737883	0.875884	0.717428	Txnrd1	1
mmu04550	Signaling pathways regulating pluripotency of stem cells	9/680	140/8986	0.742071	0.877506	0.718756	Skil/Smad3/Jarid2/Jak2/Mapk14/Acvr1b/Pik3cb/Igf1/Axin2	9
mmu04270	Vascular smooth muscle contraction	9/680	144/8986	0.771253	0.908559	0.744191	Calm2/Araf/Prkacb/Gna13/Prkch/Plcb4/Itpr1/Adcy3/Plcb3	9
mmu04260	Cardiac muscle contraction	5/680	87/8986	0.797797	0.932763	0.764016	Cox6c/Cox7a2l/Cox7a2/Cox7a1/Cacna2d2	5
mmu05323	Rheumatoid arthritis	5/680	87/8986	0.797797	0.932763	0.764016	Fos/Ctsl/Cxcl3/Il15/Cxcl12	5
mmu05143	African trypanosomiasis	2/680	39/8986	0.805785	0.938573	0.768776	Plcb4/Plcb3	2
mmu04216	Ferroptosis	2/680	40/8986	0.817021	0.94811	0.776587	Acsl5/Slc39a8	2
mmu04530	Tight junction	10/680	167/8986	0.82183	0.948315	0.776755	Prkab1/Prkacb/Hspa4/Map3k5/Prkci/Mapk10/Whamm/Tjp2/Nedd4l/Synpo	10
mmu04964	Proximal tubule bicarbonate reclamation	1/680	22/8986	0.823296	0.948315	0.776755	Slc4a4	1
mmu05219	Bladder cancer	2/680	41/8986	0.827672	0.948733	0.777097	Araf/Cdkn1a	2
mmu05146	Amoebiasis	6/680	107/8986	0.82976	0.948733	0.777097	Prkacb/Plcb4/Cxcl3/Plcb3/Pik3cb/Gna14	6
mmu04742	Taste transduction	5/680	92/8986	0.835579	0.949686	0.777878	Prkacb/Pde1c/Plcb4/Plcb3/P2rx2	5
mmu00515	Mannose type O-glycan biosynthesis	1/680	23/8986	0.836701	0.949686	0.777878	St3gal3	1
mmu04640	Hematopoietic cell lineage	5/680	94/8986	0.848986	0.960126	0.786429	Kit/Il9r/Csf2ra/Itga6/Flt3	5
mmu00340	Histidine metabolism	1/680	26/8986	0.871123	0.976726	0.800026	Aldh7a1	1
mmu00310	Lysine degradation	3/680	64/8986	0.872546	0.976726	0.800026	Hadh/Ehmt2/Aldh7a1	3
mmu00564	Glycerophospholipid metabolism	5/680	98/8986	0.873087	0.976726	0.800026	Lypla2/Lclat1/Lpcat1/Lpin2/Gpam	5
mmu04950	Maturity onset diabetes of the young	1/680	27/8986	0.880904	0.98194	0.804296	Hes1	1
mmu00565	Ether lipid metabolism	2/680	48/8986	0.887816	0.98611	0.807712	Lpcat1/Pla2g7	2
mmu04670	Leukocyte transendothelial migration	6/680	118/8986	0.891025	0.986152	0.807747	Ptk2b/Mapk14/Vav2/Rapgef3/Pik3cb/Cxcl12	6
mmu01523	Antifolate resistance	1/680	29/8986	0.898298	0.990676	0.811452	Abcc4	1
mmu00380	Tryptophan metabolism	2/680	52/8986	0.912788	0.99646	0.81619	Hadh/Aldh7a1	2
mmu02010	ABC transporters	2/680	52/8986	0.912788	0.99646	0.81619	Abcg1/Abcc4	2
mmu00053	Ascorbate and aldarate metabolism	1/680	31/8986	0.913155	0.99646	0.81619	Aldh7a1	1
mmu00330	Arginine and proline metabolism	2/680	54/8986	0.923223	0.999995	0.819085	Lap3/Aldh7a1	2
mmu04978	Mineral absorption	2/680	54/8986	0.923223	0.999995	0.819085	Hmox2/Cybrd1	2
mmu04610	Complement and coagulation cascades	4/680	93/8986	0.929042	0.999995	0.819085	F2r/F2rl2/C2/F3	4
mmu05168	Herpes simplex virus 1 infection	27/680	459/8986	0.936323	0.999995	0.819085	Nfkbia/Srsf3/Birc3/Pdia3/Srsf4/Irf9/Zfp53/Tab2/Zfp51/Birc2/Srpk1/Tradd/Hcfc2/Tbk1/Bad/Jak2/Tsc2/Apaf1/Zfp26/Zfp54/Tsc1/Zfp40/Traf3/Zfp82/Zfp69/Zfp30/Pik3cb	27
mmu00260	Glycine, serine and threonine metabolism	1/680	40/8986	0.957349	0.999995	0.819085	Aldh7a1	1
mmu05033	Nicotine addiction	1/680	40/8986	0.957349	0.999995	0.819085	Cacna1b	1
mmu00590	Arachidonic acid metabolism	3/680	86/8986	0.963187	0.999995	0.819085	Ptgs1/Gpx7/Ephx2	3
mmu00982	Drug metabolism - cytochrome P450	2/680	71/8986	0.974871	0.999995	0.819085	Gstk1/Fmo1	2
mmu05034	Alcoholism	9/680	205/8986	0.976843	0.999995	0.819085	Calm2/Gnb1/Araf/Prkacb/Hdac4/Hdac7/Gnb5/Slc29a3/Creb5	9
mmu00980	Metabolism of xenobiotics by cytochrome P450	2/680	73/8986	0.978038	0.999995	0.819085	Gstk1/Cyp2s1	2
mmu04061	Viral protein interaction with cytokine and cytokine receptor	3/680	95/8986	0.978547	0.999995	0.819085	Tnfsf10/Cxcl3/Cxcl12	3
mmu04060	Cytokine-cytokine receptor interaction	14/680	292/8986	0.979132	0.999995	0.819085	Il22/Tgfbr2/Il9r/Tnfrsf21/Tnfrsf13b/Tnfsf10/Tnfrsf12a/Cxcl3/Il15/Csf2ra/Acvrl1/Il12rb2/Acvr1b/Cxcl12	14
mmu04721	Synaptic vesicle cycle	2/680	77/8986	0.983254	0.999995	0.819085	Ap2a1/Cacna1b	2
mmu04145	Phagosome	7/680	182/8986	0.987158	0.999995	0.819085	Canx/Sec61a1/Ctsl/Tubb2a/Itgb5/Tubb6/Pla2r1	7
mmu05204	Chemical carcinogenesis - DNA adducts	2/680	84/8986	0.989634	0.999995	0.819085	Gstk1/Nat2	2
mmu04512	ECM-receptor interaction	2/680	88/8986	0.992139	0.999995	0.819085	Itgb5/Itga6	2
mmu05416	Viral myocarditis	2/680	88/8986	0.992139	0.999995	0.819085	Eif4g3/Rac3	2
mmu05206	MicroRNAs in cancer	13/680	303/8986	0.993199	0.999995	0.819085	Hnrnpk/Foxp1/Socs1/Pim1/Cdkn1a/Dnmt3a/Pten/Hdac4/Bcl2l11/Sox4/Pik3cb/Hmga2/Notch4	13
mmu00830	Retinol metabolism	2/680	97/8986	0.995808	0.999995	0.819085	Cyp2s1/Retsat	2
mmu04940	Type I diabetes mellitus	1/680	70/8986	0.996036	0.999995	0.819085	Ica1	1
mmu04613	Neutrophil extracellular trap formation	7/680	207/8986	0.996417	0.999995	0.819085	Plcb4/Hdac4/Mapk14/Hdac7/Plcb3/Pik3cb/Clcn5	7
mmu04974	Protein digestion and absorption	2/680	108/8986	0.998076	0.999995	0.819085	Slc38a2/Col18a1	2
mmu05322	Systemic lupus erythematosus	3/680	148/8986	0.999297	0.999995	0.819085	Snrpb/C2/Snrpd3	3
mmu04514	Cell adhesion molecules	4/680	174/8986	0.999387	0.999995	0.819085	Ptprc/Glg1/Itga6/Nrxn2	4
mmu05150	Staphylococcus aureus infection	1/680	128/8986	0.999961	0.999995	0.819085	C2	1
mmu04080	Neuroactive ligand-receptor interaction	10/680	386/8986	0.999995	0.999995	0.819085	F2r/F2rl2/S1pr1/Mc5r/Cnr2/P2ry14/Chrne/Lpar1/P2rx2/Vipr1	10

## Sheet: HIC1_residency
ID	Description	GeneRatio	BgRatio	pvalue	p.adjust	qvalue	geneID	Count
GO:0097193	intrinsic apoptotic signaling pathway	22/390	307/29008	2.43857e-10	5.98294e-07	4.15794e-07	Ubb/Sod1/Hnrnpk/Fis1/Eno1/Tnfrsf1b/Hif1a/Tnf/Herpud1/Pik3r1/Bax/Vdac2/Ern1/Ppp2r5c/Stk24/Bclaf1/Polb/Nck1/Parl/Taf6/Armc10/Pink1	22
GO:2001233	regulation of apoptotic signaling pathway	25/390	402/29008	2.8938e-10	5.98294e-07	4.15794e-07	Ubb/Sod1/Hnrnpk/Fis1/Eno1/Hif1a/Lmna/Nr4a2/Tnf/Herpud1/Bax/Vdac2/Ctsh/Bclaf1/Pea15a/Raf1/Nck1/Parl/Trp53inp1/Sgms1/Taf6/Armc10/Pink1/Pih1d1/Ctnna1	25
GO:0043254	regulation of protein-containing complex assembly	25/390	451/29008	3.06512e-09	4.22476e-06	2.93606e-06	Tmsb4x/H3f3b/Rpl13a/Cdc42/Hmgb1/Capza2/Tnf/Plcg2/Nr1h2/Bax/Vdac2/Stmn1/Dut/Drg1/Psmc6/Raf1/Ptger4/Sar1a/Nck1/Wasf2/Ptk2b/Pink1/Pih1d1/Twf1/Bin1	25
GO:0006091	generation of precursor metabolites and energy	24/390	428/29008	5.10055e-09	5.27269e-06	3.66434e-06	Cox7a2l/Eno1/Taldo1/Hmgb1/Ptges3/Hif1a/Coq10b/Ncor1/Ndufv2/Apoc3/Ppp1cc/Bax/Pdhb/Ndufc2/Immp2l/Phb2/Mtfr1l/Idh3a/Ndufb3/Sucla2/Nr4a3/Pink1/Coa6/Sdhaf4	24
GO:0050900	leukocyte migration	22/390	373/29008	9.06347e-09	7.49549e-06	5.20911e-06	Rpl13a/Cdc42/Cd47/Ffar2/Wdr1/Gata3/Hmgb1/Wnk1/Gpr15/Tnf/Cklf/Tnfsf11/Prex1/Vav1/Il16/Cxcl2/Ptger4/B4galt1/Mia3/Stk10/Ptk2b/Rin3	22
GO:0051402	neuron apoptotic process	19/390	309/29008	4.8987e-08	2.20328e-05	1.5312e-05	Il10/Sod1/Cdc42/Fis1/Egr1/Gata3/Ilk/Hif1a/Nr4a2/Tnf/Bax/Hspd1/Lancl1/Polb/Nae1/Nr4a3/Ptk2b/Pink1/Ncstn	19
GO:0022613	ribonucleoprotein complex biogenesis	22/390	412/29008	5.32836e-08	2.20328e-05	1.5312e-05	Rpl7/Rpl13a/Rps25/Rpsa/Rpl38/Emg1/Ptges3/Sf3b1/Puf60/Eif4b/Ngdn/Rpl5/Exosc8/Gtf3a/Lsm6/Pop7/Rbfa/Ddx18/Exosc5/Ythdf2/Pih1d1/Ythdc1	22
GO:0070997	neuron death	22/390	428/29008	1.03517e-07	3.89131e-05	2.70433e-05	Il10/Ubb/Sod1/Cdc42/Fis1/Egr1/Gata3/Tnfrsf1b/Ilk/Hif1a/Nr4a2/Tnf/Bax/Hspd1/Lancl1/Cxcl2/Polb/Nae1/Nr4a3/Ptk2b/Pink1/Ncstn	22
GO:0072593	reactive oxygen species metabolic process	16/390	244/29008	2.37113e-07	6.8984e-05	4.79415e-05	Sod1/Prdx6/Hif1a/Arf4/Tnf/Plcg2/Ndufc2/Prex1/Immp2l/Hspd1/Vav1/Ptger4/Parl/Ptk2b/Sesn1/Pink1	16
GO:0043523	regulation of neuron apoptotic process	17/390	276/29008	2.43404e-07	6.8984e-05	4.79415e-05	Il10/Sod1/Cdc42/Fis1/Egr1/Gata3/Ilk/Hif1a/Nr4a2/Tnf/Bax/Hspd1/Lancl1/Nae1/Nr4a3/Ptk2b/Pink1	17
GO:0010720	positive regulation of cell development	20/390	378/29008	2.50244e-07	6.8984e-05	4.79415e-05	Vim/Id2/Cdc42/Tnfrsf1b/Ilk/Hif1a/Eef2k/Tnf/Ppp1cc/Cyp51/Sema4d/Prkch/Nap1l1/Tnfsf11/Prex1/Macf1/Trpv2/Unc13d/Lta/Bin1	20
GO:0072594	establishment of protein localization to organelle	21/390	418/29008	2.9501e-07	7.62417e-05	5.29854e-05	Fis1/M6pr/Lmna/Herpud1/Cct2/Cct4/Pik3r1/Bax/Pdcd5/Sec13/Immp2l/Phb2/Hspd1/Ssr3/Macf1/Parl/Timm23/Nxt1/Pink1/Kpna1/Pih1d1	21
GO:0043367	CD4-positive, alpha-beta T cell differentiation	10/390	92/29008	4.65677e-07	0.000113269	7.87182e-05	Rora/Gata3/Hmgb1/Sash3/Ncor1/Gadd45g/Malt1/Tox/Ptger4/Foxp1	10
GO:0008380	RNA splicing	20/390	398/29008	5.64149e-07	0.000129597	9.00658e-05	Rps13/Hnrnpk/Prdx6/Ubl5/Srsf2/Sf3b1/Puf60/Pik3r1/Ybx1/Ern1/Lsm5/U2af1/Ahnak/Lsm6/Ppie/Prkrip1/Clk3/Rbmxl1/Ythdc1/Ncbp2	20
GO:0002181	cytoplasmic translation	10/390	96/29008	6.94594e-07	0.000145681	0.000101243	Rplp1/Rpl32/Rpl13a/Rpsa/Rpl38/Eif4b/Rwdd1/Drg1/Nck1/Ythdf2	10
GO:0050727	regulation of inflammatory response	18/390	342/29008	1.07742e-06	0.000210804	0.000146502	Il10/Sod1/Cd47/Ffar2/Rora/Gata3/Tnfrsf1b/Nfkb1/Tnf/Plcg2/Tnfsf11/Ndufc2/Hspd1/Il16/Ptger4/Foxp1/Snx4/Lta	18
GO:0019216	regulation of lipid metabolic process	19/390	379/29008	1.12157e-06	0.000210804	0.000146502	Sod1/Id2/Cdc42/Egr1/Rora/Nfkb1/Tnf/Ncor1/Dkkl1/Apoc3/Plcg2/Nr1h2/Apobec1/Phb2/Ccnc/Ttc39b/Acadl/Nr4a3/Ptk2b	19
GO:1901214	regulation of neuron death	19/390	384/29008	1.36179e-06	0.000244825	0.000170145	Il10/Ubb/Sod1/Cdc42/Fis1/Egr1/Gata3/Tnfrsf1b/Ilk/Hif1a/Nr4a2/Tnf/Bax/Hspd1/Lancl1/Nae1/Nr4a3/Ptk2b/Pink1	19
GO:0006417	regulation of translation	19/390	390/29008	1.71126e-06	0.000283042	0.000196704	Rplp1/Rpl13a/Vim/Rpl38/Rgs2/Tnf/Cnot6l/Ngdn/Hnrnpr/Ilf3/Rpl5/Eif4e/Exosc8/Nck1/Ptk2b/Pink1/Exosc5/Ythdf2/Ncbp2	19
GO:0032655	regulation of interleukin-12 production	8/390	63/29008	2.01862e-06	0.000321039	0.000223111	Il10/Cd47/Hmgb1/Nfkb1/Plcg2/Hspd1/Il16/Foxp1	8
GO:0098760	response to interleukin-7	5/390	17/29008	2.31941e-06	0.000342527	0.000238045	Eno1/Hmgb1/Jak1/Ybx1/Hspd1	5
GO:0098761	cellular response to interleukin-7	5/390	17/29008	2.31941e-06	0.000342527	0.000238045	Eno1/Hmgb1/Jak1/Ybx1/Hspd1	5
GO:0032615	interleukin-12 production	8/390	65/29008	2.56996e-06	0.000366441	0.000254664	Il10/Cd47/Hmgb1/Nfkb1/Plcg2/Hspd1/Il16/Foxp1	8
GO:0002699	positive regulation of immune effector process	16/390	296/29008	3.03296e-06	0.000403794	0.000280623	Il10/Ffar2/Gata3/Sash3/Tnf/Plcg2/Rasgrp1/Phb2/Hspd1/Vav1/Malt1/Foxp1/Snx4/Unc13d/Lta/Nr4a3	16
GO:0062012	regulation of small molecule metabolic process	18/390	369/29008	3.1489e-06	0.000403794	0.000280623	Sod1/Eno1/Egr1/Rora/Hmgb1/Nfkb1/Hif1a/Tnf/Ncor1/Dkkl1/Apoc3/Nr1h2/Ndufc2/Supt20/Ttc39b/Acadl/Nr4a3/Ptk2b	18
GO:1901617	organic hydroxy compound biosynthetic process	14/390	230/29008	3.22254e-06	0.000403794	0.000280623	Sod1/Gata3/Nfkb1/Nr4a2/Tnf/Dkkl1/Plcg2/Cyp51/Ldhb/Got1/Hmgcs1/Pts/Cyb5r3/Ptk2b	14
GO:0034248	regulation of cellular amide metabolic process	20/390	448/29008	3.45075e-06	0.000419672	0.000291658	Rplp1/Rpl13a/Vim/Rpl38/Rgs2/Tnf/Cnot6l/Ngdn/Hnrnpr/Ilf3/Rpl5/Eif4e/Exosc8/Nck1/Ptk2b/Pink1/Exosc5/Ythdf2/Bin1/Ncbp2	20
GO:0035710	CD4-positive, alpha-beta T cell activation	10/390	115/29008	3.66153e-06	0.000420568	0.00029228	Rora/Gata3/Hmgb1/Sash3/Ncor1/Gadd45g/Malt1/Tox/Ptger4/Foxp1	10
GO:0048535	lymph node development	6/390	32/29008	3.83184e-06	0.000428234	0.000297608	Id2/Nfkb1/Tnfsf11/Tox/Polb/Lta	6
GO:0022407	regulation of cell-cell adhesion	20/390	457/29008	4.64179e-06	0.0005051	0.000351027	Il10/Cd47/Gata3/Hmgb1/Wnk1/Sash3/Tnf/Jak1/Fermt3/Rasgrp1/Pik3r1/Tnfsf11/Klf4/Spint2/Hspd1/Malt1/Mia3/Nck1/Nr4a3/Mbp	20
GO:0071826	ribonucleoprotein complex subunit organization	12/390	178/29008	5.75526e-06	0.000580439	0.000403385	Rpl13a/Rps25/Rpsa/Rpl38/Ptges3/Sf3b1/Puf60/Eif4b/Rpl5/Kif5b/Pih1d1/Ythdc1	12
GO:0110053	regulation of actin filament organization	15/390	279/29008	6.57616e-06	0.000625475	0.000434684	Tmsb4x/Actg1/Cdc42/Cd47/Wdr1/Capza2/Pik3r1/Stmn1/Ptger4/Coro2b/Nck1/Wasf2/Ptk2b/Twf1/Bin1	15
GO:0002718	regulation of cytokine production involved in immune response	9/390	97/29008	6.5989e-06	0.000625475	0.000434684	Il10/Ffar2/Gata3/Tnfrsf1b/Sash3/Tnf/Plcg2/Malt1/Nr4a3	9
GO:0009636	response to toxic substance	10/390	123/29008	6.70098e-06	0.000625475	0.000434684	Sod1/Prdx6/Hif1a/Esd/Nr4a2/Bax/Pim1/Sesn1/Pink1/Mbp	10
GO:0060252	positive regulation of glial cell proliferation	5/390	22/29008	9.33877e-06	0.000814884	0.000566317	Vim/Tnf/Ppp1cc/Prkch/Lta	5
GO:0034115	negative regulation of heterotypic cell-cell adhesion	4/390	11/29008	9.8535e-06	0.000814884	0.000566317	Il10/Wnk1/Klf4/Mbp	4
GO:0070587	regulation of cell-cell adhesion involved in gastrulation	4/390	11/29008	9.8535e-06	0.000814884	0.000566317	Il10/Wnk1/Klf4/Mbp	4
GO:0033002	muscle cell proliferation	14/390	255/29008	1.05162e-05	0.000836241	0.000581159	Il10/Id2/Egr1/Ilk/Hif1a/Tnf/Pik3r1/Pim1/Ern1/Klf4/Vgll4/Foxp1/Nr4a3/Kpna1	14
GO:0001667	ameboidal-type cell migration	19/390	444/29008	1.09945e-05	0.000857777	0.000596126	Cdc42/Gata3/Hmgb1/Ilk/Hif1a/Tnf/Plcg2/Sema4d/Ctsh/Klf4/Krit1/Macf1/Mia3/Foxp1/Wasf2/Mapre2/Zfand5/Emc10/Ptk2b	19
GO:2000377	regulation of reactive oxygen species metabolic process	11/390	160/29008	1.16972e-05	0.00085852	0.000596642	Sod1/Hif1a/Arf4/Tnf/Plcg2/Ndufc2/Hspd1/Ptger4/Parl/Ptk2b/Pink1	11
GO:0016072	rRNA metabolic process	13/390	224/29008	1.20412e-05	0.00085852	0.000596642	Rpl7/Rps25/Emg1/Ngdn/Rpl5/Exosc8/Lsm6/Pop7/Rbfa/Ddx18/Exosc5/Ythdf2/Pih1d1	13
GO:0006979	response to oxidative stress	18/390	407/29008	1.20421e-05	0.00085852	0.000596642	Il10/Sod1/Prdx6/Cst3/Nfkb1/Hif1a/Nr4a2/Rwdd1/Stk24/Lancl1/Foxp1/Trp53inp1/Nr4a3/Ptk2b/Sesn1/Glrx2/Pink1/Ppid	18
GO:0061077	chaperone-mediated protein folding	7/390	58/29008	1.2541e-05	0.000864284	0.000600648	Hspe1/Ptges3/Cct2/Pdcd5/Hspa9/Chordc1/Ppid	7
GO:0048545	response to steroid hormone	13/390	226/29008	1.3237e-05	0.000887991	0.000617123	Il10/Hmgb1/Ptges3/Tnf/Ncor1/Pik3r1/Rwdd1/Phb2/Akap13/Eif4e/Foxp1/Ube2l3/Mbp	13
GO:1904951	positive regulation of establishment of protein localization	16/390	333/29008	1.33491e-05	0.000887991	0.000617123	Cdc42/Fis1/Hif1a/Tnf/Cct2/Cct4/Pik3r1/Nr1h2/Pdcd5/Commd1/Ptger4/Sar1a/Coro2b/Ier3ip1/Kif5b/Ppid	16
GO:0007159	leukocyte cell-cell adhesion	17/390	373/29008	1.42848e-05	0.000887991	0.000617123	Cd47/Gata3/Hmgb1/Wnk1/Sash3/Tnf/Fermt3/Rasgrp1/Sema4d/Tnfsf11/Klf4/Hspd1/Malt1/Mia3/Nck1/Nr4a3/Stk10	17
GO:0044270	cellular nitrogen compound catabolic process	18/390	414/29008	1.51301e-05	0.000888471	0.000617457	Vim/Tnfrsf1b/Smpdl3a/Cnot6l/Bax/Ybx1/Apobec1/Dut/Lsm5/Hnrnpr/Exosc8/Lsm6/Acadl/Xrn2/Nudt3/Exosc5/Ythdf2/Ncbp2	18
GO:0002367	cytokine production involved in immune response	9/390	111/29008	1.97843e-05	0.00110552	0.000768295	Il10/Ffar2/Gata3/Tnfrsf1b/Sash3/Tnf/Plcg2/Malt1/Nr4a3	9
GO:0031331	positive regulation of cellular catabolic process	18/390	425/29008	2.14272e-05	0.00116815	0.000811823	Tnfrsf1b/Hmgb1/Hif1a/Tnf/Cnot6l/Herpud1/Bax/Mtdh/Vgll4/Hnrnpr/Exosc8/Trp53inp1/Ptk2b/Sesn1/Pink1/Exosc5/Ythdf2/Usp5	18
GO:0022618	ribonucleoprotein complex assembly	11/390	171/29008	2.18148e-05	0.00116815	0.000811823	Rpl13a/Rps25/Rpsa/Rpl38/Ptges3/Sf3b1/Puf60/Eif4b/Rpl5/Pih1d1/Ythdc1	11
GO:0034655	nucleobase-containing compound catabolic process	17/390	386/29008	2.21152e-05	0.00116815	0.000811823	Vim/Tnfrsf1b/Smpdl3a/Cnot6l/Bax/Ybx1/Apobec1/Dut/Lsm5/Hnrnpr/Exosc8/Lsm6/Xrn2/Nudt3/Exosc5/Ythdf2/Ncbp2	17
GO:1902903	regulation of supramolecular fiber organization	17/390	388/29008	2.36105e-05	0.00122037	0.000848115	Tmsb4x/Actg1/Cdc42/Cd47/Wdr1/Capza2/Pik3r1/Stmn1/Akap13/Drg1/Ptger4/Coro2b/Nck1/Wasf2/Ptk2b/Twf1/Bin1	17
GO:0010632	regulation of epithelial cell migration	13/390	241/29008	2.60555e-05	0.00129303	0.000898609	Gata3/Hmgb1/Hif1a/Tnf/Plcg2/Ctsh/Klf4/Krit1/Macf1/Foxp1/Mapre2/Emc10/Ptk2b	13
GO:0030038	contractile actin filament bundle assembly	9/390	115/29008	2.6267e-05	0.00129303	0.000898609	Actg1/Cdc42/Cd47/Pik3r1/Stmn1/Ptger4/Coro2b/Wasf2/Ptk2b	9
GO:0043149	stress fiber assembly	9/390	115/29008	2.6267e-05	0.00129303	0.000898609	Actg1/Cdc42/Cd47/Pik3r1/Stmn1/Ptger4/Coro2b/Wasf2/Ptk2b	9
GO:0051148	negative regulation of muscle cell differentiation	7/390	65/29008	2.67885e-05	0.00130318	0.000905668	Id2/Rgs2/Med28/Ybx1/Nfatc1/Foxp1/Nfatc2	7
GO:0090110	COPII-coated vesicle cargo loading	4/390	14/29008	2.89476e-05	0.00139184	0.000967281	Sec13/Sar1a/Mia3/Sec24c	4
GO:0048660	regulation of smooth muscle cell proliferation	11/390	178/29008	3.16151e-05	0.00146773	0.00102002	Il10/Id2/Egr1/Ilk/Hif1a/Tnf/Pik3r1/Ern1/Klf4/Foxp1/Nr4a3	11
GO:1903578	regulation of ATP metabolic process	8/390	91/29008	3.19457e-05	0.00146773	0.00102002	Cox7a2l/Fis1/Eno1/Hif1a/Ncor1/Apoc3/Ndufc2/Pink1	8
GO:0032469	endoplasmic reticulum calcium ion homeostasis	5/390	28/29008	3.26153e-05	0.00148202	0.00102996	Fis1/Tmco1/Herpud1/Bax/Rap1gds1	5
GO:0051962	positive regulation of nervous system development	16/390	359/29008	3.3312e-05	0.00149723	0.00104052	Vim/Id2/Tnfrsf1b/Ilk/Hif1a/Eef2k/Tnf/Pik3r1/Ppp1cc/Sema4d/Prkch/Nap1l1/Macf1/Trpv2/Lta/Bin1	16
GO:0031346	positive regulation of cell projection organization	18/390	441/29008	3.47652e-05	0.00154574	0.00107424	Hnrnpk/Rgs2/Cdc42/Ilk/Eef2k/Pik3r1/Sema4d/Stk24/Mob2/Tox/Macf1/Nck1/Trpv2/Wasf2/Atp8a2/Mark2/Ptk2b/Twf1	18
GO:0022411	cellular component disassembly	17/390	402/29008	3.68478e-05	0.00160427	0.00111491	Fis1/Wdr1/Hif1a/Capza2/Tnf/Pik3r1/Bax/Stmn1/Phb2/Parl/Mapre2/Kif5b/Mcoln1/Pink1/Atg12/Smarce1/Twf1	17
GO:0002366	leukocyte activation involved in immune response	15/390	324/29008	3.79312e-05	0.00163381	0.00113544	Il10/Rora/Gata3/Hmgb1/Plcg2/Rasgrp1/Gadd45g/Hspd1/Malt1/Ptger4/Foxp1/Snx4/Unc13d/Nr4a3/Ptk2b	15
GO:1902895	positive regulation of pri-miRNA transcription by RNA polymerase II	7/390	69/29008	3.96471e-05	0.00167287	0.00116258	Il10/Egr1/Gata3/Nfkb1/Hif1a/Tnf/Klf4	7
GO:0043087	regulation of GTPase activity	15/390	326/29008	4.06887e-05	0.00168248	0.00116926	Sod1/Rabgap1l/Wnk1/Rasgrp1/Sema4d/Stmn1/Prex1/Arhgap15/Vav1/Rap1gds1/Mapre2/Tbc1d9b/Ptk2b/Arhgap25/Bin1	15
GO:0090257	regulation of muscle system process	13/390	255/29008	4.673e-05	0.00178915	0.0012434	Sod1/Rgs2/Eno1/Tnfrsf1b/Lmna/Nfatc1/Klf4/Ptger4/Foxp1/Atp2b1/Nr4a3/Twf1/Bin1	13
GO:0000302	response to reactive oxygen species	11/390	189/29008	5.46465e-05	0.00193674	0.00134597	Il10/Sod1/Prdx6/Hif1a/Stk24/Foxp1/Nr4a3/Ptk2b/Sesn1/Glrx2/Pink1	11
GO:0046700	heterocycle catabolic process	17/390	415/29008	5.46475e-05	0.00193674	0.00134597	Vim/Tnfrsf1b/Smpdl3a/Cnot6l/Bax/Ybx1/Apobec1/Dut/Lsm5/Hnrnpr/Exosc8/Lsm6/Xrn2/Nudt3/Exosc5/Ythdf2/Ncbp2	17
GO:0097237	cellular response to toxic substance	6/390	50/29008	5.48001e-05	0.00193674	0.00134597	Sod1/Prdx6/Esd/Pim1/Sesn1/Pink1	6
GO:0051235	maintenance of location	15/390	335/29008	5.53991e-05	0.00194132	0.00134915	Tmsb4x/Ftl1/Ffar2/Tnf/Plcg2/Nr1h2/Bax/Get4/Ciz1/Ttc39b/Ptk2b/Mcoln1/Pink1/Twf1/Letm1	15
GO:0032970	regulation of actin filament-based process	17/390	416/29008	5.62884e-05	0.0019559	0.00135929	Tmsb4x/Actg1/Cdc42/Cd47/Wdr1/Ilk/Capza2/Pik3r1/Stmn1/Akap13/Ptger4/Coro2b/Nck1/Wasf2/Ptk2b/Twf1/Bin1	17
GO:1902882	regulation of response to oxidative stress	8/390	99/29008	5.86289e-05	0.00202025	0.00140401	Il10/Sod1/Hif1a/Lancl1/Foxp1/Nr4a3/Sesn1/Pink1	8
GO:0022604	regulation of cell morphogenesis	15/390	337/29008	5.92398e-05	0.00202444	0.00140691	Hnrnpk/Cdc42/Wdr1/Ilk/Eef2k/Mkln1/Sema4d/Prex1/Arhgap15/Macf1/Cfdp1/Unc13d/Mark2/Anxa7/Ptk2b	15
GO:0007163	establishment or maintenance of cell polarity	12/390	226/29008	6.16733e-05	0.00204015	0.00141784	Cdc42/Wdr1/Gata3/Ilk/Arf4/Lmna/Spint2/Krit1/Macf1/Mark2/Ptk2b/Ctnna1	12
GO:0030595	leukocyte chemotaxis	12/390	226/29008	6.16733e-05	0.00204015	0.00141784	Rpl13a/Ffar2/Hmgb1/Wnk1/Cklf/Tnfsf11/Prex1/Vav1/Il16/Cxcl2/Ptk2b/Rin3	12
GO:1905898	positive regulation of response to endoplasmic reticulum stress	5/390	32/29008	6.39414e-05	0.00209839	0.00145831	Herpud1/Pik3r1/Bax/Ern1/Nck1	5
GO:0035459	vesicle cargo loading	4/390	17/29008	6.66614e-05	0.00214883	0.00149337	Sec13/Sar1a/Mia3/Sec24c	4
GO:0036473	cell death in response to oxidative stress	8/390	101/29008	6.7617e-05	0.00214883	0.00149337	Il10/Sod1/Hif1a/Stk24/Lancl1/Foxp1/Nr4a3/Pink1	8
GO:0006626	protein targeting to mitochondrion	7/390	75/29008	6.80768e-05	0.00214883	0.00149337	Fis1/Pdcd5/Immp2l/Hspd1/Parl/Timm23/Pink1	7
GO:0033598	mammary gland epithelial cell proliferation	5/390	33/29008	7.45326e-05	0.00230151	0.00159947	Id2/Gata3/Bax/Tnfsf11/Phb2	5
GO:0006066	alcohol metabolic process	15/390	344/29008	7.45835e-05	0.00230151	0.00159947	Sod1/Nfkb1/Apoc3/Plcg2/Cyp51/Got1/Hmgcs1/Idh3a/Pts/Ttc39b/Acadl/Hdlbp/Cyb5r3/Ptk2b/Nudt3	15
GO:0042692	muscle cell differentiation	17/390	428/29008	7.96562e-05	0.00236963	0.00164681	Tmsb4x/Actg1/H3f3b/Id2/Rgs2/Wdr1/Rora/Med28/Lmna/Ybx1/Nfatc1/Akap13/Bin3/Foxp1/Bnip2/Nfatc2/Bin1	17
GO:0050673	epithelial cell proliferation	18/390	471/29008	8.07346e-05	0.00238456	0.00165718	Il10/Id2/Cdc42/Ccnd2/Gata3/Hmgb1/Tnf/Bax/Ern1/Ppp1r16b/Tnfsf11/Phb2/Krit1/B4galt1/Foxp1/Nr4a3/Emc10/Ncstn	18
GO:0070304	positive regulation of stress-activated protein kinase signaling cascade	9/390	133/29008	8.22646e-05	0.00241251	0.00167661	Cdc42/Hmgb1/Tnf/Rasgrp1/Tnfsf11/Gadd45g/Rnf13/Emc10/Ptk2b	9
GO:0090132	epithelium migration	14/390	308/29008	8.31629e-05	0.00242168	0.00168299	Gata3/Hmgb1/Hif1a/Tnf/Plcg2/Ctsh/Klf4/Krit1/Macf1/Mia3/Foxp1/Mapre2/Emc10/Ptk2b	14
GO:0045862	positive regulation of proteolysis	15/390	351/29008	9.32978e-05	0.00258917	0.00179939	Fis1/Eno1/Tnfrsf1b/Hmgb1/Tnf/Herpud1/Bax/Pdcd5/Ctsh/Hspd1/Malt1/Ptk2b/Mbp/Usp5/Ncstn	15
GO:1903201	regulation of oxidative stress-induced cell death	7/390	79/29008	9.49587e-05	0.0026177	0.00181921	Il10/Sod1/Hif1a/Lancl1/Foxp1/Nr4a3/Pink1	7
GO:0046777	protein autophosphorylation	12/390	237/29008	9.69925e-05	0.00265605	0.00184587	Stk17b/Wnk1/Eef2k/Pim1/Ern1/Stk24/Hspa9/Mark2/Stk10/Ptk2b/Clk3/Pink1	12
GO:0019439	aromatic compound catabolic process	17/390	437/29008	0.000102414	0.00276787	0.00192357	Vim/Tnfrsf1b/Smpdl3a/Cnot6l/Bax/Ybx1/Apobec1/Dut/Lsm5/Hnrnpr/Exosc8/Lsm6/Xrn2/Nudt3/Exosc5/Ythdf2/Ncbp2	17
GO:0006470	protein dephosphorylation	12/390	239/29008	0.000105002	0.00281214	0.00195434	Tnf/Ptpn7/Ppp1cc/Ppp1r16b/Ppp2r5c/Ptprv/Dusp4/Tiprl/Nck1/Pgam5/Pink1/Ppp1r12a	12
GO:0051271	negative regulation of cellular component movement	14/390	315/29008	0.000105413	0.00281214	0.00195434	Gata3/Hmgb1/Ilk/Tnf/Klf4/Spint2/Stk24/Krit1/Ptger4/Mia3/Trp53inp1/Rin3/Bin1/Ctnna1	14
GO:0007254	JNK cascade	10/390	170/29008	0.000108567	0.00287738	0.00199968	Cdc42/Hmgb1/Nfkb1/Tnf/Ncor1/Rasgrp1/Tnfsf11/Gadd45g/Ptger4/Ptk2b	10
GO:1903706	regulation of hemopoiesis	16/390	398/29008	0.000111864	0.00292759	0.00203457	Il10/Id2/Gata3/Hmgb1/Hif1a/Sash3/Tnf/Rasgrp1/Pik3r1/Tnfsf11/Malt1/Tox/Hspa9/Klf13/Foxp1/Ptk2b	16
GO:0033619	membrane protein proteolysis	6/390	58/29008	0.000127525	0.00321602	0.00223502	Il10/Tnfrsf1b/Tnf/Ctsh/Parl/Ncstn	6
GO:0045927	positive regulation of growth	14/390	321/29008	0.000128428	0.00321602	0.00223502	H3f3b/Hnrnpk/Cdc42/Ilk/Sash3/Sema4d/Pim1/Foxs1/Ptger4/Macf1/Trpv2/Atp8a2/Ptk2b/Armc10	14
GO:0002544	chronic inflammatory response	4/390	20/29008	0.000131441	0.00321602	0.00223502	Il10/Tnf/Unc13d/Lta	4
GO:0006809	nitric oxide biosynthetic process	7/390	84/29008	0.000140101	0.00340776	0.00236828	Il10/Cd47/Rora/Tnf/Klf4/Cyb5r3/Ptk2b	7
GO:0009896	positive regulation of catabolic process	18/390	494/29008	0.000146267	0.00353691	0.00245804	Tnfrsf1b/Hmgb1/Hif1a/Tnf/Cnot6l/Herpud1/Bax/Mtdh/Vgll4/Hnrnpr/Exosc8/Trp53inp1/Ptk2b/Sesn1/Pink1/Exosc5/Ythdf2/Usp5	18
GO:0051881	regulation of mitochondrial membrane potential	7/390	85/29008	0.000150933	0.00358684	0.00249273	Ubb/Sod1/Bax/Ndufc2/Got1/Pink1/Ppid	7
GO:0061614	pri-miRNA transcription by RNA polymerase II	7/390	85/29008	0.000150933	0.00358684	0.00249273	Il10/Egr1/Gata3/Nfkb1/Hif1a/Tnf/Klf4	7
GO:0006839	mitochondrial transport	11/390	212/29008	0.000151902	0.00358922	0.00249439	Fis1/Bax/Vdac2/Pdcd5/Immp2l/Hspd1/Parl/Timm23/Kif5b/Pink1/Letm1	11
GO:0006913	nucleocytoplasmic transport	14/390	327/29008	0.000155677	0.00363685	0.00252749	Lmna/Pik3r1/Ppp1cc/Sec13/Phb2/Akap13/Malt1/Hspa9/Nxt1/Kpna1/Ppp1r12a/Ranbp3/Ythdc1/Xpo6	14
GO:0051169	nuclear transport	14/390	327/29008	0.000155677	0.00363685	0.00252749	Lmna/Pik3r1/Ppp1cc/Sec13/Phb2/Akap13/Malt1/Hspa9/Nxt1/Kpna1/Ppp1r12a/Ranbp3/Ythdc1/Xpo6	14
GO:1903672	positive regulation of sprouting angiogenesis	4/390	21/29008	0.000160651	0.00369051	0.00256478	Il10/Hmgb1/Jak1/Klf4	4
GO:0006643	membrane lipid metabolic process	10/390	180/29008	0.000173481	0.0038986	0.0027094	Sptssa/Crem/Smpdl3a/St3gal6/Mppe1/Bax/Serinc1/Cers4/Pigp/Sgms1	10
GO:0006986	response to unfolded protein	8/390	116/29008	0.000178558	0.00396956	0.00275871	Herpud1/Pik3r1/Bax/Ern1/Hspd1/Hspa9/Nck1/Erp44	8
GO:0140694	non-membrane-bounded organelle assembly	15/390	373/29008	0.000181319	0.00400938	0.00278638	Actg1/Rps25/Rpsa/Rpl38/Wdr1/Tnf/Ncor1/Cnot6l/Akap13/Drg1/Rpl5/Foxp1/Mapre2/Chmp2b/Ythdf2	15
GO:0034620	cellular response to unfolded protein	7/390	88/29008	0.000187563	0.00410149	0.00285039	Herpud1/Pik3r1/Bax/Ern1/Hspd1/Hspa9/Nck1	7
GO:0008637	apoptotic mitochondrial changes	8/390	117/29008	0.000189452	0.00410149	0.00285039	Fis1/Lmna/Bax/Vdac2/Pdcd5/Hspd1/Parl/Pink1	8
GO:0010591	regulation of lamellipodium assembly	5/390	40/29008	0.0001913	0.00411964	0.00286301	Cdc42/Pik3r1/Bin3/Wasf2/Twf1	5
GO:0060749	mammary gland alveolus development	4/390	22/29008	0.000194276	0.00411964	0.00286301	Id2/Hif1a/Tnfsf11/Phb2	4
GO:0061377	mammary gland lobule development	4/390	22/29008	0.000194276	0.00411964	0.00286301	Id2/Hif1a/Tnfsf11/Phb2	4
GO:0080111	DNA demethylation	4/390	22/29008	0.000194276	0.00411964	0.00286301	Gata3/Apobec1/Tox/Alkbh3	4
GO:1901361	organic cyclic compound catabolic process	17/390	463/29008	0.000203209	0.00422246	0.00293447	Vim/Tnfrsf1b/Smpdl3a/Cnot6l/Bax/Ybx1/Apobec1/Dut/Lsm5/Hnrnpr/Exosc8/Lsm6/Xrn2/Nudt3/Exosc5/Ythdf2/Ncbp2	17
GO:0001836	release of cytochrome c from mitochondria	6/390	64/29008	0.00022077	0.00443147	0.00307972	Fis1/Lmna/Bax/Pdcd5/Parl/Pink1	6
GO:2001057	reactive nitrogen species metabolic process	7/390	91/29008	0.000231058	0.00459339	0.00319225	Il10/Cd47/Rora/Tnf/Klf4/Cyb5r3/Ptk2b	7
GO:0002274	myeloid leukocyte activation	12/390	261/29008	0.000237928	0.0046688	0.00324466	Il10/Rora/Hmgb1/Tnf/Plcg2/Rasgrp1/Hspd1/Il16/Foxp1/Snx4/Unc13d/Nr4a3	12
GO:0040013	negative regulation of locomotion	14/390	341/29008	0.00023938	0.0046688	0.00324466	Gata3/Hmgb1/Ilk/Tnf/Sema4d/Klf4/Spint2/Stk24/Krit1/Ptger4/Mia3/Trp53inp1/Rin3/Ctnna1	14
GO:0060251	regulation of glial cell proliferation	5/390	42/29008	0.000241929	0.00467465	0.00324872	Vim/Tnf/Ppp1cc/Prkch/Lta	5
GO:0010976	positive regulation of neuron projection development	11/390	224/29008	0.00024487	0.00467629	0.00324986	Hnrnpk/Rgs2/Eef2k/Stk24/Mob2/Tox/Nck1/Atp8a2/Mark2/Ptk2b/Twf1	11
GO:0032103	positive regulation of response to external stimulus	16/390	427/29008	0.000247855	0.00467982	0.00325232	Cd47/Ffar2/Hmgb1/Wnk1/Tnf/Plcg2/Rasgrp1/Tnfsf11/Stk24/Hspd1/Vav1/Il16/Ptger4/Snx4/Lta/Ptk2b	16
GO:0016311	dephosphorylation	14/390	345/29008	0.000269458	0.00499831	0.00347365	Tnf/Ptpn7/Ppp1cc/Sema4d/Ppp1r16b/Ppp2r5c/Ptprv/Rpl5/Dusp4/Tiprl/Nck1/Pgam5/Pink1/Ppp1r12a	14
GO:0042176	regulation of protein catabolic process	15/390	389/29008	0.000284067	0.00511603	0.00355547	Il10/Ubb/Eif3h/Odc1/Tnfrsf1b/Tnf/Herpud1/Cyp51/Psmd14/Vgll4/Rpl5/Commd1/Ptk2b/Psmf1/Usp5	15
GO:0031647	regulation of protein stability	13/390	307/29008	0.00029489	0.00523335	0.003637	Ptges3/Lmna/Cct2/Cct4/Pik3r1/Pim1/Ctsh/Phb2/Hspd1/Get4/Rpl5/Commd1/Pink1	13
GO:0042632	cholesterol homeostasis	7/390	96/29008	0.000321325	0.00567811	0.0039461	Rora/Ncor1/Apoc3/Nr1h2/Gramd1b/Commd1/Ttc39b	7
GO:0006333	chromatin assembly or disassembly	8/390	127/29008	0.000331604	0.00576126	0.00400388	H3f3b/Hmgb1/Rbbp4/Nap1l1/Dnajc9/Tspyl1/Parp10/Smarce1	8
GO:0043500	muscle adaptation	8/390	127/29008	0.000331604	0.00576126	0.00400388	Rgs2/Tnfrsf1b/Lmna/Nfatc1/Klf4/Foxp1/Nr4a3/Twf1	8
GO:0045197	establishment or maintenance of epithelial cell apical/basal polarity	5/390	45/29008	0.000336193	0.00581656	0.00404231	Cdc42/Wdr1/Ilk/Arf4/Mark2	5
GO:0002262	myeloid cell homeostasis	10/390	196/29008	0.000343781	0.00585543	0.00406932	Sod1/Id2/Gata3/Hmgb1/Hif1a/Ncor1/Bax/Hspa9/Klf13/Ncstn	10
GO:0052547	regulation of peptidase activity	16/390	441/29008	0.000353892	0.00597282	0.00415091	Fis1/Cst3/Hmgb1/Tnf/Herpud1/Bax/Pdcd5/Ctsh/Klf4/Spint2/Hspd1/Malt1/Mbp/Pih1d1/Bin1/Ncstn	16
GO:0032922	circadian regulation of gene expression	6/390	71/29008	0.000389771	0.006514	0.00452701	Id2/Egr1/Rora/Crem/Ncor1/Ppp1cc	6
GO:0045860	positive regulation of protein kinase activity	14/390	358/29008	0.000390682	0.006514	0.00452701	Ccnd2/Egr1/Ilk/Tnf/Rasgrp1/Pim1/Ern1/Tnfsf11/Phb2/Akap13/Malt1/Ptk2b/Tab2/Pih1d1	14
GO:0043547	positive regulation of GTPase activity	11/390	237/29008	0.000395818	0.00657312	0.00456809	Rabgap1l/Rasgrp1/Sema4d/Prex1/Vav1/Rap1gds1/Mapre2/Tbc1d9b/Ptk2b/Arhgap25/Bin1	11
GO:0051222	positive regulation of protein transport	13/390	317/29008	0.000400147	0.00661844	0.00459959	Cdc42/Fis1/Hif1a/Tnf/Pik3r1/Nr1h2/Pdcd5/Commd1/Ptger4/Sar1a/Ier3ip1/Kif5b/Ppid	13
GO:0010822	positive regulation of mitochondrion organization	6/390	72/29008	0.000420451	0.0068179	0.00473821	Fis1/Hif1a/Bax/Pdcd5/Pgam5/Pink1	6
GO:0048638	regulation of developmental growth	15/390	406/29008	0.000444781	0.00707372	0.004916	Sod1/Hnrnpk/Rgs2/Ilk/Sash3/Ncor1/Sema4d/Pim1/Vgll4/Foxs1/Ptger4/Macf1/Trpv2/Foxp1/Atp8a2	15
GO:0090209	negative regulation of triglyceride metabolic process	3/390	12/29008	0.000484789	0.00750473	0.00521553	Apoc3/Apobec1/Ccnc	3
GO:0000422	autophagy of mitochondrion	6/390	74/29008	0.000487442	0.00750473	0.00521553	Fis1/Hif1a/Phb2/Parl/Pink1/Atg12	6
GO:0030032	lamellipodium assembly	6/390	74/29008	0.000487442	0.00750473	0.00521553	Cdc42/Pik3r1/Bin3/Nck1/Wasf2/Twf1	6
GO:0003300	cardiac muscle hypertrophy	7/390	104/29008	0.00052263	0.00785962	0.00546217	Rgs2/Tnfrsf1b/Lmna/Akap13/Foxp1/Nr4a3/Twf1	7
GO:0031497	chromatin assembly	7/390	104/29008	0.00052263	0.00785962	0.00546217	H3f3b/Hmgb1/Rbbp4/Nap1l1/Dnajc9/Tspyl1/Parp10	7
GO:0006753	nucleoside phosphate metabolic process	16/390	460/29008	0.000558915	0.00824744	0.00573169	Eno1/Atp5g3/Rora/Smpdl3a/Hif1a/Ncor1/Pdhb/Ndufc2/Dut/Hmgcs1/Nudt14/Sucla2/Adss/Nudt3/Tk2/Gars	16
GO:1903320	regulation of protein modification by small protein conjugation or removal	11/390	248/29008	0.0005784	0.00836253	0.00581168	Ubb/Egr1/Arrdc4/Hif1a/Rassf5/Herpud1/Rpl5/Commd1/Parp10/Ube2l3/Pink1	11
GO:0001503	ossification	15/390	417/29008	0.000585892	0.00838463	0.00582703	H3f3b/Id2/Rpl38/Ilk/Suco/Hif1a/Lmna/Tnf/Sema4d/Nfatc1/Tnfsf11/Ptger4/Mia3/Atp2b1/Ptk2b	15
GO:0032535	regulation of cellular component size	15/390	417/29008	0.000585892	0.00838463	0.00582703	Tmsb4x/Wdr1/Ilk/Capza2/Sema4d/Macf1/Nck1/Trpv2/Wasf2/Anxa7/Ptk2b/Chmp3/Rin3/Twf1/Bin1	15
GO:0045136	development of secondary sexual characteristics	3/390	13/29008	0.000623956	0.00868706	0.00603721	Bax/Phb2/B4galt1	3
GO:1900038	negative regulation of cellular response to hypoxia	3/390	13/29008	0.000623956	0.00868706	0.00603721	Eno1/Commd1/Pink1	3
GO:0034976	response to endoplasmic reticulum stress	11/390	254/29008	0.000704565	0.00955205	0.00663835	Tmco1/Herpud1/Pik3r1/Nr1h2/Bax/Ern1/Ube2g2/Get4/Psmc6/Nck1/Erp44	11
GO:0008202	steroid metabolic process	13/390	337/29008	0.000708409	0.00957278	0.00665275	Sod1/Egr1/Rora/Nfkb1/Tnf/Dkkl1/Apoc3/Cyp51/Hmgcs1/Ttc39b/Acadl/Hdlbp/Cyb5r3	13
GO:0045104	intermediate filament cytoskeleton organization	5/390	53/29008	0.000723282	0.0097103	0.00674833	Vim/Sod1/Raf1/Macf1/Atp8a2	5
GO:0070228	regulation of lymphocyte apoptotic process	6/390	80/29008	0.000739177	0.00979647	0.00680821	Il10/Tsc22d3/Hif1a/Bax/Gimap8/Foxp1	6
GO:0086103	G protein-coupled receptor signaling pathway involved in heart process	3/390	14/29008	0.000786231	0.010284	0.00714704	Rgs2/Cdc42/Akap13	3
GO:0045103	intermediate filament-based process	5/390	54/29008	0.0007884	0.010284	0.00714704	Vim/Sod1/Raf1/Macf1/Atp8a2	5
GO:0065004	protein-DNA complex assembly	8/390	145/29008	0.000799903	0.0103686	0.00720586	H3f3b/Hmgb1/Rbbp4/Nap1l1/Psmc6/Dnajc9/Tspyl1/Taf6	8
GO:0046034	ATP metabolic process	11/390	259/29008	0.000826455	0.0105802	0.00735285	Cox7a2l/Fis1/Eno1/Atp5g3/Hif1a/Ncor1/Ndufv2/Apoc3/Ndufc2/Pink1/Coa6	11
GO:0045444	fat cell differentiation	11/390	260/29008	0.000852817	0.0107962	0.007503	Id2/Rgs2/Ffar2/Rora/Gata3/Nr4a2/Dkkl1/Pim1/Klf4/Uchl3/Nr4a3	11
GO:0032496	response to lipopolysaccharide	14/390	388/29008	0.000858086	0.0107962	0.007503	Il10/Rpl13a/Vim/Tnfrsf1b/Hmgb1/Nfkb1/Tnf/Plcg2/Mtdh/Malt1/Cxcl2/Ptger4/Foxp1/Tab2	14
GO:0042113	B cell activation	15/390	434/29008	0.000878403	0.0108748	0.00755764	Il10/Id2/Samsn1/Sash3/Plcg2/Rasgrp1/Pik3r1/Bax/Nfatc1/Phb2/Hspd1/Malt1/Foxp1/Nfatc2/Ptk2b	15
GO:0033674	positive regulation of kinase activity	15/390	435/29008	0.000898902	0.0110624	0.00768798	Cdc42/Ccnd2/Egr1/Ilk/Tnf/Rasgrp1/Pim1/Ern1/Tnfsf11/Phb2/Akap13/Malt1/Ptk2b/Tab2/Pih1d1	15
GO:0034113	heterotypic cell-cell adhesion	5/390	56/29008	0.00093163	0.0113637	0.00789738	Il10/Wnk1/Tnf/Klf4/Mbp	5
GO:1901653	cellular response to peptide	12/390	308/29008	0.00103167	0.0123294	0.00856849	Vim/Hnrnpk/Fis1/Nfkb1/Nr4a2/Pik3r1/Ybx1/Nck1/Uchl3/Atp2b1/Leprot/Nr4a3	12
GO:0051098	regulation of binding	14/390	397/29008	0.00106778	0.0126876	0.00881742	Il10/Id2/Hnrnpk/Cdc42/Eno1/Gata3/Hmgb1/Bax/Ramp1/Stmn1/Tnfsf11/Klf4/Krit1/Mark2	14
GO:0035036	sperm-egg recognition	5/390	59/29008	0.00118159	0.0135811	0.00943841	Izumo1r/Cct2/Cct4/Vdac2/B4galt1	5
GO:0042953	lipoprotein transport	3/390	16/29008	0.00118568	0.0135811	0.00943841	Apoc3/Apobec1/Mia3	3
GO:1902337	regulation of apoptotic process involved in morphogenesis	3/390	16/29008	0.00118568	0.0135811	0.00943841	Tnfrsf1b/Bax/B4galt1	3
GO:0048147	negative regulation of fibroblast proliferation	4/390	35/29008	0.00121172	0.0136898	0.00951395	Bax/Parp10/Trp53inp1/Lta	4
GO:1903715	regulation of aerobic respiration	4/390	35/29008	0.00121172	0.0136898	0.00951395	Cox7a2l/Hif1a/Apoc3/Pink1	4
GO:2000177	regulation of neural precursor cell proliferation	7/390	120/29008	0.00121938	0.0137014	0.00952204	Id2/Ilk/Hif1a/Nap1l1/Spint2/Tox/Ctnna1	7
GO:0071824	protein-DNA complex subunit organization	9/390	192/29008	0.00122488	0.013709	0.00952726	H3f3b/Hmgb1/Rbbp4/Nap1l1/Psmc6/Dnajc9/Tspyl1/Taf6/Smarce1	9
GO:0045861	negative regulation of proteolysis	13/390	358/29008	0.00122668	0.013709	0.00952726	Il10/Eif3h/Cst3/Tnf/Herpud1/Pik3r1/Nr1h2/Klf4/Spint2/Rpl5/Psmf1/Pih1d1/Bin1	13
GO:0050678	regulation of epithelial cell proliferation	14/390	403/29008	0.00123025	0.0137118	0.00952926	Il10/Cdc42/Ccnd2/Gata3/Hmgb1/Tnf/Bax/Ppp1r16b/Phb2/Krit1/B4galt1/Foxp1/Nr4a3/Emc10	14
GO:0045069	regulation of viral genome replication	6/390	90/29008	0.00136917	0.0150173	0.0104365	Tnf/Ilf3/Ppie/Parp10/Ifitm2/Ppid	6
GO:0045667	regulation of osteoblast differentiation	8/390	158/29008	0.00139104	0.0151367	0.0105195	Id2/Ilk/Suco/Lmna/Tnf/Sema4d/Nfatc1/Ptger4	8
GO:0044872	lipoprotein localization	3/390	17/29008	0.00142547	0.0153659	0.0106788	Apoc3/Apobec1/Mia3	3
GO:0071214	cellular response to abiotic stimulus	12/390	322/29008	0.00150365	0.0159425	0.0110795	Ccnd2/Egr1/Gata3/Eef1d/Pik3r1/Bax/Got1/Ptger4/Trp53inp1/Mcoln1/Ppid/Letm1	12
GO:0104004	cellular response to environmental stimulus	12/390	322/29008	0.00150365	0.0159425	0.0110795	Ccnd2/Egr1/Gata3/Eef1d/Pik3r1/Bax/Got1/Ptger4/Trp53inp1/Mcoln1/Ppid/Letm1	12
GO:1901652	response to peptide	14/390	412/29008	0.00151248	0.015987	0.0111104	Vim/Hnrnpk/Fis1/Egr1/Nfkb1/Nr4a2/Apoc3/Pik3r1/Ybx1/Nck1/Uchl3/Atp2b1/Leprot/Nr4a3	14
GO:0033108	mitochondrial respiratory chain complex assembly	6/390	92/29008	0.00153339	0.0160928	0.011184	Ndufa3/Smim20/Ndufc2/Immp2l/Ndufb3/Sdhaf4	6
GO:0097581	lamellipodium organization	6/390	92/29008	0.00153339	0.0160928	0.011184	Cdc42/Pik3r1/Bin3/Nck1/Wasf2/Twf1	6
GO:0019079	viral genome replication	7/390	126/29008	0.00161645	0.0168363	0.0117007	Cdc42/Tnf/Ilf3/Ppie/Parp10/Ifitm2/Ppid	7
GO:0098751	bone cell development	4/390	38/29008	0.001655	0.0171514	0.0119197	Rabgap1l/Tnfsf11/Foxp1/Wasf2	4
GO:0006970	response to osmotic stress	6/390	94/29008	0.00171218	0.0176116	0.0122395	Tsc22d3/Bax/Apobec1/Tsc22d4/Anxa7/Letm1	6
GO:0051341	regulation of oxidoreductase activity	6/390	95/29008	0.00180729	0.0184979	0.0128554	Nfkb1/Tnf/Phb2/Nosip/Ptk2b/Sdhaf4	6
GO:0071383	cellular response to steroid hormone stimulus	8/390	165/29008	0.00182939	0.0186318	0.0129485	Ptges3/Ncor1/Rwdd1/Phb2/Akap13/Eif4e/Foxp1/Ube2l3	8
GO:0006089	lactate metabolic process	3/390	19/29008	0.00199123	0.0198403	0.0137883	Hif1a/Ldhb/Glo1	3
GO:0006694	steroid biosynthetic process	8/390	168/29008	0.00204772	0.0202567	0.0140777	Sod1/Egr1/Nfkb1/Tnf/Dkkl1/Cyp51/Hmgcs1/Cyb5r3	8
GO:0002440	production of molecular mediator of immune response	13/390	380/29008	0.00207572	0.0204848	0.0142362	Il10/Ffar2/Gata3/Tnfrsf1b/Sash3/Tnf/Plcg2/Phb2/Hspd1/Malt1/Polb/Foxp1/Nr4a3	13
GO:0032386	regulation of intracellular transport	12/390	335/29008	0.00208924	0.0205202	0.0142608	Cdc42/Fis1/Pik3r1/Ppp1cc/Pdcd5/Ube2g2/Commd1/Sar1a/Parl/Kif5b/Pink1/Ppp1r12a	12
GO:0090407	organophosphate biosynthetic process	15/390	476/29008	0.00216722	0.0211355	0.0146885	Eno1/Atp5g3/Plcg2/Mppe1/Pik3r1/Serinc1/Pdhb/Ndufc2/Dut/Hmgcs1/Pigp/Adss/Ptk2b/Sgms1/Gars	15
GO:0035303	regulation of dephosphorylation	7/390	133/29008	0.0021995	0.0213462	0.0148349	Tnf/Sema4d/Ppp1r16b/Rpl5/Tiprl/Pink1/Ppp1r12a	7
GO:0033151	V(D)J recombination	3/390	20/29008	0.00231942	0.0221497	0.0153933	Hmgb1/Polb/Foxp1	3
GO:0090141	positive regulation of mitochondrial fission	3/390	20/29008	0.00231942	0.0221497	0.0153933	Fis1/Pgam5/Pink1	3
GO:0002429	immune response-activating cell surface receptor signaling pathway	12/390	340/29008	0.00235913	0.022477	0.0156207	Cd47/Ffar2/Gata3/Wnk1/Plcg2/Bax/Prkch/Malt1/Foxp1/Klhl6/Nfatc2/Nr4a3	12
GO:0006816	calcium ion transport	14/390	434/29008	0.00243621	0.0229994	0.0159838	Tmco1/Plcg2/Bax/Nfatc1/Ramp1/Il16/Ahnak/Trpv2/Atp2b1/Orai2/Ptk2b/Mcoln1/Bin1/Letm1	14
GO:0006403	RNA localization	8/390	174/29008	0.00254564	0.023815	0.0165506	Cct2/Cct4/Ybx1/Sec13/Nxt1/Pih1d1/Ythdc1/Ncbp2	8
GO:0150115	cell-substrate junction organization	6/390	102/29008	0.00258961	0.023898	0.0166083	Actg1/Pik3r1/Coro2b/Macf1/Mapre2/Ptk2b	6
GO:0006914	autophagy	14/390	437/29008	0.00259223	0.023898	0.0166083	Il10/Fis1/Hmgb1/Hif1a/Phb2/Mtdh/Parl/Trappc4/Trp53inp1/Anxa7/Mcoln1/Sesn1/Pink1/Atg12	14
GO:0061919	process utilizing autophagic mechanism	14/390	437/29008	0.00259223	0.023898	0.0166083	Il10/Fis1/Hmgb1/Hif1a/Phb2/Mtdh/Parl/Trappc4/Trp53inp1/Anxa7/Mcoln1/Sesn1/Pink1/Atg12	14
GO:0019318	hexose metabolic process	10/390	256/29008	0.00259492	0.023898	0.0166083	Eno1/Rora/Hmgb1/Hif1a/Tnf/Pik3r1/Pdhb/Supt20/B4galt1/Pmm2	10
GO:2000008	regulation of protein localization to cell surface	4/390	43/29008	0.002625	0.0240141	0.016689	Hnrnpk/Tnf/Commd1/Leprot	4
GO:0045116	protein neddylation	3/390	21/29008	0.00267922	0.0242951	0.0168843	Hif1a/Rpl5/Nae1	3
GO:2000114	regulation of establishment of cell polarity	3/390	21/29008	0.00267922	0.0242951	0.0168843	Gata3/Krit1/Ptk2b	3
GO:2000269	regulation of fibroblast apoptotic process	3/390	21/29008	0.00267922	0.0242951	0.0168843	Stk17b/Ier3ip1/Cfdp1	3
GO:0001541	ovarian follicle development	5/390	71/29008	0.00269567	0.0243375	0.0169137	Sod1/Hnrnpk/Bax/Immp2l/Ptger4	5
GO:0050870	positive regulation of T cell activation	9/390	216/29008	0.00273274	0.0245117	0.0170348	Cd47/Gata3/Hmgb1/Sash3/Rasgrp1/Tnfsf11/Hspd1/Malt1/Nck1	9
GO:0034341	response to interferon-gamma	7/390	139/29008	0.00281808	0.0252225	0.0175288	Actg1/Rpl13a/Vim/Cdc42/Cd47/Ifitm2/Kif5b	7
GO:0070227	lymphocyte apoptotic process	6/390	104/29008	0.00285378	0.0253177	0.0175949	Il10/Tsc22d3/Hif1a/Bax/Gimap8/Foxp1	6
GO:0045428	regulation of nitric oxide biosynthetic process	5/390	72/29008	0.00286546	0.0253177	0.0175949	Il10/Cd47/Tnf/Klf4/Ptk2b	5
GO:0048678	response to axon injury	5/390	72/29008	0.00286546	0.0253177	0.0175949	Sod1/Plcg2/Bax/Klf4/Stk24	5
GO:0098586	cellular response to virus	5/390	72/29008	0.00286546	0.0253177	0.0175949	Nfkb1/Hif1a/Bax/Phb2/Sec14l1	5
GO:0045475	locomotor rhythm	3/390	22/29008	0.00307158	0.0266827	0.0185436	Id2/Egr1/Ncor1	3
GO:0001558	regulation of cell growth	14/390	450/29008	0.00336649	0.0287019	0.0199469	H3f3b/Hnrnpk/Rgs2/Cdc42/Eno1/Ilk/Rbbp7/Sema4d/Vgll4/Macf1/Trpv2/Foxp1/Ptk2b/Sesn1	14
GO:0002696	positive regulation of leukocyte activation	15/390	500/29008	0.00343681	0.0290618	0.020197	Il10/Cd47/Gata3/Hmgb1/Sash3/Rasgrp1/Tnfsf11/Hspd1/Malt1/Tox/Il16/Nck1/Snx4/Nfatc2/Nr4a3	15
GO:0009895	negative regulation of catabolic process	11/390	311/29008	0.00347287	0.0293068	0.0203672	Il10/Eif3h/Tnf/Ncor1/Apoc3/Cyp51/Ybx1/Apobec1/Rpl5/Pink1/Psmf1	11
GO:0044346	fibroblast apoptotic process	3/390	23/29008	0.00349741	0.0293649	0.0204076	Stk17b/Ier3ip1/Cfdp1	3
GO:0002456	T cell mediated immunity	7/390	145/29008	0.00356202	0.0296604	0.020613	Gata3/Tnfrsf1b/Hmgb1/Sash3/Ctsh/Hspd1/Malt1	7
GO:0070661	leukocyte proliferation	12/390	358/29008	0.00357605	0.0296604	0.020613	Il10/Tnfrsf1b/Hmgb1/Sash3/Rasgrp1/Bax/Tnfsf11/Hspd1/Malt1/Nck1/Nfatc2/Ncstn	12
GO:0007160	cell-matrix adhesion	9/390	225/29008	0.00357933	0.0296604	0.020613	Actg1/Ilk/Fermt3/Mkln1/Pik3r1/B4galt1/Coro2b/Macf1/Ptk2b	9
GO:0000266	mitochondrial fission	4/390	47/29008	0.00363772	0.0298452	0.0207414	Fis1/Mtfr1l/Pgam5/Pink1	4
GO:0010810	regulation of cell-substrate adhesion	9/390	226/29008	0.00368484	0.0301122	0.020927	Actg1/Cdc42/Ilk/Pik3r1/Prex1/Coro2b/Macf1/Unc13d/Ptk2b	9
GO:0002709	regulation of T cell mediated immunity	6/390	111/29008	0.00393904	0.0315918	0.0219552	Gata3/Tnfrsf1b/Hmgb1/Sash3/Hspd1/Malt1	6
GO:0032352	positive regulation of hormone metabolic process	3/390	24/29008	0.00395757	0.0315918	0.0219552	Egr1/Gata3/Hif1a	3
GO:0034383	low-density lipoprotein particle clearance	3/390	24/29008	0.00395757	0.0315918	0.0219552	Hnrnpk/Apoc3/Commd1	3
GO:0009988	cell-cell recognition	5/390	78/29008	0.00405039	0.0320849	0.0222979	Izumo1r/Cct2/Cct4/Vdac2/B4galt1	5
GO:0001659	temperature homeostasis	8/390	188/29008	0.00407594	0.0322185	0.0223908	Egr1/Tnf/Nr1h2/Tnfsf11/Gadd45g/Trpv2/Acadl/Pgam5	8
GO:0002683	negative regulation of immune system process	14/390	460/29008	0.00408283	0.0322185	0.0223908	Il10/Id2/Samsn1/Tsc22d3/Cd47/Hmgb1/Tnf/Pik3r1/Ptger4/Hspa9/Mia3/Rin3/Ythdf2/Sec14l1	14
GO:0045214	sarcomere organization	4/390	49/29008	0.0042314	0.0330129	0.0229429	Actg1/Wdr1/Akap13/Foxp1	4
GO:0006119	oxidative phosphorylation	6/390	113/29008	0.00429868	0.0334117	0.02322	Cox7a2l/Ndufv2/Apoc3/Ndufc2/Pink1/Coa6	6
GO:0002082	regulation of oxidative phosphorylation	3/390	25/29008	0.00445286	0.0340344	0.0236527	Cox7a2l/Apoc3/Pink1	3
GO:0060969	negative regulation of gene silencing	3/390	25/29008	0.00445286	0.0340344	0.0236527	Tnf/Ncor1/Apobec1	3
GO:0045913	positive regulation of carbohydrate metabolic process	5/390	81/29008	0.00475821	0.0360355	0.0250435	Hmgb1/Nfkb1/Hif1a/Ptger4/Supt20	5
GO:0010565	regulation of cellular ketone metabolic process	7/390	153/29008	0.00477569	0.0360355	0.0250435	Egr1/Ncor1/Dkkl1/Apoc3/Nr1h2/Acadl/Nr4a3	7
GO:0032368	regulation of lipid transport	7/390	153/29008	0.00477569	0.0360355	0.0250435	Fis1/Apoc3/Nr1h2/Tnfsf11/Commd1/Ttc39b/Atp8a2	7
GO:0002819	regulation of adaptive immune response	9/390	236/29008	0.0048795	0.0364119	0.025305	Samsn1/Gata3/Tnfrsf1b/Hmgb1/Sash3/Tnf/Hspd1/Malt1/Lta	9
GO:0051346	negative regulation of hydrolase activity	12/390	374/29008	0.00504264	0.036905	0.0256477	Rgs2/Cst3/Wnk1/Tnf/Apoc3/Herpud1/Sema4d/Klf4/Spint2/Tiprl/Pih1d1/Bin1	12
GO:0015931	nucleobase-containing compound transport	8/390	195/29008	0.00506758	0.036924	0.0256609	Cd47/Ybx1/Sec13/Slc35c2/Nxt1/Slc25a17/Ythdc1/Ncbp2	8
GO:0042100	B cell proliferation	6/390	117/29008	0.00508989	0.036924	0.0256609	Il10/Sash3/Rasgrp1/Bax/Hspd1/Nfatc2	6
GO:0030100	regulation of endocytosis	9/390	238/29008	0.00515091	0.0370418	0.0257428	Hnrnpk/Cdc42/Eef2k/Apoc3/Plcg2/Mkln1/Nr1h2/Rin3/Bin1	9
GO:0042180	cellular ketone metabolic process	9/390	238/29008	0.00515091	0.0370418	0.0257428	Egr1/Coq10b/Ncor1/Dkkl1/Apoc3/Nr1h2/Acadl/Nr4a3/Glo1	9
GO:0071675	regulation of mononuclear cell migration	6/390	118/29008	0.00530333	0.0378744	0.0263214	Cd47/Hmgb1/Wnk1/Mia3/Stk10/Ptk2b	6
GO:0061351	neural precursor cell proliferation	8/390	197/29008	0.00538222	0.0382258	0.0265656	Id2/Rora/Ilk/Hif1a/Nap1l1/Spint2/Tox/Ctnna1	8
GO:0071322	cellular response to carbohydrate stimulus	7/390	157/29008	0.00548816	0.0388588	0.0270055	Nfkb1/Hif1a/Apoc3/Ern1/Raf1/Kif5b/Pih1d1	7
GO:0016051	carbohydrate biosynthetic process	8/390	198/29008	0.00554502	0.0389728	0.0270848	Nfkb1/Ptges3/Hif1a/Got1/Ptger4/Supt20/B4galt1/Ptk2b	8
GO:0003176	aortic valve development	3/390	27/29008	0.00555179	0.0389728	0.0270848	Gata3/Tnfrsf1b/Nfatc1	3
GO:0019693	ribose phosphate metabolic process	12/390	379/29008	0.00558819	0.0389728	0.0270848	Eno1/Atp5g3/Rora/Hif1a/Ncor1/Pdhb/Ndufc2/Hmgcs1/Nudt14/Sucla2/Adss/Nudt3	12
GO:0051205	protein insertion into membrane	4/390	53/29008	0.00560794	0.0389728	0.0270848	Bax/Pdcd5/Get4/Emc10	4
GO:2000351	regulation of endothelial cell apoptotic process	4/390	53/29008	0.00560794	0.0389728	0.0270848	Il10/Gata3/Tnf/Krit1	4
GO:0006090	pyruvate metabolic process	6/390	120/29008	0.00574978	0.0396917	0.0275844	Eno1/Hif1a/Ncor1/Pdhb/Ldhb/Nr4a3	6
GO:0060191	regulation of lipase activity	5/390	85/29008	0.00583297	0.0399989	0.0277979	Rgs2/Arf4/Apoc3/Nr1h2/Phb2	5
GO:0072384	organelle transport along microtubule	5/390	85/29008	0.00583297	0.0399989	0.0277979	Ubb/Cdc42/Hif1a/Rasgrp1/Kif5b	5
GO:0009314	response to radiation	13/390	430/29008	0.00585683	0.0400772	0.0278523	Id2/Ccnd2/Egr1/Gata3/Eef1d/Hif1a/Pik3r1/Ppp1cc/Bax/Apobec1/Trp53inp1/Atp8a2/Ppid	13
GO:0045787	positive regulation of cell cycle	11/390	336/29008	0.00614298	0.0415306	0.0288623	Il10/Id2/Cdc42/Ccnd2/Hmgb1/Plcg2/Pim1/Phb2/Eif4e/Nr4a3/Chmp3	11
GO:0008053	mitochondrial fusion	3/390	28/29008	0.00615677	0.0415306	0.0288623	Fis1/Bax/Parl	3
GO:0001763	morphogenesis of a branching structure	9/390	245/29008	0.00619402	0.0417138	0.0289897	Il10/Hnrnpk/Ilk/Tnf/Nfatc1/Ctsh/Phb2/Spint2/B4galt1	9
GO:0071216	cellular response to biotic stimulus	11/390	337/29008	0.00627623	0.0420701	0.0292373	Il10/Vim/Tnfrsf1b/Hmgb1/Nfkb1/Tmco1/Tnf/Plcg2/Mtdh/Malt1/Cxcl2	11
GO:0044262	cellular carbohydrate metabolic process	10/390	291/29008	0.00634763	0.0424716	0.0295163	Rora/Hmgb1/Ptges3/Hif1a/Ncor1/Ppp1cc/Got1/Supt20/B4galt1/Ptk2b	10
GO:0050863	regulation of T cell activation	11/390	339/29008	0.00654953	0.0432624	0.0300659	Cd47/Gata3/Tnfrsf1b/Hmgb1/Sash3/Rasgrp1/Tnfsf11/Hspd1/Malt1/Tox/Nck1	11
GO:0009743	response to carbohydrate	8/390	204/29008	0.00660206	0.0435399	0.0302587	Egr1/Nfkb1/Hif1a/Apoc3/Ern1/Raf1/Kif5b/Pih1d1	8
GO:0051258	protein polymerization	10/390	293/29008	0.00664834	0.0436623	0.0303438	Tmsb4x/Capza2/Vdac2/Stmn1/Drg1/Nck1/Wasf2/Ptk2b/Twf1/Bin1	10
GO:0007409	axonogenesis	14/390	487/29008	0.00665229	0.0436623	0.0303438	Vim/Gata3/Ilk/Nr4a2/Sema4d/Stmn1/Macf1/Trpv2/Foxp1/Atp8a2/Nr4a3/Kif5b/Mark2/Mbp	14
GO:0010876	lipid localization	13/390	437/29008	0.00666951	0.0437059	0.0303741	Fis1/Ffar2/Tnf/Apoc3/Pitpnm1/Nr1h2/Tnfsf11/Gramd1b/Commd1/Ttc39b/Atp8a2/Hdlbp/Slc25a17	13
GO:0072577	endothelial cell apoptotic process	4/390	56/29008	0.00681666	0.0439048	0.0305123	Il10/Gata3/Tnf/Krit1	4
GO:0070588	calcium ion transmembrane transport	10/390	296/29008	0.00712	0.0455042	0.0316239	Tmco1/Plcg2/Bax/Ahnak/Trpv2/Atp2b1/Ptk2b/Mcoln1/Bin1/Letm1	10
GO:1905953	negative regulation of lipid localization	4/390	57/29008	0.00725489	0.0460814	0.032025	Fis1/Apoc3/Nr1h2/Ttc39b	4
GO:0001678	cellular glucose homeostasis	7/390	166/29008	0.00737945	0.0466347	0.0324095	Hif1a/Apoc3/Pik3r1/Ern1/Raf1/Kif5b/Pih1d1	7
GO:0007292	female gamete generation	7/390	166/29008	0.00737945	0.0466347	0.0324095	Ubb/H3f3b/Cyp51/Immp2l/Ptk2b/Ythdf2/Ythdc1	7
GO:0046885	regulation of hormone biosynthetic process	3/390	30/29008	0.00748081	0.0466932	0.0324502	Egr1/Nfkb1/Hif1a	3
GO:0060562	epithelial tube morphogenesis	12/390	394/29008	0.0075108	0.0466932	0.0324502	Gata3/Ilk/Hif1a/Tnf/Nfatc1/Ctsh/Phb2/Spint2/Prkacb/B4galt1/Foxp1/Gatad2a	12
GO:0003330	regulation of extracellular matrix constituent secretion	2/390	10/29008	0.00755448	0.0466932	0.0324502	Tnfrsf1b/Ier3ip1	2
GO:0007341	penetration of zona pellucida	2/390	10/29008	0.00755448	0.0466932	0.0324502	Dkkl1/B4galt1	2
GO:0033299	secretion of lysosomal enzymes	2/390	10/29008	0.00755448	0.0466932	0.0324502	M6pr/Nr1h2	2
GO:0006260	DNA replication	9/390	253/29008	0.00757743	0.0467129	0.0324639	Cdc42/Cst3/Rbbp7/Rbbp4/Rbms1/Polb/Ciz1/Tk2/Mcm7	9
GO:0019221	cytokine-mediated signaling pathway	12/390	397/29008	0.00795119	0.0483503	0.0336018	Egr1/Ilk/Hif1a/Wnk1/Tnf/Jak1/Tnfsf11/Il16/Cxcl2/Ifitm2/Ptk2b/Ythdf2	12
GO:0032102	negative regulation of response to external stimulus	12/390	398/29008	0.0081024	0.0490751	0.0341055	Il10/Sod1/Rora/Gata3/Tnfrsf1b/Nfkb1/Tnf/Sema4d/Ptger4/Rin3/Ythdf2/Sec14l1	12
GO:0010656	negative regulation of muscle cell apoptotic process	4/390	59/29008	0.00818619	0.0490751	0.0341055	Ilk/Pik3r1/Pcmt1/Ptk2b	4
GO:0007007	inner mitochondrial membrane organization	3/390	31/29008	0.00820094	0.0490751	0.0341055	Bax/Pink1/Letm1	3
GO:0045922	negative regulation of fatty acid metabolic process	3/390	31/29008	0.00820094	0.0490751	0.0341055	Ncor1/Apoc3/Acadl	3
GO:0016055	Wnt signaling pathway	13/390	449/29008	0.00826897	0.0494107	0.0343388	Egr1/Gata3/Nfkb1/Ilk/Wnk1/Dkkl1/Klf4/Vgll4/Frmd8/Macf1/Mbd2/Mark2/Kpna1	13
GO:0051592	response to calcium ion	6/390	130/29008	0.00840227	0.049847	0.034642	Wnk1/Plcg2/Apobec1/Anxa7/Mcoln1/Ncstn	6
GO:0035304	regulation of protein dephosphorylation	5/390	93/29008	0.0084754	0.050137	0.0348435	Tnf/Ppp1r16b/Tiprl/Pink1/Ppp1r12a	5
GO:0198738	cell-cell signaling by wnt	13/390	451/29008	0.00856267	0.0505809	0.035152	Egr1/Gata3/Nfkb1/Ilk/Wnk1/Dkkl1/Klf4/Vgll4/Frmd8/Macf1/Mbd2/Mark2/Kpna1	13
GO:1903034	regulation of response to wounding	7/390	171/29008	0.00861849	0.050838	0.0353307	Actg1/Il10/Hmgb1/Tnf/Klf4/Stk24/Ptger4	7
GO:0070265	necrotic cell death	4/390	60/29008	0.00867984	0.0509094	0.0353803	Tnf/Bax/Ndufc2/Pgam5	4
GO:0001666	response to hypoxia	8/390	214/29008	0.00869401	0.0509203	0.0353879	Eno1/Egr1/Rora/Hif1a/Nr4a2/Raf1/Commd1/Pink1	8
GO:0014910	regulation of smooth muscle cell migration	5/390	94/29008	0.00885536	0.0516457	0.035892	Tmsb4x/Egr1/Ilk/Ptger4/Nr4a3	5
GO:0060561	apoptotic process involved in morphogenesis	3/390	32/29008	0.00896045	0.0516457	0.035892	Tnfrsf1b/Bax/B4galt1	3
GO:0031077	post-embryonic camera-type eye development	2/390	11/29008	0.00915164	0.0516457	0.035892	Bax/Klf4	2
GO:0031620	regulation of fever generation	2/390	11/29008	0.00915164	0.0516457	0.035892	Tnf/Tnfsf11	2
GO:0032959	inositol trisphosphate biosynthetic process	2/390	11/29008	0.00915164	0.0516457	0.035892	Plcg2/Ptk2b	2
GO:0060056	mammary gland involution	2/390	11/29008	0.00915164	0.0516457	0.035892	Bax/B4galt1	2
GO:0044843	cell cycle G1/S phase transition	8/390	216/29008	0.00916588	0.0516457	0.035892	Id2/Ccnd2/Plcg2/Nfatc1/Ppp2r5c/Phb2/Klf4/Eif4e	8
GO:0050807	regulation of synapse organization	9/390	263/29008	0.00962468	0.053241	0.0370007	Il10/Hnrnpk/Cdc42/Arf4/Eef2k/Tnf/Pik3r1/Sema4d/Chmp2b	9
GO:0009408	response to heat	5/390	96/29008	0.00965025	0.053241	0.0370007	Sod1/Rbbp7/Trpv2/Chordc1/Trp53inp1	5
GO:0051494	negative regulation of cytoskeleton organization	7/390	175/29008	0.00971471	0.053241	0.0370007	Tmsb4x/Capza2/Pik3r1/Stmn1/Coro2b/Wasf2/Twf1	7
GO:0055022	negative regulation of cardiac muscle tissue growth	3/390	33/29008	0.00975977	0.053241	0.0370007	Rgs2/Vgll4/Foxp1	3
GO:0061117	negative regulation of heart growth	3/390	33/29008	0.00975977	0.053241	0.0370007	Rgs2/Vgll4/Foxp1	3
GO:0006644	phospholipid metabolic process	11/390	360/29008	0.0100176	0.0545757	0.0379283	Prdx6/Smpdl3a/Plcg2/Mppe1/Pik3r1/Nr1h2/Serinc1/Phb2/Hmgcs1/Pigp/Sgms1	11
GO:0042255	ribosome assembly	4/390	63/29008	0.0102762	0.055677	0.0386936	Rps25/Rpsa/Rpl38/Rpl5	4
GO:0070646	protein modification by small protein removal	6/390	137/29008	0.0107173	0.0571913	0.039746	Eif3f/Cops6/Psmd14/Josd2/Uchl3/Usp5	6
GO:0042362	fat-soluble vitamin biosynthetic process	2/390	12/29008	0.010885	0.0571913	0.039746	Nfkb1/Tnf	2
GO:1902036	regulation of hematopoietic stem cell differentiation	2/390	12/29008	0.010885	0.0571913	0.039746	Hspa9/Ythdf2	2
GO:2000615	regulation of histone H3-K9 acetylation	2/390	12/29008	0.010885	0.0571913	0.039746	Gata3/Pih1d1	2
GO:0032418	lysosome localization	5/390	99/29008	0.0109325	0.057295	0.039818	Rasgrp1/Snx4/Unc13d/Nr4a3/Kif5b	5
GO:0048738	cardiac muscle tissue development	9/390	269/29008	0.0110387	0.0577056	0.0401034	Id2/Rgs2/Cdc42/Lmna/Ndufv2/Pim1/Akap13/Vgll4/Foxp1	9
GO:0044242	cellular lipid catabolic process	8/390	224/29008	0.0112463	0.0586423	0.0407544	Prdx6/Smpdl3a/Apoc3/Plcg2/Faah/Eci2/Acadl/Slc25a17	8
GO:0070988	demethylation	4/390	65/29008	0.0114393	0.0593341	0.0412352	Gata3/Apobec1/Tox/Alkbh3	4
GO:0050803	regulation of synapse structure or activity	9/390	271/29008	0.011543	0.0593774	0.0412653	Il10/Hnrnpk/Cdc42/Arf4/Eef2k/Tnf/Pik3r1/Sema4d/Chmp2b	9
GO:0061138	morphogenesis of a branching epithelium	8/390	226/29008	0.0118168	0.0606986	0.0421835	Il10/Ilk/Tnf/Nfatc1/Ctsh/Phb2/Spint2/B4galt1	8
GO:0051495	positive regulation of cytoskeleton organization	8/390	227/29008	0.0121099	0.0618967	0.0430161	Cdc42/Cd47/Wdr1/Drg1/Nck1/Wasf2/Ptk2b/Bin1	8
GO:0060249	anatomical structure homeostasis	10/390	322/29008	0.0123714	0.0628375	0.0436699	Sod1/Hif1a/Sash3/Bax/Ctsh/Tnfsf11/Ptger4/Ptk2b/Chmp2b/Mbp	10
GO:0050869	negative regulation of B cell activation	3/390	36/29008	0.0124003	0.0628375	0.0436699	Il10/Id2/Samsn1	3
GO:0048588	developmental cell growth	9/390	275/29008	0.0126031	0.0628662	0.0436899	Hnrnpk/Rgs2/Ilk/Sema4d/Akap13/Llph/Macf1/Trpv2/Foxp1	9
GO:0009143	nucleoside triphosphate catabolic process	2/390	13/29008	0.0127507	0.0628662	0.0436899	Smpdl3a/Dut	2
GO:0031652	positive regulation of heat generation	2/390	13/29008	0.0127507	0.0628662	0.0436899	Tnf/Tnfsf11	2
GO:0035376	sterol import	2/390	13/29008	0.0127507	0.0628662	0.0436899	Apoc3/Commd1	2
GO:0044557	relaxation of smooth muscle	2/390	13/29008	0.0127507	0.0628662	0.0436899	Sod1/Rgs2	2
GO:0070278	extracellular matrix constituent secretion	2/390	13/29008	0.0127507	0.0628662	0.0436899	Tnfrsf1b/Ier3ip1	2
GO:0070508	cholesterol import	2/390	13/29008	0.0127507	0.0628662	0.0436899	Apoc3/Commd1	2
GO:1902931	negative regulation of alcohol biosynthetic process	2/390	13/29008	0.0127507	0.0628662	0.0436899	Sod1/Nfkb1	2
GO:0002449	lymphocyte mediated immunity	13/390	477/29008	0.0131774	0.0642554	0.0446553	Gata3/Tnfrsf1b/Hmgb1/Sash3/Tnf/Rasgrp1/Ctsh/Hspd1/Vav1/Malt1/Unc13d/Lta/Kif5b	13
GO:0060425	lung morphogenesis	4/390	68/29008	0.0133372	0.0644734	0.0448068	Rpl13a/Cdc42/Tnf/Ctsh	4
GO:0097553	calcium ion transmembrane import into cytosol	6/390	144/29008	0.0134517	0.0648283	0.0450534	Plcg2/Bax/Trpv2/Ptk2b/Mcoln1/Letm1	6
GO:0002460	adaptive immune response based on somatic recombination of immune receptors built from immunoglobulin superfamily domains	13/390	480/29008	0.0138137	0.0664956	0.0462122	Rora/Gata3/Tnfrsf1b/Hmgb1/Sash3/Tnf/Ctsh/Gadd45g/Hspd1/Malt1/Klhl6/Unc13d/Lta	13
GO:0032507	maintenance of protein location in cell	4/390	69/29008	0.0140116	0.0665954	0.0462815	Tmsb4x/Ciz1/Pink1/Twf1	4
GO:0043303	mast cell degranulation	4/390	69/29008	0.0140116	0.0665954	0.0462815	Rasgrp1/Snx4/Unc13d/Nr4a3	4
GO:0045600	positive regulation of fat cell differentiation	4/390	69/29008	0.0140116	0.0665954	0.0462815	Id2/Dkkl1/Pim1/Uchl3	4
GO:0150116	regulation of cell-substrate junction organization	4/390	69/29008	0.0140116	0.0665954	0.0462815	Actg1/Pik3r1/Macf1/Mapre2	4
GO:0071333	cellular response to glucose stimulus	6/390	146/29008	0.0143148	0.0678805	0.0471746	Hif1a/Apoc3/Ern1/Raf1/Kif5b/Pih1d1	6
GO:0002448	mast cell mediated immunity	4/390	70/29008	0.0147073	0.0680463	0.0472899	Rasgrp1/Snx4/Unc13d/Nr4a3	4
GO:0001660	fever generation	2/390	14/29008	0.0147447	0.0680463	0.0472899	Tnf/Tnfsf11	2
GO:0006465	signal peptide processing	2/390	14/29008	0.0147447	0.0680463	0.0472899	Immp2l/Parl	2
GO:0015867	ATP transport	2/390	14/29008	0.0147447	0.0680463	0.0472899	Cd47/Slc25a17	2
GO:0030213	hyaluronan biosynthetic process	2/390	14/29008	0.0147447	0.0680463	0.0472899	Nfkb1/Ptger4	2
GO:0032769	negative regulation of monooxygenase activity	2/390	14/29008	0.0147447	0.0680463	0.0472899	Nfkb1/Nosip	2
GO:0046185	aldehyde catabolic process	2/390	14/29008	0.0147447	0.0680463	0.0472899	Esd/Glo1	2
GO:0060670	branching involved in labyrinthine layer morphogenesis	2/390	14/29008	0.0147447	0.0680463	0.0472899	Il10/Spint2	2
GO:0061052	negative regulation of cell growth involved in cardiac muscle cell development	2/390	14/29008	0.0147447	0.0680463	0.0472899	Rgs2/Foxp1	2
GO:1900112	regulation of histone H3-K9 trimethylation	2/390	14/29008	0.0147447	0.0680463	0.0472899	Lmna/Pih1d1	2
GO:0060537	muscle tissue development	13/390	486/29008	0.015157	0.0697929	0.0485037	Id2/Rgs2/Cdc42/Tsc22d3/Egr1/Lmna/Ndufv2/Pim1/Akap13/Vgll4/Bin3/Foxp1/Zfand5	13
GO:0021536	diencephalon development	4/390	71/29008	0.0154244	0.0701195	0.0487307	Ubb/Nr4a2/Ncor1/Bax	4
GO:1990868	response to chemokine	4/390	71/29008	0.0154244	0.0701195	0.0487307	Hif1a/Wnk1/Cxcl2/Ptk2b	4
GO:0031058	positive regulation of histone modification	5/390	108/29008	0.0154653	0.0701195	0.0487307	Gata3/Lmna/Ncor1/Pink1/Pih1d1	5
GO:0034446	substrate adhesion-dependent cell spreading	5/390	109/29008	0.0160356	0.0721517	0.050143	Cdc42/Ilk/Fermt3/Prex1/Unc13d	5
GO:0048477	oogenesis	5/390	109/29008	0.0160356	0.0721517	0.050143	H3f3b/Cyp51/Ptk2b/Ythdf2/Ythdc1	5
GO:0140053	mitochondrial gene expression	5/390	109/29008	0.0160356	0.0721517	0.050143	Mrps16/Mrps12/Chchd1/Mrps35/Gars	5
GO:0007034	vacuolar transport	6/390	150/29008	0.0161554	0.0724101	0.0503226	M6pr/Leprot/Chmp2b/Pink1/Chmp3/Bin1	6
GO:1902806	regulation of cell cycle G1/S phase transition	6/390	150/29008	0.0161554	0.0724101	0.0503226	Id2/Ccnd2/Plcg2/Ppp2r5c/Phb2/Klf4	6
GO:1905330	regulation of morphogenesis of an epithelium	4/390	72/29008	0.0161631	0.0724101	0.0503226	Gata3/Tnf/Phb2/Foxp1	4
GO:0034329	cell junction assembly	12/390	439/29008	0.0164921	0.0730395	0.0507599	Actg1/Cdc42/Wdr1/Eef2k/Tnf/Pik3r1/Sema4d/Prkch/Coro2b/Macf1/Ptk2b/Ctnna1	12
GO:0043267	negative regulation of potassium ion transport	3/390	40/29008	0.0164979	0.0730395	0.0507599	Plcb4/Ptk2b/Bin1	3
GO:0043551	regulation of phosphatidylinositol 3-kinase activity	3/390	40/29008	0.0164979	0.0730395	0.0507599	Cdc42/Pik3r1/Ptk2b	3
GO:0005976	polysaccharide metabolic process	5/390	110/29008	0.0166198	0.0732757	0.0509241	Hmgb1/Nfkb1/Ptges3/Ppp1cc/Ptger4	5
GO:0010887	negative regulation of cholesterol storage	2/390	15/29008	0.0168635	0.0734778	0.0510645	Nr1h2/Ttc39b	2
GO:0030157	pancreatic juice secretion	2/390	15/29008	0.0168635	0.0734778	0.0510645	Wnk1/Nr1h2	2
GO:0042359	vitamin D metabolic process	2/390	15/29008	0.0168635	0.0734778	0.0510645	Nfkb1/Tnf	2
GO:0050930	induction of positive chemotaxis	2/390	15/29008	0.0168635	0.0734778	0.0510645	Hmgb1/Il16	2
GO:1903799	negative regulation of production of miRNAs involved in gene silencing by miRNA	2/390	15/29008	0.0168635	0.0734778	0.0510645	Tnf/Ncor1	2
GO:0034394	protein localization to cell surface	4/390	73/29008	0.0169237	0.073508	0.0510856	Hnrnpk/Tnf/Commd1/Leprot	4
GO:0010959	regulation of metal ion transport	12/390	443/29008	0.017571	0.0757927	0.0526733	Wnk1/Plcg2/Bax/Il16/Ahnak/Plcb4/Commd1/Trpv2/Atp2b1/Kif5b/Ptk2b/Bin1	12
GO:0002347	response to tumor cell	3/390	41/29008	0.0176267	0.0757927	0.0526733	Hmgb1/Klf4/Hspd1	3
GO:0002437	inflammatory response to antigenic stimulus	4/390	74/29008	0.0177063	0.0757927	0.0526733	Il10/Tnf/Rasgrp1/Lta	4
GO:0031330	negative regulation of cellular catabolic process	8/390	245/29008	0.0183456	0.0781249	0.0542941	Il10/Eif3h/Apoc3/Ybx1/Apobec1/Rpl5/Pink1/Psmf1	8
GO:0035592	establishment of protein localization to extracellular region	11/390	394/29008	0.0184289	0.0783985	0.0544843	M6pr/Hif1a/Tnf/Nr1h2/Cyp51/Raf1/Ptger4/Mia3/Ier3ip1/Kif5b/Ppid	11
GO:0007569	cell aging	6/390	155/29008	0.018678	0.0791327	0.0549945	Sod1/Id2/Ilk/Lmna/Ybx1/Rwdd1	6
GO:0009309	amine biosynthetic process	3/390	42/29008	0.0187975	0.0793951	0.0551769	Odc1/Gata3/Nr4a2	3
GO:0042401	cellular biogenic amine biosynthetic process	3/390	42/29008	0.0187975	0.0793951	0.0551769	Odc1/Gata3/Nr4a2	3
GO:0002467	germinal center formation	2/390	16/29008	0.0191031	0.0796285	0.0553391	Klhl6/Unc13d	2
GO:0042541	hemoglobin biosynthetic process	2/390	16/29008	0.0191031	0.0796285	0.0553391	Hif1a/Klf4	2
GO:1901722	regulation of cell proliferation involved in kidney development	2/390	16/29008	0.0191031	0.0796285	0.0553391	Egr1/Gata3	2
GO:2001171	positive regulation of ATP biosynthetic process	2/390	16/29008	0.0191031	0.0796285	0.0553391	Eno1/Ndufc2	2
GO:0050764	regulation of phagocytosis	5/390	115/29008	0.0197527	0.0819466	0.0569501	Sod1/Cd47/Hmgb1/Tnf/Plcg2	5
GO:0048771	tissue remodeling	7/390	202/29008	0.0199219	0.0824596	0.0573066	Suco/Hif1a/Bax/Tnfsf11/Ptger4/B4galt1/Ptk2b	7
GO:0042181	ketone biosynthetic process	3/390	43/29008	0.0200105	0.0824958	0.0573318	Egr1/Coq10b/Dkkl1	3
GO:1903432	regulation of TORC1 signaling	3/390	43/29008	0.0200105	0.0824958	0.0573318	Sec13/Sesn1/Pih1d1	3
GO:0071692	protein localization to extracellular region	11/390	401/29008	0.0206704	0.0848778	0.0589872	M6pr/Hif1a/Tnf/Nr1h2/Cyp51/Raf1/Ptger4/Mia3/Ier3ip1/Kif5b/Ppid	11
GO:0071277	cellular response to calcium ion	4/390	78/29008	0.0210602	0.0858199	0.0596419	Wnk1/Plcg2/Mcoln1/Ncstn	4
GO:0010927	cellular component assembly involved in morphogenesis	5/390	117/29008	0.021107	0.0858199	0.0596419	Actg1/Wdr1/Ilk/Akap13/Foxp1	5
GO:0010464	regulation of mesenchymal cell proliferation	3/390	44/29008	0.0212656	0.0858199	0.0596419	Hmgb1/Lmna/Foxp1	3
GO:0031507	heterochromatin assembly	3/390	44/29008	0.0212656	0.0858199	0.0596419	H3f3b/Apobec1/Mbd2	3
GO:0006103	2-oxoglutarate metabolic process	2/390	17/29008	0.0214602	0.0858199	0.0596419	Got1/Idh3a	2
GO:0032957	inositol trisphosphate metabolic process	2/390	17/29008	0.0214602	0.0858199	0.0596419	Plcg2/Ptk2b	2
GO:0071498	cellular response to fluid shear stress	2/390	17/29008	0.0214602	0.0858199	0.0596419	Klf4/Ptk2b	2
GO:2000651	positive regulation of sodium ion transmembrane transporter activity	2/390	17/29008	0.0214602	0.0858199	0.0596419	Wnk1/Kif5b	2
GO:0071825	protein-lipid complex subunit organization	3/390	45/29008	0.0225629	0.0890533	0.061889	Apoc3/Nr1h2/Bin1	3
GO:2000273	positive regulation of signaling receptor activity	3/390	45/29008	0.0225629	0.0890533	0.061889	Il10/Hif1a/Rwdd1	3
GO:0071347	cellular response to interleukin-1	4/390	80/29008	0.0228733	0.0896504	0.062304	Cd47/Egr1/Rora/Nfkb1	4
GO:0042267	natural killer cell mediated cytotoxicity	4/390	81/29008	0.0238144	0.0913708	0.0634996	Rasgrp1/Vav1/Unc13d/Kif5b	4
GO:0010907	positive regulation of glucose metabolic process	3/390	46/29008	0.0239024	0.0913708	0.0634996	Hmgb1/Hif1a/Supt20	3
GO:0032965	regulation of collagen biosynthetic process	3/390	46/29008	0.0239024	0.0913708	0.0634996	Vim/Suco/Got1	3
GO:0010867	positive regulation of triglyceride biosynthetic process	2/390	18/29008	0.023931	0.0913708	0.0634996	Apoc3/Nr1h2	2
GO:0033631	cell-cell adhesion mediated by integrin	2/390	18/29008	0.023931	0.0913708	0.0634996	Wnk1/Fermt3	2
GO:0140131	positive regulation of lymphocyte chemotaxis	2/390	18/29008	0.023931	0.0913708	0.0634996	Wnk1/Ptk2b	2
GO:1900221	regulation of amyloid-beta clearance	2/390	18/29008	0.023931	0.0913708	0.0634996	Tnf/Cyp51	2
GO:0015748	organophosphate ester transport	5/390	122/29008	0.0247533	0.0939994	0.0653264	Cd47/Apoc3/Pitpnm1/Atp8a2/Slc25a17	5
GO:1903532	positive regulation of secretion by cell	10/390	361/29008	0.0251128	0.0951801	0.0661469	Hif1a/Nr1h2/Tnfsf11/Ptger4/Ier3ip1/Snx4/Unc13d/Kif5b/Pink1/Ppid	10
GO:1901673	regulation of mitotic spindle assembly	2/390	19/29008	0.0265121	0.0992106	0.068948	Drg1/Chmp2b	2
GO:0034205	amyloid-beta formation	3/390	48/29008	0.0267079	0.0993916	0.0690738	Tnf/Bin1/Ncstn	3
GO:0045740	positive regulation of DNA replication	3/390	48/29008	0.0267079	0.0993916	0.0690738	Cdc42/Cst3/Ciz1	3
GO:0030500	regulation of bone mineralization	4/390	84/29008	0.0267768	0.0993916	0.0690738	Hif1a/Mia3/Atp2b1/Ptk2b	4
GO:0043154	negative regulation of cysteine-type endopeptidase activity involved in apoptotic process	4/390	84/29008	0.0267768	0.0993916	0.0690738	Tnf/Herpud1/Klf4/Pih1d1	4
mmu05135	Yersinia infection	14/221	134/8986	4.93154e-06	0.000660898	0.000481626	Actg1/Il10/Cdc42/Nfkb1/Tnf/Pik3r1/Nfatc1/Vav1/Git2/Wasf2/Nfatc2/Elmo2/Ptk2b/Tab2	14
mmu05012	Parkinson disease	20/221	264/8986	7.34636e-06	0.000660898	0.000481626	Ubb/Sod1/Cox8a/Cox7a2l/Ndufa3/Atp5g3/Ndufv2/Psmc5/Psmd14/Bax/Vdac2/Ern1/Ndufc2/Ube2g2/Psmc6/Prkacb/Ndufb3/Kif5b/Ube2l3/Pink1	20
mmu04660	T cell receptor signaling pathway	12/221	103/8986	7.73117e-06	0.000660898	0.000481626	Il10/Cdc42/Nfkb1/Tnf/Rasgrp1/Pik3r1/Nfatc1/Vav1/Malt1/Raf1/Nck1/Nfatc2	12
mmu05022	Pathways of neurodegeneration - multiple diseases	28/221	471/8986	1.19453e-05	0.000660898	0.000481626	Ubb/Sod1/Cox8a/Cox7a2l/Ndufa3/Atp5g3/Tnfrsf1b/Nfkb1/Dctn6/Tnf/Ndufv2/Psmc5/Psmd14/Bax/Vdac2/Ern1/Ndufc2/Ube2g2/Psmc6/Raf1/Dctn3/Plcb4/Ndufb3/Kif5b/Ube2l3/Chmp2b/Pink1/Ppid	28
mmu05014	Amyotrophic lateral sclerosis	24/221	369/8986	1.21044e-05	0.000660898	0.000481626	Actg1/Sod1/Cox8a/Cox7a2l/Ndufa3/Atp5g3/Tnfrsf1b/Dctn6/Tnf/Ndufv2/Psmc5/Psmd14/Bax/Ern1/Sec13/Ndufc2/Psmc6/Dctn3/Ndufb3/Kif5b/Anxa7/Chmp2b/Nxt1/Pink1	24
mmu03010	Ribosome	15/221	179/8986	3.31324e-05	0.00140286	0.00102232	Rplp1/Rps11/Rpl32/Rpl7/Rpl13a/Rps25/Rps13/Rpsa/Rpl38/Rpl21/Rpl34-ps1/Mrps16/Mrps12/Rpl5/Mrpl34	15
mmu05171	Coronavirus disease - COVID-19	18/221	247/8986	3.59707e-05	0.00140286	0.00102232	Rplp1/Rps11/Rpl32/Rpl7/Rpl13a/Rps25/Rps13/Rpsa/Rpl38/Rpl21/Nfkb1/Tnf/Rpl34-ps1/Jak1/Plcg2/Pik3r1/Rpl5/Tab2	18
mmu05020	Prion disease	18/221	268/8986	0.000104015	0.00354952	0.00258669	Sod1/Cox8a/Cox7a2l/Ndufa3/Atp5g3/Egr1/Tnf/Ndufv2/Psmc5/Pik3r1/Psmd14/Bax/Vdac2/Ndufc2/Psmc6/Prkacb/Ndufb3/Kif5b	18
mmu05016	Huntington disease	19/221	302/8986	0.000158164	0.00479763	0.00349625	Sod1/Cox8a/Cox7a2l/Ndufa3/Atp5g3/Dctn6/Ndufv2/Psmc5/Psmd14/Bax/Vdac2/Ern1/Ndufc2/Psmc6/Dctn3/Plcb4/Ndufb3/Polr2h/Kif5b	19
mmu04933	AGE-RAGE signaling pathway in diabetic complications	10/221	101/8986	0.000179673	0.00490507	0.00357454	Cdc42/Egr1/Nfkb1/Tnf/Plcg2/Pik3r1/Bax/Pim1/Nfatc1/Plcb4	10
mmu03018	RNA degradation	9/221	84/8986	0.000207684	0.00515435	0.0037562	Eno1/Cnot6l/Lsm5/Hspd1/Exosc8/Lsm6/Hspa9/Xrn2/Exosc5	9
mmu04062	Chemokine signaling pathway	14/221	192/8986	0.000267587	0.0060876	0.00443631	Cdc42/Nfkb1/Plcg2/Pik3r1/Gng2/Prex1/Vav1/Raf1/Prkacb/Cxcl2/Plcb4/Gnb2/Gngt2/Ptk2b	14
mmu05223	Non-small cell lung cancer	8/221	72/8986	0.000364392	0.00765223	0.00557653	Rassf5/Plcg2/Pik3r1/Bax/Gadd45g/Raf1/Rxrg/Kif5b	8
mmu05167	Kaposi sarcoma-associated herpesvirus infection	15/221	224/8986	0.000407698	0.00795011	0.0057936	Ubb/Nfkb1/Hif1a/Jak1/Plcg2/Pik3r1/Gng2/Bax/Nfatc1/Prex1/Raf1/Cxcl2/Gnb2/Gngt2/Nfatc2	15
mmu04932	Non-alcoholic fatty liver disease	12/221	156/8986	0.00045247	0.00806113	0.00587451	Cox8a/Cdc42/Cox7a2l/Ndufa3/Nfkb1/Tnf/Ndufv2/Pik3r1/Bax/Ern1/Ndufc2/Ndufb3	12
mmu05010	Alzheimer disease	21/221	383/8986	0.000472447	0.00806113	0.00587451	Cox8a/Cox7a2l/Ndufa3/Atp5g3/Nfkb1/Tnf/Ndufv2/Psmc5/Pik3r1/Psmd14/Vdac2/Ern1/Ndufc2/Psmc6/Raf1/Plcb4/Ndufb3/Nae1/Kif5b/Ppid/Ncstn	21
mmu05163	Human cytomegalovirus infection	16/221	256/8986	0.000564614	0.00906704	0.00660756	Nfkb1/Tnf/Jak1/Pik3r1/Gng2/Bax/Nfatc1/Akap13/Raf1/Prkacb/Plcb4/Ptger4/Gnb2/Gngt2/Nfatc2/Ptk2b	16
mmu05321	Inflammatory bowel disease	7/221	62/8986	0.000771174	0.0116459	0.00848692	Il10/Rora/Gata3/Nfkb1/Maf/Tnf/Nfatc1	7
mmu04662	B cell receptor signaling pathway	8/221	81/8986	0.000810523	0.0116459	0.00848692	Nfkb1/Plcg2/Pik3r1/Nfatc1/Vav1/Malt1/Raf1/Nfatc2	8
mmu05417	Lipid and atherosclerosis	14/221	216/8986	0.000874602	0.0119383	0.00869999	Cdc42/Nfkb1/Tnf/Pik3r1/Bax/Nfatc1/Ern1/Hspd1/Vav1/Cxcl2/Plcb4/Rxrg/Nfatc2/Tab2	14
mmu04064	NF-kappa B signaling pathway	9/221	105/8986	0.0010863	0.0141219	0.0102913	Nfkb1/Tnf/Plcg2/Tnfsf11/Gadd45g/Malt1/Cxcl2/Lta/Tab2	9
mmu04928	Parathyroid hormone synthesis, secretion and action	9/221	108/8986	0.00132705	0.0164675	0.0120006	Egr1/Gata3/Nr4a2/Tnfsf11/Akap13/Raf1/Prkacb/Plcb4/Rxrg	9
mmu05235	PD-L1 expression and PD-1 checkpoint pathway in cancer	8/221	88/8986	0.00139866	0.0166015	0.0120982	Nfkb1/Hif1a/Jak1/Rasgrp1/Pik3r1/Nfatc1/Raf1/Nfatc2	8
mmu03040	Spliceosome	10/221	134/8986	0.00168721	0.0187075	0.013633	Hnrnpk/Srsf2/Sf3b1/Puf60/Lsm5/U2af1/Lsm6/Ppie/Ddx42/Ncbp2	10
mmu04625	C-type lectin receptor signaling pathway	9/221	112/8986	0.00171314	0.0187075	0.013633	Il10/Nfkb1/Tnf/Plcg2/Pik3r1/Nfatc1/Malt1/Raf1/Nfatc2	9
mmu04210	Apoptosis	10/221	136/8986	0.00188494	0.0194336	0.0141621	Actg1/Nfkb1/Lmna/Tnf/Pik3r1/Bax/Ern1/Ctsh/Gadd45g/Raf1	10
mmu04218	Cellular senescence	12/221	184/8986	0.001922	0.0194336	0.0141621	Ccnd2/Nfkb1/Rassf5/Pik3r1/Ppp1cc/Vdac2/Nfatc1/Rbbp4/Gadd45g/Raf1/Nfatc2/Ppid	12
mmu05415	Diabetic cardiomyopathy	13/221	211/8986	0.00209543	0.0204305	0.0148886	Cox8a/Cox7a2l/Ndufa3/Atp5g3/Nfkb1/Ndufv2/Pik3r1/Ppp1cc/Vdac2/Pdhb/Ndufc2/Plcb4/Ndufb3	13
mmu05170	Human immunodeficiency virus 1 infection	14/221	240/8986	0.00237772	0.0223834	0.0163118	Tnfrsf1b/Nfkb1/Tnf/Plcg2/Pik3r1/Gng2/Bax/Nfatc1/Raf1/Gnb2/Gngt2/Nfatc2/Ptk2b/Tab2	14
mmu05100	Bacterial invasion of epithelial cells	7/221	76/8986	0.00256562	0.022594	0.0164652	Actg1/Cdc42/Ilk/Pik3r1/Wasf2/Elmo2/Ctnna1	7
mmu05212	Pancreatic cancer	7/221	76/8986	0.00256562	0.022594	0.0164652	Cdc42/Nfkb1/Jak1/Pik3r1/Bax/Gadd45g/Raf1	7
mmu04919	Thyroid hormone signaling pathway	9/221	120/8986	0.00275395	0.0234947	0.0171216	Actg1/Hif1a/Ncor1/Plcg2/Pik3r1/Raf1/Prkacb/Plcb4/Rxrg	9
mmu05213	Endometrial cancer	6/221	58/8986	0.00287985	0.0238242	0.0173618	Ilk/Pik3r1/Bax/Gadd45g/Raf1/Ctnna1	6
mmu05208	Chemical carcinogenesis - reactive oxygen species	13/221	222/8986	0.0032632	0.0251459	0.0183249	Sod1/Cox8a/Cox7a2l/Ndufa3/Atp5g3/Nfkb1/Hif1a/Ndufv2/Pik3r1/Vdac2/Ndufc2/Raf1/Ndufb3	13
mmu04071	Sphingolipid signaling pathway	9/221	124/8986	0.00343506	0.0251459	0.0183249	Nfkb1/Tnf/Pik3r1/Bax/Ppp2r5c/Cers4/Raf1/Plcb4/Sgms1	9
mmu04611	Platelet activation	9/221	124/8986	0.00343506	0.0251459	0.0183249	Actg1/Fermt3/Plcg2/Rasgrp1/Pik3r1/Ppp1cc/Prkacb/Plcb4/Ppp1r12a	9
mmu05166	Human T-cell leukemia virus 1 infection	14/221	250/8986	0.0034472	0.0251459	0.0183249	Ccnd2/Egr1/Nfkb1/Tnf/Jak1/Pik3r1/Bax/Vdac2/Nfatc1/Prkacb/Polb/Lta/Nfatc2/Ranbp3	14
mmu04723	Retrograde endocannabinoid signaling	10/221	148/8986	0.00350016	0.0251459	0.0183249	Ndufa3/Ndufv2/Faah/Gng2/Ndufc2/Prkacb/Plcb4/Gnb2/Gngt2/Ndufb3	10
mmu05132	Salmonella infection	14/221	253/8986	0.00383562	0.0268493	0.0195663	Actg1/Cdc42/Nfkb1/Dctn6/M6pr/Tnf/Bax/Raf1/Dctn3/Ahnak/Kif5b/Elmo2/Tab2/Kpna1	14
mmu04380	Osteoclast differentiation	9/221	128/8986	0.00424226	0.0283198	0.0206379	Nfkb1/Tnf/Jak1/Plcg2/Pik3r1/Nfatc1/Tnfsf11/Nfatc2/Tab2	9
mmu04659	Th17 cell differentiation	8/221	105/8986	0.00425315	0.0283198	0.0206379	Rora/Gata3/Nfkb1/Hif1a/Jak1/Nfatc1/Rxrg/Nfatc2	8
mmu04921	Oxytocin signaling pathway	10/221	153/8986	0.00443476	0.028826	0.0210068	Actg1/Rgs2/Eef2k/Ppp1cc/Nfatc1/Raf1/Prkacb/Plcb4/Nfatc2/Ppp1r12a	10
mmu05169	Epstein-Barr virus infection	13/221	231/8986	0.00457252	0.0288958	0.0210577	Vim/Ccnd2/Nfkb1/Tnf/Jak1/Plcg2/Psmc5/Pik3r1/Psmd14/Bax/Gadd45g/Psmc6/Tab2	13
mmu05205	Proteoglycans in cancer	12/221	205/8986	0.0046572	0.0288958	0.0210577	Actg1/Cdc42/Hif1a/Tnf/Plcg2/Pik3r1/Ppp1cc/Eif4b/Vav1/Raf1/Prkacb/Ppp1r12a	12
mmu04668	TNF signaling pathway	8/221	113/8986	0.00660836	0.0400907	0.0292159	Tnfrsf1b/Nfkb1/Tnf/Pik3r1/Cxcl2/Lta/Pgam5/Tab2	8
mmu05161	Hepatitis B	10/221	163/8986	0.00688811	0.0404324	0.0294649	Nfkb1/Tnf/Jak1/Pik3r1/Bax/Nfatc1/Raf1/Nfatc2/Ptk2b/Tab2	10
mmu04066	HIF-1 signaling pathway	8/221	114/8986	0.00696088	0.0404324	0.0294649	Eno1/Nfkb1/Hif1a/Plcg2/Pik3r1/Pdhb/Ldhb/Eif4e	8
mmu04666	Fc gamma R-mediated phagocytosis	7/221	92/8986	0.0073955	0.0420619	0.0306524	Cdc42/Plcg2/Pik3r1/Vav1/Raf1/Wasf2/Bin1	7
mmu05017	Spinocerebellar ataxia	9/221	141/8986	0.00792279	0.0441412	0.0321677	Rora/Psmc5/Pik3r1/Psmd14/Vdac2/Ern1/Psmc6/Plcb4/Atxn10	9
mmu04670	Leukocyte transendothelial migration	8/221	118/8986	0.00851486	0.0464911	0.0338802	Actg1/Cdc42/Rassf5/Plcg2/Pik3r1/Vav1/Ptk2b/Ctnna1	8
mmu04650	Natural killer cell mediated cytotoxicity	8/221	121/8986	0.00984101	0.0526783	0.0383891	Tnf/Plcg2/Pik3r1/Nfatc1/Vav1/Raf1/Nfatc2/Ptk2b	8
mmu04217	Necroptosis	10/221	176/8986	0.0115183	0.0604712	0.0440681	Ftl1/Hmgb1/Tnf/Jak1/Bax/Vdac2/Pgam5/Chmp2b/Chmp3/Ppid	10
mmu01521	EGFR tyrosine kinase inhibitor resistance	6/221	79/8986	0.0129368	0.0654516	0.0476975	Jak1/Plcg2/Pik3r1/Bax/Raf1/Eif4e	6
mmu04750	Inflammatory mediator regulation of TRP channels	8/221	127/8986	0.0129465	0.0654516	0.0476975	Plcg2/Pik3r1/Ppp1cc/Prkch/Prkacb/Plcb4/Ptger4/Trpv2	8
mmu04370	VEGF signaling pathway	5/221	58/8986	0.0136914	0.067959	0.0495248	Cdc42/Plcg2/Pik3r1/Raf1/Nfatc2	5
mmu04926	Relaxin signaling pathway	8/221	129/8986	0.0141258	0.0688635	0.0501839	Nfkb1/Pik3r1/Gng2/Raf1/Prkacb/Plcb4/Gnb2/Gngt2	8
mmu05146	Amoebiasis	7/221	107/8986	0.0161943	0.0775624	0.0565232	Il10/Nfkb1/Tnf/Pik3r1/Prkacb/Cxcl2/Plcb4	7
mmu05134	Legionellosis	5/221	61/8986	0.0167598	0.0788868	0.0574883	Nfkb1/Tnf/Hspd1/Cxcl2/Sar1a	5
mmu00190	Oxidative phosphorylation	8/221	135/8986	0.0181337	0.0825084	0.0601276	Cox8a/Cox7a2l/Ndufa3/Atp5g3/Ndufv2/Ndufc2/Atp6v1e1/Ndufb3	8
mmu04728	Dopaminergic synapse	8/221	135/8986	0.0181337	0.0825084	0.0601276	Ppp1cc/Gng2/Ppp2r5c/Prkacb/Plcb4/Gnb2/Gngt2/Kif5b	8
mmu04658	Th1 and Th2 cell differentiation	6/221	88/8986	0.0210563	0.0942356	0.0686737	Gata3/Nfkb1/Maf/Jak1/Nfatc1/Nfatc2	6
mmu00620	Pyruvate metabolism	4/221	44/8986	0.0224202	0.0976191	0.0711394	Pdhb/Ldhb/Glo1/Acyp2	4
mmu04664	Fc epsilon RI signaling pathway	5/221	66/8986	0.0228301	0.0976191	0.0711394	Tnf/Plcg2/Pik3r1/Vav1/Raf1	5
mmu04211	Longevity regulating pathway	6/221	90/8986	0.0232427	0.0976191	0.0711394	Nfkb1/Pik3r1/Bax/Prkacb/Eif4e/Sesn1	6
mmu04912	GnRH signaling pathway	6/221	90/8986	0.0232427	0.0976191	0.0711394	Cdc42/Egr1/Raf1/Prkacb/Plcb4/Ptk2b	6
mmu04140	Autophagy - animal	8/221	142/8986	0.0237722	0.0983303	0.0716577	Hmgb1/Hif1a/Pik3r1/Ern1/Raf1/Prkacb/Supt20/Atg12	8
mmu04137	Mitophagy - animal	5/221	68/8986	0.0256096	0.10435	0.0760443	Ubb/Fis1/Hif1a/Pgam5/Pink1	5
mmu04022	cGMP-PKG signaling pathway	9/221	173/8986	0.0268891	0.104948	0.0764802	Rgs2/Ppp1cc/Vdac2/Nfatc1/Raf1/Plcb4/Atp2b1/Nfatc2/Ppp1r12a	9
mmu05164	Influenza A	9/221	173/8986	0.0268891	0.104948	0.0764802	Actg1/Nfkb1/Tnf/Jak1/Pik3r1/Bax/Raf1/Nxt1/Kpna1	9
mmu05230	Central carbon metabolism in cancer	5/221	69/8986	0.0270771	0.104948	0.0764802	Hif1a/Pik3r1/Pdhb/Ldhb/Raf1	5
mmu04714	Thermogenesis	11/221	231/8986	0.0272941	0.104948	0.0764802	Actg1/Cox8a/Cox7a2l/Ndufa3/Atp5g3/Ndufv2/Ndufc2/Prkacb/Ndufb3/Smarce1/Coa6	11
mmu03050	Proteasome	4/221	47/8986	0.0278373	0.10555	0.0769189	Psmc5/Psmd14/Psmc6/Psmf1	4
mmu05140	Leishmaniasis	5/221	70/8986	0.0285972	0.106946	0.0779362	Il10/Nfkb1/Tnf/Jak1/Tab2	5
mmu01200	Carbon metabolism	7/221	121/8986	0.0294965	0.108818	0.0793006	Eno1/Taldo1/Esd/Pdhb/Got1/Idh3a/Sucla2	7
mmu04014	Ras signaling pathway	11/221	235/8986	0.0304299	0.110765	0.0807193	Cdc42/Nfkb1/Rassf5/Plcg2/Rasgrp1/Pik3r1/Gng2/Raf1/Prkacb/Gnb2/Gngt2	11
mmu05152	Tuberculosis	9/221	180/8986	0.0335102	0.120372	0.0877205	Il10/Nfkb1/Tnf/Jak1/Bax/Hspd1/Malt1/Raf1/Hspa9	9
mmu04360	Axon guidance	9/221	181/8986	0.0345405	0.121684	0.0886769	Cdc42/Ilk/Plcg2/Pik3r1/Sema4d/Raf1/Nck1/Rgs3/Nfatc2	9
mmu04917	Prolactin signaling pathway	5/221	74/8986	0.0352127	0.121684	0.0886769	Ccnd2/Nfkb1/Pik3r1/Tnfsf11/Raf1	5
mmu05214	Glioma	5/221	74/8986	0.0352127	0.121684	0.0886769	Plcg2/Pik3r1/Bax/Gadd45g/Raf1	5
mmu04621	NOD-like receptor signaling pathway	10/221	213/8986	0.0374053	0.127646	0.0930212	Nfkb1/Tnf/Jak1/Vdac2/Cxcl2/Plcb4/Trpv2/Tab2/Nek7/Atg12	10
mmu05220	Chronic myeloid leukemia	5/221	76/8986	0.0388471	0.130929	0.0954138	Nfkb1/Pik3r1/Bax/Gadd45g/Raf1	5
mmu00020	Citrate cycle (TCA cycle)	3/221	32/8986	0.0431276	0.143583	0.104636	Pdhb/Idh3a/Sucla2	3
mmu04024	cAMP signaling pathway	10/221	220/8986	0.0449764	0.147934	0.107806	Ffar2/Nfkb1/Pik3r1/Ppp1cc/Nfatc1/Vav1/Raf1/Prkacb/Atp2b1/Ppp1r12a	10
mmu05202	Transcriptional misregulation in cancer	10/221	224/8986	0.0497404	0.161656	0.117806	H3f3b/Id2/Ccnd2/Nfkb1/Maf/Ncor1/Bax/Gadd45g/Rxrg/Nr4a3	10
mmu04371	Apelin signaling pathway	7/221	137/8986	0.0520088	0.16704	0.12173	Egr1/Gng2/Raf1/Prkacb/Plcb4/Gnb2/Gngt2	7
mmu04725	Cholinergic synapse	6/221	112/8986	0.0576917	0.183138	0.133461	Pik3r1/Gng2/Prkacb/Plcb4/Gnb2/Gngt2	6
mmu04010	MAPK signaling pathway	12/221	294/8986	0.058909	0.184852	0.13471	Cdc42/Nfkb1/Tnf/Ptpn7/Rasgrp1/Nfatc1/Stmn1/Gadd45g/Raf1/Prkacb/Dusp4/Tab2	12
mmu04510	Focal adhesion	9/221	201/8986	0.0599139	0.185869	0.135451	Actg1/Cdc42/Ccnd2/Ilk/Pik3r1/Ppp1cc/Vav1/Raf1/Ppp1r12a	9
mmu04141	Protein processing in endoplasmic reticulum	8/221	172/8986	0.0617702	0.187613	0.136722	Herpud1/Bax/Ern1/Sec13/Ube2g2/Ssr3/Sar1a/Sec24c	8
mmu05216	Thyroid cancer	3/221	37/8986	0.0618506	0.187613	0.136722	Bax/Gadd45g/Rxrg	3
mmu04270	Vascular smooth muscle contraction	7/221	144/8986	0.0645436	0.193631	0.141108	Ppp1cc/Prkch/Ramp1/Raf1/Prkacb/Plcb4/Ppp1r12a	7
mmu03320	PPAR signaling pathway	5/221	89/8986	0.0679097	0.200889	0.146397	Ilk/Apoc3/Hmgcs1/Rxrg/Acadl	5
mmu05162	Measles	7/221	146/8986	0.0684346	0.200889	0.146397	Eif3h/Ccnd2/Nfkb1/Jak1/Pik3r1/Bax/Tab2	7
mmu04613	Neutrophil extracellular trap formation	9/221	207/8986	0.0693858	0.201514	0.146852	Actg1/H3f3b/Hmgb1/Nfkb1/Plcg2/Pik3r1/Vdac2/Raf1/Plcb4	9
mmu05143	African trypanosomiasis	3/221	39/8986	0.0702354	0.201834	0.147086	Il10/Tnf/Plcb4	3
mmu04722	Neurotrophin signaling pathway	6/221	121/8986	0.077637	0.219379	0.159871	Cdc42/Nfkb1/Plcg2/Pik3r1/Bax/Raf1	6
mmu01522	Endocrine resistance	5/221	93/8986	0.0787513	0.219379	0.159871	Ncor1/Pik3r1/Bax/Raf1/Prkacb	5
mmu05222	Small cell lung cancer	5/221	93/8986	0.0787513	0.219379	0.159871	Nfkb1/Pik3r1/Bax/Gadd45g/Rxrg	5
mmu04720	Long-term potentiation	4/221	67/8986	0.0823724	0.227148	0.165533	Ppp1cc/Raf1/Prkacb/Plcb4	4
mmu04061	Viral protein interaction with cytokine and cytokine receptor	5/221	95/8986	0.084501	0.229962	0.167584	Il10/Tnfrsf1b/Tnf/Cxcl2/Lta	5
mmu01210	2-Oxocarboxylic acid metabolism	2/221	20/8986	0.0856286	0.229962	0.167584	Got1/Idh3a	2
mmu05211	Renal cell carcinoma	4/221	68/8986	0.0859201	0.229962	0.167584	Cdc42/Hif1a/Pik3r1/Raf1	4
mmu04150	mTOR signaling pathway	7/221	157/8986	0.092303	0.240882	0.175542	Tnf/Pik3r1/Eif4b/Sec13/Atp6v1e1/Raf1/Eif4e	7
mmu04810	Regulation of actin cytoskeleton	9/221	220/8986	0.0929685	0.240882	0.175542	Tmsb4x/Actg1/Cdc42/Pik3r1/Ppp1cc/Vav1/Raf1/Wasf2/Ppp1r12a	9
mmu05221	Acute myeloid leukemia	4/221	70/8986	0.0932347	0.240882	0.175542	Nfkb1/Pik3r1/Pim1/Raf1	4
mmu04713	Circadian entrainment	5/221	98/8986	0.0935293	0.240882	0.175542	Gng2/Prkacb/Plcb4/Gnb2/Gngt2	5
mmu04520	Adherens junction	4/221	71/8986	0.0969998	0.245194	0.178684	Actg1/Cdc42/Wasf2/Ctnna1	4
mmu04920	Adipocytokine signaling pathway	4/221	71/8986	0.0969998	0.245194	0.178684	Tnfrsf1b/Nfkb1/Tnf/Rxrg	4
mmu04115	p53 signaling pathway	4/221	72/8986	0.100835	0.250255	0.182372	Ccnd2/Bax/Gadd45g/Sesn1	4
mmu05218	Melanoma	4/221	72/8986	0.100835	0.250255	0.182372	Pik3r1/Bax/Gadd45g/Raf1	4
mmu05207	Chemical carcinogenesis - receptor activation	9/221	225/8986	0.103156	0.250822	0.182785	Nfkb1/Ptges3/Pik3r1/Tnfsf11/Klf4/Raf1/Prkacb/Rxrg/Kpna1	9
mmu04068	FoxO signaling pathway	6/221	131/8986	0.10382	0.250822	0.182785	Il10/Ccnd2/Pik3r1/Gadd45g/Raf1/Atg12	6
mmu04726	Serotonergic synapse	6/221	131/8986	0.10382	0.250822	0.182785	Gng2/Raf1/Prkacb/Plcb4/Gnb2/Gngt2	6
mmu05142	Chagas disease	5/221	103/8986	0.109624	0.262521	0.191311	Il10/Nfkb1/Tnf/Pik3r1/Plcb4	5
mmu05203	Viral carcinogenesis	9/221	229/8986	0.111749	0.265283	0.193324	Hnrnpk/Cdc42/Ccnd2/Nfkb1/Jak1/Pik3r1/Bax/Prkacb/Polb	9
mmu05310	Asthma	2/221	25/8986	0.124991	0.29416	0.214368	Il10/Tnf	2
mmu01230	Biosynthesis of amino acids	4/221	79/8986	0.129559	0.300402	0.218916	Eno1/Taldo1/Got1/Idh3a	4
mmu00563	Glycosylphosphatidylinositol (GPI)-anchor biosynthesis	2/221	26/8986	0.133311	0.300402	0.218916	Mppe1/Pigp	2
mmu00601	Glycosphingolipid biosynthesis - lacto and neolacto series	2/221	26/8986	0.133311	0.300402	0.218916	St3gal6/B4galt1	2
mmu04144	Endocytosis	10/221	272/8986	0.133499	0.300402	0.218916	Cdc42/Arf4/Capza2/Psd4/Git2/Snx4/Kif5b/Chmp2b/Chmp3/Bin1	10
mmu04931	Insulin resistance	5/221	110/8986	0.134246	0.300402	0.218916	Nfkb1/Tnf/Pik3r1/Ppp1cc/Nr1h2	5
mmu05145	Toxoplasmosis	5/221	110/8986	0.134246	0.300402	0.218916	Il10/Nfkb1/Tnf/Jak1/Tab2	5
mmu05225	Hepatocellular carcinoma	7/221	174/8986	0.137188	0.304491	0.221896	Actg1/Plcg2/Pik3r1/Bax/Gadd45g/Raf1/Smarce1	7
mmu04724	Glutamatergic synapse	5/221	113/8986	0.145496	0.320326	0.233436	Gng2/Prkacb/Plcb4/Gnb2/Gngt2	5
mmu00330	Arginine and proline metabolism	3/221	54/8986	0.146923	0.320879	0.233839	Odc1/Smox/Got1	3
mmu04012	ErbB signaling pathway	4/221	84/8986	0.151924	0.329169	0.23988	Plcg2/Pik3r1/Raf1/Nck1	4
mmu04970	Salivary secretion	4/221	85/8986	0.156564	0.332878	0.242583	Cst3/Prkacb/Plcb4/Atp2b1	4
mmu04935	Growth hormone synthesis, secretion and action	5/221	116/8986	0.157138	0.332878	0.242583	Plcg2/Pik3r1/Raf1/Prkacb/Plcb4	5
mmu04015	Rap1 signaling pathway	8/221	214/8986	0.157294	0.332878	0.242583	Actg1/Cdc42/Rassf5/Pik3r1/Vav1/Raf1/Krit1/Plcb4	8
mmu01523	Antifolate resistance	2/221	29/8986	0.158955	0.333804	0.243258	Nfkb1/Tnf	2
mmu05226	Gastric cancer	6/221	150/8986	0.1644	0.340739	0.248312	Pik3r1/Bax/Gadd45g/Raf1/Rxrg/Ctnna1	6
mmu03013	Nucleocytoplasmic transport	5/221	118/8986	0.165106	0.340739	0.248312	Sec13/Nxt1/Kpna1/Ncbp2/Xpo6	5
mmu05323	Rheumatoid arthritis	4/221	87/8986	0.166001	0.340739	0.248312	Tnf/Tnfsf11/Atp6v1e1/Cxcl2	4
mmu05210	Colorectal cancer	4/221	88/8986	0.170794	0.346849	0.252764	Pik3r1/Bax/Gadd45g/Raf1	4
mmu04261	Adrenergic signaling in cardiomyocytes	6/221	152/8986	0.171519	0.346849	0.252764	Crem/Ppp1cc/Ppp2r5c/Prkacb/Plcb4/Atp2b1	6
mmu04727	GABAergic synapse	4/221	89/8986	0.175636	0.351746	0.256333	Gng2/Prkacb/Gnb2/Gngt2	4
mmu00640	Propanoate metabolism	2/221	31/8986	0.176517	0.351746	0.256333	Ldhb/Sucla2	2
mmu05165	Human papillomavirus infection	12/221	362/8986	0.180995	0.358056	0.260932	Cdc42/Ccnd2/Nfkb1/Tnf/Jak1/Pik3r1/Bax/Ppp2r5c/Atp6v1e1/Raf1/Prkacb/Ptger4	12
mmu03020	RNA polymerase	2/221	32/8986	0.18541	0.361643	0.263545	Polr1d/Polr2h	2
mmu05032	Morphine addiction	4/221	91/8986	0.185458	0.361643	0.263545	Gng2/Prkacb/Gnb2/Gngt2	4
mmu04961	Endocrine and other factor-regulated calcium reabsorption	3/221	61/8986	0.189167	0.366118	0.266807	Prkacb/Plcb4/Atp2b1	3
mmu04914	Progesterone-mediated oocyte maturation	4/221	92/8986	0.190435	0.366118	0.266807	Pik3r1/Raf1/Prkacb/Stk10	4
mmu04213	Longevity regulating pathway - multiple species	3/221	62/8986	0.195442	0.37055	0.270036	Sod1/Pik3r1/Prkacb	3
mmu04657	IL-17 signaling pathway	4/221	93/8986	0.195455	0.37055	0.270036	Nfkb1/Tnf/Cxcl2/Tab2	4
mmu05414	Dilated cardiomyopathy	4/221	94/8986	0.200515	0.372179	0.271224	Actg1/Lmna/Tnf/Prkacb	4
mmu00400	Phenylalanine, tyrosine and tryptophan biosynthesis	1/221	9/8986	0.200855	0.372179	0.271224	Got1	1
mmu04623	Cytosolic DNA-sensing pathway	3/221	63/8986	0.201767	0.372179	0.271224	Nfkb1/Polr1d/Polr2h	3
mmu04929	GnRH secretion	3/221	63/8986	0.201767	0.372179	0.271224	Pik3r1/Raf1/Plcb4	3
mmu04070	Phosphatidylinositol signaling system	4/221	96/8986	0.210752	0.386142	0.281399	Plcg2/Pik3r1/Plcb4/Inpp4a	4
mmu05206	MicroRNAs in cancer	10/221	303/8986	0.21281	0.387314	0.282253	Vim/Hnrnpk/Ccnd2/Nfkb1/Plcg2/Pik3r1/Pim1/Stmn1/Raf1/Foxp1	10
mmu05160	Hepatitis C	6/221	165/8986	0.220677	0.395264	0.288047	Nfkb1/Tnf/Jak1/Pik3r1/Bax/Raf1	6
mmu05231	Choline metabolism in cancer	4/221	98/8986	0.221134	0.395264	0.288047	Hif1a/Pik3r1/Raf1/Wasf2	4
mmu03410	Base excision repair	2/221	36/8986	0.221522	0.395264	0.288047	Hmgb1/Polb	2
mmu00010	Glycolysis / Gluconeogenesis	3/221	67/8986	0.227518	0.403327	0.293922	Eno1/Pdhb/Ldhb	3
mmu04620	Toll-like receptor signaling pathway	4/221	100/8986	0.231649	0.407133	0.296696	Nfkb1/Tnf/Pik3r1/Tab2	4
mmu04630	JAK-STAT signaling pathway	6/221	168/8986	0.232647	0.407133	0.296696	Il10/Ccnd2/Jak1/Pik3r1/Pim1/Raf1	6
mmu04020	Calcium signaling pathway	8/221	240/8986	0.238752	0.415155	0.302542	Plcg2/Vdac2/Prkacb/Plcb4/Atp2b1/Orai2/Ptk2b/Mcoln1	8
mmu05034	Alcoholism	7/221	205/8986	0.240465	0.415488	0.302785	H3f3b/Ppp1cc/Gng2/Raf1/Prkacb/Gnb2/Gngt2	7
mmu04925	Aldosterone synthesis and secretion	4/221	102/8986	0.242285	0.415999	0.303157	Nr4a2/Prkacb/Plcb4/Atp2b1	4
mmu04622	RIG-I-like receptor signaling pathway	3/221	70/8986	0.247221	0.416969	0.303864	Nfkb1/Tnf/Atg12	3
mmu04940	Type I diabetes mellitus	3/221	70/8986	0.247221	0.416969	0.303864	Tnf/Hspd1/Lta	3
mmu03015	mRNA surveillance pathway	4/221	103/8986	0.247645	0.416969	0.303864	Ppp1cc/Ppp2r5c/Nxt1/Ncbp2	4
mmu00250	Alanine, aspartate and glutamate metabolism	2/221	39/8986	0.248959	0.416969	0.303864	Got1/Adss	2
mmu04922	Glucagon signaling pathway	4/221	104/8986	0.253031	0.421204	0.306951	Pdhb/Ldhb/Prkacb/Plcb4	4
mmu04910	Insulin signaling pathway	5/221	139/8986	0.257004	0.422708	0.308047	Pik3r1/Ppp1cc/Raf1/Prkacb/Eif4e	5
mmu04216	Ferroptosis	2/221	40/8986	0.258136	0.422708	0.308047	Ftl1/Vdac2	2
mmu00480	Glutathione metabolism	3/221	72/8986	0.260501	0.422708	0.308047	Prdx6/Odc1/Lancl1	3
mmu00562	Inositol phosphate metabolism	3/221	72/8986	0.260501	0.422708	0.308047	Plcg2/Plcb4/Inpp4a	3
mmu04550	Signaling pathways regulating pluripotency of stem cells	5/221	140/8986	0.261677	0.422708	0.308047	Id2/Jak1/Pik3r1/Klf4/Raf1	5
mmu04151	PI3K-Akt signaling pathway	11/221	359/8986	0.269351	0.432547	0.315216	Ccnd2/Nfkb1/Jak1/Pik3r1/Gng2/Ppp2r5c/Eif4b/Raf1/Eif4e/Gnb2/Gngt2	11
mmu04971	Gastric acid secretion	3/221	75/8986	0.280586	0.447953	0.326443	Actg1/Prkacb/Plcb4	3
mmu04924	Renin secretion	3/221	76/8986	0.287314	0.454835	0.331459	Prkacb/Plcb4/Ptger4	3
mmu05133	Pertussis	3/221	77/8986	0.294056	0.454835	0.331459	Il10/Nfkb1/Tnf	3
mmu05412	Arrhythmogenic right ventricular cardiomyopathy	3/221	77/8986	0.294056	0.454835	0.331459	Actg1/Lmna/Ctnna1	3
mmu00533	Glycosaminoglycan biosynthesis - keratan sulfate	1/221	14/8986	0.294518	0.454835	0.331459	B4galt1	1
mmu04962	Vasopressin-regulated water reabsorption	2/221	44/8986	0.294833	0.454835	0.331459	Dctn6/Prkacb	2
mmu05224	Breast cancer	5/221	147/8986	0.294893	0.454835	0.331459	Pik3r1/Bax/Tnfsf11/Gadd45g/Raf1	5
mmu04072	Phospholipase D signaling pathway	5/221	149/8986	0.30452	0.467045	0.340356	Plcg2/Pik3r1/Raf1/Plcb4/Ptk2b	5
mmu04930	Type II diabetes mellitus	2/221	48/8986	0.331271	0.499652	0.364119	Tnf/Pik3r1	2
mmu04973	Carbohydrate digestion and absorption	2/221	48/8986	0.331271	0.499652	0.364119	Pik3r1/Plcb4	2
mmu05030	Cocaine addiction	2/221	48/8986	0.331271	0.499652	0.364119	Nfkb1/Prkacb	2
mmu04979	Cholesterol metabolism	2/221	49/8986	0.340306	0.509317	0.371162	Apoc3/Vdac2	2
mmu01232	Nucleotide metabolism	3/221	84/8986	0.34141	0.509317	0.371162	Dut/Adss/Tk2	3
mmu04390	Hippo signaling pathway	5/221	157/8986	0.343434	0.509552	0.371333	Actg1/Id2/Ccnd2/Ppp1cc/Ctnna1	5
mmu03008	Ribosome biogenesis in eukaryotes	4/221	121/8986	0.3472	0.512355	0.373376	Emg1/Pop7/Xrn2/Nxt1	4
mmu00510	N-Glycan biosynthesis	2/221	50/8986	0.349303	0.512687	0.373618	B4galt1/Alg5	2
mmu04146	Peroxisome	3/221	86/8986	0.354929	0.515402	0.375596	Sod1/Eci2/Slc25a17	3
mmu04540	Gap junction	3/221	86/8986	0.354929	0.515402	0.375596	Raf1/Prkacb/Plcb4	3
mmu00520	Amino sugar and nucleotide sugar metabolism	2/221	51/8986	0.358259	0.517485	0.377115	Pmm2/Cyb5r3	2
mmu00071	Fatty acid degradation	2/221	52/8986	0.36717	0.527565	0.384461	Eci2/Acadl	2
mmu04152	AMPK signaling pathway	4/221	126/8986	0.375278	0.536392	0.390893	Eef2k/Pik3r1/Ppp2r5c/Rab2a	4
mmu00270	Cysteine and methionine metabolism	2/221	54/8986	0.384845	0.54156	0.394659	Ldhb/Got1	2
mmu00600	Sphingolipid metabolism	2/221	54/8986	0.384845	0.54156	0.394659	Cers4/Sgms1	2
mmu04978	Mineral absorption	2/221	54/8986	0.384845	0.54156	0.394659	Ftl1/Atp2b1	2
mmu05410	Hypertrophic cardiomyopathy	3/221	91/8986	0.388544	0.543961	0.396409	Actg1/Lmna/Tnf	3
mmu00100	Steroid biosynthesis	1/221	20/8986	0.392595	0.544053	0.396476	Cyp51	1
mmu00220	Arginine biosynthesis	1/221	20/8986	0.392595	0.544053	0.396476	Got1	1
mmu00240	Pyrimidine metabolism	2/221	56/8986	0.402305	0.551905	0.402198	Dut/Tk2	2
mmu04923	Regulation of lipolysis in adipocytes	2/221	56/8986	0.402305	0.551905	0.402198	Pik3r1/Prkacb	2
mmu00360	Phenylalanine metabolism	1/221	21/8986	0.407567	0.556329	0.405422	Got1	1
mmu05144	Malaria	2/221	57/8986	0.410947	0.556919	0.405852	Il10/Tnf	2
mmu04310	Wnt signaling pathway	5/221	171/8986	0.41208	0.556919	0.405852	Ccnd2/Nfatc1/Prkacb/Plcb4/Nfatc2	5
mmu04340	Hedgehog signaling pathway	2/221	58/8986	0.419528	0.561985	0.409544	Ccnd2/Prkacb	2
mmu04915	Estrogen signaling pathway	4/221	134/8986	0.419945	0.561985	0.409544	Pik3r1/Raf1/Prkacb/Plcb4	4
mmu04142	Lysosome	4/221	135/8986	0.425484	0.56662	0.412922	M6pr/Ctsh/Mcoln1/Ap4s1	4
mmu00515	Mannose type O-glycan biosynthesis	1/221	23/8986	0.436417	0.572903	0.4175	B4galt1	1
mmu00900	Terpenoid backbone biosynthesis	1/221	23/8986	0.436417	0.572903	0.4175	Hmgcs1	1
mmu04730	Long-term depression	2/221	60/8986	0.436497	0.572903	0.4175	Raf1/Plcb4	2
mmu05215	Prostate cancer	3/221	99/8986	0.441353	0.576504	0.420125	Nfkb1/Pik3r1/Raf1	3
mmu04916	Melanogenesis	3/221	100/8986	0.447839	0.582191	0.424268	Raf1/Prkacb/Plcb4	3
mmu04936	Alcoholic liver disease	4/221	141/8986	0.458416	0.591422	0.430996	Nfkb1/Tnf/Cxcl2/Tab2	4
mmu05217	Basal cell carcinoma	2/221	63/8986	0.461439	0.591422	0.430996	Bax/Gadd45g	2
mmu05330	Allograft rejection	2/221	63/8986	0.461439	0.591422	0.430996	Il10/Tnf	2
mmu00790	Folate biosynthesis	1/221	26/8986	0.477091	0.608625	0.443532	Pts	1
mmu00970	Aminoacyl-tRNA biosynthesis	2/221	66/8986	0.485729	0.616763	0.449463	Farsb/Gars	2
mmu04966	Collecting duct acid secretion	1/221	27/8986	0.489988	0.619291	0.451305	Atp6v1e1	1
mmu05418	Fluid shear stress and atherosclerosis	4/221	148/8986	0.496003	0.624004	0.454739	Actg1/Nfkb1/Tnf/Pik3r1	4
mmu00650	Butanoate metabolism	1/221	28/8986	0.502569	0.629364	0.458646	Hmgcs1	1
mmu05031	Amphetamine addiction	2/221	69/8986	0.50933	0.634918	0.462693	Ppp1cc/Prkacb	2
mmu03060	Protein export	1/221	29/8986	0.514841	0.638871	0.465574	Immp2l	1
mmu04710	Circadian rhythm	1/221	30/8986	0.526812	0.650767	0.474244	Rora	1
mmu04927	Cortisol synthesis and secretion	2/221	72/8986	0.532215	0.654481	0.476949	Prkacb/Plcb4	2
mmu04918	Thyroid hormone synthesis	2/221	74/8986	0.547064	0.661307	0.481924	Prkacb/Plcb4	2
mmu00052	Galactose metabolism	1/221	32/8986	0.549878	0.661307	0.481924	B4galt1	1
mmu00410	beta-Alanine metabolism	1/221	32/8986	0.549878	0.661307	0.481924	Smox	1
mmu04136	Autophagy - other	1/221	32/8986	0.549878	0.661307	0.481924	Atg12	1
mmu04215	Apoptosis - multiple species	1/221	32/8986	0.549878	0.661307	0.481924	Bax	1
mmu00030	Pentose phosphate pathway	1/221	33/8986	0.560988	0.671709	0.489504	Taldo1	1
mmu04114	Oocyte meiosis	3/221	121/8986	0.575599	0.686194	0.500061	Ppp1cc/Ppp2r5c/Prkacb	3
mmu04060	Cytokine-cytokine receptor interaction	7/221	292/8986	0.581897	0.688285	0.501584	Il10/Tnfrsf1b/Tnf/Tnfsf11/Il16/Cxcl2/Lta	7
mmu03030	DNA replication	1/221	35/8986	0.582395	0.688285	0.501584	Mcm7	1
mmu01524	Platinum drug resistance	2/221	80/8986	0.589615	0.693815	0.505614	Pik3r1/Bax	2
mmu00051	Fructose and mannose metabolism	1/221	36/8986	0.592706	0.694458	0.506082	Pmm2	1
mmu04110	Cell cycle	3/221	125/8986	0.597782	0.697412	0.508236	Ccnd2/Gadd45g/Mcm7	3
mmu01250	Biosynthesis of nucleotide sugars	1/221	38/8986	0.612573	0.708612	0.516397	Pmm2	1
mmu04960	Aldosterone-regulated sodium reabsorption	1/221	38/8986	0.612573	0.708612	0.516397	Pik3r1	1
mmu04911	Insulin secretion	2/221	86/8986	0.629139	0.721308	0.52565	Prkacb/Plcb4	2
mmu00350	Tyrosine metabolism	1/221	40/8986	0.631475	0.721308	0.52565	Got1	1
mmu00513	Various types of N-glycan biosynthesis	1/221	40/8986	0.631475	0.721308	0.52565	B4galt1	1
mmu04260	Cardiac muscle contraction	2/221	87/8986	0.635432	0.722804	0.52674	Cox8a/Cox7a2l	2
mmu05219	Bladder cancer	1/221	41/8986	0.640579	0.725635	0.528803	Raf1	1
mmu00514	Other types of O-glycan biosynthesis	1/221	43/8986	0.658121	0.73937	0.538812	B4galt1	1
mmu04672	Intestinal immune network for IgA production	1/221	43/8986	0.658121	0.73937	0.538812	Il10	1
mmu00983	Drug metabolism - other enzymes	2/221	92/8986	0.665652	0.739729	0.539074	Dut/Tk2	2
mmu04742	Taste transduction	2/221	92/8986	0.665652	0.739729	0.539074	Prkacb/Plcb4	2
mmu03022	Basal transcription factors	1/221	44/8986	0.666569	0.739729	0.539074	Taf6	1
mmu04350	TGF-beta signaling pathway	2/221	95/8986	0.6828	0.754674	0.549965	Id2/Tnf	2
mmu04120	Ubiquitin mediated proteolysis	3/221	147/8986	0.705813	0.776963	0.566208	Ubb/Ube2g2/Ube2l3	3
mmu05322	Systemic lupus erythematosus	3/221	148/8986	0.710153	0.778602	0.567402	Il10/H3f3b/Tnf	3
mmu01240	Biosynthesis of cofactors	3/221	152/8986	0.727028	0.793914	0.578561	Pts/Adss/Pmm2	3
mmu00280	Valine, leucine and isoleucine degradation	1/221	57/8986	0.75922	0.825765	0.601772	Hmgcs1	1
mmu04972	Pancreatic secretion	2/221	114/8986	0.77529	0.838058	0.61073	Plcb4/Atp2b1	2
mmu04330	Notch signaling pathway	1/221	60/8986	0.776661	0.838058	0.61073	Ncstn	1
mmu04530	Tight junction	3/221	167/8986	0.783534	0.842145	0.613709	Actg1/Cdc42/Prkacb	3
mmu01212	Fatty acid metabolism	1/221	62/8986	0.787584	0.842205	0.613753	Acadl	1
mmu04913	Ovarian steroidogenesis	1/221	63/8986	0.792845	0.842205	0.613753	Prkacb	1
mmu05332	Graft-versus-host disease	1/221	63/8986	0.792845	0.842205	0.613753	Tnf	1
mmu05168	Herpes simplex virus 1 infection	9/221	459/8986	0.802993	0.849678	0.619199	Srsf2/Nfkb1/Tnf/Jak1/Pik3r1/Ppp1cc/Bax/Lta/Tab2	9
mmu04145	Phagosome	3/221	182/8986	0.830067	0.874935	0.637605	Actg1/M6pr/Atp6v1e1	3
mmu00980	Metabolism of xenobiotics by cytochrome P450	1/221	73/8986	0.838816	0.880757	0.641847	Akr7a5	1
mmu00230	Purine metabolism	2/221	134/8986	0.84641	0.885325	0.645176	Adss/Adprm	2
mmu04721	Synaptic vesicle cycle	1/221	77/8986	0.85422	0.890084	0.648644	Atp6v1e1	1
mmu05320	Autoimmune thyroid disease	1/221	79/8986	0.861363	0.894115	0.651582	Il10	1
mmu00590	Arachidonic acid metabolism	1/221	86/8986	0.883729	0.912838	0.665226	Ptges3	1
mmu04512	ECM-receptor interaction	1/221	88/8986	0.889432	0.912838	0.665226	Cd47	1
mmu05416	Viral myocarditis	1/221	88/8986	0.889432	0.912838	0.665226	Actg1	1
mmu04612	Antigen processing and presentation	1/221	90/8986	0.894857	0.914966	0.666777	Tnf	1
mmu04640	Hematopoietic cell lineage	1/221	94/8986	0.904923	0.921806	0.671762	Tnf	1
mmu04934	Cushing syndrome	2/221	162/8986	0.911955	0.924186	0.673496	Prkacb/Plcb4	2
mmu00564	Glycerophospholipid metabolism	1/221	98/8986	0.91403	0.924186	0.673496	Adprm	1
mmu04976	Bile secretion	1/221	100/8986	0.918253	0.92503	0.674111	Prkacb	1
mmu05150	Staphylococcus aureus infection	1/221	128/8986	0.959659	0.963187	0.701918	Il10	1
mmu04080	Neuroactive ligand-receptor interaction	1/221	386/8986	0.999946	0.999946	0.728706	Ptger4	1

## Sheet: KDM2B_residency
ID	Description	GeneRatio	BgRatio	pvalue	p.adjust	qvalue	geneID	Count
GO:0051054	positive regulation of DNA metabolic process	25/607	222/29008	9.85921e-12	4.61312e-08	3.36251e-08	Hsp90aa1/Actr2/Cct5/Cct8/Cct4/Ptprc/Ifng/Myc/Gsk3b/Nbn/Smchd1/Mapk3/Pot1a/Xrcc5/Polg2/Cebpg/Cbx8/Nek2/Npas2/Map3k4/Blm/Foxm1/Igf1r/Prkcg/Ppargc1a	25
GO:0006281	DNA repair	35/607	495/29008	4.73238e-10	7.38093e-07	5.37996e-07	Actr2/Trip12/Commd1/Nudt16l1/Ddb1/Pold3/Polr2i/Ufl1/Nbn/Eepd1/Smchd1/Rhno1/Chd1l/Pot1a/Xrcc5/Smc5/Polg2/Lig1/Setx/Cdc7/Ascc3/Smarcal1/Shprh/Cebpg/Dclre1a/Pds5b/Wdhd1/Ube2t/Cbx8/Npas2/Blm/Jmy/Foxm1/Prkcg/Neil2	35
GO:0032200	telomere organization	15/607	130/29008	1.00338e-07	7.8247e-05	5.70343e-05	Hsp90aa1/Cct5/Cct8/Cct4/Myc/Nbn/Mapk3/Dcp2/Pot1a/Xrcc5/Smc5/Dclre1a/Nek2/Map3k4/Blm	15
GO:0022407	regulation of cell-cell adhesion	29/607	457/29008	1.52536e-07	0.000101959	7.43181e-05	Hsp90aa1/Cd83/Gimap5/Cd44/Ptprc/Ifng/Lgals3/Itga4/Mbp/Pik3r1/Ubash3b/Myadm/Zmiz1/Epcam/Jak2/Adk/Nck2/Ripk2/Traf6/Specc1l/Pde5a/Dnaja3/Lilrb4a/Pag1/Blm/Mex3b/Pawr/Adora2a/Rag1	29
GO:1903131	mononuclear cell differentiation	30/607	489/29008	1.93022e-07	0.000112893	8.22881e-05	Gimap1/Hsp90aa1/Cd83/Gimap5/Cd44/Ptprc/Ifng/Inpp5d/Myc/Nfil3/Psen1/Pik3r1/Zmiz1/Gpr89/Chd7/Ripk2/Traf6/Itfg2/Dnaja3/Plcl2/Il11ra1/Lilrb4a/Cebpg/Mir17/Entpd7/Atp7a/Blm/Apc/Rag1/Pou2f2	30
GO:0033044	regulation of chromosome organization	17/607	185/29008	4.0283e-07	0.000158368	0.000115434	Cct5/Cct8/Cct4/Myc/Nbn/Mapk3/Dcp2/Pot1a/Xrcc5/Smc5/Riok2/Wdhd1/Nek2/Map3k4/Cdk5rap2/Apc/Hecw2	17
GO:0006839	mitochondrial transport	18/607	212/29008	5.97416e-07	0.000199665	0.000145536	Hsp90aa1/Atp5o/Gimap5/Atp5j2/Psen1/Gsk3b/Tomm7/Cox18/Pink1/Ppif/Grpel1/Ucp3/Opa1/Slc25a32/Slc25a28/Mul1/Naif1/Gsk3a	18
GO:1903320	regulation of protein modification by small protein conjugation or removal	19/607	248/29008	1.39415e-06	0.00031063	0.000226418	Hsp90aa1/Arrdc4/Trip12/Commd1/Hdac3/Ufl1/Psen1/Zmiz1/Trib2/Pink1/Ripk2/Prickle1/Dnaja3/Trim44/Mul1/Rwdd3/Sart3/Prkcg/Gsk3a	19
GO:0044770	cell cycle phase transition	28/607	492/29008	2.14744e-06	0.000456721	0.000332904	Calm2/Ptprc/Ppp2r5c/Rab11a/Camk2g/Nae1/Ddb1/Ppp2r3d/Gigyf2/Ankrd17/Nbn/Rhno1/Donson/Smc5/Cdc7/Riok2/Rint1/Clock/Taf2/Fem1b/Cdk5rap2/Cdc25c/Blm/Apc/Foxm1/Stil/Nek10/Hecw2	28
GO:0009896	positive regulation of catabolic process	28/607	494/29008	2.32133e-06	0.00047224	0.000344216	Hsp90aa1/Igtp/Ifng/Cnot2/Myc/Ddb1/Ufl1/Psen1/Gigyf2/Gsk3b/Trib2/Pink1/Atg16l1/Mapk3/Rab3gap2/Cnot3/Dcp2/Ripk2/Prickle1/Apoa2/Socs4/Zswim8/Smurf2/Prr5l/Apc/Gsk3a/Prkaa2/Hecw2	28
GO:0006397	mRNA processing	27/607	469/29008	2.62859e-06	0.000493101	0.000359422	Ddx5/Rbm39/Ybx1/Lgals3/Acin1/Tra2a/Cstf3/Khdrbs1/Cdc40/Thoc6/Tcerg1/Cwc22/Magohb/Tfip11/Rnmt/Cpsf4/Tsen34/Ddx20/Rbm26/Cpsf7/Setx/Prpf4/Ptbp2/Rest/Sart3/Rbm27/Raver2	27
GO:0046034	ATP metabolic process	19/607	259/29008	2.65147e-06	0.000493101	0.000359422	Atp5o/Atp5j2/Uqcrb/Ifng/Iscu/Myc/Galt/Psen1/Pink1/Ppif/Sdhaf2/Fxn/Cox7a1/Enpp1/Atp7a/Tkfc/Prkaa2/Ak9/Ppargc1a	19
GO:0032386	regulation of intracellular transport	22/607	335/29008	2.75563e-06	0.000493101	0.000359422	Ifng/Commd1/Hdac3/C2cd5/Ppp1r12a/Psen1/Pik3r1/Gsk3b/Jak2/Tomm7/Khdrbs1/Xpo1/Pink1/Mapk3/Dync1h1/Riok2/Atp13a2/Rint1/Ttc21b/Prr5l/Tcf7l2/Gsk3a	22
GO:0009259	ribonucleotide metabolic process	23/607	367/29008	3.60184e-06	0.000543646	0.000396264	Atp5o/Atp5j2/Ifng/Cmpk1/Myc/Rfk/Galt/Adss/Psen1/Nudt3/Adk/Nudt19/Uck2/Opa1/Pde5a/Pdhx/Entpd7/Enpp1/Upb1/Tkfc/Prkaa2/Ak9/Ppargc1a	23
GO:0016311	dephosphorylation	22/607	345/29008	4.42705e-06	0.000640657	0.000466976	Calm2/Ptpn7/Ptprc/Ifng/Ptprv/Ppp2r5c/Inpp5d/Acp6/Ppp2r3d/Ppp1r12a/Ubash3b/Jak2/Pink1/Sdhaf2/Bpnt1/Pdp2/Lpin1/Cdc25c/Ptpn3/Pawr/Cttnbp2nl/Ptprr	22
GO:0045671	negative regulation of osteoclast differentiation	7/607	33/29008	4.51842e-06	0.000640657	0.000466976	Ifng/Inpp5d/Pik3r1/Ubash3b/Tjp2/Lilrb4a/Gpr55	7
GO:0006091	generation of precursor metabolites and energy	25/607	428/29008	4.76978e-06	0.000656406	0.000478455	Atp5o/Atp5j2/Uqcrb/Ifng/Iscu/Myc/Galt/Psen1/Gsk3b/Pink1/Ppif/Sdhaf2/Polg2/Fxn/Cox7a1/Dyrk2/Enpp1/Atp7a/Tcf7l2/Tkfc/Gsk3a/Adrb1/Prkaa2/Ak9/Ppargc1a	25
GO:0007623	circadian rhythm	17/607	222/29008	4.98961e-06	0.00066704	0.000486206	Ddx5/Crem/Ddb1/Hdac3/Nfil3/Gsk3b/Srrd/Setx/Clock/Npas2/Kcnd2/Prkcg/Arntl2/Adora2a/Adrb1/Prkaa2/Ppargc1a	17
GO:0001933	negative regulation of protein phosphorylation	22/607	349/29008	5.32178e-06	0.000691684	0.000504169	Ptprc/Ifng/Psen1/Ubash3b/Gsk3b/Myadm/Taf7/Nck2/Sh3bp5l/Ldlrad4/Dnaja3/Atg14/Lilrb4a/Hipk3/Socs4/Enpp1/Errfi1/Prr5l/Apc/Spred2/Adora2a/Ppargc1a	22
GO:0019693	ribose phosphate metabolic process	23/607	379/29008	6.11871e-06	0.000753169	0.000548986	Atp5o/Atp5j2/Ifng/Cmpk1/Myc/Rfk/Galt/Adss/Psen1/Nudt3/Adk/Nudt19/Uck2/Opa1/Pde5a/Pdhx/Entpd7/Enpp1/Upb1/Tkfc/Prkaa2/Ak9/Ppargc1a	23
GO:0006979	response to oxidative stress	24/607	407/29008	6.27775e-06	0.000753169	0.000548986	Rnf7/Hmox2/Camk2g/Txnip/Psen1/Jak2/Pink1/Ppif/Chuk/Mapk3/Sigmar1/Ucp3/Lig1/Setx/Fxn/Atp13a2/Rest/Stx2/Tlr6/Atp7a/Prr5l/Pawr/Prkaa2/Ppargc1a	24
GO:1903829	positive regulation of cellular protein localization	19/607	277/29008	7.02261e-06	0.000801433	0.000584165	Cct5/Cct8/Cct4/Ifng/Rab11a/Lgals3/Commd1/Hdac3/C2cd5/Psen1/Pik3r1/Gsk3b/Jak2/Tomm7/Sptbn1/Slc5a3/Apc/Gsk3a/Prkaa2	19
GO:0044270	cellular nitrogen compound catabolic process	24/607	414/29008	8.35025e-06	0.000868743	0.000633227	Ddx5/Ybx1/Cnot2/Blvra/Hmox2/Galt/Gigyf2/Nit1/Nudt3/Snd1/Nudt19/Magohb/Cnot3/Dcp2/Cnot11/Pde5a/Fhit/Zswim8/Dis3l/Entpd7/Enpp1/Prr5l/Upb1/Dazl	24
GO:0062197	cellular response to chemical stress	21/607	333/29008	8.61149e-06	0.000868743	0.000633227	Rnf7/Jak2/Pink1/Ppif/Chuk/Mapk3/Sigmar1/Xrcc5/Setx/Fxn/Atp13a2/Rest/Stx2/Tlr6/Atp7a/Prr5l/Ybx3/Efhd1/Pawr/Prkaa2/Ppargc1a	21
GO:0031647	regulation of protein stability	20/607	307/29008	8.72642e-06	0.000868743	0.000633227	Hsp90aa1/Igtp/Cct5/Cct8/Cct4/Ddost/Pdcl3/Commd1/Hdac3/Pik3r1/Tomm7/Pink1/Cdkn2aip/Hps4/Dnaja3/Trim44/Mul1/P3h1/Usp40/Apoa2	20
GO:0006457	protein folding	14/607	163/29008	9.22232e-06	0.000898985	0.00065527	Hsp90aa1/Cct5/Cct8/Cct4/Pdia4/Pdcl3/Pfdn2/Ahsa2/Ppif/Ppih/Grpel1/Dnaja3/P3h1/Dnajb3	14
GO:0072594	establishment of protein localization to organelle	24/607	418/29008	9.79666e-06	0.000916771	0.000668235	Ddx5/Hsp90aa1/Cct5/Cct8/Cct4/Ifng/Rab11a/Txnip/Hdac3/Psen1/Pik3r1/Jak2/Srp68/Tomm7/Cox18/Pink1/Ipo11/Grpel1/Rab3gap2/Pot1a/Ing1/Prickle1/Kpna2/Gsk3a	24
GO:0018209	peptidyl-serine modification	22/607	365/29008	1.07851e-05	0.00097045	0.000707362	Hsp90aa1/Igtp/Cd44/Ifng/Rps6ka1/Gsk3b/Pink1/Chuk/Mknk1/Mapk3/Nck2/Ripk2/Cdc7/Mast4/Plcl2/Dyrk2/Hipk3/Bcar3/Galnt3/Prkcg/Gsk3a/Mamdc2	22
GO:0042770	signal transduction in response to DNA damage	14/607	167/29008	1.21695e-05	0.00101938	0.000743027	Ddx5/Cd44/Myo6/Ppp2r5c/Gigyf2/Nbn/Rhno1/Donson/Rint1/Clock/Fem1b/Blm/Spred2/Foxm1	14
GO:0042326	negative regulation of phosphorylation	23/607	396/29008	1.24366e-05	0.00102089	0.000744127	Ptprc/Ifng/Psen1/Ubash3b/Gsk3b/Myadm/Taf7/Nck2/Sh3bp5l/Ldlrad4/Atxn1/Dnaja3/Atg14/Lilrb4a/Hipk3/Socs4/Enpp1/Errfi1/Prr5l/Apc/Spred2/Adora2a/Ppargc1a	23
GO:0051098	regulation of binding	23/607	397/29008	1.29479e-05	0.00104148	0.000759137	Ifng/Myc/Itga4/Hjurp/Ufl1/Psen1/Ccpg1/Ubash3b/Gsk3b/Bambi/Jak2/Mapk3/Hopx/Tfip11/Ripk2/Traf6/Plcl2/Hipk3/Rest/Nek2/Blm/Tgfbr3/Tcf7l2	23
GO:0061912	selective autophagy	9/607	69/29008	1.34401e-05	0.00104148	0.000759137	Ufl1/Tomm7/Pink1/Atg16l1/Mapk3/Ripk2/Atg2a/Atg14/Wdfy3	9
GO:0007159	leukocyte cell-cell adhesion	22/607	373/29008	1.50944e-05	0.00110502	0.000805448	Hsp90aa1/Cd83/Gimap5/Cd44/Ptprc/Ifng/Lgals3/Itga4/Zmiz1/Adk/Gcnt1/Nck2/Ripk2/Traf6/Pde5a/Dnaja3/Lilrb4a/Pag1/Blm/Pawr/Adora2a/Rag1	22
GO:0030522	intracellular receptor signaling pathway	16/607	217/29008	1.51146e-05	0.00110502	0.000805448	Ddx5/Igtp/Tgif1/Cnot2/Rxrg/Rnf6/Ufl1/Ankrd17/Zmiz1/Jak2/Taf7/Ripk2/Klf9/Slc15a4/Clock/Tkfc	16
GO:0042752	regulation of circadian rhythm	12/607	128/29008	1.65446e-05	0.00117292	0.000854939	Ddb1/Hdac3/Gsk3b/Srrd/Clock/Npas2/Prkcg/Arntl2/Adora2a/Adrb1/Prkaa2/Ppargc1a	12
GO:0007006	mitochondrial membrane organization	11/607	108/29008	1.69667e-05	0.00118488	0.00086366	Hsp90aa1/Gimap5/Myc/Gsk3b/Cox18/Pink1/Ppif/Opa1/Mul1/Naif1/Gsk3a	11
GO:0048638	regulation of developmental growth	23/607	406/29008	1.84806e-05	0.00125472	0.000914564	Rab11a/Rnf6/Hdac3/Gsk3b/Zfyve27/Jarid2/Plac8/Hopx/Chd7/Fxn/Tnfrsf12a/Mul1/Olfm1/Apc/Tgfbr3/Ybx3/Sgip1/Igf1r/Tcf7l2/Megf8/Gsk3a/Adrb1/Rims2	23
GO:1901987	regulation of cell cycle phase transition	22/607	378/29008	1.85221e-05	0.00125472	0.000914564	Ppp2r5c/Rab11a/Nae1/Ddb1/Ppp2r3d/Gigyf2/Ankrd17/Nbn/Rhno1/Donson/Cdc7/Riok2/Rint1/Clock/Fem1b/Cdk5rap2/Cdc25c/Blm/Apc/Stil/Nek10/Hecw2	22
GO:2001020	regulation of response to DNA damage stimulus	16/607	222/29008	2.00334e-05	0.0013003	0.00094779	Ddx5/Actr2/Cd44/Trip12/Myc/Nudt16l1/Smchd1/Pot1a/Cebpg/Cbx8/Fem1b/Npas2/Blm/Spred2/Foxm1/Prkcg	16
GO:0006275	regulation of DNA replication	11/607	110/29008	2.01944e-05	0.0013003	0.00094779	Gmnn/Ankrd17/Wdr18/Donson/Polg2/Cdc7/Smarcal1/Kctd13/Lpin1/Blm/Bcar3	11
GO:0019439	aromatic compound catabolic process	24/607	437/29008	2.02868e-05	0.0013003	0.00094779	Ddx5/Ybx1/Cnot2/Blvra/Hmox2/Galt/Gigyf2/Nudt3/Snd1/Nudt19/Magohb/Cnot3/Dcp2/Cnot11/Pde5a/Fhit/Zswim8/Dis3l/Entpd7/Enpp1/Prr5l/Ugt1a1/Upb1/Dazl	24
GO:0060070	canonical Wnt signaling pathway	19/607	303/29008	2.47192e-05	0.00154215	0.00112407	Myc/Psen1/Gsk3b/Bambi/Sdhaf2/Prickle1/Usp34/Tle4/Prdm15/Ttc21b/Bcl9/Fzd6/Apc/Ctnnd2/Tcf7l2/Cdh2/Gsk3a/Gpc5/Dixdc1	19
GO:0006119	oxidative phosphorylation	11/607	113/29008	2.60287e-05	0.00155366	0.00113246	Atp5o/Atp5j2/Uqcrb/Iscu/Myc/Pink1/Ppif/Sdhaf2/Fxn/Cox7a1/Atp7a	11
GO:0046700	heterocycle catabolic process	23/607	415/29008	2.60654e-05	0.00155366	0.00113246	Ddx5/Ybx1/Cnot2/Blvra/Hmox2/Galt/Gigyf2/Nudt3/Snd1/Nudt19/Magohb/Cnot3/Dcp2/Cnot11/Pde5a/Fhit/Zswim8/Dis3l/Entpd7/Enpp1/Prr5l/Upb1/Dazl	23
GO:0050852	T cell receptor signaling pathway	12/607	134/29008	2.62319e-05	0.00155366	0.00113246	Ptprc/Ifng/Pde4b/Lgals3/Rftn1/Psen1/Trat1/Khdrbs1/Ripk2/Traf6/Lilrb4a/Pawr	12
GO:1904951	positive regulation of establishment of protein localization	20/607	333/29008	2.82319e-05	0.0016438	0.00119817	Cct5/Cct8/Cct4/Ifng/Commd1/Hdac3/C2cd5/Psen1/Pik3r1/Gsk3b/Jak2/Tomm7/Coro2b/Atp13a2/Ttn/Prr5l/Tcf7l2/Gsk3a/Adora2a/Adrb1	20
GO:0042176	regulation of protein catabolic process	22/607	389/29008	2.86471e-05	0.0016438	0.00119817	Hsp90aa1/Ifng/Pdcl3/Commd1/Ddb1/Ufl1/Psen1/Gsk3b/Azin1/Trib2/Xpo1/Prickle1/Atp13a2/Fhit/Vhl/Socs4/Smurf2/Apc/Ptpn3/Prkcg/Gsk3a/Hecw2	22
GO:0050767	regulation of neurogenesis	24/607	451/29008	3.3635e-05	0.00180895	0.00131854	Actr2/Ifng/Rab11a/Cers2/Myc/Rnf10/Rnf6/Mbp/Ufl1/Psen1/Gsk3b/Ankrd27/Zfyve27/Cux1/Chd7/Xrcc5/Opa1/Fxn/Tnfrsf12a/Atxn1/Rest/Wdr62/Megf8/Dixdc1	24
GO:0043161	proteasome-mediated ubiquitin-dependent protein catabolic process	23/607	423/29008	3.50483e-05	0.00184709	0.00134634	Ppp2r5c/Commd1/Ddb1/Ufl1/Psen1/Fbxo9/Gsk3b/Trib2/Xpo1/Dcaf12/Cul2/Prickle1/Ascc3/Fhit/Clock/Socs4/Zswim8/Kctd13/Fem1b/Smurf2/Erlin1/Gsk3a/Hecw2	23
GO:0055076	transition metal ion homeostasis	12/607	138/29008	3.5148e-05	0.00184709	0.00134634	Ifng/Commd1/Iscu/Myc/Hmox2/Hps1/Fxn/Cutc/Slc25a28/Atp13a2/Mir17/Atp7a	12
GO:0050863	regulation of T cell activation	20/607	339/29008	3.6318e-05	0.00184709	0.00134634	Hsp90aa1/Cd83/Gimap5/Cd44/Ptprc/Ifng/Lgals3/Zmiz1/Adk/Nck2/Ripk2/Traf6/Pde5a/Dnaja3/Lilrb4a/Pag1/Blm/Pawr/Adora2a/Rag1	20
GO:0120162	positive regulation of cold-induced thermogenesis	10/607	97/29008	3.67351e-05	0.00184821	0.00134716	Hdac3/Jak2/Plac8/Cnot3/Dync1h1/Lpin1/Apc/Igf1r/Adrb1/Ppargc1a	10
GO:0031331	positive regulation of cellular catabolic process	23/607	425/29008	3.769e-05	0.00186423	0.00135884	Hsp90aa1/Igtp/Ifng/Cnot2/Myc/Ufl1/Psen1/Gigyf2/Gsk3b/Trib2/Pink1/Atg16l1/Mapk3/Rab3gap2/Cnot3/Dcp2/Ripk2/Prickle1/Socs4/Zswim8/Prr5l/Gsk3a/Prkaa2	23
GO:1990845	adaptive thermogenesis	13/607	162/29008	3.91777e-05	0.00190951	0.00139184	Hdac3/Jak2/Lnpep/Plac8/Cnot3/Ucp3/Dync1h1/Plcl2/Lpin1/Apc/Igf1r/Adrb1/Ppargc1a	13
GO:0043457	regulation of cellular respiration	8/607	62/29008	4.39195e-05	0.00209693	0.00152845	Ifng/Iscu/Myc/Pink1/Ppif/Cox7a1/Atp7a/Ppargc1a	8
GO:1901361	organic cyclic compound catabolic process	24/607	463/29008	5.08852e-05	0.00235158	0.00171407	Ddx5/Ybx1/Cnot2/Blvra/Hmox2/Galt/Gigyf2/Nudt3/Snd1/Nudt19/Magohb/Cnot3/Dcp2/Cnot11/Pde5a/Fhit/Zswim8/Dis3l/Entpd7/Enpp1/Prr5l/Ugt1a1/Upb1/Dazl	24
GO:0090316	positive regulation of intracellular protein transport	12/607	144/29008	5.34195e-05	0.00239317	0.00174438	Ifng/Commd1/Hdac3/C2cd5/Psen1/Pik3r1/Gsk3b/Jak2/Tomm7/Prr5l/Tcf7l2/Gsk3a	12
GO:0061919	process utilizing autophagic mechanism	23/607	437/29008	5.76479e-05	0.00245213	0.00178736	Igtp/Dap/Ifng/Ufl1/Psen1/Gsk3b/Tomm7/Pink1/Atg16l1/Mapk3/Rab3gap2/Dcaf12/Ripk2/Atg2a/Atg14/Atp13a2/Mul1/Fnbp1l/Wdfy3/Gsk3a/Prkaa2/Soga1/Synpo2	23
GO:0032516	positive regulation of phosphoprotein phosphatase activity	5/607	21/29008	6.08237e-05	0.00253024	0.00184429	Calm2/Ptprc/Ppp1r12a/Jak2/Pawr	5
GO:0010922	positive regulation of phosphatase activity	6/607	34/29008	6.68813e-05	0.00269774	0.00196638	Calm2/Ptprc/Ifng/Ppp1r12a/Jak2/Pawr	6
GO:0006913	nucleocytoplasmic transport	19/607	327/29008	6.9182e-05	0.00272019	0.00198275	Ddx5/Ifng/Txnip/Hdac3/Ppp1r12a/Psen1/Pik3r1/Gsk3b/Jak2/Khdrbs1/Xpo1/Ipo11/Thoc6/Ing1/Prickle1/Atxn1/Riok2/Kpna2/Tcf7l2	19
GO:0051169	nuclear transport	19/607	327/29008	6.9182e-05	0.00272019	0.00198275	Ddx5/Ifng/Txnip/Hdac3/Ppp1r12a/Psen1/Pik3r1/Gsk3b/Jak2/Khdrbs1/Xpo1/Ipo11/Thoc6/Ing1/Prickle1/Atxn1/Riok2/Kpna2/Tcf7l2	19
GO:0034655	nucleobase-containing compound catabolic process	21/607	386/29008	7.52051e-05	0.00286879	0.00209106	Ddx5/Ybx1/Cnot2/Galt/Gigyf2/Nudt3/Snd1/Nudt19/Magohb/Cnot3/Dcp2/Cnot11/Pde5a/Fhit/Zswim8/Dis3l/Entpd7/Enpp1/Prr5l/Upb1/Dazl	21
GO:0008286	insulin receptor signaling pathway	11/607	127/29008	7.658e-05	0.00288966	0.00210628	Ybx1/C2cd5/Pik3r1/Gsk3b/Opa1/Enpp1/Apc/Bcar3/Igf1r/Gsk3a/Soga1	11
GO:0043473	pigmentation	10/607	107/29008	8.5187e-05	0.00311399	0.00226979	Rab11a/Myc/Rab27a/Ankrd27/Hps1/Hps4/Vhl/Rab32/Enpp1/Atp7a	10
GO:0000075	cell cycle checkpoint signaling	13/607	175/29008	8.67479e-05	0.00312226	0.00227582	Ppp2r5c/Nae1/Gigyf2/Nbn/Rhno1/Donson/Rint1/Clock/Fem1b/Cdk5rap2/Blm/Apc/Stil	13
GO:0198738	cell-cell signaling by wnt	23/607	451/29008	9.25045e-05	0.00327901	0.00239007	Cd44/Myc/Ddb1/Psen1/Gsk3b/Bambi/Sdhaf2/Prickle1/Usp34/Tle4/Prdm15/Ttc21b/Bcl9/Fzd6/Apc/Ctnnd2/Tcf7l2/Cdh2/Gsk3a/Gpc5/Prkaa2/Dixdc1/Ror1	23
GO:0097193	intrinsic apoptotic signaling pathway	18/607	307/29008	9.50472e-05	0.0033438	0.0024373	Ddx5/Cd44/Rnf7/Ppp2r5c/Myc/Pik3r1/Gsk3b/Jak2/Nbn/Pink1/Ppif/Nck2/Opa1/Cdip1/Dyrk2/Fhit/Jmy/Ybx3	18
GO:0006260	DNA replication	16/607	253/29008	9.60482e-05	0.0033538	0.00244459	Pold3/Gmnn/Ankrd17/Wdr18/Donson/Polg2/Lig1/Cdc7/Dnaja3/Smarcal1/Fhit/Wdhd1/Kctd13/Lpin1/Blm/Bcar3	16
GO:0019221	cytokine-mediated signaling pathway	21/607	397/29008	0.000111453	0.0037249	0.00271508	Igtp/Ptprc/Ifng/Irak2/Ugcg/Jak2/Irak4/Chuk/Mapk3/Ripk2/Jagn1/Traf6/Tjp2/Cxcl2/Dnaja3/Trim44/Il11ra1/Cdip1/Mul1/Cxcl5/Cebpa	21
GO:0035376	sterol import	4/607	13/29008	0.000116789	0.00382138	0.0027854	Commd1/Stard5/Stard4/Apoa2	4
GO:0070508	cholesterol import	4/607	13/29008	0.000116789	0.00382138	0.0027854	Commd1/Stard5/Stard4/Apoa2	4
GO:1903578	regulation of ATP metabolic process	9/607	91/29008	0.000123748	0.00400546	0.00291958	Ifng/Myc/Psen1/Pink1/Ppif/Cox7a1/Atp7a/Prkaa2/Ppargc1a	9
GO:0051348	negative regulation of transferase activity	16/607	259/29008	0.00012605	0.00403964	0.00294449	Ptprc/Ifng/Psen1/Ubash3b/Gsk3b/Taf7/Pot1a/Sh3bp5l/Dnaja3/Lilrb4a/Hipk3/Socs4/Errfi1/Apc/Gsk3a/Adora2a	16
GO:0097581	lamellipodium organization	9/607	92/29008	0.000134659	0.00417264	0.00304144	Actr2/Cd44/Ablim1/Brk1/Pik3r1/Spata13/Nck2/Vcl/Atp7a	9
GO:0042129	regulation of T cell proliferation	13/607	183/29008	0.000136078	0.00418886	0.00305327	Cd44/Ptprc/Ifng/Lgals3/Adk/Nck2/Ripk2/Traf6/Pde5a/Dnaja3/Lilrb4a/Blm/Pawr	13
GO:0070663	regulation of leukocyte proliferation	16/607	261/29008	0.000137724	0.00421183	0.00307001	Cd44/Ptprc/Ifng/Inpp5d/Lgals3/Gsk3b/Adk/Mapk3/Nck2/Ripk2/Traf6/Pde5a/Dnaja3/Lilrb4a/Blm/Pawr	16
GO:0042440	pigment metabolic process	8/607	73/29008	0.000142801	0.00433873	0.0031625	Blvra/Hmox2/Srrd/Cox15/Fxn/Vhl/Atp7a/Ugt1a1	8
GO:0098732	macromolecule deacylation	10/607	114/29008	0.000144854	0.0043447	0.00316686	Ifng/Hdac3/Pink1/Hopx/Ing2/Rest/Brms1l/Lpin1/Spred2/Prkaa2	10
GO:0002082	regulation of oxidative phosphorylation	5/607	25/29008	0.000148191	0.00436969	0.00318507	Myc/Pink1/Ppif/Cox7a1/Atp7a	5
GO:0032743	positive regulation of interleukin-2 production	6/607	39/29008	0.000148489	0.00436969	0.00318507	Cd83/Ptprc/Pde4b/Sptbn1/Ripk2/Traf6	6
GO:0050931	pigment cell differentiation	6/607	39/29008	0.000148489	0.00436969	0.00318507	Rab27a/Ankrd27/Hps1/Hps4/Rab32/Enpp1	6
GO:0030032	lamellipodium assembly	8/607	74/29008	0.000157214	0.0045129	0.00328946	Actr2/Ablim1/Brk1/Pik3r1/Spata13/Nck2/Vcl/Atp7a	8
GO:0032623	interleukin-2 production	8/607	74/29008	0.000157214	0.0045129	0.00328946	Cd83/Ptprc/Pde4b/Sptbn1/Ripk2/Traf6/Lilrb4a/Pawr	8
GO:0045926	negative regulation of growth	16/607	266/29008	0.000171124	0.00479455	0.00349475	Rnf6/Gsk3b/Cdkn2aip/Jarid2/Plac8/Fxn/Osgin2/Mul1/P3h1/Prdm11/Enpp1/Apc/Naif1/Tcf7l2/Gsk3a/Adrb1	16
GO:0008637	apoptotic mitochondrial changes	10/607	117/29008	0.000179547	0.00494177	0.00360206	Rnf7/Gsk3b/Pink1/Ppif/Opa1/Fxn/Mul1/Atp7a/Naif1/Gsk3a	10
GO:0034763	negative regulation of transmembrane transport	11/607	140/29008	0.000182985	0.00500695	0.00364957	Calm2/Commd1/Iscu/Myc/Sestd1/Ppif/Enpp1/Atp7a/Gsk3a/Cttnbp2nl/Hecw2	11
GO:0050870	positive regulation of T cell activation	14/607	216/29008	0.000200163	0.00538254	0.00392334	Hsp90aa1/Cd83/Gimap5/Ptprc/Ifng/Zmiz1/Adk/Nck2/Ripk2/Traf6/Dnaja3/Lilrb4a/Blm/Rag1	14
GO:0034248	regulation of cellular amide metabolic process	22/607	448/29008	0.000221924	0.00576878	0.00420487	Rplp1/Rps9/Ifng/Rtn3/Eif4e2/Eprs/Cnot2/Gigyf2/Khdrbs1/Pink1/Mknk1/Mapk3/Nck2/Cnot3/Dcp2/Cnot11/Ascc3/Igf2bp3/Pus7/Olfm1/Gsk3a/Dazl	22
GO:0060251	regulation of glial cell proliferation	6/607	42/29008	0.000226404	0.00585273	0.00426606	Ifng/Cers2/Myc/Rnf10/Ufl1/Atxn1	6
GO:0051962	positive regulation of nervous system development	19/607	359/29008	0.000231285	0.00594606	0.00433409	Actr2/Ifng/Rab11a/Myc/Ufl1/Pik3r1/Gsk3b/Ankrd27/Zfyve27/Cux1/Xrcc5/Opa1/Fxn/Tnfrsf12a/Atxn1/Wdr62/Megf8/Cbln2/Dixdc1	19
GO:0048872	homeostasis of number of cells	19/607	363/29008	0.000265811	0.00672287	0.00490031	Gimap5/Cd44/Ifng/Inpp5d/Pde4b/Ufl1/Gigyf2/Jak2/Dnaja3/Slc15a4/Lilrb4a/Cebpg/Vhl/Sart3/Tgfbr3/Bcr/Cdh2/Cxcl5/Rag1	19
GO:0010639	negative regulation of organelle organization	19/607	364/29008	0.000275116	0.00688378	0.00501759	Pik3r1/Myadm/Nbn/Ankrd27/Pink1/Ppif/Coro2b/Dcp2/Sptbn1/Pot1a/Specc1l/Opa1/Fxn/Mul1/Tacstd2/Odf2l/Cdk5rap2/Apc/Ppargc1a	19
GO:0045346	regulation of MHC class II biosynthetic process	4/607	16/29008	0.000282792	0.00696413	0.00507616	Ifng/Nfx1/Jak2/Taf7	4
GO:0055119	relaxation of cardiac muscle	4/607	16/29008	0.000282792	0.00696413	0.00507616	Pde4b/Camk2g/Pde5a/Ttn	4
GO:0033059	cellular pigmentation	6/607	44/29008	0.00029408	0.00706845	0.0051522	Rab11a/Rab27a/Ankrd27/Hps1/Hps4/Rab32	6
GO:0031589	cell-substrate adhesion	19/607	366/29008	0.000294582	0.00706845	0.0051522	Hsd17b12/Itga4/B4galt1/Pik3r1/Gsk3b/Myadm/Jak2/Coro2b/Ntng2/Tnfrsf12a/Vcl/Atrnl1/Rin2/Tacstd2/Rell2/Bcr/Wdpcp/Itga8/Fmn1	19
GO:0002683	negative regulation of immune system process	22/607	460/29008	0.00031932	0.00758425	0.00552816	Gimap5/Cd44/Ptprc/Ifng/Inpp5d/Lgals3/Myc/Pik3r1/Ubash3b/Tjp2/Pde5a/Dnaja3/Plcl2/Lilrb4a/Mul1/Apoa2/Pag1/Bcr/Gpr55/Tkfc/Pawr/Adora2a	22
GO:0022411	cellular component disassembly	20/607	402/29008	0.000357386	0.00837522	0.0061047	Igtp/Myc/Ufl1/Pik3r1/Acin1/Tomm7/Pink1/Dedd2/Tfip11/Sptbn1/Specc1l/Atg2a/Blcap/Setx/Atg14/Cebpg/Mul1/Apc/Igf1r/Gsk3a	20
GO:0048771	tissue remodeling	13/607	202/29008	0.000357992	0.00837522	0.0061047	Inpp5d/Itga4/B4galt1/Ubash3b/Gsk3b/Chd7/Traf6/Enpp1/Atp7a/Tgfbr3/Bcr/Gpr55/Gja5	13
GO:0017038	protein import	14/607	229/29008	0.000363552	0.00838315	0.00611048	Ddx5/Hsp90aa1/Ifng/Txnip/Hdac3/Psen1/Pik3r1/Jak2/Tomm7/Ipo11/Grpel1/Ing1/Prickle1/Kpna2	14
GO:0045342	MHC class II biosynthetic process	4/607	17/29008	0.000363706	0.00838315	0.00611048	Ifng/Nfx1/Jak2/Taf7	4
GO:1990138	neuron projection extension	13/607	203/29008	0.00037534	0.00847343	0.00617629	Hsp90aa1/Rab11a/Itga4/Rnf6/Gsk3b/Zfyve27/Fxn/Tnfrsf12a/Vcl/Mul1/Olfm1/Megf8/Rims2	13
GO:0010720	positive regulation of cell development	19/607	378/29008	0.000438581	0.00963437	0.0070225	Actr2/Ifng/Rab11a/Myc/Ufl1/Gsk3b/Myadm/Ankrd27/Zfyve27/Cux1/Xrcc5/Opa1/Pde5a/Fxn/Tnfrsf12a/Atxn1/Wdr62/Megf8/Dixdc1	19
GO:0031346	positive regulation of cell projection organization	21/607	441/29008	0.000458245	0.010009	0.00729558	Actr2/Rab11a/Brk1/Pik3r1/Gsk3b/Ankrd27/Zfyve27/Cux1/Opa1/Setx/Fxn/Tnfrsf12a/P3h1/Fnbp1l/Atp7a/Apc/Igf1r/Megf8/Cxcl5/Dixdc1/Ror1	21
GO:1901077	regulation of relaxation of muscle	4/607	18/29008	0.000459914	0.010009	0.00729558	Pde4b/Camk2g/Ttn/Pawr	4
GO:0044262	cellular carbohydrate metabolic process	16/607	291/29008	0.00046552	0.0100841	0.00735032	Ddb1/B4galt1/Gsk3b/Got1/Bpnt1/Slc5a3/Dyrk2/Ndst2/Enpp1/Ugt1a1/Tcf7l2/Tkfc/Gsk3a/Adrb1/Soga1/Ppargc1a	16
GO:0045927	positive regulation of growth	17/607	321/29008	0.000480964	0.0101853	0.00742407	Rab11a/Rftn1/Gsk3b/Zfyve27/Cdkn2aip/Hopx/Chd7/Fxn/Tnfrsf12a/Mul1/Tgfbr3/Ybx3/Sgip1/Igf1r/Megf8/Adrb1/Rims2	17
GO:0010038	response to metal ion	16/607	292/29008	0.000483215	0.0101853	0.00742407	Calm2/Gsk3b/Ppif/Chuk/Mapk3/Cacna1g/Fxn/Atp13a2/Ttn/Atp7a/Homer1/Kcnmb4/Slc12a2/Gsk3a/Prkaa2/Cebpa	16
GO:0046939	nucleotide phosphorylation	9/607	109/29008	0.000483252	0.0101853	0.00742407	Ifng/Cmpk1/Myc/Galt/Psen1/Tkfc/Prkaa2/Ak9/Ppargc1a	9
GO:1901652	response to peptide	20/607	412/29008	0.000487786	0.0101891	0.00742681	Ybx1/Eprs/Itga4/C2cd5/Psen1/Pik3r1/Gsk3b/Jak2/Chuk/Ripk2/Opa1/Tlr6/Lpin1/Enpp1/Apc/Tgfbr3/Bcar3/Igf1r/Gsk3a/Soga1	20
GO:0030518	intracellular steroid hormone receptor signaling pathway	9/607	110/29008	0.000516732	0.0106043	0.00772952	Ddx5/Cnot2/Rnf6/Ufl1/Zmiz1/Jak2/Taf7/Klf9/Clock	9
GO:0045821	positive regulation of glycolytic process	4/607	19/29008	0.000572963	0.0116056	0.00845932	Ifng/Myc/Psen1/Prkaa2	4
GO:0051302	regulation of cell division	12/607	186/29008	0.000583081	0.0116657	0.00850315	Calm2/Rab11a/Ybx1/Myc/Txnip/Kif20a/Kif23/Prdm15/Blm/Apc/Rab11fip3/Igf1r	12
GO:0043254	regulation of protein-containing complex assembly	21/607	451/29008	0.000611997	0.0120317	0.00876989	Hsp90aa1/Igtp/Actr2/Ifng/Brk1/Lgals3/Hjurp/Gsk3b/Myadm/Cand1/Ankrd27/Pink1/Nck2/Tfip11/Sptbn1/Ldlrad4/Tlr6/Cdk5rap2/Apc/Jmy/Fmn1	21
GO:0048863	stem cell differentiation	14/607	243/29008	0.000655631	0.0125725	0.00916413	Ptprc/Ufl1/Gsk3b/Chd2/Epcam/Jarid2/Mapk3/Xrcc5/Prickle1/Rest/Tacstd2/Pus7/Cdh2/Zscan10	14
GO:0010719	negative regulation of epithelial to mesenchymal transition	5/607	34/29008	0.000664574	0.0126404	0.0092136	Sdhaf2/Ldlrad4/Tgfbr3/Spred2/Pawr	5
GO:2000272	negative regulation of signaling receptor activity	5/607	34/29008	0.000664574	0.0126404	0.0092136	Psen1/Lilrb4a/Socs4/Errfi1/Ppargc1a	5
GO:0043409	negative regulation of MAPK cascade	12/607	189/29008	0.000671815	0.0127264	0.00927628	Ptprc/Hdac3/Gsk3b/Lilrb4a/Hipk3/Prdm15/Errfi1/Apc/Spred2/Foxm1/Igf1r/Ptprr	12
GO:0031349	positive regulation of defense response	15/607	273/29008	0.000697142	0.0131467	0.00958266	Hsp90aa1/Igtp/Gimap5/Ifng/Polr3c/Jak2/Mapk3/Ripk2/Xrcc5/Pde5a/Slc15a4/Clock/Tlr6/Npas2/Cebpa	15
GO:1990542	mitochondrial transmembrane transport	8/607	92/29008	0.000699623	0.0131467	0.00958266	Atp5o/Atp5j2/Tomm7/Grpel1/Ucp3/Opa1/Slc25a32/Slc25a28	8
GO:0106070	regulation of adenylate cyclase-activating G protein-coupled receptor signaling pathway	4/607	20/29008	0.000704415	0.0131838	0.00960971	Pde4b/Crtc3/Gsk3a/Adrb1	4
GO:0008544	epidermis development	17/607	333/29008	0.000725229	0.0134657	0.00981512	Myo6/Ybx1/Txnip/Ugcg/Psen1/Cux1/Ift74/Ubn1/Rest/Slc4a7/Errfi1/Atp7a/Fzd6/Apc/Bcr/Igf1r/Wdpcp	17
GO:0048588	developmental cell growth	15/607	275/29008	0.000751031	0.013739	0.0100143	Hsp90aa1/Rab11a/Itga4/Rnf6/Gsk3b/Zfyve27/Fxn/Tnfrsf12a/Vcl/Mul1/Olfm1/Megf8/Gsk3a/Adrb1/Rims2	15
GO:0019218	regulation of steroid metabolic process	9/607	116/29008	0.000759908	0.0138215	0.0100745	Ifng/Stard4/Ddx20/Apoa2/Rest/Fmo5/Erlin1/Igf1r/Ppargc1a	9
GO:0042098	T cell proliferation	13/607	221/29008	0.000833647	0.0146318	0.0106651	Cd44/Ptprc/Ifng/Lgals3/Adk/Nck2/Ripk2/Traf6/Pde5a/Dnaja3/Lilrb4a/Blm/Pawr	13
GO:0042391	regulation of membrane potential	21/607	465/29008	0.000901385	0.0151818	0.011066	Gimap5/Ifng/Myc/Psen1/Gsk3b/Pink1/Got1/Cacna1g/Atxn1/Usp53/Mul1/Kctd7/Ptpn3/Kcnd2/Kcnmb4/Akap7/Pawr/Adora2a/Gja5/Adrb1/Rims2	21
GO:0060560	developmental growth involved in morphogenesis	15/607	280/29008	0.000901445	0.0151818	0.011066	Hsp90aa1/Rab11a/Itga4/Rnf6/Gsk3b/Zfyve27/Fxn/Tnfrsf12a/Vcl/Mul1/Olfm1/Slc12a2/Megf8/Fmn1/Rims2	15
GO:0010611	regulation of cardiac muscle hypertrophy	7/607	74/29008	0.000908986	0.0152443	0.0111115	Gsk3b/Jarid2/Adk/Pde5a/Errfi1/Gsk3a/Adrb1	7
GO:0032963	collagen metabolic process	9/607	119/29008	0.000912517	0.0152488	0.0111149	Ctsb/Pepd/Got1/P3h1/Cbx8/Mmp25/Errfi1/Tgfbr3/Adamts3	9
GO:2001233	regulation of apoptotic signaling pathway	19/607	402/29008	0.000916912	0.0152677	0.0111287	Cd44/Ptprc/Lgals3/Myc/Psen1/Gsk3b/Jak2/Pink1/Ppif/Dedd2/Nck2/Opa1/Ing2/Fxn/Tnfrsf12a/Vhl/Fem1b/Ybx3/Adora2a	19
GO:0006090	pyruvate metabolic process	9/607	120/29008	0.000968588	0.0159507	0.0116265	Ifng/Myc/Galt/Psen1/Ldhb/Pdhx/Tkfc/Prkaa2/Ppargc1a	9
GO:0070244	negative regulation of thymocyte apoptotic process	3/607	10/29008	0.000980359	0.0159507	0.0116265	Vhl/Blm/Rag1	3
GO:0097067	cellular response to thyroid hormone stimulus	3/607	10/29008	0.000980359	0.0159507	0.0116265	Brd8/Klf9/Ppargc1a	3
GO:0042982	amyloid precursor protein metabolic process	7/607	75/29008	0.00098477	0.0159507	0.0116265	Ifng/Rtn3/Psen1/Bace2/Olfm1/Gsk3a/Pawr	7
GO:0048545	response to steroid hormone	13/607	226/29008	0.00102324	0.0163185	0.0118946	Ddx5/Cnot2/Rnf6/Mbp/Ufl1/Pik3r1/Zmiz1/Jak2/Taf7/Klf9/Clock/Rest/Ptger2	13
GO:0034755	iron ion transmembrane transport	4/607	22/29008	0.00102885	0.0163185	0.0118946	Ifng/Iscu/Slc25a28/Atp7a	4
GO:0098780	response to mitochondrial depolarisation	4/607	22/29008	0.00102885	0.0163185	0.0118946	Tomm7/Pink1/Atg14/Mul1	4
GO:0033002	muscle cell proliferation	14/607	255/29008	0.00104527	0.0164911	0.0120204	Ifng/Myc/Pik3r1/Gsk3b/Jak2/Irak4/Jarid2/Traf6/Xrcc5/Apc/Tgfbr3/Igf1r/Tcf7l2/Ppargc1a	14
GO:0019827	stem cell population maintenance	11/607	172/29008	0.00104677	0.0164911	0.0120204	Cnot2/Myc/Cnot3/Smc5/Rest/Bcl9/Apc/Miat/Wdr62/Tcf7l2/Cdh2	11
GO:1901292	nucleoside phosphate catabolic process	7/607	76/29008	0.00106543	0.0167288	0.0121936	Nudt3/Nudt19/Pde5a/Fhit/Entpd7/Enpp1/Upb1	7
GO:0006403	RNA localization	11/607	174/29008	0.00114972	0.0179548	0.0130873	Cct4/Ybx1/Rftn1/Khdrbs1/Xpo1/Thoc6/Magohb/Dcp2/Igf2bp3/Parp11/Znhit6	11
GO:0010959	regulation of metal ion transport	20/607	443/29008	0.00118682	0.0183272	0.0133587	Calm2/Gimap5/Ifng/Pde4b/Lgals3/Commd1/Tspan13/Iscu/Sestd1/Ubash3b/Cacna1g/Chd7/Atp7a/Ptpn3/Homer1/Akap7/Pawr/Adora2a/Adrb1/Hecw2	20
GO:0006606	protein import into nucleus	11/607	175/29008	0.00120424	0.0184138	0.0134218	Ddx5/Ifng/Txnip/Hdac3/Psen1/Pik3r1/Jak2/Ipo11/Ing1/Prickle1/Kpna2	11
GO:0051648	vesicle localization	11/607	175/29008	0.00120424	0.0184138	0.0134218	Myo6/Rab11a/Itga4/Ap3m1/Rab27a/Psen1/Dync1h1/Fnbp1l/Myo1d/Tcf7l2/Cdh2	11
GO:0098727	maintenance of cell number	11/607	176/29008	0.00126086	0.0189253	0.0137946	Cnot2/Myc/Cnot3/Smc5/Rest/Bcl9/Apc/Miat/Wdr62/Tcf7l2/Cdh2	11
GO:0045981	positive regulation of nucleotide metabolic process	5/607	39/29008	0.00126195	0.0189253	0.0137946	Ifng/Myc/Psen1/Prkaa2/Ppargc1a	5
GO:1900544	positive regulation of purine nucleotide metabolic process	5/607	39/29008	0.00126195	0.0189253	0.0137946	Ifng/Myc/Psen1/Prkaa2/Ppargc1a	5
GO:0007033	vacuole organization	11/607	177/29008	0.00131966	0.0196021	0.014288	Igtp/Psen1/Pink1/Atg16l1/Hps1/Rab3gap2/Atg2a/Hps4/Atg14/Atp13a2/Synpo2	11
GO:0048660	regulation of smooth muscle cell proliferation	11/607	178/29008	0.00138069	0.0203793	0.0148545	Ifng/Myc/Pik3r1/Gsk3b/Jak2/Irak4/Traf6/Xrcc5/Igf1r/Tcf7l2/Ppargc1a	11
GO:0032535	regulation of cellular component size	19/607	417/29008	0.00140213	0.0206307	0.0150377	Actr2/Rab11a/Brk1/Rnf6/Gsk3b/Myadm/Zfyve27/Nck2/Sptbn1/Specc1l/Fxn/Tnfrsf12a/Atp13a2/Atp7a/Olfm1/Jmy/Slc12a2/Megf8/Fmn1	19
GO:0046902	regulation of mitochondrial membrane permeability	6/607	59/29008	0.00144124	0.020816	0.0151728	Gimap5/Gsk3b/Ppif/Mul1/Naif1/Gsk3a	6
GO:0140112	extracellular vesicle biogenesis	4/607	24/29008	0.00144587	0.020816	0.0151728	Arrdc4/Rab11a/Rab27a/Atp13a2	4
GO:0046631	alpha-beta T cell activation	11/607	180/29008	0.00150969	0.021602	0.0157457	Cd83/Gimap5/Cd44/Ptprc/Ifng/Ripk2/Lilrb4a/Entpd7/Atp7a/Blm/Adora2a	11
GO:0007098	centrosome cycle	9/607	128/29008	0.00152518	0.0217571	0.0158588	Ppp1r12a/Azin1/Xpo1/C2cd3/Nek2/Cdk5rap2/Pard6g/Wdr62/Stil	9
GO:0007015	actin filament organization	20/607	453/29008	0.0015462	0.0218839	0.0159512	Actr2/Gpr65/Myo6/Brk1/Pik3r1/Myadm/Nebl/Coro2b/Coro7/Nck2/Sptbn1/Specc1l/Kctd13/Tacstd2/Myo1d/Ttn/Jmy/Pawr/Fmn1/Synpo2	20
GO:0045913	positive regulation of carbohydrate metabolic process	7/607	81/29008	0.00154971	0.0218839	0.0159512	Ifng/Myc/Ddb1/Psen1/Dyrk2/Tcf7l2/Prkaa2	7
GO:0003300	cardiac muscle hypertrophy	8/607	104/29008	0.00155746	0.0218839	0.0159512	Gsk3b/Jarid2/Adk/Pde5a/Errfi1/Ttn/Gsk3a/Adrb1	8
GO:0070227	lymphocyte apoptotic process	8/607	104/29008	0.00155746	0.0218839	0.0159512	Cd44/Lgals3/Myc/Dnaja3/Vhl/Mir17/Blm/Rag1	8
GO:0070661	leukocyte proliferation	17/607	358/29008	0.00158803	0.0221803	0.0161672	Cd44/Ptprc/Ifng/Inpp5d/Lgals3/Gsk3b/Adk/Mapk3/Nck2/Ripk2/Traf6/Pde5a/Dnaja3/Plcl2/Lilrb4a/Blm/Pawr	17
GO:0006417	regulation of translation	18/607	390/29008	0.00160797	0.0223215	0.0162701	Rplp1/Rps9/Eif4e2/Eprs/Cnot2/Gigyf2/Khdrbs1/Pink1/Mknk1/Mapk3/Nck2/Cnot3/Dcp2/Cnot11/Ascc3/Igf2bp3/Pus7/Dazl	18
GO:0032409	regulation of transporter activity	15/607	297/29008	0.00161722	0.0223215	0.0162701	Calm2/Ifng/Pde4b/Ppif/Slc5a3/Apoa2/Kctd7/Atp7a/Ptpn3/Homer1/Akap7/Cttnbp2nl/Adrb1/Hecw2/Ppargc1a	15
GO:0043279	response to alkaloid	7/607	82/29008	0.00166436	0.0225073	0.0164056	Myc/Casp7/Blm/Homer1/Prkcg/Adora2a/Prkaa2	7
GO:2000116	regulation of cysteine-type endopeptidase activity	13/607	239/29008	0.00169107	0.0228026	0.0166208	Cd44/Dap/Rnf7/Myc/Rps6ka1/Jak2/Ripk2/Dnaja3/Mul1/Rest/Pawr/Adora2a/Rag1	13
GO:0031641	regulation of myelination	6/607	61/29008	0.00171481	0.0230562	0.0168057	Ifng/Rxrg/Rnf10/Lpin1/Tcf7l2/Cdh2	6
GO:0098792	xenophagy	3/607	12/29008	0.00174205	0.0232888	0.0169752	Atg16l1/Mapk3/Ripk2	3
GO:0051259	protein complex oligomerization	13/607	240/29008	0.00175468	0.0233907	0.0170495	Apip/Sigmar1/Opa1/Cpsf7/Crtc3/Cutc/Znhit6/Kctd13/Kctd7/Blm/Kcnd2/Homer1/Upb1	13
GO:0097530	granulocyte migration	10/607	157/29008	0.00179674	0.0234258	0.0170751	Ifng/Pde4b/Lgals3/Irak4/Mapk3/Jagn1/Cxcl2/Cxcl5/Il17rc/Pawr	10
GO:0070997	neuron death	19/607	428/29008	0.0018837	0.024415	0.0177961	Ifng/Nae1/Hdac3/Psen1/Gsk3b/Jak2/Pink1/Casp7/Sigmar1/Cxcl2/Usp53/Rest/Tlr6/Atp7a/Prkcg/Gsk3a/Pawr/Adora2a/Ppargc1a	19
GO:0000070	mitotic sister chromatid segregation	10/607	159/29008	0.00197281	0.0250837	0.0182835	Rab11a/Smc5/Ncaph/Riok2/Pds5b/Nek2/Kif23/Cdk5rap2/Apc/Hecw2	10
GO:0002831	regulation of response to biotic stimulus	16/607	337/29008	0.0021547	0.0268134	0.0195443	Hsp90aa1/Igtp/Gimap5/Ifng/Polr3c/Ankrd17/Mapk3/Ripk2/Traf6/Xrcc5/Dnaja3/Trim44/Slc15a4/Mul1/Tkfc/Cxcl5	16
GO:0071216	cellular response to biotic stimulus	16/607	337/29008	0.0021547	0.0268134	0.0195443	Igtp/Tmco1/Ifng/Pde4b/Irak2/Txnip/Gsk3b/Jak2/Mapk3/Ripk2/Traf6/Cxcl2/Lilrb4a/Tlr6/Bcr/Cxcl5	16
GO:0062012	regulation of small molecule metabolic process	17/607	369/29008	0.00218023	0.0268333	0.0195588	Ifng/Elovl5/Myc/Ddb1/Psen1/Stard4/Dyrk2/Rest/Fmo5/Enpp1/Erlin1/Apc/Ugt1a1/Tcf7l2/Prkaa2/Soga1/Ppargc1a	17
GO:1901998	toxin transport	5/607	44/29008	0.00218497	0.0268333	0.0195588	Cct5/Cct8/Cct4/Rab28/Antxr2	5
GO:0050435	amyloid-beta metabolic process	6/607	64/29008	0.00219682	0.0268878	0.0195985	Ifng/Rtn3/Psen1/Bace2/Olfm1/Gsk3a	6
GO:0000302	response to reactive oxygen species	11/607	189/29008	0.00221823	0.0268878	0.0195985	Pink1/Ppif/Chuk/Mapk3/Sigmar1/Ucp3/Lig1/Setx/Fxn/Atp7a/Pawr	11
GO:0097066	response to thyroid hormone	3/607	13/29008	0.00222963	0.0268878	0.0195985	Brd8/Klf9/Ppargc1a	3
GO:1900038	negative regulation of cellular response to hypoxia	3/607	13/29008	0.00222963	0.0268878	0.0195985	Commd1/Pink1/Vhl	3
GO:0006536	glutamate metabolic process	4/607	27/29008	0.00227252	0.0272644	0.0198731	Oat/Got1/Apc/Aldh5a1	4
GO:0021987	cerebral cortex development	8/607	111/29008	0.00235235	0.0279357	0.0203623	Rnf7/Psen1/Gsk3b/Zmiz1/Mboat7/Wdr62/Cdh2/Dixdc1	8
GO:0046916	cellular transition metal ion homeostasis	8/607	111/29008	0.00235235	0.0279357	0.0203623	Ifng/Commd1/Iscu/Myc/Hps1/Fxn/Atp13a2/Atp7a	8
GO:0002285	lymphocyte activation involved in immune response	12/607	219/29008	0.00236107	0.0279588	0.0203792	Ptprc/Ifng/Lgals3/Rab27a/Psen1/Nbn/Ripk2/Itfg2/Plcl2/Slc15a4/Entpd7/Atp7a	12
GO:0051402	neuron apoptotic process	15/607	309/29008	0.00236838	0.0279588	0.0203792	Nae1/Hdac3/Psen1/Gsk3b/Jak2/Pink1/Casp7/Sigmar1/Usp53/Atp7a/Prkcg/Gsk3a/Pawr/Adora2a/Ppargc1a	15
GO:0140694	non-membrane-bounded organelle assembly	17/607	373/29008	0.002437	0.0284357	0.0207268	Rab11a/Sbds/Cnot2/Hdac3/Nebl/C2cd3/Xrcc5/Dync1h1/Dlgap5/Nek2/Kif23/Ttn/Cdk5rap2/Wdr62/Stil/Cds1/Prkaa2	17
GO:0035264	multicellular organism growth	12/607	220/29008	0.00245116	0.0284589	0.0207437	Hdac3/Gigyf2/Plac8/Chd7/Fxn/Sp2/Sgip1/Tcf7l2/Slc12a2/Stil/Adrb1/Apba1	12
GO:0043583	ear development	13/607	250/29008	0.00250669	0.0290317	0.0211612	Myo6/Myc/Cux1/Mapk3/Chd7/Rest/Slc4a7/Fzd6/Bcr/Wdpcp/Itga8/Cebpa/Ror1	13
GO:0007266	Rho protein signal transduction	9/607	138/29008	0.00255421	0.0294363	0.0214561	Gpr65/Chuk/Kctd13/Arhgap32/Bcr/Gpr55/Cdh2/Stard13/Adrb1	9
GO:0071709	membrane assembly	5/607	46/29008	0.00266517	0.0301216	0.0219556	Rftn1/Ugcg/Sptbn1/Stx2/Cdh2	5
GO:0034756	regulation of iron ion transport	3/607	14/29008	0.00279386	0.0310548	0.0226359	Ifng/Iscu/Atp7a	3
GO:1904925	positive regulation of autophagy of mitochondrion in response to mitochondrial depolarization	3/607	14/29008	0.00279386	0.0310548	0.0226359	Tomm7/Pink1/Mul1	3
GO:0048732	gland development	20/607	477/29008	0.00280267	0.0310548	0.0226359	Cd44/Ifng/Rps6ka1/Cbx7/B4galt1/Psen1/Jak2/Chuk/Jarid2/Mapk3/Fem1b/Apc/Tgfbr3/Foxm1/Igf1r/Tcf7l2/Upb1/Slc12a2/Rag1/Cebpa	20
GO:0042471	ear morphogenesis	9/607	140/29008	0.00281411	0.0310548	0.0226359	Myo6/Myc/Mapk3/Chd7/Rest/Fzd6/Bcr/Wdpcp/Itga8	9
GO:0008016	regulation of heart contraction	11/607	195/29008	0.00282526	0.0311044	0.022672	Calm2/Ifng/Pde4b/Pik3r1/Jak2/Cacna1g/Hopx/Pde5a/Gsk3a/Gja5/Adrb1	11
GO:0022613	ribonucleoprotein complex biogenesis	18/607	412/29008	0.00290096	0.0318629	0.0232249	Hsp90aa1/Sbds/Utp3/Mak16/Dcaf13/Xpo1/Wdr18/Rcl1/Chd7/Ddx20/Xrcc5/Cpsf7/Setx/Riok2/Dimt1/Ptbp2/Znhit6/Sart3	18
GO:0006694	steroid biosynthetic process	10/607	168/29008	0.00294524	0.0320813	0.0233841	Ifng/Hsd17b12/Stard4/Fdft1/Ddx20/Rest/Erlin1/Igf1r/Prkaa2/Ppargc1a	10
GO:0010592	positive regulation of lamellipodium assembly	4/607	29/29008	0.0029757	0.0320813	0.0233841	Actr2/Brk1/Pik3r1/Atp7a	4
GO:0010810	regulation of cell-substrate adhesion	12/607	226/29008	0.00305234	0.0325355	0.0237152	Hsd17b12/Pik3r1/Gsk3b/Myadm/Jak2/Coro2b/Vcl/Rin2/Tacstd2/Rell2/Wdpcp/Fmn1	12
GO:0019228	neuronal action potential	5/607	48/29008	0.00321748	0.0333805	0.024331	Ifng/Cacna1g/Kcnd2/Kcnmb4/Pawr	5
GO:0001558	regulation of cell growth	19/607	450/29008	0.00327284	0.0338797	0.0246949	Cd44/Rab11a/Rnf6/Gsk3b/Zfyve27/Cdkn2aip/Fxn/Tnfrsf12a/Osgin2/Mul1/P3h1/Prdm11/Enpp1/Olfm1/Naif1/Megf8/Gsk3a/Adrb1/Rims2	19
GO:0060537	muscle tissue development	20/607	486/29008	0.00345539	0.0349555	0.0254791	Ddx5/Myc/Hdac3/Gsk3b/Nebl/Jarid2/Chd7/Bcl9/Ttn/Apc/Tgfbr3/Ybx3/Homer1/Tcf7l2/Gsk3a/Klf5/Gja5/Adrb1/Itga8/Ppargc1a	20
GO:1902903	regulation of supramolecular fiber organization	17/607	388/29008	0.00363545	0.0364698	0.0265829	Actr2/Gpr65/Brk1/Pfdn2/Psen1/Pik3r1/Myadm/Coro2b/Nck2/Sptbn1/Specc1l/Tacstd2/Cdk5rap2/Apc/Jmy/Fmn1/Synpo2	17
GO:0050808	synapse organization	20/607	489/29008	0.00369933	0.0369066	0.0269012	Actr2/Myo6/Psen1/Pik3r1/Gsk3b/Ppfibp1/Opa1/Ntng2/Dnaja3/Vhl/Rest/Pcdhgc3/Filip1/Igf1r/Ctnnd2/Homer1/Cdh2/Pcdhgc5/Cbln2/Lrrc4	20
GO:1901136	carbohydrate derivative catabolic process	9/607	147/29008	0.00389223	0.0380999	0.027771	Cd44/Galt/Nudt3/Nudt19/Pde5a/Entpd7/Ids/Galc/Upb1	9
GO:0098586	cellular response to virus	6/607	72/29008	0.00398022	0.0388417	0.0283117	Hsp90aa1/Igtp/Ankrd17/Chuk/Tkfc/Pou2f2	6
GO:0017015	regulation of transforming growth factor beta receptor signaling pathway	8/607	121/29008	0.00400261	0.038936	0.0283805	Bambi/Got1/Ing2/Ldlrad4/Smurf2/Tgfbr3/Spred2/Itga8	8
GO:0099527	postsynapse to nucleus signaling pathway	3/607	16/29008	0.00416663	0.0402582	0.0293442	Rnf10/Jak2/Kpna2	3
GO:0060047	heart contraction	12/607	235/29008	0.00417294	0.0402582	0.0293442	Calm2/Ifng/Pde4b/Pik3r1/Jak2/Cacna1g/Hopx/Pde5a/Ttn/Gsk3a/Gja5/Adrb1	12
GO:0032103	positive regulation of response to external stimulus	18/607	427/29008	0.00420713	0.0405044	0.0295237	Hsp90aa1/Igtp/Gimap5/Ifng/Polr3c/Ankrd17/Jak2/Mapk3/Ripk2/Traf6/Xrcc5/Pde5a/Slc15a4/Clock/Tlr6/Igf1r/Megf8/Cebpa	18
GO:0060562	epithelial tube morphogenesis	17/607	394/29008	0.00423467	0.0406858	0.0296559	Tgif1/Cd44/Myc/B4galt1/Psen1/C2cd3/Traf6/Specc1l/Opa1/Prickle1/Tacstd2/Fzd6/Slc12a2/Stil/Megf8/Stard13/Fmn1	17
GO:0060541	respiratory system development	13/607	266/29008	0.00424385	0.0406906	0.0296594	Smchd1/Cux1/Hps1/Mapk3/Hopx/Chd7/Atxn1/Mir17/Cic/Errfi1/Atp7a/Wdpcp/Cebpa	13
GO:0090559	regulation of membrane permeability	7/607	97/29008	0.0043056	0.0407812	0.0297254	Gimap5/Gsk3b/Ppif/Tjp2/Mul1/Naif1/Gsk3a	7
GO:0050708	regulation of protein secretion	14/607	298/29008	0.00434834	0.0411028	0.0299599	Ifng/Jak2/Jagn1/Atp13a2/P3h1/Clock/Rest/Ttn/Rab11fip3/Tcf7l2/Slc12a2/Adora2a/Gja5/Adrb1	14
GO:0046605	regulation of centrosome cycle	5/607	52/29008	0.00456168	0.0424336	0.0309299	Azin1/Xpo1/Cdk5rap2/Wdr62/Stil	5
GO:0045017	glycerolipid biosynthetic process	11/607	208/29008	0.00460135	0.0426331	0.0310753	Dgkd/Pik3r1/Pgs1/Mboat7/Bpnt1/Pigb/Apoa2/Socs4/Lpin1/Tcf7l2/Cds1	11
GO:0043094	cellular metabolic compound salvage	4/607	33/29008	0.0048002	0.0439533	0.0320376	Apip/Adss/Adk/Uck2	4
GO:0009913	epidermal cell differentiation	11/607	210/29008	0.0049396	0.0440617	0.0321166	Myo6/Txnip/Ugcg/Cux1/Ift74/Ubn1/Rest/Slc4a7/Errfi1/Bcr/Wdpcp	11
GO:0009101	glycoprotein biosynthetic process	13/607	271/29008	0.00495185	0.0440617	0.0321166	Ddost/B4galt1/Psen1/Gcnt1/Chst12/Alg1/Ndst2/Bace2/Atp7a/St8sia1/Galnt3/Tcf7l2/Pawr	13
GO:0044091	membrane biogenesis	5/607	53/29008	0.00495185	0.0440617	0.0321166	Rftn1/Ugcg/Sptbn1/Stx2/Cdh2	5
GO:0006816	calcium ion transport	18/607	434/29008	0.00496485	0.0440617	0.0321166	Calm2/Gimap5/Ptprc/Tmco1/Pde4b/Lgals3/Tspan13/Camk2g/Sestd1/Psen1/Ubash3b/Cacna1g/Chd7/Opa1/Homer1/Pawr/Adora2a/Adrb1	18
GO:0048143	astrocyte activation	3/607	17/29008	0.00498155	0.0440617	0.0321166	Ifng/Psen1/Adora2a	3
GO:0048302	regulation of isotype switching to IgG isotypes	3/607	17/29008	0.00498155	0.0440617	0.0321166	Ptprc/Ifng/Slc15a4	3
GO:0098814	spontaneous synaptic transmission	3/607	17/29008	0.00498155	0.0440617	0.0321166	Slc12a2/Cbln2/Rims2	3
GO:0043123	positive regulation of I-kappaB kinase/NF-kappaB signaling	8/607	126/29008	0.00510636	0.0448268	0.0326743	Ankrd17/Irak4/Pink1/Chuk/Ripk2/Traf6/Tlr6/Ror1	8
GO:0000910	cytokinesis	10/607	182/29008	0.00518106	0.0453974	0.0330902	Actr2/Calm2/Rab11a/Sptbn1/Kif20a/Kif23/Stx2/Apc/Rab11fip3/Igf1r	10
GO:0046434	organophosphate catabolic process	9/607	154/29008	0.00526954	0.0460863	0.0335924	Nudt3/Nudt19/Bpnt1/Pde5a/Fhit/Apoa2/Entpd7/Enpp1/Upb1	9
GO:0022604	regulation of cell morphogenesis	15/607	337/29008	0.00528316	0.0461193	0.0336164	Myl12a/Myl12b/Actr2/Cd44/Arhgap15/Myadm/Bambi/Ankrd27/Cux1/Opa1/Ntng2/Mul1/Dnmbp/Tacstd2/Rims2	15
GO:0050673	epithelial cell proliferation	19/607	471/29008	0.00530947	0.0462626	0.0337208	Ifng/Pdcl3/Myc/Itga4/Rps6ka1/B4galt1/Psen1/Azin1/Chuk/Adk/Klf9/Ift74/Vhl/Tacstd2/Errfi1/Atp7a/Apc/Tgfbr3/Tcf7l2	19
GO:0006972	hyperosmotic response	4/607	34/29008	0.00535162	0.0463558	0.0337888	Xrcc5/Ybx3/Slc12a2/Efhd1	4
GO:0007059	chromosome segregation	15/607	338/29008	0.00542545	0.0467508	0.0340767	Actr2/Rab11a/Hjurp/Smc5/Ncaph/Dync1h1/Riok2/Arl8a/Pds5b/Dlgap5/Nek2/Kif23/Cdk5rap2/Apc/Hecw2	15
GO:0051650	establishment of vesicle localization	9/607	156/29008	0.00572511	0.0488064	0.035575	Myo6/Rab11a/Itga4/Ap3m1/Rab27a/Psen1/Dync1h1/Fnbp1l/Myo1d	9
GO:0043523	regulation of neuron apoptotic process	13/607	276/29008	0.00575169	0.0488064	0.035575	Nae1/Hdac3/Psen1/Gsk3b/Jak2/Pink1/Sigmar1/Atp7a/Prkcg/Gsk3a/Pawr/Adora2a/Ppargc1a	13
GO:2001222	regulation of neuron migration	5/607	55/29008	0.00580213	0.0488064	0.035575	Gsk3b/Ntng2/Olfm1/Zswim6/Wdr62	5
GO:0001991	regulation of systemic arterial blood pressure by circulatory renin-angiotensin	3/607	18/29008	0.00588587	0.0488064	0.035575	Ndst2/Gja5/Adrb1	3
GO:0035633	maintenance of blood-brain barrier	3/607	18/29008	0.00588587	0.0488064	0.035575	Mbp/Tjp2/Slc12a2	3
GO:0048291	isotype switching to IgG isotypes	3/607	18/29008	0.00588587	0.0488064	0.035575	Ptprc/Ifng/Slc15a4	3
GO:0009988	cell-cell recognition	6/607	78/29008	0.00589348	0.0488064	0.035575	Cct5/Cct8/Cct4/Lgals3/B4galt1/Nck2	6
GO:0044042	glucan metabolic process	6/607	78/29008	0.00589348	0.0488064	0.035575	Gsk3b/Dyrk2/Enpp1/Tcf7l2/Gsk3a/Adrb1	6
GO:0035051	cardiocyte differentiation	10/607	186/29008	0.00601735	0.0493086	0.035941	Hdac3/Gsk3b/Nebl/Mapk3/Prickle1/Rest/Ttn/Tgfbr3/Gsk3a/Adrb1	10
GO:1903305	regulation of regulated secretory pathway	10/607	186/29008	0.00601735	0.0493086	0.035941	Myo6/Rab27a/Gsk3b/Cacna1g/Rest/Bcr/Prkcg/Adora2a/Apba1/Rims2	10
GO:0034113	heterotypic cell-cell adhesion	5/607	56/29008	0.00626363	0.0506719	0.0369348	Cd44/Ptprc/Itga4/Mbp/Myadm	5
GO:0009895	negative regulation of catabolic process	14/607	311/29008	0.00627785	0.0506719	0.0369348	Gimap5/Dap/Pdcl3/Ybx1/Psen1/Azin1/Pink1/Crtc3/Fhit/Apoa2/Ptpn3/Prkcg/Dazl/Ppargc1a	14
GO:0110053	regulation of actin filament organization	13/607	279/29008	0.00627906	0.0506719	0.0369348	Actr2/Gpr65/Brk1/Pik3r1/Myadm/Coro2b/Nck2/Sptbn1/Specc1l/Tacstd2/Jmy/Fmn1/Synpo2	13
GO:0000209	protein polyubiquitination	12/607	248/29008	0.00635055	0.0509678	0.0371504	Trip12/Ube2r2/Rnf6/Traf6/Trim44/Shprh/Mul1/Ube2t/Mgrn1/Smurf2/Peli2/Hecw2	12
GO:0050868	negative regulation of T cell activation	8/607	131/29008	0.006429	0.0515091	0.037545	Gimap5/Cd44/Lgals3/Pde5a/Lilrb4a/Pag1/Pawr/Adora2a	8
GO:0048009	insulin-like growth factor receptor signaling pathway	4/607	36/29008	0.00657805	0.051991	0.0378963	Pik3r1/Gigyf2/Atxn1/Igf1r	4
GO:0071539	protein localization to centrosome	4/607	36/29008	0.00657805	0.051991	0.0378963	Gsk3b/C2cd3/Apc/Stil	4
GO:1904037	positive regulation of epithelial cell apoptotic process	4/607	36/29008	0.00657805	0.051991	0.0378963	Itga4/Hdac3/Jak2/Ppargc1a	4
GO:0034695	response to prostaglandin E	3/607	19/29008	0.00688204	0.053313	0.0388599	Tgfbr3/Ptger2/Prkaa2	3
GO:0051349	positive regulation of lyase activity	3/607	19/29008	0.00688204	0.053313	0.0388599	Iscu/Fxn/Adrb1	3
GO:0071786	endoplasmic reticulum tubular network organization	3/607	19/29008	0.00688204	0.053313	0.0388599	Rtn3/Zfyve27/Rab3gap2	3
GO:0006887	exocytosis	17/607	415/29008	0.00700305	0.0539823	0.0393477	Myo6/Rab11a/Rab27a/Psen1/Gsk3b/Exoc2/Cacna1g/Trappc11/Atp13a2/Rest/Rab3ip/Stx2/Bcr/Prkcg/Adora2a/Apba1/Rims2	17
GO:0032970	regulation of actin filament-based process	17/607	416/29008	0.00716463	0.0550464	0.0401234	Actr2/Gpr65/Pde4b/Brk1/Pik3r1/Myadm/Coro2b/Nck2/Sptbn1/Specc1l/Tacstd2/Jmy/Gja5/Adrb1/Fmn1/Dixdc1/Synpo2	17
GO:0051353	positive regulation of oxidoreductase activity	5/607	58/29008	0.00726282	0.0550774	0.0401459	Ifng/Rfk/Pdp2/Fxn/Atp7a	5
GO:0071824	protein-DNA complex subunit organization	10/607	192/29008	0.00746469	0.0563104	0.0410447	Myc/Hjurp/Spty2d1/Cand1/Taf7/Ubn1/Shprh/Cebpg/Dlgap5/Sart3	10
GO:1901214	regulation of neuron death	16/607	384/29008	0.00748559	0.0563104	0.0410447	Ifng/Nae1/Hdac3/Psen1/Gsk3b/Jak2/Pink1/Sigmar1/Rest/Tlr6/Atp7a/Prkcg/Gsk3a/Pawr/Adora2a/Ppargc1a	16
GO:0050866	negative regulation of cell activation	11/607	223/29008	0.0076452	0.0573268	0.0417855	Gimap5/Cd44/Inpp5d/Lgals3/Ubash3b/Pde5a/Lilrb4a/Pag1/Bcr/Pawr/Adora2a	11
GO:0006349	regulation of gene expression by genetic imprinting	3/607	20/29008	0.00797221	0.0582317	0.0424451	Gsk3b/Airn/Gsk3a	3
GO:0006379	mRNA cleavage	3/607	20/29008	0.00797221	0.0582317	0.0424451	Polr2i/Cpsf4/Cpsf7	3
GO:0009067	aspartate family amino acid biosynthetic process	3/607	20/29008	0.00797221	0.0582317	0.0424451	Apip/Got1/Mthfd2l	3
GO:0032438	melanosome organization	3/607	20/29008	0.00797221	0.0582317	0.0424451	Hps1/Hps4/Rab32	3
GO:1901028	regulation of mitochondrial outer membrane permeabilization involved in apoptotic signaling pathway	3/607	20/29008	0.00797221	0.0582317	0.0424451	Gsk3b/Mul1/Gsk3a	3
GO:0051146	striated muscle cell differentiation	14/607	320/29008	0.00797611	0.0582317	0.0424451	Ybx1/Hdac3/Gsk3b/Nebl/Chuk/Hopx/Spag9/Bcl9/Ttn/Homer1/Cdh2/Gsk3a/Klf5/Adrb1	14
GO:1902003	regulation of amyloid-beta formation	4/607	38/29008	0.00797746	0.0582317	0.0424451	Ifng/Rtn3/Olfm1/Gsk3a	4
GO:0106027	neuron projection organization	7/607	109/29008	0.00807405	0.0587318	0.0428096	Actr2/Psen1/Gsk3b/Opa1/Igf1r/Ctnnd2/Homer1	7
GO:0019318	hexose metabolic process	12/607	256/29008	0.00808362	0.0587318	0.0428096	Myc/Galt/Ddb1/B4galt1/Pik3r1/Dyrk2/Chst15/Pgm2l1/Enpp1/Tcf7l2/Tkfc/Soga1	12
GO:0050766	positive regulation of phagocytosis	6/607	84/29008	0.00840293	0.060621	0.0441867	Ptprc/Ifng/Rab27a/Apoa2/Bcr/Mex3b	6
GO:0051495	positive regulation of cytoskeleton organization	11/607	227/29008	0.00867555	0.0620686	0.0452419	Actr2/Gpr65/Brk1/Pfdn2/Nck2/Dync1h1/Cdk5rap2/Apc/Jmy/Fmn1/Synpo2	11
GO:2000036	regulation of stem cell population maintenance	4/607	39/29008	0.00874494	0.0623672	0.0454595	Cnot2/Myc/Cnot3/Rest	4
GO:0009266	response to temperature stimulus	9/607	167/29008	0.00879726	0.0623672	0.0454595	Hsp90aa1/Pde4b/Pdcl3/Plac8/Ucp3/Dnaja3/St8sia1/Pawr/Adrb1	9
GO:0071248	cellular response to metal ion	9/607	167/29008	0.00879726	0.0623672	0.0454595	Ppif/Chuk/Mapk3/Atp13a2/Atp7a/Slc12a2/Gsk3a/Prkaa2/Cebpa	9
GO:0021915	neural tube development	10/607	197/29008	0.00886458	0.0624944	0.0455522	Tgif1/Psen1/C2cd3/Traf6/Specc1l/Opa1/Prickle1/Fzd6/Tcf7l2/Stil	10
GO:0048144	fibroblast proliferation	7/607	111/29008	0.0088836	0.0624944	0.0455522	Tgif1/Ifng/Myc/Zmiz1/Nbn/Sp2/Pawr	7
GO:0043648	dicarboxylic acid metabolic process	6/607	85/29008	0.00888557	0.0624944	0.0455522	Adss/Oat/Got1/Mthfd2l/Apc/Aldh5a1	6
GO:0050982	detection of mechanical stimulus	5/607	61/29008	0.00896211	0.0624944	0.0455522	Myc/Rest/Ttn/Slc12a2/Pawr	5
GO:0060324	face development	5/607	61/29008	0.00896211	0.0624944	0.0455522	Itga4/Mapk3/Chd7/Specc1l/Tcf7l2	5
GO:0016079	synaptic vesicle exocytosis	8/607	139/29008	0.00906485	0.0627095	0.045709	Myo6/Psen1/Gsk3b/Stx2/Prkcg/Adora2a/Apba1/Rims2	8
GO:0046697	decidualization	3/607	21/29008	0.00915827	0.0627095	0.045709	Ctsb/Mapk3/Il11ra1	3
GO:1903209	positive regulation of oxidative stress-induced cell death	3/607	21/29008	0.00915827	0.0627095	0.045709	Rest/Tlr6/Pawr	3
GO:0016051	carbohydrate biosynthetic process	10/607	198/29008	0.0091672	0.0627095	0.045709	Ddb1/B4galt1/Got1/Chst12/Dyrk2/Chst15/Ndst2/Enpp1/Tcf7l2/Soga1	10
GO:0035592	establishment of protein localization to extracellular region	16/607	394/29008	0.00943183	0.0642381	0.0468232	Ifng/Jak2/Hps1/Jagn1/Atp13a2/P3h1/Clock/Rest/Ttn/Rab11fip3/Tcf7l2/Slc12a2/Adora2a/Gja5/Adrb1/Rims2	16
GO:0071559	response to transforming growth factor beta	11/607	230/29008	0.00951644	0.0643553	0.0469086	Bambi/Zmiz1/Got1/Ing2/Ldlrad4/Smurf2/Tgfbr3/Spred2/Igf1r/Itga8/Ppargc1a	11
GO:0007568	aging	12/607	262/29008	0.00961076	0.0645176	0.0470269	Inpp5d/Ybx1/Psen1/Zmiz1/Mapk3/Opa1/Smc5/Ing2/Dnaja3/Foxm1/Gsk3a/Pawr	12
GO:0032886	regulation of microtubule-based process	12/607	262/29008	0.00961076	0.0645176	0.0470269	Gsk3b/Azin1/Xpo1/Specc1l/Dync1h1/Ttc21b/Cdk5rap2/Apc/Wdr62/Stil/Prkaa2/Dixdc1	12
GO:0001843	neural tube closure	7/607	113/29008	0.00975113	0.0653661	0.0476454	Tgif1/Traf6/Specc1l/Opa1/Prickle1/Fzd6/Stil	7
GO:0016052	carbohydrate catabolic process	8/607	141/29008	0.00983418	0.065454	0.0477095	Ifng/Myc/Galt/Psen1/Tkfc/Adrb1/Prkaa2/Ppargc1a	8
GO:0060606	tube closure	7/607	114/29008	0.0102073	0.0675533	0.0492396	Tgif1/Traf6/Specc1l/Opa1/Prickle1/Fzd6/Stil	7
GO:0002446	neutrophil mediated immunity	4/607	41/29008	0.0104209	0.0676762	0.0493292	Irak4/Jagn1/Bcr/Cxcl5	4
GO:0031579	membrane raft organization	3/607	22/29008	0.0104419	0.0676762	0.0493292	Ptprc/Rftn1/Myadm	3
GO:0046325	negative regulation of glucose import	3/607	22/29008	0.0104419	0.0676762	0.0493292	Myc/Enpp1/Gsk3a	3
GO:0060080	inhibitory postsynaptic potential	3/607	22/29008	0.0104419	0.0676762	0.0493292	Adora2a/Adrb1/Rims2	3
GO:0090201	negative regulation of release of cytochrome c from mitochondria	3/607	22/29008	0.0104419	0.0676762	0.0493292	Ppif/Opa1/Fxn	3
GO:0099515	actin filament-based transport	3/607	22/29008	0.0104419	0.0676762	0.0493292	Myo6/Fnbp1l/Myo1d	3
GO:0002064	epithelial cell development	12/607	266/29008	0.0107472	0.0690747	0.0503486	B4galt1/Myadm/Tjp2/Ift74/Vcl/Clock/Rest/Slc4a7/Fem1b/Wdpcp/Cdh2/Klf5	12
GO:0033674	positive regulation of kinase activity	17/607	435/29008	0.0108496	0.0695414	0.0506888	Hsp90aa1/Igtp/Ptprc/Ifng/Psen1/Jak2/Nbn/Traf6/Xrcc5/Pde5a/Atg14/Tlr6/Map3k4/Igf1r/Stil/Nek10/Ror1	17
GO:0001836	release of cytochrome c from mitochondria	5/607	64/29008	0.0109175	0.0698538	0.0509165	Pink1/Ppif/Opa1/Fxn/Atp7a	5
GO:0050817	coagulation	9/607	173/29008	0.0109282	0.0698538	0.0509165	Rab27a/Psen1/Ubash3b/Jak2/Hps1/Tfpi/Hps4/Lilrb4a/Fzd6	9
GO:0071692	protein localization to extracellular region	16/607	401/29008	0.0110188	0.0703372	0.0512689	Ifng/Jak2/Hps1/Jagn1/Atp13a2/P3h1/Clock/Rest/Ttn/Rab11fip3/Tcf7l2/Slc12a2/Adora2a/Gja5/Adrb1/Rims2	16
GO:0098801	regulation of renal system process	4/607	42/29008	0.0113314	0.0718424	0.052366	Coro2b/Adora2a/Gja5/Adrb1	4
GO:0065004	protein-DNA complex assembly	8/607	145/29008	0.011517	0.0727233	0.0530081	Hjurp/Spty2d1/Cand1/Taf7/Ubn1/Shprh/Dlgap5/Sart3	8
GO:0044282	small molecule catabolic process	14/607	335/29008	0.0115962	0.0730472	0.0532442	Etfb/Auh/Faah/Galt/Nudt3/Oat/Got1/Nudt19/Bpnt1/Lpin1/Entpd7/Upb1/Tkfc/Aldh5a1	14
GO:0006835	dicarboxylic acid transport	6/607	90/29008	0.0115995	0.0730472	0.0532442	Myo6/Psen1/Slc25a32/Slc12a2/Adora2a/Apba1	6
GO:0046174	polyol catabolic process	3/607	23/29008	0.0118244	0.0737685	0.0537699	Nudt3/Bpnt1/Tkfc	3
GO:1900101	regulation of endoplasmic reticulum unfolded protein response	3/607	23/29008	0.0118244	0.0737685	0.0537699	Ufl1/Pik3r1/Nck2	3
GO:1903428	positive regulation of reactive oxygen species biosynthetic process	3/607	23/29008	0.0118244	0.0737685	0.0537699	Rab27a/Slc5a3/Tlr6	3
GO:0045787	positive regulation of cell cycle	14/607	336/29008	0.0118767	0.0738267	0.0538123	Rab11a/Myc/Ccpg1/Ankrd17/Azin1/Rhno1/Smc5/Cdc7/Dync1h1/Kif23/Cdc25c/Igf1r/Stil/Dazl	14
GO:0008202	steroid metabolic process	14/607	337/29008	0.0121625	0.0749454	0.0546277	Ifng/Hsd17b12/Stard4/Fdft1/Ddx20/Apoa2/Rest/Fmo5/Erlin1/Ugt1a1/Igf1r/Prkaa2/Cebpa/Ppargc1a	14
GO:0035023	regulation of Rho protein signal transduction	6/607	91/29008	0.0122052	0.0749454	0.0546277	Gpr65/Kctd13/Bcr/Gpr55/Cdh2/Stard13	6
GO:0048286	lung alveolus development	5/607	66/29008	0.0123716	0.0752756	0.0548684	Hopx/Atxn1/Cic/Errfi1/Atp7a	5
GO:2000736	regulation of stem cell differentiation	5/607	66/29008	0.0123716	0.0752756	0.0548684	Gsk3b/Prickle1/Rest/Tacstd2/Pus7	5
GO:0050657	nucleic acid transport	8/607	147/29008	0.0124338	0.0753596	0.0549296	Ybx1/Rftn1/Khdrbs1/Xpo1/Thoc6/Magohb/Igf2bp3/Parp11	8
GO:0050658	RNA transport	8/607	147/29008	0.0124338	0.0753596	0.0549296	Ybx1/Rftn1/Khdrbs1/Xpo1/Thoc6/Magohb/Igf2bp3/Parp11	8
GO:0009612	response to mechanical stimulus	9/607	177/29008	0.0125497	0.0755727	0.055085	Myc/Gsk3b/Chuk/Got1/Usp53/Rest/Ttn/Slc12a2/Pawr	9
GO:0035107	appendage morphogenesis	9/607	177/29008	0.0125497	0.0755727	0.055085	Psen1/C2cd3/Chd7/Atp7a/Fzd6/Wdpcp/Megf8/Gja5/Fmn1	9
GO:0035108	limb morphogenesis	9/607	177/29008	0.0125497	0.0755727	0.055085	Psen1/C2cd3/Chd7/Atp7a/Fzd6/Wdpcp/Megf8/Gja5/Fmn1	9
GO:0071466	cellular response to xenobiotic stimulus	9/607	177/29008	0.0125497	0.0755727	0.055085	Pde4b/Myc/Ppp1r12a/Gstm4/Rest/Fmo5/Blm/Ugt1a1/Prkaa2	9
GO:0071826	ribonucleoprotein complex subunit organization	9/607	178/29008	0.0129816	0.0772855	0.0563334	Hsp90aa1/Tfip11/Ddx20/Xrcc5/Cpsf7/Setx/Ptbp2/Znhit6/Sart3	9
GO:0098813	nuclear chromosome segregation	12/607	273/29008	0.0129828	0.0772855	0.0563334	Actr2/Rab11a/Smc5/Ncaph/Dync1h1/Riok2/Pds5b/Nek2/Kif23/Cdk5rap2/Apc/Hecw2	12
GO:0090398	cellular senescence	5/607	67/29008	0.0131456	0.0776355	0.0565886	Ybx1/Opa1/Smc5/Ing2/Pawr	5
GO:0036293	response to decreased oxygen levels	11/607	241/29008	0.013147	0.0776355	0.0565886	Commd1/Myc/Hmox2/Camk2g/Pink1/Ucp3/Vhl/Rest/Rwdd3/Mir17/Kcnd2	11
GO:0006509	membrane protein ectodomain proteolysis	4/607	45/29008	0.0143642	0.0823655	0.0600363	Ifng/Psen1/Bace2/Ptpn3	4
GO:0050691	regulation of defense response to virus by host	4/607	45/29008	0.0143642	0.0823655	0.0600363	Hsp90aa1/Ifng/Trim44/Mul1	4
GO:0072583	clathrin-dependent endocytosis	4/607	45/29008	0.0143642	0.0823655	0.0600363	Itga4/Dgkd/Fnbp1l/Sgip1	4
GO:0015800	acidic amino acid transport	5/607	69/29008	0.0147901	0.0836422	0.0609668	Myo6/Psen1/Slc12a2/Adora2a/Apba1	5
GO:0051341	regulation of oxidoreductase activity	6/607	95/29008	0.0148509	0.0836422	0.0609668	Ifng/Rfk/Gsk3b/Pdp2/Fxn/Atp7a	6
GO:0001829	trophectodermal cell differentiation	3/607	25/29008	0.0148908	0.0836422	0.0609668	Cnot2/Hopx/Cnot3	3
GO:0006783	heme biosynthetic process	3/607	25/29008	0.0148908	0.0836422	0.0609668	Srrd/Cox15/Fxn	3
GO:0008535	respiratory chain complex IV assembly	3/607	25/29008	0.0148908	0.0836422	0.0609668	Coa5/Cox18/Cox15	3
GO:0071474	cellular hyperosmotic response	3/607	25/29008	0.0148908	0.0836422	0.0609668	Xrcc5/Ybx3/Efhd1	3
GO:0060419	heart growth	7/607	123/29008	0.0150371	0.0843629	0.0614922	Gsk3b/Jarid2/Ttn/Apc/Tgfbr3/Gsk3a/Adrb1	7
GO:0071219	cellular response to molecule of bacterial origin	13/607	313/29008	0.0153533	0.0856237	0.0624112	Igtp/Ifng/Pde4b/Irak2/Jak2/Mapk3/Ripk2/Traf6/Cxcl2/Lilrb4a/Tlr6/Bcr/Cxcl5	13
GO:0031099	regeneration	8/607	153/29008	0.0155053	0.0860607	0.0627297	Cers2/Jak2/Hopx/Apoa2/Bcl9/Igf1r/Cxcl5/Klf5	8
GO:0042058	regulation of epidermal growth factor receptor signaling pathway	5/607	70/29008	0.0156618	0.0863149	0.062915	Dgkd/Psen1/Socs4/Errfi1/Bcar3	5
GO:0006874	cellular calcium ion homeostasis	18/607	490/29008	0.015921	0.0876406	0.0638813	Calm2/Gimap5/Gpr65/Ptprc/Tmco1/Psen1/Ubash3b/Jak2/Got1/Cacna1g/Chd7/Cxcl2/Atp13a2/Gpr12/Gpr55/Ptger2/Pawr/Adrb1	18
GO:0032922	circadian regulation of gene expression	5/607	71/29008	0.016567	0.0899359	0.0655543	Crem/Hdac3/Clock/Npas2/Ppargc1a	5
GO:0055117	regulation of cardiac muscle contraction	5/607	71/29008	0.016567	0.0899359	0.0655543	Calm2/Pde4b/Pde5a/Gja5/Adrb1	5
GO:0000002	mitochondrial genome maintenance	3/607	26/29008	0.0165763	0.0899359	0.0655543	Opa1/Polg2/Ppargc1a	3
GO:0007569	cell aging	8/607	155/29008	0.0166415	0.0899359	0.0655543	Ybx1/Zmiz1/Opa1/Smc5/Ing2/Dnaja3/Foxm1/Pawr	8
GO:0000266	mitochondrial fission	4/607	47/29008	0.0166455	0.0899359	0.0655543	Pink1/Mul1/Lpin1/Ppargc1a	4
GO:0045428	regulation of nitric oxide biosynthetic process	5/607	72/29008	0.0175063	0.0914772	0.0666778	Hsp90aa1/Gimap5/Ifng/Jak2/Tlr6	5
GO:0000056	ribosomal small subunit export from nucleus	2/607	10/29008	0.0175996	0.0914772	0.0666778	Xpo1/Riok2	2
GO:0010873	positive regulation of cholesterol esterification	2/607	10/29008	0.0175996	0.0914772	0.0666778	Stard4/Apoa2	2
GO:0032224	positive regulation of synaptic transmission, cholinergic	2/607	10/29008	0.0175996	0.0914772	0.0666778	Ifng/Adora2a	2
GO:0035646	endosome to melanosome transport	2/607	10/29008	0.0175996	0.0914772	0.0666778	Ankrd27/Rab32	2
GO:0043485	endosome to pigment granule transport	2/607	10/29008	0.0175996	0.0914772	0.0666778	Ankrd27/Rab32	2
GO:0048539	bone marrow development	2/607	10/29008	0.0175996	0.0914772	0.0666778	Ptprc/Sbds	2
GO:0048757	pigment granule maturation	2/607	10/29008	0.0175996	0.0914772	0.0666778	Ankrd27/Rab32	2
GO:0051775	response to redox state	2/607	10/29008	0.0175996	0.0914772	0.0666778	Clock/Npas2	2
GO:0060710	chorio-allantoic fusion	2/607	10/29008	0.0175996	0.0914772	0.0666778	Itga4/Erf	2
GO:0070673	response to interleukin-18	2/607	10/29008	0.0175996	0.0914772	0.0666778	Ifng/Ripk2	2
GO:0071257	cellular response to electrical stimulus	2/607	10/29008	0.0175996	0.0914772	0.0666778	Myo6/Rest	2
GO:0086015	SA node cell action potential	2/607	10/29008	0.0175996	0.0914772	0.0666778	Cacna1g/Gja5	2
GO:0086018	SA node cell to atrial cardiac muscle cell signaling	2/607	10/29008	0.0175996	0.0914772	0.0666778	Cacna1g/Gja5	2
GO:0086070	SA node cell to atrial cardiac muscle cell communication	2/607	10/29008	0.0175996	0.0914772	0.0666778	Cacna1g/Gja5	2
GO:0097119	postsynaptic density protein 95 clustering	2/607	10/29008	0.0175996	0.0914772	0.0666778	Cdh2/Lrrc4	2
GO:0098908	regulation of neuronal action potential	2/607	10/29008	0.0175996	0.0914772	0.0666778	Ifng/Pawr	2
GO:0106049	regulation of cellular response to osmotic stress	2/607	10/29008	0.0175996	0.0914772	0.0666778	Ybx3/Efhd1	2
GO:0140627	ubiquitin-dependent protein catabolic process via the C-end degron rule pathway	2/607	10/29008	0.0175996	0.0914772	0.0666778	Dcaf12/Fem1b	2
GO:2000171	negative regulation of dendrite development	2/607	10/29008	0.0175996	0.0914772	0.0666778	Gsk3b/Gsk3a	2
GO:2000234	positive regulation of rRNA processing	2/607	10/29008	0.0175996	0.0914772	0.0666778	Riok2/Dimt1	2
GO:0043500	muscle adaptation	7/607	127/29008	0.0176346	0.0914772	0.0666778	Gsk3b/Jarid2/Adk/Pde5a/Errfi1/Gsk3a/Adrb1	7
GO:0071621	granulocyte chemotaxis	7/607	127/29008	0.0176346	0.0914772	0.0666778	Ifng/Pde4b/Lgals3/Mapk3/Cxcl2/Cxcl5/Il17rc	7
GO:0003254	regulation of membrane depolarization	4/607	48/29008	0.0178663	0.0921903	0.0671976	Got1/Cacna1g/Ptpn3/Gja5	4
GO:0030048	actin filament-based movement	7/607	128/29008	0.0183304	0.0938064	0.0683755	Myo6/Pde4b/Cacna1g/Fnbp1l/Myo1d/Gja5/Adrb1	7
GO:0003071	renal system process involved in regulation of systemic arterial blood pressure	3/607	27/29008	0.0183643	0.0938064	0.0683755	Coro2b/Gja5/Adrb1	3
GO:0062009	secondary palate development	3/607	27/29008	0.0183643	0.0938064	0.0683755	Chd7/Mmp25/Tgfbr3	3
GO:1902600	proton transmembrane transport	6/607	100/29008	0.0186866	0.095141	0.0693483	Atp5o/Atp5j2/Atp6v1c1/Ppif/Cox15/Atp7a	6
GO:0002696	positive regulation of leukocyte activation	18/607	500/29008	0.0190874	0.0963033	0.0701955	Hsp90aa1/Cd83/Gimap5/Ptprc/Ifng/Inpp5d/Zmiz1/Adk/Hps1/Nck2/Ripk2/Traf6/Dnaja3/Lilrb4a/Tlr6/Blm/Rag1/Cebpa	18
GO:0010677	negative regulation of cellular carbohydrate metabolic process	4/607	49/29008	0.0191413	0.0963033	0.0701955	Enpp1/Ugt1a1/Soga1/Ppargc1a	4
GO:0032465	regulation of cytokinesis	6/607	101/29008	0.0195277	0.0977218	0.0712295	Calm2/Rab11a/Kif20a/Kif23/Rab11fip3/Igf1r	6
GO:0050795	regulation of behavior	6/607	101/29008	0.0195277	0.0977218	0.0712295	Ttc21b/Npas2/Sgip1/Adora2a/Rag1/Adrb1	6
GO:0036294	cellular response to decreased oxygen levels	7/607	130/29008	0.0197793	0.0986648	0.0719168	Commd1/Myc/Pink1/Vhl/Rwdd3/Mir17/Kcnd2	7
GO:0009314	response to radiation	16/607	430/29008	0.0199496	0.0994078	0.0724584	Ptprc/Myc/Ddb1/Pold3/Pik3r1/Casp7/Rhno1/Rdh13/Xrcc5/Atxn1/Ccdc66/Clock/Map3k4/Blm/Rag1/Rgs9bp	16
mmu05132	Salmonella infection	19/280	253/8986	0.000341743	0.101954	0.0906179	Myl12a/Myl12b/Hsp90aa1/Actr2/Ptprc/Myo6/Brk1/Myc/Irak4/Casp7/Chuk/Exoc2/Mapk3/Ripk2/Traf6/Dync1h1/Arl8a/Tlr6/Tcf7l2	19
mmu04066	HIF-1 signaling pathway	11/280	114/8986	0.000824587	0.101954	0.0906179	Ifng/Eif4e2/Camk2g/Pik3r1/Ldhb/Mknk1/Mapk3/Cul2/Vhl/Igf1r/Prkcg	11
mmu04150	mTOR signaling pathway	13/280	157/8986	0.00121687	0.101954	0.0906179	Eif4e2/Rps6ka1/Atp6v1c1/Pik3r1/Gsk3b/Chuk/Mapk3/Lpin1/Prr5l/Fzd6/Igf1r/Prkcg/Prkaa2	13
mmu04722	Neurotrophin signaling pathway	11/280	121/8986	0.00135039	0.101954	0.0906179	Calm2/Irak2/Camk2g/Rps6ka1/Psen1/Pik3r1/Gsk3b/Irak4/Mapk3/Ripk2/Traf6	11
mmu00860	Porphyrin metabolism	6/280	43/8986	0.0020043	0.113007	0.100442	Eprs/Blvra/Hmox2/Cox15/Fxn/Ugt1a1	6
mmu04657	IL-17 signaling pathway	9/280	93/8986	0.00237255	0.113007	0.100442	Hsp90aa1/Ifng/Gsk3b/Chuk/Mapk3/Traf6/Cxcl2/Cxcl5/Il17rc	9
mmu04310	Wnt signaling pathway	13/280	171/8986	0.00261937	0.113007	0.100442	Myc/Camk2g/Psen1/Gsk3b/Bambi/Prickle1/Tle4/Fzd6/Apc/Ctnnd2/Tcf7l2/Prkcg/Ror1	13
mmu05417	Lipid and atherosclerosis	15/280	216/8986	0.00305871	0.115466	0.102628	Hsp90aa1/Calm2/Rxrg/Camk2g/Pik3r1/Gsk3b/Jak2/Irak4/Casp7/Chuk/Mapk3/Traf6/Cxcl2/Tlr6/Pou2f2	15
mmu04936	Alcoholic liver disease	11/280	141/8986	0.00450176	0.151059	0.134263	Gsk3b/Tra2a/Irak4/Chuk/Traf6/Cxcl2/Lpin1/Tcf7l2/Il17rc/Prkaa2/Ppargc1a	11
mmu05145	Toxoplasmosis	9/280	110/8986	0.00724997	0.215598	0.191626	Igtp/Ifng/Jak2/Irgm2/Irak4/Ppif/Chuk/Mapk3/Traf6	9
mmu01240	Biosynthesis of cofactors	11/280	152/8986	0.00785291	0.215598	0.191626	Eprs/Cmpk1/Rfk/Mocs2/Adss/Cox15/Rdh13/Mthfd2l/Ugt1a1/Lipt2/Ak9	11
mmu05213	Endometrial cancer	6/280	58/8986	0.00902696	0.227178	0.201919	Myc/Pik3r1/Gsk3b/Mapk3/Apc/Tcf7l2	6
mmu01521	EGFR tyrosine kinase inhibitor resistance	7/280	79/8986	0.0113319	0.259108	0.230298	Eif4e2/Pik3r1/Gsk3b/Jak2/Mapk3/Igf1r/Prkcg	7
mmu04550	Signaling pathways regulating pluripotency of stem cells	10/280	140/8986	0.0120116	0.259108	0.230298	Myc/Pik3r1/Gsk3b/Jak2/Jarid2/Mapk3/Rest/Fzd6/Apc/Igf1r	10
mmu03015	mRNA surveillance pathway	8/280	103/8986	0.0148756	0.286213	0.25439	Ppp2r5c/Ppp2r3d/Acin1/Cstf3/Magohb/Rnmt/Cpsf4/Cpsf7	8
mmu04012	ErbB signaling pathway	7/280	84/8986	0.0155401	0.286213	0.25439	Myc/Camk2g/Pik3r1/Gsk3b/Mapk3/Nck2/Prkcg	7
mmu05140	Leishmaniasis	6/280	70/8986	0.0214969	0.286213	0.25439	Ifng/Itga4/Jak2/Irak4/Mapk3/Traf6	6
mmu05221	Acute myeloid leukemia	6/280	70/8986	0.0214969	0.286213	0.25439	Myc/Pik3r1/Chuk/Mapk3/Tcf7l2/Cebpa	6
mmu05207	Chemical carcinogenesis - receptor activation	13/280	225/8986	0.0236471	0.286213	0.25439	Hsp90aa1/Rxrg/Myc/Rps6ka1/Pik3r1/Jak2/Mapk3/Gstm4/Kpna2/Ugt1a1/Prkcg/Klf5/Adrb1	13
mmu00740	Riboflavin metabolism	2/280	8/8986	0.023926	0.286213	0.25439	Rfk/Enpp1	2
mmu05135	Yersinia infection	9/280	134/8986	0.0239993	0.286213	0.25439	Actr2/Itga4/Rps6ka1/Pik3r1/Gsk3b/Irak4/Chuk/Mapk3/Traf6	9
mmu04914	Progesterone-mediated oocyte maturation	7/280	92/8986	0.0244123	0.286213	0.25439	Hsp90aa1/Rps6ka1/Pik3r1/Mapk3/Pkmyt1/Cdc25c/Igf1r	7
mmu05152	Tuberculosis	11/280	180/8986	0.0250563	0.286213	0.25439	Calm2/Ifng/Irak2/Camk2g/Jak2/Irak4/Mapk3/Ripk2/Traf6/Cebpg/Tlr6	11
mmu04360	Axon guidance	11/280	181/8986	0.0259678	0.286213	0.25439	Myl12a/Myl12b/Ablim1/Camk2g/Pik3r1/Gsk3b/Mapk3/Nck2/Ntng2/Pard6g/Lrrc4	11
mmu05216	Thyroid cancer	4/280	37/8986	0.0271861	0.286213	0.25439	Rxrg/Myc/Mapk3/Tcf7l2	4
mmu04917	Prolactin signaling pathway	6/280	74/8986	0.0274277	0.286213	0.25439	Galt/Pik3r1/Gsk3b/Jak2/Mapk3/Socs4	6
mmu05214	Glioma	6/280	74/8986	0.0274277	0.286213	0.25439	Calm2/Camk2g/Pik3r1/Mapk3/Igf1r/Prkcg	6
mmu04350	TGF-beta signaling pathway	7/280	95/8986	0.0284889	0.286213	0.25439	Tgif1/Ifng/Myc/Bambi/Mapk3/Smurf2/Rgmb	7
mmu04910	Insulin signaling pathway	9/280	139/8986	0.0295215	0.286213	0.25439	Calm2/Eif4e2/Pik3r1/Gsk3b/Mknk1/Mapk3/Socs4/Prkaa2/Ppargc1a	9
mmu01250	Biosynthesis of nucleotide sugars	4/280	38/8986	0.0296636	0.286213	0.25439	Galt/Cmas/Uxs1/Gmds	4
mmu00240	Pyrimidine metabolism	5/280	56/8986	0.0297106	0.286213	0.25439	Cmpk1/Uck2/Enpp1/Upb1/Ak9	5
mmu05010	Alzheimer disease	19/280	383/8986	0.0303416	0.286213	0.25439	Cox8a/Calm2/Atp5o/Uqcrb/Rtn3/Nae1/Psen1/Pik3r1/Gsk3b/Casp7/Ppif/Chuk/Mapk3/Atg2a/Atg14/Cox7a1/Bace2/Fzd6/Apc	19
mmu05133	Pertussis	6/280	77/8986	0.0325249	0.286213	0.25439	Calm2/Irak4/Casp7/Mapk3/Traf6/Cxcl5	6
mmu04140	Autophagy - animal	9/280	142/8986	0.0332323	0.286213	0.25439	Ctsb/Pik3r1/Atg16l1/Mapk3/Traf6/Atg2a/Atg14/Igf1r/Prkaa2	9
mmu04621	NOD-like receptor signaling pathway	12/280	213/8986	0.0343327	0.286213	0.25439	Hsp90aa1/Ctsb/Txnip/Irak4/Atg16l1/Chuk/Mapk3/Antxr2/Ripk2/Traf6/Cxcl2/Trip6	12
mmu05215	Prostate cancer	7/280	99/8986	0.0346092	0.286213	0.25439	Hsp90aa1/Pik3r1/Gsk3b/Chuk/Mapk3/Igf1r/Tcf7l2	7
mmu04114	Oocyte meiosis	8/280	121/8986	0.0350659	0.286213	0.25439	Calm2/Ppp2r5c/Camk2g/Rps6ka1/Mapk3/Pkmyt1/Cdc25c/Igf1r	8
mmu04916	Melanogenesis	7/280	100/8986	0.0362655	0.288216	0.256169	Calm2/Camk2g/Gsk3b/Mapk3/Fzd6/Tcf7l2/Prkcg	7
mmu04120	Ubiquitin mediated proteolysis	9/280	147/8986	0.0401138	0.2972	0.264155	Rnf7/Trip12/Ube2r2/Ddb1/Traf6/Cul2/Vhl/Mgrn1/Smurf2	9
mmu04662	B cell receptor signaling pathway	6/280	81/8986	0.0402257	0.2972	0.264155	Inpp5d/Pik3r1/Gsk3b/Chuk/Mapk3/Lilrb4a	6
mmu04660	T cell receptor signaling pathway	7/280	103/8986	0.0415461	0.2972	0.264155	Ptprc/Ifng/Pik3r1/Gsk3b/Chuk/Mapk3/Nck2	7
mmu05142	Chagas disease	7/280	103/8986	0.0415461	0.2972	0.264155	Ifng/Pik3r1/Irak4/Chuk/Mapk3/Traf6/Tlr6	7
mmu04810	Regulation of actin cytoskeleton	12/280	220/8986	0.0423166	0.2972	0.264155	Myl12a/Myl12b/Actr2/Brk1/Itga4/Ppp1r12a/Pik3r1/Spata13/Mapk3/Vcl/Apc/Itga8	12
mmu05164	Influenza A	10/280	173/8986	0.0439184	0.30144	0.267923	Ifng/Rab11a/Pik3r1/Jak2/Irak4/Xpo1/Chuk/Mapk3/Cpsf4/Kpna2	10
mmu05225	Hepatocellular carcinoma	10/280	174/8986	0.0453726	0.3045	0.270643	Myc/Pik3r1/Gsk3b/Mapk3/Gstm4/Fzd6/Apc/Igf1r/Tcf7l2/Prkcg	10
mmu01232	Nucleotide metabolism	6/280	84/8986	0.0467003	0.306598	0.272508	Cmpk1/Adss/Adk/Uck2/Enpp1/Ak9	6
mmu04510	Focal adhesion	11/280	201/8986	0.049586	0.318616	0.28319	Myl12a/Myl12b/Itga4/Ppp1r12a/Pik3r1/Gsk3b/Mapk3/Vcl/Igf1r/Prkcg/Itga8	11
mmu04932	Non-alcoholic fatty liver disease	9/280	156/8986	0.0548158	0.323545	0.28757	Cox8a/Uqcrb/Pik3r1/Gsk3b/Casp7/Cox7a1/Gsk3a/Prkaa2/Cebpa	9
mmu05205	Proteoglycans in cancer	11/280	205/8986	0.0556434	0.323545	0.28757	Ddx5/Cd44/Myc/Camk2g/Nudt16l1/Ppp1r12a/Pik3r1/Mapk3/Fzd6/Igf1r/Prkcg	11
mmu05210	Colorectal cancer	6/280	88/8986	0.0562863	0.323545	0.28757	Myc/Pik3r1/Gsk3b/Mapk3/Apc/Tcf7l2	6
mmu05235	PD-L1 expression and PD-1 checkpoint pathway in cancer	6/280	88/8986	0.0562863	0.323545	0.28757	Ifng/Pik3r1/Jak2/Chuk/Mapk3/Traf6	6
mmu04720	Long-term potentiation	5/280	67/8986	0.0572428	0.323545	0.28757	Calm2/Camk2g/Rps6ka1/Mapk3/Prkcg	5
mmu04714	Thermogenesis	12/280	231/8986	0.057342	0.323545	0.28757	Cox8a/Atp5o/Atp5j2/Uqcrb/Rps6ka1/Coa5/Cox18/Cox15/Kdm3b/Cox7a1/Prkaa2/Ppargc1a	12
mmu03040	Spliceosome	8/280	134/8986	0.0578524	0.323545	0.28757	Ddx5/Acin1/Tra2a/Cdc40/Tcerg1/Ppih/Magohb/Prpf4	8
mmu04728	Dopaminergic synapse	8/280	135/8986	0.0599193	0.329011	0.292429	Calm2/Ppp2r5c/Camk2g/Ppp2r3d/Gsk3b/Clock/Prkcg/Gsk3a	8
mmu04930	Type II diabetes mellitus	4/280	48/8986	0.0616059	0.332232	0.295291	Pik3r1/Mapk3/Cacna1g/Socs4	4
mmu04710	Circadian rhythm	3/280	30/8986	0.0654712	0.346368	0.307855	Clock/Npas2/Prkaa2	3
mmu04666	Fc gamma R-mediated phagocytosis	6/280	92/8986	0.0669748	0.346368	0.307855	Actr2/Ptprc/Inpp5d/Pik3r1/Mapk3/Prkcg	6
mmu05161	Hepatitis B	9/280	163/8986	0.0684088	0.346368	0.307855	Myc/Ddb1/Pik3r1/Jak2/Irak4/Chuk/Mapk3/Traf6/Prkcg	9
mmu05222	Small cell lung cancer	6/280	93/8986	0.0698197	0.346368	0.307855	Rxrg/Myc/Pik3r1/Chuk/Traf6/Fhit	6
mmu04920	Adipocytokine signaling pathway	5/280	71/8986	0.0699617	0.346368	0.307855	Rxrg/Jak2/Chuk/Prkaa2/Ppargc1a	5
mmu05017	Spinocerebellar ataxia	8/280	141/8986	0.0732924	0.347785	0.309115	Pik3r1/Ppif/Atg2a/Opa1/Atxn1/Atg14/Cic/Prkcg	8
mmu05223	Non-small cell lung cancer	5/280	72/8986	0.0733661	0.347785	0.309115	Rxrg/Pik3r1/Mapk3/Fhit/Prkcg	5
mmu00520	Amino sugar and nucleotide sugar metabolism	4/280	51/8986	0.0737028	0.347785	0.309115	Galt/Cmas/Uxs1/Gmds	4
mmu03020	RNA polymerase	3/280	32/8986	0.0764876	0.355373	0.31586	Polr2i/Polr3c/Polr2l	3
mmu04070	Phosphatidylinositol signaling system	6/280	96/8986	0.0787679	0.360423	0.320348	Calm2/Inpp5d/Dgkd/Pik3r1/Prkcg/Cds1	6
mmu04919	Thyroid hormone signaling pathway	7/280	120/8986	0.0806949	0.363729	0.323287	Rxrg/Myc/Hdac3/Pik3r1/Gsk3b/Mapk3/Prkcg	7
mmu00564	Glycerophospholipid metabolism	6/280	98/8986	0.0850759	0.375763	0.333982	Dgkd/Pgs1/Mboat7/Agpat5/Lpin1/Cds1	6
mmu05220	Chronic myeloid leukemia	5/280	76/8986	0.0878686	0.375763	0.333982	Myc/Pik3r1/Chuk/Mapk3/Bcr	5
mmu01040	Biosynthesis of unsaturated fatty acids	3/280	34/8986	0.0882587	0.375763	0.333982	Elovl5/Hsd17b12/Fads1	3
mmu05224	Breast cancer	8/280	147/8986	0.0883416	0.375763	0.333982	Myc/Pik3r1/Gsk3b/Mapk3/Fzd6/Apc/Igf1r/Tcf7l2	8
mmu04620	Toll-like receptor signaling pathway	6/280	100/8986	0.0916552	0.384443	0.341697	Pik3r1/Irak4/Chuk/Mapk3/Traf6/Tlr6	6
mmu05226	Gastric cancer	8/280	150/8986	0.0964936	0.399193	0.354807	Rxrg/Myc/Pik3r1/Gsk3b/Mapk3/Fzd6/Apc/Tcf7l2	8
mmu05022	Pathways of neurodegeneration - multiple diseases	20/280	471/8986	0.0981223	0.400445	0.35592	Cox8a/Calm2/Atp5o/Uqcrb/Camk2g/Psen1/Gsk3b/Pink1/Casp7/Ppif/Mapk3/Sigmar1/Atg2a/Atxn1/Atg14/Cox7a1/Fzd6/Apc/Prkcg/Dnah17	20
mmu03410	Base excision repair	3/280	36/8986	0.100738	0.405638	0.360535	Pold3/Lig1/Neil2	3
mmu04340	Hedgehog signaling pathway	4/280	58/8986	0.10616	0.421848	0.374943	Gsk3b/Mgrn1/Smurf2/Megf8	4
mmu04659	Th17 cell differentiation	6/280	105/8986	0.109268	0.428557	0.380907	Hsp90aa1/Ifng/Rxrg/Jak2/Chuk/Mapk3	6
mmu04960	Aldosterone-regulated sodium reabsorption	3/280	38/8986	0.113876	0.437805	0.389126	Pik3r1/Mapk3/Prkcg	3
mmu04068	FoxO signaling pathway	7/280	131/8986	0.114525	0.437805	0.389126	Pik3r1/Chuk/Mapk3/Igf1r/Homer1/Rag1/Prkaa2	7
mmu00785	Lipoic acid metabolism	1/280	4/8986	0.118952	0.449043	0.399115	Lipt2	1
mmu00250	Alanine, aspartate and glutamate metabolism	3/280	39/8986	0.120676	0.44993	0.399903	Adss/Got1/Aldh5a1	3
mmu00230	Purine metabolism	7/280	134/8986	0.124873	0.450161	0.400108	Pde4b/Adss/Adk/Pde5a/Fhit/Enpp1/Ak9	7
mmu00532	Glycosaminoglycan biosynthesis - chondroitin sulfate / dermatan sulfate	2/280	20/8986	0.12739	0.450161	0.400108	Chst12/Chst15	2
mmu00513	Various types of N-glycan biosynthesis	3/280	40/8986	0.127623	0.450161	0.400108	Ddost/B4galt1/Alg1	3
mmu00190	Oxidative phosphorylation	7/280	135/8986	0.128425	0.450161	0.400108	Cox8a/Atp5o/Atp5j2/Uqcrb/Atp6v1c1/Cox15/Cox7a1	7
mmu04010	MAPK signaling pathway	13/280	294/8986	0.129131	0.450161	0.400108	Ptpn7/Myc/Rps6ka1/Irak4/Chuk/Mknk1/Mapk3/Cacna1g/Traf6/Map3k4/Igf1r/Prkcg/Ptprr	13
mmu00561	Glycerolipid metabolism	4/280	63/8986	0.132663	0.450161	0.400108	Dgkd/Agpat5/Lpin1/Tkfc	4
mmu04929	GnRH secretion	4/280	63/8986	0.132663	0.450161	0.400108	Pik3r1/Mapk3/Cacna1g/Prkcg	4
mmu05217	Basal cell carcinoma	4/280	63/8986	0.132663	0.450161	0.400108	Gsk3b/Fzd6/Apc/Tcf7l2	4
mmu03440	Homologous recombination	3/280	41/8986	0.134708	0.45202	0.40176	Pold3/Nbn/Blm	3
mmu00770	Pantothenate and CoA biosynthesis	2/280	21/8986	0.138033	0.458087	0.407153	Enpp1/Upb1	2
mmu04668	TNF signaling pathway	6/280	113/8986	0.140752	0.462032	0.41066	Pik3r1/Casp7/Chuk/Mapk3/Cxcl2/Cxcl5	6
mmu03430	Mismatch repair	2/280	22/8986	0.148862	0.474522	0.42176	Pold3/Lig1	2
mmu04211	Longevity regulating pathway	5/280	90/8986	0.149051	0.474522	0.42176	Eif4e2/Pik3r1/Igf1r/Prkaa2/Ppargc1a	5
mmu03420	Nucleotide excision repair	3/280	43/8986	0.14927	0.474522	0.42176	Ddb1/Pold3/Lig1	3
mmu00983	Drug metabolism - other enzymes	5/280	92/8986	0.158985	0.485413	0.43144	Cmpk1/Uck2/Gstm4/Ugt1a1/Upb1	5
mmu05165	Human papillomavirus infection	15/280	362/8986	0.159232	0.485413	0.43144	Ppp2r5c/Itga4/Nfx1/Ppp2r3d/Psen1/Atp6v1c1/Pik3r1/Gsk3b/Chuk/Mapk3/Pard6g/Fzd6/Apc/Tcf7l2/Itga8	15
mmu05211	Renal cell carcinoma	4/280	68/8986	0.161574	0.485413	0.43144	Pik3r1/Mapk3/Cul2/Vhl	4
mmu05167	Kaposi sarcoma-associated herpesvirus infection	10/280	224/8986	0.16158	0.485413	0.43144	Calm2/Myc/Pik3r1/Gsk3b/Jak2/Chuk/Mapk3/Cxcl2/Atg14/Tcf7l2	10
mmu03013	Nucleocytoplasmic transport	6/280	118/8986	0.16234	0.485413	0.43144	Acin1/Xpo1/Ipo11/Thoc6/Magohb/Kpna2	6
mmu04670	Leukocyte transendothelial migration	6/280	118/8986	0.16234	0.485413	0.43144	Myl12a/Myl12b/Itga4/Pik3r1/Vcl/Prkcg	6
mmu05230	Central carbon metabolism in cancer	4/280	69/8986	0.167614	0.49627	0.441091	Myc/Pik3r1/Ldhb/Mapk3	4
mmu05418	Fluid shear stress and atherosclerosis	7/280	148/8986	0.178984	0.522486	0.464392	Hsp90aa1/Calm2/Ifng/Pik3r1/Chuk/Gstm4/Prkaa2	7
mmu04520	Adherens junction	4/280	71/8986	0.179929	0.522486	0.464392	Mapk3/Vcl/Igf1r/Tcf7l2	4
mmu04071	Sphingolipid signaling pathway	6/280	124/8986	0.189984	0.541404	0.481206	Ppp2r5c/Cers2/Ppp2r3d/Pik3r1/Mapk3/Prkcg	6
mmu04713	Circadian entrainment	5/280	98/8986	0.190307	0.541404	0.481206	Calm2/Camk2g/Mapk3/Cacna1g/Prkcg	5
mmu00601	Glycosphingolipid biosynthesis - lacto and neolacto series	2/280	26/8986	0.193615	0.541404	0.481206	B4galt1/St8sia1	2
mmu00790	Folate biosynthesis	2/280	26/8986	0.193615	0.541404	0.481206	Mocs2/Mocos	2
mmu04261	Adrenergic signaling in cardiomyocytes	7/280	152/8986	0.196038	0.543151	0.482759	Calm2/Crem/Ppp2r5c/Camk2g/Ppp2r3d/Mapk3/Adrb1	7
mmu04152	AMPK signaling pathway	6/280	126/8986	0.199581	0.547941	0.487016	Ppp2r5c/Ppp2r3d/Pik3r1/Igf1r/Prkaa2/Ppargc1a	6
mmu00510	N-Glycan biosynthesis	3/280	50/8986	0.203671	0.554131	0.492518	Ddost/B4galt1/Alg1	3
mmu04380	Osteoclast differentiation	6/280	128/8986	0.209355	0.562934	0.500343	Ifng/Pik3r1/Chuk/Mapk3/Traf6/Lilrb4a	6
mmu04924	Renin secretion	4/280	76/8986	0.211941	0.562934	0.500343	Calm2/Ctsb/Ptger2/Adrb1	4
mmu05415	Diabetic cardiomyopathy	9/280	211/8986	0.212498	0.562934	0.500343	Cox8a/Atp5o/Uqcrb/Camk2g/Pik3r1/Gsk3b/Ppif/Cox7a1/Prkcg	9
mmu05170	Human immunodeficiency virus 1 infection	10/280	240/8986	0.215909	0.564065	0.501348	Calm2/Rnf7/Ddb1/Pik3r1/Irak4/Chuk/Mapk3/Traf6/Cdc25c/Prkcg	10
mmu04390	Hippo signaling pathway	7/280	157/8986	0.218216	0.564065	0.501348	Myc/Gsk3b/Pard6g/Fzd6/Apc/Rassf6/Tcf7l2	7
mmu05412	Arrhythmogenic right ventricular cardiomyopathy	4/280	77/8986	0.218529	0.564065	0.501348	Itga4/Tcf7l2/Cdh2/Itga8	4
mmu04922	Glucagon signaling pathway	5/280	104/8986	0.223618	0.567959	0.504809	Calm2/Camk2g/Ldhb/Prkaa2/Ppargc1a	5
mmu04122	Sulfur relay system	1/280	8/8986	0.223799	0.567959	0.504809	Mocs2	1
mmu00062	Fatty acid elongation	2/280	29/8986	0.228172	0.573562	0.509788	Elovl5/Hsd17b12	2
mmu04151	PI3K-Akt signaling pathway	14/280	359/8986	0.229804	0.573562	0.509788	Hsp90aa1/Ppp2r5c/Eif4e2/Myc/Itga4/Ppp2r3d/Pik3r1/Gsk3b/Jak2/Chuk/Mapk3/Igf1r/Prkaa2/Itga8	14
mmu05016	Huntington disease	12/280	302/8986	0.232861	0.573679	0.509893	Cox8a/Atp5o/Uqcrb/Polr2i/Ppif/Atg2a/Atg14/Cox7a1/Rest/Polr2l/Dnah17/Ppargc1a	12
mmu00270	Cysteine and methionine metabolism	3/280	54/8986	0.236556	0.573679	0.509893	Apip/Ldhb/Got1	3
mmu00600	Sphingolipid metabolism	3/280	54/8986	0.236556	0.573679	0.509893	Cers2/Ugcg/Galc	3
mmu01524	Platinum drug resistance	4/280	80/8986	0.238608	0.573679	0.509893	Pik3r1/Mapk3/Gstm4/Atp7a	4
mmu05146	Amoebiasis	5/280	107/8986	0.240896	0.573679	0.509893	Ifng/Pik3r1/Cxcl2/Vcl/Prkcg	5
mmu04934	Cushing syndrome	7/280	162/8986	0.241249	0.573679	0.509893	Camk2g/Gsk3b/Mapk3/Cacna1g/Fzd6/Apc/Tcf7l2	7
mmu04928	Parathyroid hormone synthesis, secretion and action	5/280	108/8986	0.246735	0.575899	0.511866	Pde4b/Rxrg/Mapk3/Mmp25/Prkcg	5
mmu04024	cAMP signaling pathway	9/280	220/8986	0.247991	0.575899	0.511866	Calm2/Pde4b/Camk2g/Ppp1r12a/Pik3r1/Mapk3/Ptger2/Adora2a/Adrb1	9
mmu00400	Phenylalanine, tyrosine and tryptophan biosynthesis	1/280	9/8986	0.248006	0.575899	0.511866	Got1	1
mmu04062	Chemokine signaling pathway	8/280	192/8986	0.249811	0.575899	0.511866	Pik3r1/Gsk3b/Jak2/Chuk/Mapk3/Cxcl2/Gsk3a/Cxcl5	8
mmu05160	Hepatitis C	7/280	165/8986	0.255431	0.577941	0.513681	Ifng/Myc/Pik3r1/Gsk3b/Chuk/Mapk3/Traf6	7
mmu05208	Chemical carcinogenesis - reactive oxygen species	9/280	222/8986	0.256144	0.577941	0.513681	Cox8a/Atp5o/Uqcrb/Pik3r1/Ppif/Chuk/Mapk3/Gstm4/Cox7a1	9
mmu04931	Insulin resistance	5/280	110/8986	0.258521	0.577941	0.513681	Rps6ka1/Pik3r1/Gsk3b/Prkaa2/Ppargc1a	5
mmu00052	Galactose metabolism	2/280	32/8986	0.263106	0.577941	0.513681	Galt/B4galt1	2
mmu00512	Mucin type O-glycan biosynthesis	2/280	32/8986	0.263106	0.577941	0.513681	Gcnt1/Galnt3	2
mmu04136	Autophagy - other	2/280	32/8986	0.263106	0.577941	0.513681	Atg16l1/Atg2a	2
mmu04530	Tight junction	7/280	167/8986	0.265021	0.577941	0.513681	Myl12a/Myl12b/Actr2/Tjp2/Pard6g/Ybx3/Prkaa2	7
mmu03018	RNA degradation	4/280	84/8986	0.266006	0.577941	0.513681	Cnot2/Cnot3/Dcp2/Dis3l	4
mmu04370	VEGF signaling pathway	3/280	58/8986	0.270275	0.57924	0.514835	Pik3r1/Mapk3/Prkcg	3
mmu04725	Cholinergic synapse	5/280	112/8986	0.27044	0.57924	0.514835	Camk2g/Pik3r1/Jak2/Mapk3/Prkcg	5
mmu04970	Salivary secretion	4/280	85/8986	0.272947	0.580493	0.515949	Calm2/Prkcg/Slc12a2/Adrb1	4
mmu04911	Insulin secretion	4/280	86/8986	0.279919	0.58535	0.520266	Camk2g/Kcnmb4/Prkcg/Rims2	4
mmu00500	Starch and sucrose metabolism	2/280	34/8986	0.286429	0.58535	0.520266	Pgm2l1/Enpp1	2
mmu05323	Rheumatoid arthritis	4/280	87/8986	0.286919	0.58535	0.520266	Ifng/Atp6v1c1/Cxcl2/Cxcl5	4
mmu04330	Notch signaling pathway	3/280	60/8986	0.287339	0.58535	0.520266	Psen1/Atxn1/Tle4	3
mmu04730	Long-term depression	3/280	60/8986	0.287339	0.58535	0.520266	Mapk3/Igf1r/Prkcg	3
mmu04270	Vascular smooth muscle contraction	6/280	144/8986	0.292669	0.58535	0.520266	Calm2/Ppp1r12a/Mapk3/Kcnmb4/Prkcg/Adora2a	6
mmu04658	Th1 and Th2 cell differentiation	4/280	88/8986	0.293944	0.58535	0.520266	Ifng/Jak2/Chuk/Mapk3	4
mmu00920	Sulfur metabolism	1/280	11/8986	0.294188	0.58535	0.520266	Bpnt1	1
mmu04022	cGMP-PKG signaling pathway	7/280	173/8986	0.294354	0.58535	0.520266	Calm2/Ppp1r12a/Ppif/Mapk3/Pde5a/Kcnmb4/Adrb1	7
mmu04935	Growth hormone synthesis, secretion and action	5/280	116/8986	0.294613	0.58535	0.520266	Pik3r1/Gsk3b/Jak2/Mapk3/Prkcg	5
mmu03030	DNA replication	2/280	35/8986	0.298066	0.58834	0.522923	Pold3/Lig1	2
mmu01212	Fatty acid metabolism	3/280	62/8986	0.304484	0.591908	0.526095	Elovl5/Hsd17b12/Fads1	3
mmu04213	Longevity regulating pathway - multiple species	3/280	62/8986	0.304484	0.591908	0.526095	Pik3r1/Igf1r/Prkaa2	3
mmu04912	GnRH signaling pathway	4/280	90/8986	0.308058	0.591908	0.526095	Calm2/Camk2g/Mapk3/Map3k4	4
mmu00051	Fructose and mannose metabolism	2/280	36/8986	0.309674	0.591908	0.526095	Gmds/Tkfc	2
mmu05340	Primary immunodeficiency	2/280	36/8986	0.309674	0.591908	0.526095	Ptprc/Rag1	2
mmu04623	Cytosolic DNA-sensing pathway	3/280	63/8986	0.313075	0.594645	0.528528	Polr3c/Chuk/Polr2l	3
mmu05410	Hypertrophic cardiomyopathy	4/280	91/8986	0.315142	0.594831	0.528693	Itga4/Ttn/Prkaa2/Itga8	4
mmu03008	Ribosome biogenesis in eukaryotes	5/280	121/8986	0.32531	0.610209	0.542361	Sbds/Rpp25l/Xpo1/Rcl1/Riok2	5
mmu05414	Dilated cardiomyopathy	4/280	94/8986	0.336469	0.622494	0.55328	Itga4/Ttn/Adrb1/Itga8	4
mmu03450	Non-homologous end-joining	1/280	13/8986	0.337543	0.622494	0.55328	Xrcc5	1
mmu04664	Fc epsilon RI signaling pathway	3/280	66/8986	0.338868	0.622494	0.55328	Inpp5d/Pik3r1/Mapk3	3
mmu04921	Oxytocin signaling pathway	6/280	153/8986	0.342234	0.622494	0.55328	Calm2/Camk2g/Ppp1r12a/Mapk3/Prkcg/Prkaa2	6
mmu04611	Platelet activation	5/280	124/8986	0.343898	0.622494	0.55328	Myl12a/Myl12b/Ppp1r12a/Pik3r1/Mapk3	5
mmu05143	African trypanosomiasis	2/280	39/8986	0.344227	0.622494	0.55328	Ifng/Prkcg	2
mmu04218	Cellular senescence	7/280	184/8986	0.349755	0.625645	0.55608	Calm2/Myc/Pik3r1/Nbn/Mapk3/Hipk3/Foxm1	7
mmu04110	Cell cycle	5/280	125/8986	0.350112	0.625645	0.55608	Myc/Gsk3b/Pkmyt1/Cdc7/Cdc25c	5
mmu00533	Glycosaminoglycan biosynthesis - keratan sulfate	1/280	14/8986	0.358215	0.633261	0.56285	B4galt1	1
mmu04750	Inflammatory mediator regulation of TRP channels	5/280	127/8986	0.362558	0.633261	0.56285	Calm2/Camk2g/Pik3r1/Ptger2/Prkcg	5
mmu05171	Coronavirus disease - COVID-19	9/280	247/8986	0.363805	0.633261	0.56285	Rplp1/Rps9/Rpl31/Pik3r1/Irak4/Chuk/Mapk3/Traf6/Prkcg	9
mmu05031	Amphetamine addiction	3/280	69/8986	0.364602	0.633261	0.56285	Calm2/Camk2g/Prkcg	3
mmu05231	Choline metabolism in cancer	4/280	98/8986	0.364983	0.633261	0.56285	Dgkd/Pik3r1/Mapk3/Prkcg	4
mmu05219	Bladder cancer	2/280	41/8986	0.366956	0.633261	0.56285	Myc/Mapk3	2
mmu04622	RIG-I-like receptor signaling pathway	3/280	70/8986	0.373148	0.640288	0.569095	Chuk/Traf6/Tkfc	3
mmu00604	Glycosphingolipid biosynthesis - ganglio series	1/280	15/8986	0.378243	0.645365	0.573607	St8sia1	1
mmu00982	Drug metabolism - cytochrome P450	3/280	71/8986	0.381672	0.647556	0.575555	Gstm4/Fmo5/Ugt1a1	3
mmu00514	Other types of O-glycan biosynthesis	2/280	43/8986	0.389375	0.654621	0.581834	B4galt1/Galnt3	2
mmu05218	Melanoma	3/280	72/8986	0.390171	0.654621	0.581834	Pik3r1/Mapk3/Igf1r	3
mmu04925	Aldosterone synthesis and secretion	4/280	102/8986	0.393446	0.656468	0.583476	Calm2/Camk2g/Cacna1g/Prkcg	4
mmu00603	Glycosphingolipid biosynthesis - globo and isoglobo series	1/280	16/8986	0.39765	0.657266	0.584186	St8sia1	1
mmu03022	Basal transcription factors	2/280	44/8986	0.400453	0.657266	0.584186	Taf7/Taf2	2
mmu04962	Vasopressin-regulated water reabsorption	2/280	44/8986	0.400453	0.657266	0.584186	Rab11a/Dync1h1	2
mmu04064	NF-kappa B signaling pathway	4/280	105/8986	0.414674	0.672312	0.597558	Irak4/Chuk/Traf6/Cxcl2	4
mmu04971	Gastric acid secretion	3/280	75/8986	0.415482	0.672312	0.597558	Calm2/Camk2g/Prkcg	3
mmu00910	Nitrogen metabolism	1/280	17/8986	0.416452	0.672312	0.597558	Car7	1
mmu04210	Apoptosis	5/280	136/8986	0.418525	0.672312	0.597558	Ctsb/Pik3r1/Casp7/Chuk/Mapk3	5
mmu05100	Bacterial invasion of epithelial cells	3/280	76/8986	0.423847	0.673693	0.598786	Actr2/Pik3r1/Vcl	3
mmu05212	Pancreatic cancer	3/280	76/8986	0.423847	0.673693	0.598786	Pik3r1/Chuk/Mapk3	3
mmu04630	JAK-STAT signaling pathway	6/280	168/8986	0.426144	0.673799	0.59888	Ifng/Myc/Pik3r1/Jak2/Il11ra1/Socs4	6
mmu05012	Parkinson disease	9/280	264/8986	0.439879	0.691894	0.614963	Cox8a/Calm2/Atp5o/Uqcrb/Camk2g/Pink1/Ppif/Cox7a1/Adora2a	9
mmu04014	Ras signaling pathway	8/280	235/8986	0.450549	0.704128	0.625837	Calm2/Pik3r1/Chuk/Exoc2/Mapk3/Ralgapa1/Igf1r/Prkcg	8
mmu00670	One carbon pool by folate	1/280	19/8986	0.45232	0.704128	0.625837	Mthfd2l	1
mmu05020	Prion disease	9/280	268/8986	0.457733	0.707916	0.629203	Cox8a/Atp5o/Uqcrb/Stip1/Pik3r1/Gsk3b/Ppif/Mapk3/Cox7a1	9
mmu04514	Cell adhesion molecules	6/280	174/8986	0.459442	0.707916	0.629203	Ptprc/Itga4/Ntng2/Cdh2/Itga8/Lrrc4	6
mmu04625	C-type lectin receptor signaling pathway	4/280	112/8986	0.463484	0.708827	0.630014	Calm2/Pik3r1/Chuk/Mapk3	4
mmu00100	Steroid biosynthesis	1/280	20/8986	0.469422	0.708827	0.630014	Fdft1	1
mmu00220	Arginine biosynthesis	1/280	20/8986	0.469422	0.708827	0.630014	Got1	1
mmu01210	2-Oxocarboxylic acid metabolism	1/280	20/8986	0.469422	0.708827	0.630014	Got1	1
mmu03460	Fanconi anemia pathway	2/280	51/8986	0.475101	0.710891	0.631848	Ube2t/Blm	2
mmu04144	Endocytosis	9/280	272/8986	0.475497	0.710891	0.631848	Actr2/Rab11a/Zfyve27/Traf6/Smurf2/Pard6g/Agap1/Rab11fip3/Igf1r	9
mmu05162	Measles	5/280	146/8986	0.47968	0.713612	0.634267	Pik3r1/Gsk3b/Irak4/Chuk/Traf6	5
mmu00360	Phenylalanine metabolism	1/280	21/8986	0.485992	0.715948	0.636343	Got1	1
mmu00531	Glycosaminoglycan degradation	1/280	21/8986	0.485992	0.715948	0.636343	Ids	1
mmu00430	Taurine and hypotaurine metabolism	1/280	22/8986	0.502045	0.726729	0.645925	Fmo5	1
mmu04015	Rap1 signaling pathway	7/280	214/8986	0.502621	0.726729	0.645925	Calm2/Pik3r1/Mapk3/Pard6g/Igf1r/Prkcg/Adora2a	7
mmu04540	Gap junction	3/280	86/8986	0.504826	0.726729	0.645925	Mapk3/Prkcg/Adrb1	3
mmu00330	Arginine and proline metabolism	2/280	54/8986	0.505342	0.726729	0.645925	Oat/Got1	2
mmu04978	Mineral absorption	2/280	54/8986	0.505342	0.726729	0.645925	Hmox2/Atp7a	2
mmu04260	Cardiac muscle contraction	3/280	87/8986	0.512609	0.733686	0.652109	Cox8a/Uqcrb/Cox7a1	3
mmu00515	Mannose type O-glycan biosynthesis	1/280	23/8986	0.517599	0.737254	0.65528	B4galt1	1
mmu04512	ECM-receptor interaction	3/280	88/8986	0.520326	0.737254	0.65528	Cd44/Itga4/Itga8	3
mmu04650	Natural killer cell mediated cytotoxicity	4/280	121/8986	0.523983	0.737254	0.65528	Ifng/Pik3r1/Mapk3/Prkcg	4
mmu04923	Regulation of lipolysis in adipocytes	2/280	56/8986	0.524866	0.737254	0.65528	Pik3r1/Adrb1	2
mmu00534	Glycosaminoglycan biosynthesis - heparan sulfate / heparin	1/280	24/8986	0.532669	0.741319	0.658893	Ndst2	1
mmu04977	Vitamin digestion and absorption	1/280	24/8986	0.532669	0.741319	0.658893	Rbp2	1
mmu04612	Antigen processing and presentation	3/280	90/8986	0.535561	0.741924	0.65943	Hsp90aa1/Ctsb/Ifng	3
mmu05163	Human cytomegalovirus infection	8/280	256/8986	0.547919	0.755578	0.671567	Calm2/Myc/Pik3r1/Gsk3b/Chuk/Mapk3/Ptger2/Prkcg	8
mmu01522	Endocrine resistance	3/280	93/8986	0.557891	0.761785	0.677083	Pik3r1/Mapk3/Igf1r	3
mmu00563	Glycosylphosphatidylinositol (GPI)-anchor biosynthesis	1/280	26/8986	0.561416	0.761785	0.677083	Pigb	1
mmu04640	Hematopoietic cell lineage	3/280	94/8986	0.565191	0.761785	0.677083	Cd44/Itga4/Il11ra1	3
mmu03250	Viral life cycle - HIV-1	2/280	61/8986	0.571366	0.761785	0.677083	Xpo1/Cpsf7	2
mmu04961	Endocrine and other factor-regulated calcium reabsorption	2/280	61/8986	0.571366	0.761785	0.677083	Rab11a/Prkcg	2
mmu05134	Legionellosis	2/280	61/8986	0.571366	0.761785	0.677083	Casp7/Cxcl2	2
mmu04392	Hippo signaling pathway - multiple species	1/280	27/8986	0.575122	0.761785	0.677083	Rassf6	1
mmu04744	Phototransduction	1/280	27/8986	0.575122	0.761785	0.677083	Calm2	1
mmu04966	Collecting duct acid secretion	1/280	27/8986	0.575122	0.761785	0.677083	Atp6v1c1	1
mmu00650	Butanoate metabolism	1/280	28/8986	0.588401	0.77597	0.689691	Aldh5a1	1
mmu01523	Antifolate resistance	1/280	29/8986	0.601266	0.786071	0.698669	Chuk	1
mmu03060	Protein export	1/280	29/8986	0.601266	0.786071	0.698669	Srp68	1
mmu04915	Estrogen signaling pathway	4/280	134/8986	0.605124	0.786335	0.698903	Hsp90aa1/Calm2/Pik3r1/Mapk3	4
mmu05206	MicroRNAs in cancer	9/280	303/8986	0.606823	0.786335	0.698903	Cd44/Myc/Pik3r1/Mapk3/Mir17/Kif23/Cdc25c/Apc/Prkcg	9
mmu04142	Lysosome	4/280	135/8986	0.611011	0.786335	0.698903	Ctsb/Ap3m1/Ids/Galc	4
mmu04933	AGE-RAGE signaling pathway in diabetic complications	3/280	101/8986	0.61418	0.786335	0.698903	Pik3r1/Jak2/Mapk3	3
mmu00970	Aminoacyl-tRNA biosynthesis	2/280	66/8986	0.614487	0.786335	0.698903	Eprs/Iars2	2
mmu04371	Apelin signaling pathway	4/280	137/8986	0.622622	0.787474	0.699916	Calm2/Mapk3/Prkaa2/Ppargc1a	4
mmu04020	Calcium signaling pathway	7/280	240/8986	0.624826	0.787474	0.699916	Calm2/Camk2g/Ppif/Cacna1g/Prkcg/Adora2a/Adrb1	7
mmu00053	Ascorbate and aldarate metabolism	1/280	31/8986	0.625807	0.787474	0.699916	Ugt1a1	1
mmu00640	Propanoate metabolism	1/280	31/8986	0.625807	0.787474	0.699916	Ldhb	1
mmu04137	Mitophagy - animal	2/280	68/8986	0.630784	0.790443	0.702554	Tomm7/Pink1	2
mmu00410	beta-Alanine metabolism	1/280	32/8986	0.637507	0.792293	0.704199	Upb1	1
mmu04215	Apoptosis - multiple species	1/280	32/8986	0.637507	0.792293	0.704199	Casp7	1
mmu04130	SNARE interactions in vesicular transport	1/280	33/8986	0.648843	0.803076	0.713783	Stx2	1
mmu00980	Metabolism of xenobiotics by cytochrome P450	2/280	73/8986	0.669174	0.824859	0.733145	Gstm4/Ugt1a1	2
mmu04918	Thyroid hormone synthesis	2/280	74/8986	0.676455	0.830444	0.738108	Pdia4/Prkcg	2
mmu00040	Pentose and glucuronate interconversions	1/280	36/8986	0.680773	0.832363	0.739813	Ugt1a1	1
mmu04072	Phospholipase D signaling pathway	4/280	149/8986	0.687587	0.834439	0.741659	Dgkd/Pik3r1/Mapk3/Agpat5	4
mmu04724	Glutamatergic synapse	3/280	113/8986	0.689185	0.834439	0.741659	Mapk3/Homer1/Prkcg	3
mmu04614	Renin-angiotensin system	1/280	37/8986	0.69076	0.834439	0.741659	Lnpep	1
mmu04972	Pancreatic secretion	3/280	114/8986	0.694915	0.835913	0.742969	Rab11a/Prkcg/Slc12a2	3
mmu04721	Synaptic vesicle cycle	2/280	77/8986	0.697517	0.835913	0.742969	Atp6v1c1/Stx2	2
mmu05202	Transcriptional misregulation in cancer	6/280	224/8986	0.703923	0.840256	0.746829	Ddx5/Rxrg/Myc/Etv6/Igf1r/Cebpa	6
mmu00350	Tyrosine metabolism	1/280	40/8986	0.718892	0.852744	0.757929	Got1	1
mmu05014	Amyotrophic lateral sclerosis	10/280	369/8986	0.720032	0.852744	0.757929	Cox8a/Atp5o/Uqcrb/Pink1/Sigmar1/Atg2a/Setx/Atg14/Cox7a1/Dnah17	10
mmu05203	Viral carcinogenesis	6/280	229/8986	0.723787	0.853843	0.758905	Ddb1/Hdac3/Pik3r1/Snd1/Mapk3/Dnaja3	6
mmu00760	Nicotinate and nicotinamide metabolism	1/280	41/8986	0.72769	0.855106	0.760028	Enpp1	1
mmu05169	Epstein-Barr virus infection	6/280	231/8986	0.731469	0.856216	0.761014	Cd44/Myc/Pik3r1/Irak4/Chuk/Traf6	6
mmu05204	Chemical carcinogenesis - DNA adducts	2/280	84/8986	0.742271	0.864733	0.768584	Gstm4/Ugt1a1	2
mmu04672	Intestinal immune network for IgA production	1/280	43/8986	0.744472	0.864733	0.768584	Itga4	1
mmu00620	Pyruvate metabolism	1/280	44/8986	0.752472	0.869086	0.772454	Ldhb	1
mmu04146	Peroxisome	2/280	86/8986	0.753975	0.869086	0.772454	Nudt19/Pecr	2
mmu03320	PPAR signaling pathway	2/280	89/8986	0.770674	0.872902	0.775845	Rxrg/Apoa2	2
mmu03050	Proteasome	1/280	47/8986	0.775007	0.872902	0.775845	Ifng	1
mmu05168	Herpes simplex virus 1 infection	12/280	459/8986	0.775563	0.872902	0.775845	Ifng/Pik3r1/Jak2/Irak4/Chuk/Traf6/Zfp40/Zfp39/Zfp65/Zfp27/Zfp85/Pou2f2	12
mmu04613	Neutrophil extracellular trap formation	5/280	207/8986	0.77833	0.872902	0.775845	Hdac3/Pik3r1/Ppif/Mapk3/Prkcg	5
mmu04726	Serotonergic synapse	3/280	131/8986	0.780401	0.872902	0.775845	Mapk3/Kcnd2/Prkcg	3
mmu05032	Morphine addiction	2/280	91/8986	0.781252	0.872902	0.775845	Pde4b/Prkcg	2
mmu00565	Ether lipid metabolism	1/280	48/8986	0.782054	0.872902	0.775845	Pafah1b3	1
mmu04973	Carbohydrate digestion and absorption	1/280	48/8986	0.782054	0.872902	0.775845	Pik3r1	1
mmu00140	Steroid hormone biosynthesis	2/280	92/8986	0.78638	0.872902	0.775845	Hsd17b12/Ugt1a1	2
mmu04979	Cholesterol metabolism	1/280	49/8986	0.788882	0.872902	0.775845	Apoa2	1
mmu04141	Protein processing in endoplasmic reticulum	4/280	172/8986	0.78908	0.872902	0.775845	Hsp90aa1/Ddost/Pdia4/Sec24d	4
mmu05166	Human T-cell leukemia virus 1 infection	6/280	250/8986	0.796975	0.878417	0.780747	Myc/Pik3r1/Xpo1/Chuk/Mapk3/Crtc3	6
mmu04061	Viral protein interaction with cytokine and cytokine receptor	2/280	95/8986	0.801134	0.879455	0.78167	Cxcl2/Cxcl5	2
mmu04217	Necroptosis	4/280	176/8986	0.803741	0.879455	0.78167	Hsp90aa1/Ifng/Camk2g/Jak2	4
mmu00830	Retinol metabolism	2/280	97/8986	0.810463	0.88361	0.785362	Rdh13/Ugt1a1	2
mmu03010	Ribosome	4/280	179/8986	0.814187	0.884477	0.786133	Rplp1/Rps9/Rpl31/Mrps6	4
mmu00280	Valine, leucine and isoleucine degradation	1/280	57/8986	0.836361	0.902075	0.801775	Auh	1
mmu05144	Malaria	1/280	57/8986	0.836361	0.902075	0.801775	Ifng	1
mmu04723	Retrograde endocannabinoid signaling	3/280	148/8986	0.845192	0.908356	0.807357	Faah/Mapk3/Prkcg	3
mmu05321	Inflammatory bowel disease	1/280	62/8986	0.860464	0.916429	0.814533	Ifng	1
mmu04913	Ovarian steroidogenesis	1/280	63/8986	0.864842	0.916429	0.814533	Igf1r	1
mmu05330	Allograft rejection	1/280	63/8986	0.864842	0.916429	0.814533	Ifng	1
mmu05332	Graft-versus-host disease	1/280	63/8986	0.864842	0.916429	0.814533	Ifng	1
mmu00010	Glycolysis / Gluconeogenesis	1/280	67/8986	0.881027	0.926171	0.823191	Ldhb	1
mmu05034	Alcoholism	4/280	205/8986	0.886871	0.926171	0.823191	Calm2/Hdac3/Mapk3/Adora2a	4
mmu04940	Type I diabetes mellitus	1/280	70/8986	0.891886	0.926171	0.823191	Ifng	1
mmu01200	Carbon metabolism	2/280	121/8986	0.895436	0.926171	0.823191	Got1/Tkfc	2
mmu04060	Cytokine-cytokine receptor interaction	6/280	292/8986	0.897746	0.926171	0.823191	Ifng/Cxcl2/Tnfrsf12a/Il11ra1/Cxcl5/Il17rc	6
mmu00480	Glutathione metabolism	1/280	72/8986	0.89857	0.926171	0.823191	Gstm4	1
mmu00562	Inositol phosphate metabolism	1/280	72/8986	0.89857	0.926171	0.823191	Inpp5d	1
mmu04927	Cortisol synthesis and secretion	1/280	72/8986	0.89857	0.926171	0.823191	Cacna1g	1
mmu04926	Relaxin signaling pathway	2/280	129/8986	0.914791	0.939684	0.835202	Pik3r1/Mapk3	2
mmu01230	Biosynthesis of amino acids	1/280	79/8986	0.918883	0.940687	0.836094	Got1	1
mmu04145	Phagosome	3/280	182/8986	0.926835	0.945622	0.840479	Atp6v1c1/Dync1h1/Tlr6	3
mmu04727	GABAergic synapse	1/280	89/8986	0.941072	0.956915	0.850517	Prkcg	1
mmu04610	Complement and coagulation cascades	1/280	93/8986	0.948148	0.960875	0.854037	Tfpi	1
mmu04976	Bile secretion	1/280	100/8986	0.958555	0.968173	0.860523	Ugt1a1	1
mmu04974	Protein digestion and absorption	1/280	108/8986	0.967923	0.974376	0.866037	Slc36a4	1
mmu05322	Systemic lupus erythematosus	1/280	148/8986	0.991124	0.994416	0.883849	Ifng	1
mmu04080	Neuroactive ligand-receptor interaction	3/280	386/8986	0.999633	0.999633	0.888485	Ptger2/Adora2a/Adrb1	3

## Sheet: TET3_residency
ID	Description	GeneRatio	BgRatio	pvalue	p.adjust	qvalue	geneID	Count
GO:0016570	histone modification	41/781	461/29008	2.83456e-11	1.44874e-07	9.57782e-08	Gata3/Morf4l2/Mier1/Hat1/Pink1/Mcrs1/Sfpq/Hdac7/Ufl1/Atg5/Smyd2/Jak2/Huwe1/Znhit1/Phf14/Jarid2/Zmpste24/Smyd3/Naa50/Kmt2c/Ctnnb1/Hdac10/Baz1b/Phf8/Tet2/Mbip/Dppa2/Bmi1/Rlf/Supt3/Carm1/Lpin1/Map3k7/Suz12/Airn/Sart3/Smad4/Brms1l/Foxp3/Jdp2/App	41
GO:0006325	chromatin organization	40/781	477/29008	2.89646e-10	7.40191e-07	4.89349e-07	Gata3/Morf4l2/Tox/Atf7ip/Hnrnpu/Mbd2/Hat1/Mcrs1/Gatad1/Hdac7/Smarca2/Smyd2/Nr3c1/Jak2/Spin1/Znhit1/Jarid2/Zmpste24/Smyd3/Kmt2c/Tlk1/Smarcd2/Baz1b/Phf8/Chd7/Tet2/Cabin1/Atad2/Cdan1/Psme4/Bmi1/Carm1/Cebpg/Zbtb1/Suz12/Sart3/Arid2/Myc/Itgb3bp/Brdt	40
GO:0051098	regulation of binding	35/781	397/29008	1.01835e-09	1.73493e-06	1.14698e-06	Gata3/Hmgb2/Ifng/Bax/Krit1/Plscr1/Klf4/Arrb2/Ufl1/Ubash3b/Gsk3b/Bambi/Jak2/Ppp3ca/Zmpste24/Ctnnb1/Tfip11/Gnl3l/Arhgef7/Carm1/Atp2a2/Plk2/Cdon/Tiam1/Btaf1/Smad4/Rapgef2/Ctnnbip1/Ptprf/Myc/Tgfbr3/Zc4h2/Rapgef3/Ttbk2/App	35
GO:0016311	dephosphorylation	32/781	345/29008	1.52834e-09	1.95284e-06	1.29104e-06	Ppia/Ppp1r15a/Ptpn18/Ifng/Inpp1/Rpl5/Pink1/Inpp5d/Ahr/Ppp1r12a/Ubash3b/Rpap2/Jak2/Ppp3ca/Acpp/Dusp12/Dusp10/Ssh1/Lpin1/Pptc7/Inpp5f/Btrc/Mgat5/Dlc1/Ptprf/Ptpn12/Dusp4/Cdc14a/Mtmr10/Mastl/Inpp5a/Ppp4r4	32
GO:0010563	negative regulation of phosphorus metabolic process	37/781	453/29008	2.77247e-09	2.0466e-06	1.35304e-06	Ppia/Tnfaip3/Ppp1r15a/Gadd45b/Birc3/Pebp1/Ifng/Bax/Hnrnpu/Pecam1/Arrb2/Adora2a/Ahr/Ubash3b/Gsk3b/Crkl/Smyd3/Dusp10/Terf2ip/Snx25/Hspb1/Pip4k2a/Ldlrad4/Smad7/Nnt/Enpp1/Cbl/Lpin1/Lilrb4a/Cda/Prkag2/Stk39/Inpp5f/Mgat5/Spry4/Mastl/Ppp4r4	37
GO:0045936	negative regulation of phosphate metabolic process	37/781	453/29008	2.77247e-09	2.0466e-06	1.35304e-06	Ppia/Tnfaip3/Ppp1r15a/Gadd45b/Birc3/Pebp1/Ifng/Bax/Hnrnpu/Pecam1/Arrb2/Adora2a/Ahr/Ubash3b/Gsk3b/Crkl/Smyd3/Dusp10/Terf2ip/Snx25/Hspb1/Pip4k2a/Ldlrad4/Smad7/Nnt/Enpp1/Cbl/Lpin1/Lilrb4a/Cda/Prkag2/Stk39/Inpp5f/Mgat5/Spry4/Mastl/Ppp4r4	37
GO:0006281	DNA repair	39/781	495/29008	2.85311e-09	2.0466e-06	1.35304e-06	Samhd1/Morf4l2/Rpa3/Mcrs1/Sfpq/Ufl1/Gtf2i/Gins4/Rad50/Huwe1/Alkbh2/Zmpste24/Trp53bp1/Rfc1/Hdac10/Poli/Terf2ip/Ercc6l2/Kin/Recql/Apex2/Primpol/Smc5/Lig1/Ino80d/Psme4/Ascc3/Klhl15/Cebpg/Zbtb1/Rad9b/Ung/Pms1/Arid2/Brip1/Rad54b/Mgmt/Fan1/Egfr	39
GO:0018205	peptidyl-lysine modification	33/781	375/29008	3.20345e-09	2.0466e-06	1.35304e-06	Gata3/Morf4l2/Hat1/Mcrs1/Zmiz1/Atg5/Smyd2/Phf14/Jarid2/Zmpste24/Smyd3/Naa50/Kmt2c/Ctnnb1/Hdac10/Senp1/Tet2/Mbip/Mul1/Gnl3l/Smc5/Bmi1/Rlf/Supt3/Plod3/Camkmt/Map3k7/Rwdd3/Airn/Smad4/Foxp3/Atp7a/App	33
GO:0032259	methylation	32/781	363/29008	5.31323e-09	2.72933e-06	1.8044e-06	Gata3/Ilf3/Atf7ip/Gsk3b/Smyd2/Ftsj3/Jarid2/Zmpste24/Smyd3/Kmt2c/Ctnnb1/Rnmt/Dph5/Tet2/Dppa2/Mettl2/Bmi1/Rlf/Carm1/Lcmt2/Camkmt/Suz12/Fam98a/Thumpd2/Airn/Smad4/Trmt12/Mettl24/Myc/Trmt10a/Mgmt/Prdm1	32
GO:0043161	proteasome-mediated ubiquitin-dependent protein catabolic process	35/781	423/29008	5.34011e-09	2.72933e-06	1.8044e-06	Psmc5/Ccdc47/Tmub2/Fbxo22/Arrb2/Ufl1/Birc2/Caml/Gsk3b/Glmn/Huwe1/Nub1/Ube4b/Xpo1/Erlec1/Ctnnb1/Ankib1/Arntl/Senp1/Spsb1/Spopl/Trim39/Smad7/Kctd2/Cul2/Prickle1/Ascc3/Trib2/Plk2/Klhl15/Cdc27/Nhlrc3/Btrc/Fbxl17/Siah1b	35
GO:0062197	cellular response to chemical stress	30/781	333/29008	9.70988e-09	4.51156e-06	2.98265e-06	Ppia/Fos/Tnfaip3/P4hb/Plekha1/Trp53inp1/Stk24/Pink1/Sfpq/Atg5/Mcl1/Keap1/Jak2/Ppif/Pnpla8/Lrrc8c/Ctnnb1/Arntl/Ercc6l2/Pyroxd1/Hspb1/Foxo1/Atp2a2/Lrrc8d/Stk39/Atp7a/Pkd2/App/Smpd3/Egfr	30
GO:1903320	regulation of protein modification by small protein conjugation or removal	25/781	248/29008	1.81708e-08	6.48846e-06	4.2896e-06	Ppia/Tnfaip3/Arrdc4/Birc3/Rpl5/Pink1/Arrb2/Ufl1/Birc2/Caml/Zmiz1/Atg5/Huwe1/Ctnnb1/Spopl/Smad7/Mul1/Gnl3l/Prickle1/Trib2/Rwdd3/Sart3/Btrc/Amer1/Mastl	25
GO:0048872	homeostasis of number of cells	31/781	363/29008	1.92921e-08	6.48846e-06	4.2896e-06	Tnfaip3/Gata3/Ets1/Hmgb2/Stat4/Pde4b/Ifng/Bax/F2r/Cdk6/Inpp5d/Ufl1/Klf13/Ahr/Caml/Smarca2/Jak2/Senp1/Tet2/Bmi1/Slc37a4/Lilrb4a/Cebpg/Sart3/Map7/Foxp3/Kif3a/Tgfbr3/Fstl1/Tnfrsf13c/Sox6	31
GO:0007264	small GTPase mediated signal transduction	34/781	425/29008	2.03702e-08	6.48846e-06	4.2896e-06	Rhog/Nucb1/F2r/Psd4/Arhgef3/Pecam1/Nras/Cyth1/G3bp2/Arhgap26/Rheb/Lztr1/Arhgap18/Arhgef2/Cyth2/Gpr55/Grb2/Cbl/Abi2/Arhgef7/Plk2/Rhobtb1/Cdon/Tiam1/Ssx2ip/Rapgef2/Ralgapa1/Dlc1/Dock9/F2rl1/Cdc42bpa/Rapgef3/Spry4/Arhgef10	34
GO:0031331	positive regulation of cellular catabolic process	34/781	425/29008	2.03702e-08	6.48846e-06	4.2896e-06	Tnfaip3/Pabpc1/Ifng/Bax/Ezr/Cnot2/Trp53inp1/Fbxo22/Pink1/Ufl1/Trim14/Gsk3b/Nub1/Trim8/Ccdc22/Fyco1/Rab3gap2/Ankib1/Qk/Pip4k2a/Smad7/Zfp36l2/Nnt/Prickle1/Foxo1/Trib2/Plk2/Map3k7/Myc/Adam9/Amer1/Zbtb20/Cpeb3/App	34
GO:0010639	negative regulation of organelle organization	31/781	364/29008	2.05594e-08	6.48846e-06	4.2896e-06	Pfn1/Hnrnpu/Pecam1/Arap1/Tmsb15b1/Mtpn/Tmsb15l/Pink1/Mcrs1/Arrb2/Rad50/Huwe1/Arhgef2/Ankrd27/Ppif/Higd1a/Twf1/Terf2ip/Tnks2/Ssh1/Specc1l/Mul1/Gnl3l/Tbc1d4/Arhgef7/Smad4/Odf2l/Dlc1/S1pr1/Rps6ka2/Ttbk2	31
GO:0030099	myeloid cell differentiation	34/781	426/29008	2.15816e-08	6.48846e-06	4.2896e-06	Fos/Gata3/Ets1/Hmgb2/Ifng/Abi1/Plscr1/Cdk6/Inpp5d/Ufl1/Klf13/Ubash3b/Gsk3b/Jak2/Itgb3/Gpr55/Ctnnb1/Senp1/Tet2/Pip4k2a/Clec2d/Lilrb4a/Cebpg/Mitf/Tspan2/Tirap/Ctnnbip1/Myc/Tgfbr3/F2rl1/App/Sh3pxd2a/Cebpa/Sox6	34
GO:0042176	regulation of protein catabolic process	32/781	389/29008	2.76669e-08	7.7383e-06	5.11589e-06	Tnfaip3/Gabarapl2/Ifng/Ezr/Rpl5/Fbxo22/Ufl1/Caml/Cyp51/Gsk3b/Glmn/Huwe1/Nub1/Azin1/Xpo1/Ccdc22/Ankib1/Arntl/Senp1/Trim39/Smad7/Prickle1/Foxo1/Trib2/Plk2/Sufu/Smad4/Btrc/Adam9/Amer1/App/Egfr	32
GO:1903706	regulation of hemopoiesis	32/781	398/29008	4.71849e-08	1.20581e-05	7.97177e-06	Ctla4/Fos/Nfkbiz/Gata3/Cd83/Ets1/Hmgb2/Ifng/Tox/Cdk6/Inpp5d/Klf13/Ubash3b/Gsk3b/Zmiz1/Itgb3/Gpr55/Ctnnb1/Dusp10/Senp1/Hspb1/Smad7/Zfp36l2/Clec2d/Lilrb4a/Zbtb1/Mitf/Ctnnbip1/Cd28/Foxp3/Myc/Prdm1	32
GO:0060537	muscle tissue development	36/781	486/29008	5.5805e-08	1.30042e-05	8.59724e-06	Fos/Mbnl1/Hnrnpu/Nras/Fbxo22/Akirin1/Acadm/Arrb2/Hdac7/Ahr/Gsk3b/Atg5/Nr3c1/Ube4b/Ppp3ca/Jarid2/Zmpste24/Ctnnb1/Arntl/Chd7/Trip10/Smad7/Klf5/Sap30/Cdon/Dlg1/Smad4/Arid2/Rxra/Myc/Tgfbr3/Cenpf/S1pr1/Cav2/Cxadr/Sox6	36
GO:0006979	response to oxidative stress	32/781	407/29008	7.90582e-08	1.75681e-05	1.16145e-05	Ppia/Fos/Tnfaip3/P4hb/Plekha1/Trp53inp1/Stk24/Txnip/Pink1/Sfpq/Lias/Mcl1/Keap1/Jak2/Ppif/Pnpla8/Ndufb4/Ctnnb1/Arntl/Ercc6l2/Pyroxd1/Hspb1/Lig1/Foxo1/Atp2a2/Cln8/Atp7a/Adam9/App/Mctp1/Smpd3/Egfr	32
GO:0043254	regulation of protein-containing complex assembly	34/781	451/29008	8.58476e-08	1.75875e-05	1.16273e-05	Pfn1/Arpc3/Ifng/Bax/Atf7ip/Pecam1/Tmsb15b1/Mtpn/Tmsb15l/Pink1/Ahr/Birc2/Numa1/Akap9/Gsk3b/Arhgap18/Arhgef2/Ankrd27/Twf1/Tfip11/Grb2/Ssh1/Ldlrad4/Gnl3l/Fchsd2/Abi2/Arhgef7/Ptger4/Map3k7/Dlg1/Tirap/Ctnnbip1/Mpp7/Fnip2	34
GO:0043502	regulation of muscle adaptation	15/781	101/29008	8.60277e-08	1.75875e-05	1.16273e-05	P2rx4/Klf4/Mtpn/Gtf2i/Gsk3b/Nr3c1/Ppp3ca/Jarid2/Twf1/Trip10/Pde5a/Foxo1/Atp2a2/Smad4/Fbxo32	15
GO:0043414	macromolecule methylation	27/781	314/29008	1.37341e-07	2.53145e-05	1.67357e-05	Gata3/Ilf3/Atf7ip/Gsk3b/Smyd2/Ftsj3/Jarid2/Zmpste24/Smyd3/Kmt2c/Ctnnb1/Tet2/Dppa2/Mettl2/Bmi1/Rlf/Carm1/Lcmt2/Camkmt/Suz12/Fam98a/Thumpd2/Airn/Smad4/Trmt12/Myc/Trmt10a	27
GO:0051090	regulation of DNA-binding transcription factor activity	32/781	425/29008	2.11115e-07	3.4814e-05	2.3016e-05	Ppia/Tnfaip3/Dap/Klf4/Mtpn/Pink1/Arrb2/Ufl1/Trim14/Keap1/Jak2/Arhgef2/Ppp3ca/Trim8/Ccdc22/Ctnnb1/Terf2ip/Smad7/Enpp1/Trib2/Carm1/Cebpg/Rwdd3/Sufu/Tirap/Ctnnbip1/Foxp3/Tgfbr3/Fzd6/Zc4h2/Pkd2/App	32
GO:0071560	cellular response to transforming growth factor beta stimulus	22/781	226/29008	2.37602e-07	3.79495e-05	2.50889e-05	Fos/Lpxn/Arrb2/Bambi/Zmiz1/Crkl/Nr3c1/Trim33/Snx25/Ldlrad4/Smad7/Zfp36l2/Htra1/Map3k7/Smad4/Tgfbr3/Adam9/Cav2/Tgfb1i1/Zeb2/Sox6/Ltbp1	22
GO:0009896	positive regulation of catabolic process	35/781	494/29008	2.48326e-07	3.84605e-05	2.54267e-05	Tnfaip3/Pabpc1/Ifng/Bax/Ezr/Cnot2/Trp53inp1/Fbxo22/Pink1/Ufl1/Trim14/Gsk3b/Huwe1/Nub1/Trim8/Ccdc22/Fyco1/Rab3gap2/Ankib1/Qk/Pip4k2a/Smad7/Zfp36l2/Nnt/Prickle1/Foxo1/Trib2/Plk2/Map3k7/Myc/Adam9/Amer1/Zbtb20/Cpeb3/App	35
GO:1902903	regulation of supramolecular fiber organization	30/781	388/29008	2.86974e-07	4.3139e-05	2.85197e-05	Pfn1/Hspa8/Arpc3/Pecam1/Arap1/Tmsb15b1/Mtpn/Tmsb15l/Numa1/Akap9/Arhgap18/Arhgef2/Twf1/Grb2/Ssh1/Specc1l/Fchsd2/Abi2/Arhgef7/Ptger4/Dlg1/Smad4/Dlc1/S1pr1/F2rl1/Rapgef3/Ttbk2/App/Arhgef10/Alms1	30
GO:0071559	response to transforming growth factor beta	22/781	230/29008	3.22045e-07	4.66798e-05	3.08606e-05	Fos/Lpxn/Arrb2/Bambi/Zmiz1/Crkl/Nr3c1/Trim33/Snx25/Ldlrad4/Smad7/Zfp36l2/Htra1/Map3k7/Smad4/Tgfbr3/Adam9/Cav2/Tgfb1i1/Zeb2/Sox6/Ltbp1	22
GO:0043500	muscle adaptation	16/781	127/29008	3.3186e-07	4.66798e-05	3.08606e-05	P2rx4/Klf4/Mtpn/Gtf2i/Gsk3b/Nr3c1/Ppp3ca/Jarid2/Twf1/Trip10/Pde5a/Foxo1/Atp2a2/Inpp5f/Smad4/Fbxo32	16
GO:0001933	negative regulation of protein phosphorylation	28/781	349/29008	3.37929e-07	4.66798e-05	3.08606e-05	Ppia/Tnfaip3/Ppp1r15a/Gadd45b/Pebp1/Ifng/Bax/Pecam1/Arrb2/Adora2a/Ubash3b/Gsk3b/Crkl/Smyd3/Dusp10/Terf2ip/Snx25/Hspb1/Ldlrad4/Smad7/Nnt/Enpp1/Cbl/Lilrb4a/Prkag2/Stk39/Inpp5f/Spry4	28
GO:0033674	positive regulation of kinase activity	32/781	435/29008	3.54603e-07	4.76942e-05	3.15312e-05	Ppia/Ern1/Ifng/Arrb2/Jak2/Rad50/Itgb3/Higd1a/Strada/Dusp12/Syap1/Camkk2/Pde5a/Fgr/Maged1/Prkag2/Ryk/Map3k7/Dlg1/Tirap/Zfp91/Rapgef2/Map3k4/Pfkfb1/Adam9/Pkd2/Dlg4/App/Zeb2/Nek10/Neurl1a/Egfr	32
GO:0032970	regulation of actin filament-based process	31/781	416/29008	4.08107e-07	5.26835e-05	3.48297e-05	Pfn1/Arpc3/Rhog/Pde4b/Pecam1/Arap1/Tmsb15b1/Mtpn/Tmsb15l/Akap9/Arhgap18/Itgb3/Twf1/Grb2/Ssh1/Specc1l/Fchsd2/Abi2/Ptger4/Atp2a2/Fgr/Rhobtb1/Frmd6/Dlg1/Smad4/Dlc1/S1pr1/F2rl1/Rapgef3/Arhgef10/Alms1	31
GO:0002683	negative regulation of immune system process	33/781	460/29008	4.12314e-07	5.26835e-05	3.48297e-05	Ctla4/Tnfaip3/Cst7/Ifng/Lpxn/Samhd1/Ezr/Cdk6/Inpp5d/Arrb2/Adora2a/Milr1/Ahr/Ubash3b/Glmn/Gpr55/Ctnnb1/Dusp10/Hspb1/Smad7/Mul1/Htra1/Pde5a/Ptger4/Clec2d/Lilrb4a/Fgr/Bank1/Dlg1/Foxp3/Myc/Prdm1/Susd4	33
GO:0045598	regulation of fat cell differentiation	17/781	148/29008	5.47143e-07	6.65821e-05	4.40183e-05	Gata3/Hnrnpu/Syap1/Dusp10/Arntl/Klf5/Zfp36l2/Enpp1/Foxo1/Mex3c/Trib2/Carm1/Lpin1/Jdp2/Tgfb1i1/Cebpa/Alms1	17
GO:0050852	T cell receptor signaling pathway	16/781	134/29008	6.93826e-07	7.54499e-05	4.98809e-05	Ctla4/Nfkbiz/Gata3/Kcnn4/Pde4b/Ifng/Ezr/Nras/Crkl/Trat1/Khdrbs1/Tec/Lilrb4a/Usp12/Cd28/Foxp3	16
GO:0003300	cardiac muscle hypertrophy	14/781	104/29008	7.93663e-07	8.11282e-05	5.36349e-05	P2rx4/Mtpn/Gsk3b/Nr3c1/Ppp3ca/Jarid2/Twf1/Trip10/Pde5a/Foxo1/Atp2a2/Inpp5f/Smad4/Fbxo32	14
GO:0006914	autophagy	31/781	437/29008	1.16671e-06	0.000106483	7.03971e-05	Tnfaip3/Hspa8/Gabarapl2/Ifng/Dap/Trp53inp1/Pink1/Ufl1/Trim14/Gsk3b/Atg5/Mcl1/Keap1/Huwe1/Ufm1/Il10ra/Trim8/Zmpste24/Fyco1/Hdac10/Rab3gap2/Pip4k2a/Mul1/Acbd5/Rragc/Foxo1/Snap29/Atp2a2/Plk2/Plekhm1/Map3k7	31
GO:0061919	process utilizing autophagic mechanism	31/781	437/29008	1.16671e-06	0.000106483	7.03971e-05	Tnfaip3/Hspa8/Gabarapl2/Ifng/Dap/Trp53inp1/Pink1/Ufl1/Trim14/Gsk3b/Atg5/Mcl1/Keap1/Huwe1/Ufm1/Il10ra/Trim8/Zmpste24/Fyco1/Hdac10/Rab3gap2/Pip4k2a/Mul1/Acbd5/Rragc/Foxo1/Snap29/Atp2a2/Plk2/Plekhm1/Map3k7	31
GO:0032663	regulation of interleukin-2 production	11/781	67/29008	1.63583e-06	0.000137061	9.06126e-05	Tnfaip3/Gata3/Cd83/Pde4b/Ezr/Hdac7/Glmn/Lilrb4a/Map3k7/Cd28/Foxp3	11
GO:0045860	positive regulation of protein kinase activity	27/781	358/29008	1.798e-06	0.000146948	9.71495e-05	Ppia/Ern1/Ifng/Arrb2/Jak2/Itgb3/Higd1a/Strada/Syap1/Camkk2/Pde5a/Maged1/Prkag2/Map3k7/Dlg1/Tirap/Zfp91/Rapgef2/Map3k4/Adam9/Pkd2/Dlg4/App/Zeb2/Nek10/Neurl1a/Egfr	27
GO:0022604	regulation of cell morphogenesis	26/781	337/29008	1.83109e-06	0.000146948	9.71495e-05	Rhog/P4hb/Ezr/Prpf40a/Arap1/Bambi/Arhgap18/Crkl/Ankrd27/Itgb3/Zmpste24/Mul1/Fgr/Rhobtb1/Dlg1/Dlc1/Ptprf/Kif3a/Fmnl2/Bcar1/Enpp2/Dlg4/Fgd1/Myo10/Spry4/Rims2	26
GO:2001233	regulation of apoptotic signaling pathway	29/781	402/29008	1.84009e-06	0.000146948	9.71495e-05	Ppia/Tnfaip3/Itm2c/Hmgb2/P4hb/Birc6/Bax/Bclaf1/Plscr1/Trp53inp1/Sgms1/Pink1/Arrb2/Sfpq/Adora2a/Gsk3b/Mcl1/Jak2/Armc10/Ppif/Higd1a/Ctnnb1/Trim39/Hspb1/Bmi1/Maged1/Map3k7/Siah1b/Myc	29
GO:0043547	positive regulation of GTPase activity	21/781	237/29008	2.0571e-06	0.000158514	0.000104795	Arhgap27/Rgs10/Rhog/F2r/Arap1/Gsk3b/Crkl/Tbc1d4/Arhgef7/Tiam1/Snx13/Rapgef2/Ralgapa1/S1pr1/Dock9/F2rl1/Rapgef3/Tbc1d2/Evi5/Cav2/Arhgef10	21
GO:0120032	regulation of plasma membrane bounded cell projection assembly	19/781	199/29008	2.07795e-06	0.000158514	0.000104795	Pfn1/Rhog/Arap1/Akirin1/Atg5/Twf1/Klf5/Abi2/Syne2/Plekhm1/Fam98a/Rab3ip/Odf2l/Atp7a/F2rl1/Ttbk2/Myo10/Dnm3/Neurl1a	19
GO:0098732	macromolecule deacylation	14/781	114/29008	2.4359e-06	0.000177856	0.000117583	Ifng/Morf4l2/Mier1/Ppt1/Pink1/Sfpq/Hdac7/Znhit1/Hdac10/Lpin1/Brms1l/Fry/Foxp3/Jdp2	14
GO:0048771	tissue remodeling	19/781	202/29008	2.59629e-06	0.000184301	0.000121844	Bax/F2r/Inpp5d/Ahr/Ubash3b/Gsk3b/Atg5/Ppp3ca/Itgb3/Gpr55/Ctnnb1/Chd7/Enpp1/Ptger4/Mitf/Plekhm1/Atp7a/Tgfbr3/S1pr1	19
GO:0022407	regulation of cell-cell adhesion	31/781	457/29008	2.95384e-06	0.000206809	0.000136724	Ctla4/Tnfaip3/Nfkbiz/Gata3/Cd83/Ets1/Ifng/Icos/Klf4/Adora2a/Ubash3b/Zmiz1/Glmn/Jak2/Mbp/Dusp10/Specc1l/Hspb1/Smad7/Il6st/Pde5a/Bmi1/Lilrb4a/Zbtb1/Dlg1/Cd28/Foxp3/Myo10/Tnfrsf13c/Mdga1/Kif26b	31
GO:0032956	regulation of actin cytoskeleton organization	27/781	368/29008	3.02097e-06	0.000208651	0.000137942	Pfn1/Arpc3/Rhog/Pecam1/Arap1/Tmsb15b1/Mtpn/Tmsb15l/Arhgap18/Itgb3/Twf1/Grb2/Ssh1/Specc1l/Fchsd2/Abi2/Ptger4/Fgr/Rhobtb1/Dlg1/Smad4/Dlc1/S1pr1/F2rl1/Rapgef3/Arhgef10/Alms1	27
GO:0043087	regulation of GTPase activity	25/781	326/29008	3.20243e-06	0.000215363	0.000142379	Arhgap27/Rgs10/Rhog/F2r/Pecam1/Arap1/Arrb2/Gsk3b/Crkl/Rab3gap2/Tbc1d4/Arhgef7/Tiam1/Snx13/Rapgef2/Ralgapa1/S1pr1/Dock9/F2rl1/Rapgef3/Tbc1d2/Evi5/Fgd1/Cav2/Arhgef10	25
GO:0001822	kidney development	25/781	327/29008	3.38107e-06	0.000224424	0.000148369	Gata3/Ifng/Bax/Ahr/Itgb3/Zmpste24/Ctnnb1/Tet2/Smad7/Maged1/Basp1/Dlg1/Smad4/Ctnnbip1/Kif3a/Myc/Cenpf/Amer1/Pkd2/Prdm1/Bmper/Fat4/Sim1/Kif26b/Dchs2	25
GO:0032623	interleukin-2 production	11/781	74/29008	4.48515e-06	0.000290172	0.000191836	Tnfaip3/Gata3/Cd83/Pde4b/Ezr/Hdac7/Glmn/Lilrb4a/Map3k7/Cd28/Foxp3	11
GO:0060326	cell chemotaxis	24/781	312/29008	4.75505e-06	0.000303788	0.000200838	Ppia/Cxcr6/Hmgb2/Rhog/Pde4b/Ifng/P2rx4/Akirin1/Arrb2/Gbf1/Crkl/Hspb1/Slc37a4/Stk39/Ano6/Tirap/Bcar1/S1pr1/Enpp2/F2rl1/Itga9/Slc12a2/Cxadr/App	24
GO:0050863	regulation of T cell activation	25/781	339/29008	6.36254e-06	0.00038713	0.000255937	Ctla4/Nfkbiz/Gata3/Cd83/Ifng/Icos/Tox/Adora2a/Zmiz1/Glmn/Znhit1/Ctnnb1/Dusp10/Hspb1/Smad7/Il6st/Pde5a/Bmi1/Lilrb4a/Zbtb1/Dlg1/Cd28/Foxp3/Prdm1/Tnfrsf13c	25
GO:0007015	actin filament organization	30/781	453/29008	6.81809e-06	0.000403864	0.000267	Pfn1/Arpc3/Rhog/Myo6/Abi1/Ezr/Pecam1/Arap1/Tmsb15b1/Mtpn/Tmsb15l/Arhgap18/Arhgef2/Twf1/Grb2/Ssh1/Specc1l/Fchsd2/Abi2/Ptger4/Rhobtb1/Dlg1/Dlc1/Bcar1/S1pr1/Enah/F2rl1/Rapgef3/Arhgef10/Alms1	30
GO:0048145	regulation of fibroblast proliferation	13/781	108/29008	6.93393e-06	0.000403864	0.000267	Ifng/Bax/Nras/Trp53inp1/Cdk6/Zmiz1/Itgb3/Zmpste24/Kmt2c/B4galt7/Il13/Myc/Egfr	13
GO:0007178	transmembrane receptor protein serine/threonine kinase signaling pathway	27/781	387/29008	7.64114e-06	0.000426737	0.000282121	Fos/Lpxn/Arrb2/Numa1/Bambi/Zmiz1/Jak2/Trim33/Runx2/Lnpep/Snx25/Ldlrad4/Smad7/Htra1/Akap7/Map3k7/Smad4/Btbd11/Tgfbr3/Fstl1/Adam9/Cav2/Tgfb1i1/Zeb2/Bmper/Ltbp1/Smpd3	27
GO:0042063	gliogenesis	25/781	344/29008	8.1973e-06	0.000436421	0.000288523	Ifng/Cers2/P2rx4/Rheb/Cdk6/Adora2a/Ufl1/Zmiz1/Crkl/Idh2/Nab1/Ctnnb1/Dusp10/Qk/Il6st/Arhgef7/Syne2/Tspan2/Suz12/Myc/Enpp2/B4galt5/App/Arhgef10/Sox6	25
GO:0005976	polysaccharide metabolic process	13/781	110/29008	8.4991e-06	0.000447823	0.000296062	Acadm/Gsk3b/Il6st/Enpp1/Ptger4/Slc37a4/Gfpt1/Pfkm/Prkag2/Ppp1r3f/Agl/B4galt5/Smpd3	13
GO:0045444	fat cell differentiation	21/781	260/29008	8.77001e-06	0.000457383	0.000302382	Gata3/Hnrnpu/Ap1s2/Klf4/Gsk3b/Lrrc8c/Syap1/Dusp10/Arntl/Klf5/Zfp36l2/Enpp1/Foxo1/Mex3c/Trib2/Carm1/Lpin1/Jdp2/Tgfb1i1/Cebpa/Alms1	21
GO:0048144	fibroblast proliferation	13/781	111/29008	9.39249e-06	0.000478598	0.000316407	Ifng/Bax/Nras/Trp53inp1/Cdk6/Zmiz1/Itgb3/Zmpste24/Kmt2c/B4galt7/Il13/Myc/Egfr	13
GO:0016050	vesicle organization	22/781	284/29008	1.04796e-05	0.000503101	0.000332606	Rab11a/Yipf4/Ap1s2/Tmed9/Gosr2/Chmp2b/Gbf1/Yipf5/C2cd5/Ankrd27/Dnajc13/Pip4k2a/Tbc1d4/Snap29/Hps4/Plekhm1/Eea1/Btbd8/Dlg4/Cav2/Dnm3/Zeb2	22
GO:0060562	epithelial tube morphogenesis	27/781	394/29008	1.05648e-05	0.000503101	0.000332606	Pfn1/Gata3/Prkacb/Lias/Ahr/Nr3c1/Glmn/Ctnnb1/Specc1l/Prickle1/Maged1/Map3k7/Sufu/Dlg1/Smad4/Btrc/Ctnnbip1/Dlc1/Kif3a/Myc/Fzd6/Enah/Pkd2/Slc12a2/Zeb2/Fat4/Kif26b	27
GO:0032535	regulation of cellular component size	28/781	417/29008	1.0631e-05	0.000503101	0.000332606	Pfn1/Ppp1r15a/Arpc3/Kcnn4/Rab11a/Ezr/Pecam1/Tmsb15b1/Mtpn/Tmsb15l/Ahr/Gsk3b/Arhgap18/Twf1/Grb2/Ssh1/Specc1l/Fchsd2/Abi2/Ryk/Cln8/Ano6/Golga4/Dlg1/Atp7a/F2rl1/Rapgef3/Slc12a2	28
GO:0010256	endomembrane system organization	31/781	488/29008	1.10192e-05	0.000511994	0.000338486	Ywhaz/Tpst2/Degs1/Rab11a/Rab18/Plscr1/Yipf4/Tmed9/Ccdc47/Chmp2b/Gbf1/Ugcg/Akap9/Caml/Stx18/Yipf5/Huwe1/Zmpste24/Rab3gap2/Dnajc13/Cdan1/Atp10a/Snap29/Arhgef7/Syne2/Atp2a2/Ano6/Atp8b4/Spaca6/Cav2/Fat4	31
GO:0030900	forebrain development	27/781	400/29008	1.38458e-05	0.000615355	0.000406819	Bax/Tox/Ogdh/Dpcd/Gsk3b/Zmiz1/Crkl/Tacc1/Ctnnb1/Chd7/Secisbp2/Syne2/Ryk/Cdon/Btbd3/Rapgef2/Dlc1/Zswim6/Kif3a/Atp7a/Ttbk2/App/Zeb2/Mdga1/Nrp2/Fat4/Egfr	27
GO:0000209	protein polyubiquitination	20/781	248/29008	1.45771e-05	0.000642272	0.000424615	Ppia/Tnfaip3/Birc3/Fbxo22/Trim14/Birc2/Huwe1/Ube4b/Ctnnb1/Ankib1/Tnks2/Mul1/Fbxo28/Cbl/Ube2q2/Cdc27/Nhlrc3/Zfp91/Btrc/Fbxl17	20
GO:0022411	cellular component disassembly	27/781	402/29008	1.51301e-05	0.000655339	0.000433253	Hspa8/Gabarapl2/Ets1/Bax/Mtpn/Pink1/Gbf1/Ufl1/Atg5/Huwe1/Arhgef2/Ufm1/Zmpste24/Twf1/Fyco1/Smarcd2/Tfip11/Specc1l/Mul1/Nedd1/Snap29/Atp2a2/Cebpg/Arid2/Myc/F2rl1/Ttbk2	27
GO:0010657	muscle cell apoptotic process	12/781	100/29008	1.60452e-05	0.000677746	0.000448066	Hspa8/Ifng/Capn2/Arrb2/Gsk3b/Jak2/Qk/Trip10/Smad4/Fbxo32/Rapgef3/Rps6ka2	12
GO:0050767	regulation of neurogenesis	29/781	451/29008	1.67724e-05	0.000702653	0.000464533	Hmgb2/Ifng/Rab11a/Cers2/Rheb/Ufl1/Gsk3b/Arhgef2/Mbp/Ankrd27/Ppp3ca/Idh2/Ctnnb1/Dusp10/Arntl/Qk/Chd7/Il6st/Ryk/Tiam1/Golga4/Rapgef2/Ptprf/Man2a1/Myc/Enpp2/Zeb2/Bhlhe41/Neurl1a	29
GO:1901214	regulation of neuron death	26/781	384/29008	1.88441e-05	0.000783027	0.000517669	Fos/Gata3/Ifng/Bax/F2r/Capn2/Ppt1/Pink1/Arrb2/Adora2a/Gsk3b/Mcl1/Nr3c1/Jak2/Ctnnb1/Ssh1/Cbl/Trp53bp2/Cpeb4/Egln3/Il13/Ptprf/Atp7a/App/Inpp5a/Gabrb3	26
GO:0046434	organophosphate catabolic process	15/781	154/29008	1.90478e-05	0.000785107	0.000519044	Samhd1/Inpp1/Nudt9/Pnpla8/Nudt19/Nudt4/Pde5a/Enpp1/Cda/Inpp5f/Nt5c2/Enpp2/Inpp5a/Upb1/Smpd3	15
GO:0033002	muscle cell proliferation	20/781	255/29008	2.18229e-05	0.000845504	0.000558973	Tnfaip3/Ern1/Ifng/Klf4/Akirin1/Gsk3b/Jak2/Irak4/Itgb3/Jarid2/Ctnnb1/Ctnnbip1/Arid2/Il13/Rxra/Myc/Tgfbr3/S1pr1/Cxadr/Smpd3	20
GO:0006665	sphingolipid metabolic process	14/781	138/29008	2.26852e-05	0.000871759	0.000576331	Sptssa/Crem/Bax/Degs1/Cers2/Ormdl1/Sgms1/Ugcg/Cln8/Map7/Enpp2/B4galt5/St8sia1/Smpd3	14
GO:0014074	response to purine-containing compound	12/781	105/29008	2.63789e-05	0.000942815	0.000623307	Crem/Ezr/P2rx4/Adora2a/Ahr/Akap9/Ssh1/Carm1/Akap7/Rapgef2/Pkd2/Rapgef3	12
GO:0006109	regulation of carbohydrate metabolic process	17/781	197/29008	2.66049e-05	0.000944291	0.000624283	Ifng/Acadm/Nr3c1/Zmpste24/Dusp12/Enpp1/Foxo1/Ptger4/Gfpt1/Prkag2/Scarb2/Myc/Ppp1r3f/Pfkfb1/Zbtb20/App/Smpd3	17
GO:0046683	response to organophosphorus	11/781	89/29008	2.71953e-05	0.000948533	0.000627087	Crem/Ezr/P2rx4/Ahr/Akap9/Ssh1/Carm1/Akap7/Rapgef2/Pkd2/Rapgef3	11
GO:0051348	negative regulation of transferase activity	20/781	259/29008	2.72812e-05	0.000948533	0.000627087	Ppia/Tnfaip3/Gadd45b/Ifng/Hnrnpu/Rpl5/Mcrs1/Adora2a/Ubash3b/Gsk3b/Smyd3/Dusp10/Hspb1/Pip4k2a/Smad7/Cbl/Lilrb4a/Prkag2/Cln8/Spry4	20
GO:0008631	intrinsic apoptotic signaling pathway in response to oxidative stress	8/781	46/29008	2.8106e-05	0.000970608	0.000641681	Ppia/P4hb/Stk24/Pink1/Sfpq/Mcl1/Jak2/Hspb1	8
GO:0006835	dicarboxylic acid transport	11/781	90/29008	3.02377e-05	0.00102481	0.000677515	Myo6/Slc25a11/Adora2a/Nr3c1/Slc25a12/Lrrc8c/Slc25a32/Lrrc8d/Cln8/Slc3a1/Slc12a2	11
GO:0015980	energy derivation by oxidation of organic compounds	22/781	305/29008	3.15027e-05	0.00104552	0.000691208	Atp5c1/Ifng/Bax/Ogdh/Iscu/Acadm/Pink1/Gsk3b/Slc25a12/Ppif/Idh2/Il6st/Enpp1/Slc37a4/Gfpt1/Pfkm/Prkag2/Slc25a33/Myc/Atp7a/Ppp1r3f/Agl	22
GO:0050900	leukocyte migration	25/781	373/29008	3.20413e-05	0.00104976	0.000694011	Ppia/Gata3/Rhog/Pde4b/Ifng/Pecam1/P2rx4/Akirin1/Gbf1/Crkl/Irak4/Itgb3/Med23/Ptger4/Slc37a4/Stk39/Ano6/Tirap/S1pr1/F2rl1/Itga9/Slc12a2/Cxadr/App/Smpd3	25
GO:0003007	heart morphogenesis	21/781	284/29008	3.29546e-05	0.00106481	0.000703959	Gata3/Ahr/Zmiz1/Crkl/Ube4b/Zmpste24/Ctnnb1/Chd7/Smad7/Sufu/Smad4/Arid2/Dlc1/Kif3a/Rxra/Tgfbr3/S1pr1/Pkd2/Dnah11/Nrp2/Fat4	21
GO:0010631	epithelial cell migration	22/781	306/29008	3.31013e-05	0.00106481	0.000703959	Pfn1/Gata3/Ets1/Ifng/Lpxn/Rab11a/Krit1/Pecam1/P2rx4/Klf4/Hdac7/Itgb3/Dusp10/Hspb1/Plk2/Tgfbr3/Fstl1/Bcar1/Adam9/Enpp2/Zeb2/Bmper	22
GO:1903522	regulation of blood circulation	20/781	264/29008	3.58043e-05	0.00111306	0.00073586	Pebp1/Pde4b/Ifng/F2r/P2rx4/Atp2b1/Ahr/Akap9/Cysltr1/Jak2/Zmpste24/Smad7/Pde5a/Sp4/Atp2a2/Dlg1/Myl4/Tmem65/Cxadr/App	20
GO:0007623	circadian rhythm	18/781	222/29008	3.58444e-05	0.00111306	0.00073586	Crem/Hnrnpu/Nfil3/Sfpq/Adora2a/Ahr/Gsk3b/Dbp/Huwe1/Srrd/Arntl/Ptger4/Gfpt1/Maged1/Btrc/Fbxl17/Gabrb3/Bhlhe41	18
GO:0090132	epithelium migration	22/781	308/29008	3.65187e-05	0.00111889	0.00073971	Pfn1/Gata3/Ets1/Ifng/Lpxn/Rab11a/Krit1/Pecam1/P2rx4/Klf4/Hdac7/Itgb3/Dusp10/Hspb1/Plk2/Tgfbr3/Fstl1/Bcar1/Adam9/Enpp2/Zeb2/Bmper	22
GO:0048284	organelle fusion	14/781	144/29008	3.65592e-05	0.00111889	0.00073971	Bax/Yipf4/Gosr2/Yipf5/Huwe1/C2cd5/Ankrd27/Pip4k2a/Mul1/Tbc1d4/Snap29/Plekhm1/Eea1/Cav2	14
GO:0002064	epithelial cell development	20/781	266/29008	3.9831e-05	0.001196	0.000790693	Ezr/Pecam1/Rheb/Cdk6/Akap9/Arntl/Klf5/Il6st/Abi2/Plod3/Frmd6/Slc4a7/Adamtsl4/Map7/Rapgef2/S1pr3/Alg10b/F2rl1/Rapgef3/Prdm1	20
GO:0009117	nucleotide metabolic process	28/781	451/29008	4.3403e-05	0.00126041	0.000833276	Atp5c1/Mpc1/Ifng/Kars/Ctps2/Samhd1/Ogdh/Adss/Uck1/Nudt9/Acpp/Idh2/Nudt19/Nudt4/Pde5a/Enpp1/Ppcdc/Mcee/Cda/Pfkm/Prkag2/Adal/Nt5c2/Myc/Eno3/Zbtb20/App/Upb1	28
GO:0070997	neuron death	27/781	428/29008	4.50483e-05	0.00127152	0.000840618	Fos/Gata3/Ifng/Bax/F2r/Capn2/Ppt1/Pink1/Arrb2/Adora2a/Gsk3b/Mcl1/Nr3c1/Jak2/Ctnnb1/Ssh1/Cbl/Trp53bp2/Cpeb4/Egln3/Il13/Ptprf/Siah1b/Atp7a/App/Inpp5a/Gabrb3	27
GO:0048545	response to steroid hormone	18/781	226/29008	4.53213e-05	0.00127152	0.000840618	Hmgb2/Abhd2/Hnrnpu/Cnot2/Ufl1/Zmiz1/Nr3c1/Jak2/Mbp/Ufm1/Smyd3/Arntl/Zfp36l2/Carm1/Fbxo32/Rxra/Adam9/Agl	18
GO:0051235	maintenance of location	23/781	335/29008	4.53243e-05	0.00127152	0.000840618	Pfn1/Bax/F2r/Hnrnpu/Ttc39b/Tmsb15b1/Tmsb15l/Pink1/Akap9/Ubash3b/Atg5/Keap1/Itgb3/Srebf2/Ccdc22/Twf1/Chd7/Enpp1/Sufu/Slc30a7/Il13/Pkd2/Ltbp1	23
GO:0005977	glycogen metabolic process	10/781	78/29008	4.55825e-05	0.00127152	0.000840618	Acadm/Gsk3b/Il6st/Enpp1/Slc37a4/Gfpt1/Pfkm/Prkag2/Ppp1r3f/Agl	10
GO:0006073	cellular glucan metabolic process	10/781	78/29008	4.55825e-05	0.00127152	0.000840618	Acadm/Gsk3b/Il6st/Enpp1/Slc37a4/Gfpt1/Pfkm/Prkag2/Ppp1r3f/Agl	10
GO:0048738	cardiac muscle tissue development	20/781	269/29008	4.66304e-05	0.00128133	0.000847105	Hnrnpu/Acadm/Arrb2/Gsk3b/Atg5/Nr3c1/Ube4b/Jarid2/Zmpste24/Ctnnb1/Chd7/Trip10/Smad7/Smad4/Arid2/Rxra/Tgfbr3/S1pr1/Cxadr/Sox6	20
GO:0035051	cardiocyte differentiation	16/781	186/29008	4.72799e-05	0.00129223	0.000854312	Hnrnpu/Acadm/Arrb2/Gsk3b/Atg5/Nr3c1/Zmpste24/Ctnnb1/Trip10/Prickle1/Smad4/Rxra/Tgfbr3/Cxadr/Sox6/Egfr	16
GO:0010660	regulation of muscle cell apoptotic process	11/781	95/29008	5.02571e-05	0.00135907	0.000898498	Hspa8/Ifng/Capn2/Arrb2/Gsk3b/Jak2/Qk/Trip10/Smad4/Fbxo32/Rapgef3	11
GO:0034655	nucleobase-containing compound catabolic process	25/781	386/29008	5.59427e-05	0.00148918	0.000984518	Pabpc1/Csde1/Bax/Samhd1/Hnrnpu/Cnot2/Smg9/Nudt9/Nudt19/Nudt4/Qk/Dis3l2/Zfp36l2/Secisbp2/Pde5a/Enpp1/Cda/Adal/Tirap/Dis3l/Nt5c2/Cpeb3/Ago3/Ctif/Upb1	25
GO:0044270	cellular nitrogen compound catabolic process	26/781	414/29008	6.66527e-05	0.00171187	0.00113174	Pabpc1/Csde1/Bax/Samhd1/Hnrnpu/Cnot2/Smg9/Nudt9/Nudt19/Nudt4/Qk/Dis3l2/Tet2/Zfp36l2/Secisbp2/Pde5a/Enpp1/Cda/Adal/Tirap/Dis3l/Nt5c2/Cpeb3/Ago3/Ctif/Upb1	26
GO:1901361	organic cyclic compound catabolic process	28/781	463/29008	6.84033e-05	0.00172032	0.00113733	Pabpc1/Csde1/Bax/Samhd1/Hnrnpu/Cnot2/Smg9/Nudt9/Nudt19/Nudt4/Qk/Dis3l2/Tet2/Zfp36l2/Secisbp2/Pde5a/Enpp1/Cda/Adal/Tirap/Dis3l/Nt5c2/Hsd17b11/Cpeb3/Ago3/Ctif/Cyp39a1/Upb1	28
GO:0071824	protein-DNA complex subunit organization	16/781	192/29008	6.91754e-05	0.00172032	0.00113733	Atf7ip/Gtf2a2/Hat1/Ahr/Smarca2/Znhit1/Smyd3/Smarcd2/Cabin1/Psme4/Cebpg/Sart3/Arid2/Myc/Itgb3bp/Brdt	16
GO:0046700	heterocycle catabolic process	26/781	415/29008	6.9338e-05	0.00172032	0.00113733	Pabpc1/Csde1/Bax/Samhd1/Hnrnpu/Cnot2/Smg9/Nudt9/Nudt19/Nudt4/Qk/Dis3l2/Tet2/Zfp36l2/Secisbp2/Pde5a/Enpp1/Cda/Adal/Tirap/Dis3l/Nt5c2/Cpeb3/Ago3/Ctif/Upb1	26
GO:0051656	establishment of organelle localization	26/781	415/29008	6.9338e-05	0.00172032	0.00113733	Ywhaz/Myo6/Rab11a/Ezr/Hnrnpu/Ap1s2/Tmed9/Chmp2b/Gbf1/Milr1/Numa1/Arhgef2/Xpo1/Tacc1/Actr10/Ctnnb1/Fyco1/Syne2/Fgr/Riok2/Dlg1/Il13/Cenpf/Btbd8/Cdc42bpa/Dnm3	26
GO:0009791	post-embryonic development	13/781	134/29008	7.02787e-05	0.00173524	0.00114719	Gata3/Bax/Plekha1/Klf4/Ccdc47/Acadm/Ahr/Jak2/Tet2/Slc37a4/Ccdc66/Prdm1/Sox6	13
GO:0071320	cellular response to cAMP	7/781	39/29008	7.24456e-05	0.00177162	0.00117124	Ezr/Ahr/Akap9/Akap7/Rapgef2/Pkd2/Rapgef3	7
GO:0042552	myelination	15/781	173/29008	7.38252e-05	0.00177981	0.00117666	Cst7/Ifng/Degs1/Ormdl1/Mbp/Nab1/Ctnnb1/Qk/Lpin1/Tspan2/Dlg1/Rxra/B4galt5/Mall/Arhgef10	15
GO:0031346	positive regulation of cell projection organization	27/781	441/29008	7.46528e-05	0.00179132	0.00118426	Pfn1/Rab11a/Tox/Arap1/Stk24/Akirin1/Gsk3b/Ankrd27/Twf1/Qk/Hspb1/Abi2/Plekhm1/Tiam1/Fam98a/Golga4/Scarb2/Rapgef2/Ptprf/Atp7a/Enpp2/F2rl1/Ttbk2/Dlg4/Dnm3/Zeb2/Neurl1a	27
GO:0098656	anion transmembrane transport	16/781	194/29008	7.82335e-05	0.00185116	0.00122383	Mpc1/Emb/Slc25a11/Slc25a12/Lrrc8c/Slc25a32/Slc37a4/Lrrc8d/Cln8/Ano6/Slc35a3/Myc/Slc3a1/Slc12a2/Gabrb3/Gabrb1	16
GO:0007159	leukocyte cell-cell adhesion	24/781	373/29008	8.65424e-05	0.00199242	0.00131722	Ctla4/Nfkbiz/Gata3/Cd83/Ets1/Ifng/Icos/Pecam1/Klf4/Adora2a/Zmiz1/Glmn/Dusp10/Hspb1/Smad7/Il6st/Pde5a/Bmi1/Lilrb4a/Zbtb1/Dlg1/Cd28/Foxp3/Tnfrsf13c	24
GO:0021915	neural tube development	16/781	197/29008	9.37708e-05	0.00209137	0.00138263	Pfn1/Prkacb/Lias/Glmn/Specc1l/Prickle1/Bmi1/Plod3/Map3k7/Sufu/Dlc1/Kif3a/Fzd6/Enah/Ttbk2/Zeb2	16
GO:0070663	regulation of leukocyte proliferation	19/781	261/29008	9.46195e-05	0.00209137	0.00138263	Ctla4/Ifng/Inpp5d/Ahr/Gsk3b/Glmn/Znhit1/Ctnnb1/Il6st/Pde5a/Bmi1/Lilrb4a/Dlg1/Tirap/Il13/Cd28/Foxp3/Prdm1/Tnfrsf13c	19
GO:0015800	acidic amino acid transport	9/781	69/29008	9.496e-05	0.00209137	0.00138263	Myo6/Adora2a/Nr3c1/Slc25a12/Lrrc8c/Lrrc8d/Cln8/Slc3a1/Slc12a2	9
GO:0010632	regulation of epithelial cell migration	18/781	241/29008	0.000103673	0.0022078	0.0014596	Pfn1/Gata3/Ets1/Ifng/Rab11a/Krit1/P2rx4/Klf4/Hdac7/Itgb3/Dusp10/Hspb1/Plk2/Tgfbr3/Bcar1/Adam9/Enpp2/Bmper	18
GO:0050670	regulation of lymphocyte proliferation	18/781	241/29008	0.000103673	0.0022078	0.0014596	Ctla4/Ifng/Inpp5d/Ahr/Glmn/Znhit1/Ctnnb1/Il6st/Pde5a/Bmi1/Lilrb4a/Dlg1/Tirap/Il13/Cd28/Foxp3/Prdm1/Tnfrsf13c	18
GO:0002695	negative regulation of leukocyte activation	16/781	200/29008	0.000111946	0.00233533	0.00154392	Ctla4/Tnfaip3/Cst7/Inpp5d/Adora2a/Milr1/Glmn/Hspb1/Smad7/Pde5a/Lilrb4a/Fgr/Bank1/Dlg1/Foxp3/Prdm1	16
GO:0006898	receptor-mediated endocytosis	19/781	265/29008	0.000115521	0.00237557	0.00157052	Arhgap27/Myo6/Ezr/Ppt1/Arrb2/Itgb3/Dnajc13/Grb2/Fchsd2/Cbl/Lilrb4a/Inpp5f/Scarb2/Kif3a/Btbd8/Dlg4/Cav2/Dnm3/App	19
GO:1900744	regulation of p38MAPK cascade	7/781	42/29008	0.00011848	0.00239388	0.00158262	Gadd45b/Ezr/Dusp10/Pja2/Stk39/Dlg1/Map3k4	7
GO:0040029	regulation of gene expression, epigenetic	12/781	123/29008	0.000125274	0.00249134	0.00164705	Atf7ip/Hnrnpu/Mbd2/Hat1/Gsk3b/Zmiz1/Nr3c1/Glmn/Jarid2/Phf8/Suz12/Airn	12
GO:0061025	membrane fusion	14/781	162/29008	0.000131546	0.00256411	0.00169517	Tpst2/Yipf4/Gosr2/Yipf5/Huwe1/C2cd5/Ankrd27/Pip4k2a/Tbc1d4/Snap29/Plekhm1/Eea1/Spaca6/Cav2	14
GO:0016358	dendrite development	21/781	313/29008	0.000131943	0.00256411	0.00169517	Myo6/Abi1/Gsk3b/Crkl/Nr3c1/Ankrd27/Ppp3ca/Cyth2/Slc9a6/Abi2/Carm1/Plk2/Btbd3/Rapgef2/Ptprf/Atp7a/Cpeb3/Dlg4/Dnm3/App/Neurl1a	21
GO:0007517	muscle organ development	23/781	360/29008	0.000133784	0.00258027	0.00170585	Fos/Mbnl1/Nras/Fbxo22/Akirin1/Hdac7/Ube4b/Ppp3ca/Ctnnb1/Arntl/Chd7/Smad7/Klf5/Sap30/Cdon/Smad4/Rxra/Myc/Tgfbr3/Cenpf/S1pr1/Tifab/Cav2	23
GO:0006816	calcium ion transport	26/781	434/29008	0.000142598	0.00270937	0.0017912	Saraf/Kcnn4/Pde4b/Tspan13/Bax/F2r/P2rx4/Arrb2/Adora2a/Atp2b1/Ahr/Cysltr1/Ubash3b/Atg5/Ppp3ca/Itgb3/Zmpste24/Ctnnb1/Chd7/Atp2a2/Stim2/Ano6/Il13/Pkd2/Rapgef3/Trpm1	26
GO:0015810	aspartate transmembrane transport	4/781	11/29008	0.000147949	0.00278003	0.00183791	Slc25a12/Lrrc8c/Lrrc8d/Slc3a1	4
GO:1901652	response to peptide	25/781	412/29008	0.000156151	0.00286388	0.00189334	Tnfaip3/Stat4/Leprotl1/Snx5/Atp2b1/Gsk3b/Jak2/C2cd5/Arhgef2/Syap1/Ctnnb1/Grb2/Pip4k2a/Tbc1d4/Enpp1/Foxo1/Lpin1/Atp2a2/Ptprf/Slc25a33/Tgfbr3/Bcar1/Cav2/App/Smpd3	25
GO:0019439	aromatic compound catabolic process	26/781	437/29008	0.000159009	0.0028819	0.00190526	Pabpc1/Csde1/Bax/Samhd1/Hnrnpu/Cnot2/Smg9/Nudt9/Nudt19/Nudt4/Qk/Dis3l2/Tet2/Zfp36l2/Secisbp2/Pde5a/Enpp1/Cda/Adal/Tirap/Dis3l/Nt5c2/Cpeb3/Ago3/Ctif/Upb1	26
GO:0050808	synapse organization	28/781	489/29008	0.00017146	0.00307485	0.00203282	Pfn1/Hspa8/Ywhaz/Myo6/F2r/Rheb/Chmp2b/Gsk3b/Crkl/Il10ra/Ctnnb1/Ssh1/Ppfibp1/Slc9a6/Abi2/Arhgef7/Ptprf/Clstn1/Filip1/Adgrl2/Dlg4/Ppfibp2/Dnm3/App/Mdga1/Gabrb3/Nrp2/Neurl1a	28
GO:0006906	vesicle fusion	11/781	109/29008	0.000175865	0.00313187	0.00207052	Yipf4/Gosr2/Yipf5/C2cd5/Ankrd27/Pip4k2a/Tbc1d4/Snap29/Plekhm1/Eea1/Cav2	11
GO:0006874	cellular calcium ion homeostasis	28/781	490/29008	0.000177323	0.00313598	0.00207324	Cxcr6/Bax/F2r/P2rx4/Ccdc47/Gtf2i/Atp2b1/Ubash3b/Atg5/Jak2/Itgb3/Gpr55/Chd7/Il6st/Ptger4/Slc37a4/Atp2a2/Stim2/Il13/Clstn1/S1pr1/Pkd2/F2rl1/Dlg4/Cav2/App/Trpm1/Smpd3	28
GO:0043467	regulation of generation of precursor metabolites and energy	13/781	147/29008	0.000179913	0.00317081	0.00209626	Ifng/Iscu/Pink1/Ppif/Enpp1/Gfpt1/Prkag2/Slc25a33/Myc/Atp7a/Ppp1r3f/Zbtb20/App	13
GO:0009261	ribonucleotide catabolic process	7/781	45/29008	0.000185835	0.00323062	0.00213581	Nudt9/Nudt19/Nudt4/Pde5a/Cda/Nt5c2/Upb1	7
GO:0001503	ossification	25/781	417/29008	0.000187872	0.0032486	0.00214769	Cdk6/Hdac7/Atp2b1/Ahr/Gsk3b/Bambi/Zmpste24/Nab1/Ctnnb1/Runx2/Smad7/Il6st/Enpp1/Ptger4/Fgr/Map3k7/Ano6/Smad4/Ctnnbip1/Tgfbr3/S1pr1/Adgrv1/Fat4/Cebpa/Smpd3	25
GO:0050708	regulation of protein secretion	20/781	298/29008	0.00018814	0.0032486	0.00214769	Ppia/Kcnn4/Ifng/F2r/Ezr/Hadh/Adora2a/Cyp51/Jak2/Ppp3ca/Idh2/Arntl/Sergef/Ptger4/Pfkm/Il13/Adam9/F2rl1/Slc12a2/Pde4c	20
GO:0010959	regulation of metal ion transport	26/781	443/29008	0.000196955	0.00335545	0.00221833	Saraf/Pde4b/Ifng/Tspan13/Bax/F2r/Iscu/P2rx4/Arrb2/Adora2a/Atp2b1/Ahr/Akap9/Ubash3b/Atg5/Itgb3/Ctnnb1/Chd7/Stim2/Akap7/Stk39/Dlg1/Il13/Atp7a/Pkd2/Rapgef3	26
GO:0002369	T cell cytokine production	7/781	46/29008	0.000214145	0.00355356	0.00234931	Gata3/Stard7/Smad7/Lilrb4a/Map3k7/Dlg1/Foxp3	7
GO:0042989	sequestering of actin monomers	4/781	12/29008	0.000217197	0.00358954	0.00237309	Pfn1/Tmsb15b1/Tmsb15l/Twf1	4
GO:0050673	epithelial cell proliferation	27/781	471/29008	0.000218421	0.00358954	0.00237309	Tnfaip3/Gata3/Hmgb2/Ern1/Ifng/Bax/Krit1/Nras/Cdk6/Azin1/Itgb3/Ctnnb1/Dusp10/Thap1/Htra1/Maged1/Dlg1/Btrc/Kif3a/Myc/Atp7a/Tgfbr3/Cav2/Cxadr/Bmper/Alms1/Egfr	27
GO:0070372	regulation of ERK1 and ERK2 cascade	21/781	326/29008	0.000230395	0.00371467	0.00245582	Ywhaz/F2r/Ezr/Klf4/Arrb2/Crkl/Itgb3/Gpr55/Dusp10/Fgfbp3/Dlg1/Smad4/Tirap/Rapgef2/Dusp4/F2rl1/Spry4/App/Bmper/Nek10/Egfr	21
GO:0060047	heart contraction	17/781	235/29008	0.000233545	0.0037536	0.00248156	Pebp1/Pde4b/Ifng/P2rx4/Akap9/Atg5/Jak2/Zmpste24/Smad7/Pde5a/Sp4/Atp2a2/Dlg1/Myl4/Tmem65/Rps6ka2/Cxadr	17
GO:0034248	regulation of cellular amide metabolic process	26/781	448/29008	0.000234507	0.00375726	0.00248398	Pabpc1/Ppp1r15a/Srp9/Ifng/Ilf3/Cnot2/Rpl5/Ormdl1/Pink1/Eif2s3x/Rpusd4/Khdrbs1/Qk/Dph5/Zfp36l2/Secisbp2/Ascc3/Cpeb4/Bank1/Rxra/Cpeb3/Ago3/Ctif/App/Neurl1a/Smpd3	26
GO:0016055	Wnt signaling pathway	26/781	449/29008	0.000242737	0.00382278	0.00252729	Tnfaip3/Gata3/Mbd2/Klf4/Gsk3b/Bambi/Spin1/Ctnnb1/Tnks2/Arntl/Prickle1/Foxo1/Usp34/Mitf/Ryk/Tiam1/Btrc/Ctnnbip1/Myc/Fzd6/Amer1/Pkd2/Tgfb1i1/App/Zeb2/Egfr	26
GO:1904062	regulation of cation transmembrane transport	23/781	376/29008	0.000251209	0.00391442	0.00258787	Pde4b/Ifng/Tspan13/Bax/F2r/Iscu/Ahr/Akap9/Ubash3b/Atg5/Ppif/Itgb3/Chd7/Stim2/Akap7/Stk39/Dlg1/Il13/Atp7a/Pkd2/Rapgef3/Dlg4/App	23
GO:0198738	cell-cell signaling by wnt	26/781	451/29008	0.000259968	0.00402634	0.00266187	Tnfaip3/Gata3/Mbd2/Klf4/Gsk3b/Bambi/Spin1/Ctnnb1/Tnks2/Arntl/Prickle1/Foxo1/Usp34/Mitf/Ryk/Tiam1/Btrc/Ctnnbip1/Myc/Fzd6/Amer1/Pkd2/Tgfb1i1/App/Zeb2/Egfr	26
GO:0010720	positive regulation of cell development	23/781	378/29008	0.000270935	0.00412309	0.00272583	P4hb/Ifng/Rab11a/Rheb/Ufl1/Cyp51/Gsk3b/Crkl/Ankrd27/Itgb3/Ctnnb1/Qk/Smad7/Il6st/Pde5a/Tiam1/Golga4/Ptprf/Man2a1/Myc/Enpp2/Zeb2/Neurl1a	23
GO:0042692	muscle cell differentiation	25/781	428/29008	0.000278513	0.00419554	0.00277372	Capn2/Hnrnpu/Fbxo22/Acadm/Arrb2/Gsk3b/Smarca2/Atg5/Nr3c1/Glmn/Ppp3ca/Zmpste24/Smyd3/Ctnnb1/Qk/Trip10/Klf5/Atp2a2/Cdon/Smad4/Rxra/Cav2/Cxadr/Bhlhe41/Sox6	25
GO:0019693	ribose phosphate metabolic process	23/781	379/29008	0.0002813	0.00420261	0.0027784	Atp5c1/Mpc1/Ifng/Ctps2/Ogdh/Adss/Uck1/Nudt9/Nudt19/Nudt4/Pde5a/Enpp1/Ppcdc/Mcee/Cda/Pfkm/Prkag2/Nt5c2/Myc/Eno3/Zbtb20/App/Upb1	23
GO:0002832	negative regulation of response to biotic stimulus	11/781	115/29008	0.000282038	0.00420261	0.0027784	Tnfaip3/Samhd1/Arrb2/Ahr/Dusp10/Mul1/Htra1/Clec2d/Foxp3/Prdm1/Susd4	11
GO:0030953	astral microtubule organization	4/781	13/29008	0.000307054	0.00444576	0.00293915	Rab11a/Ezr/Numa1/Dlg1	4
GO:0048008	platelet-derived growth factor receptor signaling pathway	8/781	64/29008	0.000311542	0.00447273	0.00295698	Plekha1/Txnip/Jak2/Phf14/Itgb3/Cbl/Bcar1/Smpd3	8
GO:0032386	regulation of intracellular transport	21/781	335/29008	0.000331912	0.00463914	0.00306699	Nucb1/Ifng/Ezr/Pink1/Ppp1r12a/Numa1/Gsk3b/Stx18/Yipf5/Jak2/C2cd5/Khdrbs1/Xpo1/Ufm1/Erlec1/Nup54/Dnajc13/Riok2/Inpp5f/Kif3a/Rapgef3	21
GO:1902882	regulation of response to oxidative stress	10/781	99/29008	0.000340447	0.00471552	0.00311749	Ppia/P4hb/Pink1/Sfpq/Mcl1/Pnpla8/Ctnnb1/Hspb1/App/Mctp1	10
GO:0048660	regulation of smooth muscle cell proliferation	14/781	178/29008	0.000350154	0.00475968	0.00314668	Tnfaip3/Ern1/Ifng/Klf4/Gsk3b/Jak2/Irak4/Itgb3/Ctnnb1/Ctnnbip1/Il13/Myc/S1pr1/Smpd3	14
GO:1902600	proton transmembrane transport	10/781	100/29008	0.000369304	0.00499342	0.00330121	Atp5c1/Atp6v1c1/Hvcn1/Ppif/Atp6v1a/Nnt/Slc9a6/Il13/Atp7a/Rapgef3	10
GO:0007346	regulation of mitotic cell cycle	26/781	462/29008	0.000375518	0.00505071	0.00333909	Pebp1/Rab11a/Tpra1/Hnrnpu/Rpa3/Klf4/Gbf1/Rad50/Zmpste24/Ctnnb1/Trim39/Thap1/Zfp36l2/Riok2/Cdc27/Rad9b/Dlg1/Btg3/Cd28/Myc/Cenpf/Pkd2/Cdc14a/App/Smpd3/Egfr	26
GO:2000377	regulation of reactive oxygen species metabolic process	13/781	160/29008	0.000412388	0.00544629	0.00360061	Birc3/Pink1/Birc2/Hvcn1/Atg5/Grb2/Nnt/Foxo1/Ptger4/Map3k7/Slc25a33/F2rl1/App	13
GO:0042391	regulation of membrane potential	26/781	465/29008	0.000414011	0.00545363	0.00360547	Kcnn4/Ifng/Bax/P2rx4/Pink1/Adora2a/Akap9/Gsk3b/Ppp3ca/Zmpste24/Ssh1/Smad7/Mul1/Nnt/Atp2a2/Akap7/Dlg1/Slc25a33/Myc/Dlg4/Cxadr/App/Gabrb3/Rims2/Gjd2/Gabrb1	26
GO:0006417	regulation of translation	23/781	390/29008	0.000420521	0.00551098	0.00364338	Pabpc1/Ppp1r15a/Srp9/Ilf3/Cnot2/Rpl5/Pink1/Eif2s3x/Rpusd4/Khdrbs1/Qk/Dph5/Zfp36l2/Secisbp2/Ascc3/Cpeb4/Bank1/Rxra/Cpeb3/Ago3/Ctif/App/Neurl1a	23
GO:0009101	glycoprotein biosynthetic process	18/781	271/29008	0.000437527	0.0057046	0.00377138	Itm2c/Ddost/Ctnnb1/B4galt7/Tet2/Uggt1/Galnt7/Gfpt1/Plod3/Ggta1/Mgat5/Atp7a/Alg10b/B4galt5/Extl2/Hs6st1/St8sia1/Necab1	18
GO:0007163	establishment or maintenance of cell polarity	16/781	226/29008	0.000447349	0.00577872	0.00382038	Gata3/Rhog/Krit1/Ezr/Cyth1/Gbf1/Numa1/Gsk3b/Crkl/Frmd4b/Arhgef2/Syne2/Rhobtb1/Dlg1/Kif3a/Kif26b	16
GO:0051588	regulation of neurotransmitter transport	12/781	141/29008	0.000447735	0.00577872	0.00382038	Myo6/Cyth1/Adora2a/Gsk3b/Itgb3/Ptger4/Atp2a2/Prepl/Sncaip/Mctp1/Syp/Rims2	12
GO:0002082	regulation of oxidative phosphorylation	5/781	25/29008	0.000474169	0.00604358	0.00399549	Pink1/Ppif/Slc25a33/Myc/Atp7a	5
GO:0070972	protein localization to endoplasmic reticulum	8/781	69/29008	0.000523179	0.00651748	0.00430879	Ppp1r15a/Gabarapl2/Srp9/Bcap29/Srpr/Gbf1/Rab3gap2/Sec61g	8
GO:0046928	regulation of neurotransmitter secretion	11/781	124/29008	0.000539341	0.00669071	0.00442331	Myo6/Cyth1/Adora2a/Gsk3b/Ptger4/Atp2a2/Prepl/Sncaip/Mctp1/Syp/Rims2	11
GO:0043523	regulation of neuron apoptotic process	18/781	276/29008	0.000542872	0.00671821	0.00444149	Gata3/Bax/F2r/Ppt1/Pink1/Arrb2/Adora2a/Gsk3b/Mcl1/Nr3c1/Jak2/Ctnnb1/Cpeb4/Egln3/Ptprf/Atp7a/App/Gabrb3	18
GO:0099111	microtubule-based transport	15/781	208/29008	0.000550271	0.00677695	0.00448033	Hspa8/Hnrnpu/Sfpq/Dpcd/Stard7/Actr10/Fyco1/Hspb1/Ift81/Syne2/Ssx2ip/Kif3a/Dnah11/App/Nek10	15
GO:0071383	cellular response to steroid hormone stimulus	13/781	165/29008	0.00055311	0.00679554	0.00449262	Abhd2/Hnrnpu/Cnot2/Ufl1/Zmiz1/Nr3c1/Jak2/Ufm1/Smyd3/Arntl/Zfp36l2/Carm1/Fbxo32	13
GO:0071248	cellular response to metal ion	13/781	167/29008	0.000619784	0.00743596	0.00491601	Fos/P2rx4/Hvcn1/Ppif/Atp7a/Pkd2/Dlg4/Slc12a2/Adgrv1/Gabrb3/Cebpa/Smpd3/Egfr	13
GO:0032922	circadian regulation of gene expression	8/781	71/29008	0.000635114	0.00758427	0.00501406	Crem/Hnrnpu/Ahr/Huwe1/Arntl/Gfpt1/Maged1/Bhlhe41	8
GO:0002263	cell activation involved in immune response	20/781	328/29008	0.000644575	0.0076793	0.00507689	Tnfaip3/Nfkbiz/Gata3/Ywhaz/Ifng/Kars/Gbf1/Milr1/Trp53bp1/Smad7/Ptger4/Lilrb4a/Fgr/Ung/Il13/Cd28/Foxp3/Atp7a/F2rl1/App	20
GO:0055010	ventricular cardiac muscle tissue morphogenesis	7/781	55/29008	0.000658693	0.00779301	0.00515206	Ube4b/Ctnnb1/Chd7/Smad7/Smad4/Rxra/Tgfbr3	7
GO:0035967	cellular response to topologically incorrect protein	10/781	108/29008	0.000681958	0.00801261	0.00529724	Hspa8/Ppp1r15a/Ern1/Ifng/Bax/Sdf2l1/Ufl1/Uggt1/Tbl2/Klhl15	10
GO:0062009	secondary palate development	5/781	27/29008	0.00068914	0.00804154	0.00531636	Chd7/Dlg1/Smad4/Tgfbr3/Gabrb3	5
GO:0048678	response to axon injury	8/781	72/29008	0.000697909	0.00810685	0.00535954	Bax/Cers2/P2rx4/Klf4/Stk24/Jak2/Inpp5f/Ptprf	8
GO:0046034	ATP metabolic process	17/781	259/29008	0.000712341	0.00823705	0.00544562	Hspa8/Atp5c1/Ifng/Ogdh/Iscu/Pink1/Ppif/Atp6v1a/Enpp1/Pfkm/Prkag2/Slc25a33/Myc/Atp7a/Eno3/Zbtb20/App	17
GO:0002819	regulation of adaptive immune response	16/781	236/29008	0.000715524	0.00824261	0.00544929	Tnfaip3/Hspa8/Nfkbiz/Gata3/Ifng/Ahr/Trp53bp1/Dusp10/Smad7/Lilrb4a/Zbtb1/Map3k7/Cd28/Foxp3/Susd4/Tnfrsf13c	16
GO:1900407	regulation of cellular response to oxidative stress	9/781	90/29008	0.00071766	0.00824261	0.00544929	Ppia/P4hb/Pink1/Sfpq/Mcl1/Pnpla8/Ctnnb1/Hspb1/App	9
GO:0031647	regulation of protein stability	19/781	307/29008	0.000729027	0.00830241	0.00548883	Pfn1/Hspa8/Ddost/Golga7/Atf7ip/Rpl5/Pink1/Ccnh/Caml/Trim39/Smad7/Mul1/Gnl3l/Hps4/Btrc/Siah1b/B4galt5/Adgrv1/Usp27x	19
GO:1903578	regulation of ATP metabolic process	9/781	91/29008	0.000777746	0.00871723	0.00576307	Ifng/Pink1/Ppif/Prkag2/Slc25a33/Myc/Atp7a/Zbtb20/App	9
GO:0070661	leukocyte proliferation	21/781	358/29008	0.00078631	0.00877164	0.00579905	Ctla4/Ifng/Bax/Inpp5d/Ahr/Gsk3b/Glmn/Znhit1/Ctnnb1/Il6st/Pde5a/Bmi1/Lilrb4a/Dlg1/Tirap/Il13/Cd28/Foxp3/F2rl1/Prdm1/Tnfrsf13c	21
GO:0051402	neuron apoptotic process	19/781	309/29008	0.000787749	0.00877164	0.00579905	Gata3/Bax/F2r/Ppt1/Pink1/Arrb2/Adora2a/Gsk3b/Mcl1/Nr3c1/Jak2/Ctnnb1/Cpeb4/Egln3/Ptprf/Siah1b/Atp7a/App/Gabrb3	19
GO:0035265	organ growth	15/781	216/29008	0.000812031	0.00896392	0.00592616	Ahr/Gsk3b/Nr3c1/Jarid2/Zmpste24/Ctnnb1/Trip10/Carm1/Map7/Arid2/Rxra/Tgfbr3/S1pr1/Cxadr/Smpd3	15
GO:0043112	receptor metabolic process	14/781	194/29008	0.000825342	0.00909122	0.00601032	Myo6/Ezr/Arap1/Arrb2/Caml/Trat1/Itgb3/Snx25/Grb2/Lilrb4a/Inpp5f/Dlg4/Dnm3/App	14
GO:0046847	filopodium assembly	8/781	74/29008	0.000838487	0.00919395	0.00607824	Ezr/Arap1/Rab3ip/Arhgef4/Fgd1/Myo10/Dnm3/Neurl1a	8
GO:0097581	lamellipodium organization	9/781	92/29008	0.000841864	0.00919395	0.00607824	Abi1/Akirin1/Twf1/Abi2/Arhgef7/Arhgef4/Atp7a/S1pr1/Enpp2	9
GO:0009895	negative regulation of catabolic process	19/781	311/29008	0.00085049	0.00924863	0.00611439	Tnfaip3/Gabarapl2/Dap/Hnrnpu/Rpl5/Pink1/Caml/Cyp51/Mcl1/Azin1/Il10ra/Senp1/Qk/Trim39/Secisbp2/Sufu/Smad4/Tirap/Egfr	19
GO:0048839	inner ear development	15/781	218/29008	0.000891899	0.00963741	0.00637141	Gata3/Myo6/Atg5/Chd7/Slc4a7/Kif3a/Fzd6/Alg10b/Tifab/Adgrv1/Bmper/Gabrb3/Fat4/Cebpa/Alms1	15
GO:0060840	artery development	10/781	112/29008	0.000905699	0.00969189	0.00640743	Zmiz1/Ctnnb1/Chd7/Smad7/Prickle1/Ptger4/Sufu/Arid2/Prdm1/Ltbp1	10
GO:0010717	regulation of epithelial to mesenchymal transition	9/781	93/29008	0.000910214	0.00969189	0.00640743	Gata3/Bambi/Ctnnb1/Ldlrad4/Smad7/Tiam1/Smad4/Tgfbr3/Tgfb1i1	9
GO:0031503	protein-containing complex localization	17/781	265/29008	0.000917867	0.00975305	0.00644786	Myo6/Rab11a/Ezr/Hnrnpu/Sfpq/Akap9/Gsk3b/Xpo1/Itgb3/Smad7/Ift81/Riok2/Dlg1/Ssx2ip/Clstn1/Dlg4/Dnm3	17
GO:0072593	reactive oxygen species metabolic process	16/781	244/29008	0.00101919	0.0106091	0.00701383	Birc3/Pink1/Gbf1/Birc2/Hvcn1/Atg5/Grb2/Nnt/Foxo1/Ptger4/Map3k7/Slc25a33/Atp7a/F2rl1/App/Sh3pxd2a	16
GO:0022412	cellular process involved in reproduction in multicellular organism	26/781	495/29008	0.00103483	0.0107282	0.00709258	Pebp1/Hmgb2/Tpst2/Bax/Abhd2/Arrb2/Cyp51/Zmiz1/Spin1/Ctnnb1/Qk/Pde5a/Psme4/Map7/Brip1/Ccdc63/Spaca6/Prdm1/Rps6ka2/Brdt/Cxadr/Mastl/Ropn1l/Rimbp3/Neurl1a/Alms1	26
GO:0010038	response to metal ion	18/781	292/29008	0.0010395	0.0107331	0.0070958	Fos/P2rx4/Hvcn1/Gsk3b/Slc25a12/Ppp3ca/Ppif/Atp7a/Adam9/Pkd2/Dlg4/Slc12a2/App/Adgrv1/Gabrb3/Cebpa/Smpd3/Egfr	18
GO:0007033	vacuole organization	13/781	177/29008	0.00106373	0.0109311	0.00722669	Hspa8/Gabarapl2/Ppt1/Trp53inp1/Pink1/Atg5/Acpp/Rab3gap2/Pip4k2a/Hps4/Atp2a2/Cln8/Man2a1	13
GO:0035710	CD4-positive, alpha-beta T cell activation	10/781	115/29008	0.00111033	0.0111931	0.00739991	Nfkbiz/Gata3/Cd83/Ifng/Tox/Smad7/Ptger4/Lilrb4a/Foxp3/Atp7a	10
GO:0021700	developmental maturation	20/781	344/29008	0.00115424	0.01159	0.0076623	Pfn1/Gata3/Ywhaz/Pebp1/Abhd2/Gsk3b/Ankrd27/Ctnnb1/Runx2/Ano6/Clstn1/S1pr1/B4galt5/Rps6ka2/Dlg4/App/Ropn1l/Fat4/Neurl1a/Cebpa	20
GO:0045453	bone resorption	8/781	78/29008	0.00118761	0.0118552	0.00783761	Inpp5d/Ubash3b/Itgb3/Gpr55/Ctnnb1/Ptger4/Plekhm1/S1pr1	8
GO:0002706	regulation of lymphocyte mediated immunity	15/781	225/29008	0.00122581	0.0122127	0.00807397	Hspa8/Gata3/Ifng/Arrb2/Ahr/Trp53bp1/Smad7/Clec2d/Lilrb4a/Zbtb1/Map3k7/Cd28/Foxp3/Klrb1c/Susd4	15
GO:0016197	endosomal transport	15/781	226/29008	0.00128115	0.0125681	0.00830891	Vps29/Rab11a/Leprotl1/Snx5/Ap1s2/Chmp2b/Gbf1/Ankrd27/Ccdc22/Ankrd50/Prepl/Inpp5f/Btbd8/Evi5/Alms1	15
GO:0035966	response to topologically incorrect protein	11/781	138/29008	0.00130936	0.0127957	0.00845941	Hspa8/Ppp1r15a/Ern1/Ifng/Bax/Sdf2l1/Ufl1/Hspb1/Uggt1/Tbl2/Klhl15	11
GO:0071692	protein localization to extracellular region	22/781	401/29008	0.00141807	0.013598	0.00898982	Ppia/Kcnn4/Ifng/F2r/Ezr/Hadh/Adora2a/Cyp51/Jak2/Ppp3ca/Idh2/Arntl/Sergef/Ptger4/Pfkm/Il13/Adam9/F2rl1/Slc12a2/Pde4c/Ltbp1/Rims2	22
GO:0032103	positive regulation of response to external stimulus	23/781	427/29008	0.00142125	0.013603	0.0089931	Nfkbiz/Ets1/Hmgb2/Ifng/Kars/Plscr1/P2rx4/Stk24/Akirin1/Sfpq/Jak2/Hspb1/Pde5a/Ptger4/Stk39/Ano6/Tirap/Cd28/S1pr1/F2rl1/Klrb1c/App/Cebpa	23
GO:0045821	positive regulation of glycolytic process	4/781	19/29008	0.00146364	0.0139046	0.00919252	Ifng/Myc/Zbtb20/App	4
GO:0014911	positive regulation of smooth muscle cell migration	7/781	63/29008	0.00149232	0.0140724	0.00930345	Itgb3/Ssh1/Il6st/Ptger4/Myc/Atp7a/Rapgef3	7
GO:0050678	regulation of epithelial cell proliferation	22/781	403/29008	0.00150962	0.0141769	0.00937255	Tnfaip3/Gata3/Hmgb2/Ifng/Bax/Krit1/Nras/Cdk6/Azin1/Itgb3/Ctnnb1/Dusp10/Htra1/Maged1/Dlg1/Kif3a/Myc/Atp7a/Tgfbr3/Cav2/Cxadr/Egfr	22
GO:0042594	response to starvation	13/781	184/29008	0.00151186	0.0141769	0.00937255	Gabarapl2/Dap/Stk24/Fbxo22/Acadm/Atg5/Higd1a/Srebf2/Tbl2/Rragc/Foxo1/Cpeb4/Prkag2	13
GO:0099565	chemical synaptic transmission, postsynaptic	9/781	100/29008	0.00152505	0.0141769	0.00937255	P2rx4/Adora2a/Gsk3b/Ppp3ca/Ssh1/Dlg4/App/Gabrb3/Rims2	9
GO:0006090	pyruvate metabolic process	10/781	120/29008	0.00153431	0.0142062	0.00939192	Mpc1/Ifng/Ogdh/Ldhb/Pfkm/Prkag2/Myc/Eno3/Zbtb20/App	10
GO:0034976	response to endoplasmic reticulum stress	16/781	254/29008	0.00154629	0.0142635	0.00942976	Ppp1r15a/P4hb/Ern1/Ifng/Bax/Sdf2l1/Ccdc47/Tmub2/Ufl1/Gsk3b/Ube4b/Ufm1/Erlec1/Uggt1/Tbl2/App	16
GO:0001654	eye development	23/781	430/29008	0.00155574	0.0142635	0.00942976	Gata3/Bax/Klf4/Ahr/Smg9/Kmt2c/Ctnnb1/Chd7/Abi2/Ccdc66/Mitf/Cln8/Cdon/Slc4a7/Dlg1/Man2a1/Rxra/Prdm1/Crygn/Zeb2/Alms1/Trpm1/Egfr	23
GO:0009314	response to radiation	23/781	430/29008	0.00155574	0.0142635	0.00942976	Gata3/Kars/Bax/Ap1s2/Trp53inp1/Ube4b/Zmpste24/Poli/Grb2/Primpol/Trp53bp2/Ccdc66/Zbtb1/Rad9b/Fbxl17/Map4k3/Map3k4/Myc/Rad54b/App/Rgs9bp/Trpm1/Egfr	23
GO:0006997	nucleus organization	11/781	141/29008	0.00155723	0.0142635	0.00942976	Ets1/Hmgb2/Chmp2b/Zmpste24/Nup54/Phf8/Ahctf1/Cdan1/Psme4/Syne2/Map7	11
GO:0016052	carbohydrate catabolic process	11/781	141/29008	0.00155723	0.0142635	0.00942976	Ifng/Ogdh/Pfkm/Prkag2/Scarb2/Dhdh/Myc/Eno3/Agl/Zbtb20/App	11
GO:0099003	vesicle-mediated transport in synapse	16/781	255/29008	0.00160975	0.0145877	0.00964409	Myo6/Rab11a/Ap1s2/Cyth1/Adora2a/Gsk3b/Itgb3/Ctnnb1/Snap29/Atp2a2/Prepl/Clstn1/Btbd8/Dnm3/Syp/Rims2	16
GO:0051279	regulation of release of sequestered calcium ion into cytosol	8/781	82/29008	0.00164381	0.0147654	0.0097616	Bax/F2r/Ubash3b/Atg5/Itgb3/Chd7/Il13/Pkd2	8
GO:0048638	regulation of developmental growth	22/781	406/29008	0.0016564	0.0148524	0.00981913	Rab11a/Ezr/Ahr/Gsk3b/Nr3c1/Jarid2/Zmpste24/Dusp10/Tnks2/Chd7/Trip10/Smad7/Mul1/Ptger4/Ryk/Golga4/Dlg1/Tgfbr3/Cxadr/App/Alms1/Rims2	22
GO:0009267	cellular response to starvation	12/781	164/29008	0.00168472	0.0150535	0.00995204	Gabarapl2/Dap/Stk24/Fbxo22/Atg5/Higd1a/Srebf2/Tbl2/Rragc/Foxo1/Cpeb4/Prkag2	12
GO:0046651	lymphocyte proliferation	19/781	330/29008	0.00169302	0.0151013	0.00998363	Ctla4/Ifng/Bax/Inpp5d/Ahr/Glmn/Znhit1/Ctnnb1/Il6st/Pde5a/Bmi1/Lilrb4a/Dlg1/Tirap/Il13/Cd28/Foxp3/Prdm1/Tnfrsf13c	19
GO:0015748	organophosphate ester transport	10/781	122/29008	0.00173697	0.0153542	0.0101508	Kcnn4/Plscr1/Lrrc8c/Slc25a32/Atp10a/Slc37a4/Ano6/Scarb2/Slc25a33/Atp8b4	10
GO:0001505	regulation of neurotransmitter levels	16/781	257/29008	0.00174324	0.0153542	0.0101508	Pebp1/Myo6/Cyth1/Ppt1/Adora2a/Gsk3b/Itgb3/Snap29/Ptger4/Atp2a2/Prepl/Cln8/Sncaip/Mctp1/Syp/Rims2	16
GO:0099643	signal release from synapse	13/781	187/29008	0.00174686	0.0153542	0.0101508	Myo6/Cyth1/Ppt1/Adora2a/Gsk3b/Snap29/Ptger4/Atp2a2/Prepl/Sncaip/Mctp1/Syp/Rims2	13
GO:0070085	glycosylation	14/781	210/29008	0.00175782	0.0153839	0.0101705	Ddost/Nans/B4galt7/Tet2/Uggt1/Galnt7/Gfpt1/Plod3/Ggta1/Mgat5/Alg10b/B4galt5/Extl2/St8sia1	14
GO:0060119	inner ear receptor cell development	7/781	65/29008	0.00179306	0.0155591	0.0102863	Slc4a7/Kif3a/Alg10b/Adgrv1/Gabrb3/Fat4/Alms1	7
GO:0003018	vascular process in circulatory system	15/781	234/29008	0.0018042	0.0156293	0.0103327	F2r/P2rx4/Adora2a/Atp2b1/Ahr/Cysltr1/Atg5/Nr3c1/Pde5a/Plod3/Fgfbp3/Ctnnbip1/Tgfbr3/F2rl1/Smpd3	15
GO:0031345	negative regulation of cell projection organization	14/781	211/29008	0.00183737	0.0158897	0.0105049	Itm2c/Cers2/Gsk3b/Mbp/Ppp3ca/Cyth2/Carm1/Ryk/Rab3ip/Inpp5f/Rapgef2/Odf2l/Ptprf/Dnm3	14
GO:0045429	positive regulation of nitric oxide biosynthetic process	6/781	49/29008	0.00195018	0.0165846	0.0109643	Ifng/Klf4/Jak2/Pkd2/App/Smpd3	6
GO:0031348	negative regulation of defense response	15/781	236/29008	0.00195968	0.0166193	0.0109872	Tnfaip3/Gata3/Ets1/Cst7/Samhd1/Arrb2/Adora2a/Dusp10/Mul1/Htra1/Ptger4/Clec2d/Il13/Foxp3/Susd4	15
GO:0022613	ribonucleoprotein complex biogenesis	22/781	412/29008	0.00198678	0.0168119	0.0111146	Mbnl1/Snrpf/Rpl5/Ddx18/Ppan/Eif2s3x/Zrsr2/Rpusd4/Las1l/Dcaf13/Xpo1/Ftsj3/Rcl1/Chd7/Gnl3l/Mphosph10/Srfbp1/Ptbp2/Riok2/Znhit6/Sart3/Ago3	22
GO:0043413	macromolecule glycosylation	13/781	190/29008	0.00201128	0.0168837	0.011162	Ddost/B4galt7/Tet2/Uggt1/Galnt7/Gfpt1/Plod3/Ggta1/Mgat5/Alg10b/B4galt5/Extl2/St8sia1	13
GO:0002725	negative regulation of T cell cytokine production	3/781	10/29008	0.00202501	0.0168837	0.011162	Smad7/Lilrb4a/Foxp3	3
GO:2000171	negative regulation of dendrite development	3/781	10/29008	0.00202501	0.0168837	0.011162	Gsk3b/Cyth2/Carm1	3
GO:0002274	myeloid leukocyte activation	16/781	261/29008	0.00203817	0.0168837	0.011162	Ywhaz/Cst7/Ifng/Kars/Plscr1/Milr1/Jak2/Stard7/Pja2/Lilrb4a/Fgr/Il13/Adam9/F2rl1/App/Cebpa	16
GO:0032886	regulation of microtubule-based process	16/781	262/29008	0.00211808	0.0173764	0.0114878	Hnrnpu/Chmp2b/Numa1/Akap9/Gsk3b/Arhgef2/Azin1/Xpo1/Tacc1/Specc1l/Arhgef7/Plk2/Kif3a/Ttbk2/Dnah11/Alms1	16
GO:0050870	positive regulation of T cell activation	14/781	216/29008	0.0022813	0.0183329	0.0121201	Nfkbiz/Gata3/Cd83/Ifng/Icos/Zmiz1/Dusp10/Il6st/Bmi1/Lilrb4a/Zbtb1/Cd28/Foxp3/Tnfrsf13c	14
GO:0035296	regulation of tube diameter	12/781	171/29008	0.00239021	0.018874	0.0124779	F2r/P2rx4/Adora2a/Atp2b1/Ahr/Cysltr1/Atg5/Pde5a/Plod3/Tgfbr3/F2rl1/Smpd3	12
GO:0097746	blood vessel diameter maintenance	12/781	171/29008	0.00239021	0.018874	0.0124779	F2r/P2rx4/Adora2a/Atp2b1/Ahr/Cysltr1/Atg5/Pde5a/Plod3/Tgfbr3/F2rl1/Smpd3	12
GO:1903034	regulation of response to wounding	12/781	171/29008	0.00239021	0.018874	0.0124779	F2r/Cers2/Klf4/Stk24/Ubash3b/Ptger4/Ano6/Inpp5f/Ptprf/Atp7a/F2rl1/Slc12a2	12
GO:0050878	regulation of body fluid levels	20/781	366/29008	0.0023907	0.018874	0.0124779	Ppia/Kcnn4/F2r/Adora2a/Ugcg/Ubash3b/Atg5/Jak2/Stard7/Itgb3/Tec/Ptger4/Hps4/Lilrb4a/Stk39/Ano6/Fzd6/Tifab/F2rl1/Neurl1a	20
GO:0051438	regulation of ubiquitin-protein transferase activity	6/781	51/29008	0.00240034	0.018874	0.0124779	Arrdc4/Rpl5/Smad7/Trib2/Btrc/Mastl	6
GO:0043473	pigmentation	9/781	107/29008	0.00243619	0.0191265	0.0126448	Bax/Rab11a/Ankrd27/Enpp1/Hps4/Mitf/Myc/Atp7a/Zeb2	9
GO:0040013	negative regulation of locomotion	19/781	341/29008	0.00244627	0.0191762	0.0126776	Gata3/Cers2/Abhd2/Krit1/Klf4/Trp53inp1/Stk24/Adora2a/Gsk3b/Idh2/Dusp10/Ldlrad4/Ptger4/Mitf/Ryk/Arid2/Dlc1/Tgfbr3/Mctp1	19
GO:0035592	establishment of protein localization to extracellular region	21/781	394/29008	0.00253849	0.0197477	0.0130554	Ppia/Kcnn4/Ifng/F2r/Ezr/Hadh/Adora2a/Cyp51/Jak2/Ppp3ca/Idh2/Arntl/Sergef/Ptger4/Pfkm/Il13/Adam9/F2rl1/Slc12a2/Pde4c/Rims2	21
GO:0060547	negative regulation of necrotic cell death	4/781	22/29008	0.00259095	0.0200035	0.0132246	Birc3/Ahr/Birc2/Map3k7	4
GO:0048169	regulation of long-term neuronal synaptic plasticity	5/781	36/29008	0.00263635	0.0201712	0.0133355	Rab11a/Dlg4/App/Syp/Neurl1a	5
GO:0048679	regulation of axon regeneration	5/781	36/29008	0.00263635	0.0201712	0.0133355	Cers2/Klf4/Stk24/Inpp5f/Ptprf	5
GO:1900180	regulation of protein localization to nucleus	11/781	151/29008	0.00267443	0.0203106	0.0134276	Ifng/Mcrs1/Gsk3b/Jak2/Ufm1/Trim8/Nup54/Lilrb4a/Maged1/Cav2/App	11
GO:0001649	osteoblast differentiation	14/781	220/29008	0.00269714	0.0203951	0.0134835	Cdk6/Hdac7/Ahr/Gsk3b/Bambi/Ctnnb1/Runx2/Il6st/Ptger4/Map3k7/Smad4/Ctnnbip1/Tgfbr3/Cebpa	14
GO:0006836	neurotransmitter transport	15/781	244/29008	0.00269754	0.0203951	0.0134835	Myo6/Cyth1/Ppt1/Adora2a/Gsk3b/Itgb3/Snap29/Ptger4/Atp2a2/Prepl/Cln8/Sncaip/Mctp1/Syp/Rims2	15
GO:0002676	regulation of chronic inflammatory response	3/781	11/29008	0.00272891	0.0204809	0.0135402	Tnfaip3/Pde5a/Foxp3	3
GO:0034115	negative regulation of heterotypic cell-cell adhesion	3/781	11/29008	0.00272891	0.0204809	0.0135402	Tnfaip3/Klf4/Mbp	3
GO:0042118	endothelial cell activation	3/781	11/29008	0.00272891	0.0204809	0.0135402	Ppia/Smad4/Bmper	3
GO:0050774	negative regulation of dendrite morphogenesis	3/781	11/29008	0.00272891	0.0204809	0.0135402	Gsk3b/Ppp3ca/Rapgef2	3
GO:0070587	regulation of cell-cell adhesion involved in gastrulation	3/781	11/29008	0.00272891	0.0204809	0.0135402	Tnfaip3/Klf4/Mbp	3
GO:0031330	negative regulation of cellular catabolic process	15/781	245/29008	0.00280408	0.0208405	0.0137779	Tnfaip3/Gabarapl2/Dap/Hnrnpu/Rpl5/Pink1/Caml/Mcl1/Il10ra/Senp1/Qk/Trim39/Secisbp2/Sufu/Tirap	15
GO:0032102	negative regulation of response to external stimulus	21/781	398/29008	0.00285738	0.0210737	0.0139321	Tnfaip3/Gata3/Ets1/Cst7/Cers2/Samhd1/Arrb2/Adora2a/Ubash3b/Dusp10/Mul1/Htra1/Ptger4/Clec2d/Ryk/Inpp5f/Il13/Foxp3/Prdm1/Susd4/Slc12a2	21
GO:0071496	cellular response to external stimulus	17/781	295/29008	0.00286437	0.0210948	0.013946	Fos/Gabarapl2/Dap/Stk24/Fbxo22/Ppan/Gsk3b/Atg5/Higd1a/Srebf2/Ctnnb1/Tbl2/Rragc/Foxo1/Ptger4/Cpeb4/Prkag2	17
GO:0016032	viral process	19/781	346/29008	0.00287195	0.0211202	0.0139628	Ppia/Pfn1/Hspa8/Csde1/P4hb/Ifng/Bax/Ilf3/Plscr1/Atg16l2/Pi4ka/Chmp2b/Trim14/Atg5/Rad50/Itgb3/Trim8/Eea1/Cav2	19
GO:2001020	regulation of response to DNA damage stimulus	14/781	222/29008	0.00292731	0.0214005	0.0141481	Bclaf1/Plscr1/Smyd2/Mcl1/Zmpste24/Trp53bp1/Hdac10/Terf2ip/Klhl15/Cebpg/Arid2/Myc/Mgmt/Egfr	14
GO:0045927	positive regulation of growth	18/781	321/29008	0.00293234	0.0214005	0.0141481	Rab11a/Ezr/Mtpn/Ahr/Gsk3b/Nr3c1/Armc10/Chd7/Trip10/Smad7/Mul1/Ptger4/Golga4/Dlg1/Slc25a33/Tgfbr3/Rims2/Egfr	18
GO:0002687	positive regulation of leukocyte migration	11/781	153/29008	0.00296103	0.0214416	0.0141753	Pecam1/P2rx4/Akirin1/Itgb3/Med23/Ptger4/Stk39/Ano6/Tirap/F2rl1/App	11
GO:0070588	calcium ion transmembrane transport	17/781	296/29008	0.00296507	0.0214416	0.0141753	Pde4b/Tspan13/Bax/F2r/P2rx4/Atp2b1/Ahr/Ubash3b/Atg5/Itgb3/Chd7/Atp2a2/Stim2/Ano6/Il13/Pkd2/Rapgef3	17
GO:2000463	positive regulation of excitatory postsynaptic potential	5/781	37/29008	0.00298172	0.0214416	0.0141753	Gsk3b/Ssh1/Dlg4/App/Rims2	5
GO:0055117	regulation of cardiac muscle contraction	7/781	71/29008	0.00298278	0.0214416	0.0141753	Pde4b/P2rx4/Akap9/Smad7/Pde5a/Atp2a2/Dlg1	7
GO:0060249	anatomical structure homeostasis	18/781	322/29008	0.0030303	0.0216614	0.0143206	Bax/F2r/Chmp2b/Inpp5d/Ubash3b/Mbp/Itgb3/Gpr55/Ctnnb1/Ptger4/Pfkm/Plekhm1/Stk39/Cln8/S1pr1/Slc12a2/Cxadr/Adgrv1	18
GO:0071214	cellular response to abiotic stimulus	18/781	322/29008	0.0030303	0.0216614	0.0143206	Gata3/Myo6/Bax/Trp53inp1/Hvcn1/Gsk3b/Zmpste24/Lrrc8c/Ctnnb1/Poli/Grb2/Ptger4/Zbtb1/Rad9b/Lrrc8d/Stk39/Pkd2/Trpm1	18
GO:0104004	cellular response to environmental stimulus	18/781	322/29008	0.0030303	0.0216614	0.0143206	Gata3/Myo6/Bax/Trp53inp1/Hvcn1/Gsk3b/Zmpste24/Lrrc8c/Ctnnb1/Poli/Grb2/Ptger4/Zbtb1/Rad9b/Lrrc8d/Stk39/Pkd2/Trpm1	18
GO:0098901	regulation of cardiac muscle cell action potential	4/781	23/29008	0.0030703	0.0217949	0.0144089	Akap9/Atp2a2/Dlg1/Cxadr	4
GO:0046916	cellular transition metal ion homeostasis	9/781	111/29008	0.00312419	0.0220245	0.0145606	Ifng/Iscu/Ccdc22/Atp6v1a/Smad4/Slc30a7/Myc/Atp7a/App	9
GO:0005996	monosaccharide metabolic process	16/781	273/29008	0.00318322	0.0222869	0.0147342	Acadm/Nr3c1/Zmpste24/Pgm2/Dusp12/Enpp1/Foxo1/Gfpt1/Pfkm/Dhdh/B3glct/Man2a1/Myc/Ppp1r3f/Pfkfb1/Chst15	16
GO:0031349	positive regulation of defense response	16/781	273/29008	0.00318322	0.0222869	0.0147342	Nfkbiz/Ets1/Hmgb2/Ifng/Kars/Plscr1/Sfpq/Jak2/Pde5a/Ptger4/Tirap/Cd28/F2rl1/Klrb1c/App/Cebpa	16
GO:0000271	polysaccharide biosynthetic process	7/781	72/29008	0.00322884	0.0224831	0.0148639	Acadm/Enpp1/Ptger4/Gfpt1/Ppp1r3f/B4galt5/Smpd3	7
GO:0003158	endothelium development	10/781	133/29008	0.0032726	0.0227259	0.0150244	Ezr/Pecam1/Ctnnb1/Plod3/Smad4/Rapgef2/S1pr3/Fstl1/F2rl1/Rapgef3	10
GO:0006605	protein targeting	16/781	275/29008	0.00341778	0.0234788	0.0155222	Hspa8/Ywhaz/Srp9/Nucb1/Golga7/Myo6/Srpr/Pink1/C2cd5/Nup54/Sec61g/Hps4/Rab3ip/Scarb2/Pex1/Nacad	16
GO:0048588	developmental cell growth	16/781	275/29008	0.00341778	0.0234788	0.0155222	Rab11a/Gsk3b/Nr3c1/Ctnnb1/Trip10/Smad7/Mul1/Slc9a6/Raph1/Mex3c/Ryk/Golga4/App/Zeb2/Nrp2/Rims2	16
GO:0034135	regulation of toll-like receptor 2 signaling pathway	3/781	12/29008	0.00356615	0.0241412	0.01596	Pja2/Tirap/F2rl1	3
GO:0034333	adherens junction assembly	3/781	12/29008	0.00356615	0.0241412	0.01596	Ctnnb1/Smad7/Abi2	3
GO:0002710	negative regulation of T cell mediated immunity	4/781	24/29008	0.00360679	0.0243518	0.0160993	Ahr/Smad7/Lilrb4a/Foxp3	4
GO:0099072	regulation of postsynaptic membrane neurotransmitter receptor levels	8/781	93/29008	0.00363288	0.024399	0.0161305	Myo6/Rab11a/Gsk3b/Itgb3/Dlg1/Clstn1/Dlg4/Dnm3	8
GO:0050931	pigment cell differentiation	5/781	39/29008	0.00376851	0.0249493	0.0164943	Ankrd27/Enpp1/Hps4/Mitf/Zeb2	5
GO:0010463	mesenchymal cell proliferation	6/781	56/29008	0.00386493	0.0253225	0.016741	Phf14/Ctnnb1/Ctnnbip1/Myc/Fat4/Dchs2	6
GO:0010721	negative regulation of cell development	13/781	205/29008	0.0038745	0.0253225	0.016741	Cers2/Gsk3b/Arhgef2/Mbp/Ppp3ca/Idh2/Ctnnb1/Dusp10/Ryk/Rapgef2/S1pr3/Bcar1/Spry4	13
GO:0006970	response to osmotic stress	8/781	94/29008	0.00387938	0.0253225	0.016741	Bax/Lrrc8c/Trip10/Lrrc8d/Stk39/Map7/Pkd2/Slc12a2	8
GO:0060560	developmental growth involved in morphogenesis	16/781	280/29008	0.00406704	0.026379	0.0174395	Rab11a/Ahr/Gsk3b/Ctnnb1/Mul1/Slc9a6/Raph1/Ryk/Golga4/S1pr1/Slc12a2/App/Zeb2/Nrp2/Rims2/Kif26b	16
GO:2000146	negative regulation of cell motility	17/781	306/29008	0.00414361	0.0268076	0.0177228	Gata3/Cers2/Abhd2/Krit1/Klf4/Trp53inp1/Stk24/Gsk3b/Idh2/Dusp10/Ldlrad4/Ptger4/Mitf/Arid2/Dlc1/Tgfbr3/Mctp1	17
GO:0006520	cellular amino acid metabolic process	15/781	256/29008	0.00422253	0.026847	0.0177489	Kars/Ctps2/Adss/Auh/Tars2/Azin1/Gls/Oat/Bcat2/Gfpt1/Hibch/Plod3/Vars2/Atp7a/Upb1	15
GO:0090150	establishment of protein localization to membrane	15/781	256/29008	0.00422253	0.026847	0.0177489	Srp9/Golga7/Bax/Rab11a/Srpr/Ccdc47/Caml/C2cd5/Rab3gap2/Sec61g/Prepl/Golga4/Rab3ip/Clstn1/Nacad	15
GO:0031529	ruffle organization	6/781	57/29008	0.00422324	0.026847	0.0177489	Pfn1/Rhog/Plekha1/Lpin1/Plekhm1/Fam98a	6
GO:0051962	positive regulation of nervous system development	19/781	359/29008	0.00427666	0.0271528	0.0179511	Ifng/Rab11a/Rheb/Ufl1/Gsk3b/Ankrd27/Ctnnb1/Qk/Il6st/Tiam1/Golga4/Ptprf/Clstn1/Man2a1/Myc/Enpp2/Adgrl2/Zeb2/Neurl1a	19
GO:0048285	organelle fission	24/781	495/29008	0.00438949	0.0276971	0.0183109	Pebp1/Rab11a/Hnrnpu/Chmp2b/Pink1/Numa1/Spin1/Naa50/Dis3l2/Mul1/Smc5/Lpin1/Riok2/Cdc27/Cd28/Brip1/Rad54b/Cdc14a/Rps6ka2/Brdt/Mastl/Arhgef10/Hormad2/Smpd3	24
GO:0001570	vasculogenesis	8/781	96/29008	0.00441094	0.0277298	0.0183325	Hdac7/Zmiz1/Glmn/Ctnnb1/Qk/Rapgef2/Tgfbr3/Asb4	8
GO:0008637	apoptotic mitochondrial changes	9/781	117/29008	0.00443343	0.0277347	0.0183358	Bax/Pink1/Arrb2/Gsk3b/Mcl1/Ppif/Higd1a/Mul1/Atp7a	9
[truncated: 469 more rows]

## Sheet: FOXO1_memory
ID	Description	GeneRatio	BgRatio	pvalue	p.adjust	qvalue	geneID	Count
[truncated: 632 more rows]

## Sheet: IKZF3_memory
ID	Description	GeneRatio	BgRatio	pvalue	p.adjust	qvalue	geneID	Count
[truncated: 547 more rows]

[truncated: 2 more sheets: ELF1_memory, PRDM9_memory]
