# Supplementary material for: Systems-level identification of key transcription factors in immune cell specification
Source: PLoS Comput Biol. 2022 Sep 26;18(9):e1010116. doi: 10.1371/journal.pcbi.1010116 (PMC9536753; doi:10.1371/journal.pcbi.1010116)
Supplement: S8 Table — (XLSX) [file pcbi.1010116.s015.xlsx]

## Sheet: Sheet1
n_times	total_TF	overlap_size_top30	overlap_size_top50	overlap_size_top100	overlap_size_top150
100	319	15	20	27	29
500	461	15	22	28	29
1000	504	17	23	28	30
