# Supplementary material for: Systems-level identification of key transcription factors in immune cell specification
Source: PLoS Comput Biol. 2022 Sep 26;18(9):e1010116. doi: 10.1371/journal.pcbi.1010116 (PMC9536753; doi:10.1371/journal.pcbi.1010116)
Supplement: S9 Table — (XLSX) [file pcbi.1010116.s016.xlsx]

## Sheet: summary
group	mouse	human	intersection.size	union.size	total.TF.size	overlap.p-value	odds.ratio
B	50	57	21	86	733	1.55e-12	12.9
CD4T	35	35	7	63	733	0.000782	5.95
CD8T	36	37	9	64	733	2.78e-05	7.92
NK	71	45	9	107	733	0.0227	2.52
gdT	117	162	34	245	733	0.034	1.56
DC	48	31	5	74	733	0.0454	2.94
Mo	46	177	24	199	733	2e-05	3.8
stem	143	319	68	394	733	0.16	1.22
active	65	68	26	107	733	8.45e-13	9.88
memory	23	25	3	45	733	0.0395	4.67

## Sheet: B
mouse	human
Pou2f2	Tcf4
Irf4	Bhlhe41
Hes1	Gli1
Tfeb	Mef2c
Mef2c	Tcf3
Tcf3	Irf8
Lyl1	Bcl11a
Tcf4	Spi1
Irf5	Pax5
Cxxc5	Spib
Spi1	Klf8
Irf8	Ebf1
Ikzf3	Pou2f2
E2f2	Sox5
Kdm2b	Znf860
Spib	Znf439
Ebf1	Ikzf3
Pou2f1	Znf736
Bhlhe41	Lyl1
Zbtb18	Nfkb2
Prdm9	Thrb
Tet3	Irf5
Hes5	Znf891
Bcl11a	Pou6f1
Pax5	Znf418
Mef2d	Znf90
Dmbx1	Znf343
Neurod4	Prdm4
Foxo1	Hhex
Egr2	Dpf3
Pou3f3	Dlx2
Obox5	Cxxc5
Nfkb2	Mixl1
Zbtb48	Znf487
Pax9	Znf35
Rbpjl	Znf296
Zbtb32	Znf135
Zfp296	Znf821
Pax2	Relb
Sp140	Pou5f1
Hhex	Tfeb
Zic5	Hes1
Relb	Barx2
Mzf1	Kdm2a
Homez	Gcm1
Obox3	Foxp4
Rfx5	Sox21
Arnt2	Ppard
Zfp317	Plag1
Snai1	Tp73
	Rbak
	Mybl2
	Pou3f4
	Bhlhe22
	Irf4
	Znf543
	Tp63

## Sheet: CD4T
mouse	human
Rfx1	Znf483
Sp2	Lef1
Lef1	Klf9
Klf13	Znf101
Ets2	Bcl11b
Ets1	Nr1d1
Zbtb37	Pbx4
Egr1	Myc
Gata3	Klf7
Zbtb7b	Znf287
Sp4	Klf5
Klf7	Dbp
Tcf7	Gata3
Klf3	Tcf7
Zfp281	Arid5b
Egr2	Zeb1
Zfp260	Foxp1
Zfp383	Atf1
Tgif2	Rora
Gmeb2	Klf12
Hsf1	Zkscan1
Meis3	Znf563
E2f2	Znf682
Klf2	Znf143
Tbx6	Znf441
Gata1	Hsf5
Stat5b	Zbtb3
Bach2	Znf24
Zbtb1	Hsf2
Foxk1	Znf23
Tcf7l1	Phf1
Bcl11b	Stat5b
Irf6	Nkx6-2
Sp6	Bach2
Zfp64	Znf460

## Sheet: CD8T
mouse	human
Snai3	Eomes
Tcf7	Thra
Bcl11b	Msc
Zfp661	Bcl11b
Sp4	Znf266
Klf3	Tbx21
Prox2	Tcf7
Ar	Stat4
Runx3	Rora
Arid5a	Maf
Foxp1	Mybl1
Lef1	Znf528
Ets1	Lef1
Stat4	Gata3
Foxo4	Znf77
Rarg	Klf12
Zfp248	Runx3
Zeb1	Pbx4
Meis3	Ikzf3
Klf2	Klf5
Gata3	Zbtb49
Foxo1	Znf627
Pou4f1	Tcf7l2
Eomes	Hoxb7
Sp100	Maz
Taf1	Znf75a
Gfi1	Zeb1
Onecut2	Znf805
Rara	Srf
Ctcfl	Myc
Foxk1	Srebf1
Pknox1	Thap11
Thra	Znf302
Dmrta1	Hsf2
Tcf7l1	Znf540
Foxf1	Znf222
Nr1d1

## Sheet: NK
mouse	human
Klf12	Eomes
Eomes	Znf808
Tbx21	Bhlhe40
Prdm1	Znf417
Smad3	Znf16
Runx3	Sp4
Zfp105	Znf484
Fosl2	Znf32
Jdp2	Zfp1
Stat4	Rarg
Tbx6	Irf6
Klf10	Runx3
Bhlhe40	Znf677
Runx1	Znf611
Runx2	Znf660
Nr4a3	Esr2
Gata3	Znf527
Rxra	Stat4
Gfi1	Prdm4
Ikzf3	Zbtb49
Mga	Irf2
Mypop	Znf12
Cxxc1	Znf35
Mxd1	Zbtb26
Bcl6b	Fosl2
Nfatc1	Arntl
Bhlhe41	Gfi1
Maf	Znf284
Elf4	Zscan29
Junb	Hic1
Ets1	Meis1
Sp4	Etv3
Setbp1	Znf713
Zfp69	Znf597
Foxp4	Znf320
Bach2	Smad5
Hsf4	Znf440
Nfil3	Etv5
Naif1	Znf540
Zkscan17	Cxxc5
Cbfb	Mtf1
Nr1d2	Znf561
Fbxl19	Rora
Irf8	Tbx21
Meis3	Znf300
Creb3l1
Pbx3
Snai3
Klf2
Lef1
Zbtb2
Nr4a2
Hoxb4
Tbx3
Hhex
Jund
Foxo4
Arid3b
Mef2a
Nr2f6
Zfp174
Zfp300
Tcf7
Hinfp
Dmrta1
Ppard
Nfe2l1
Rora
Epas1
Tbx20
Batf

## Sheet: gdT
mouse	human
Myod1	Tgif2lx
Lcor	Tead3
Lcorl	Foxi1
Sox13	Zfp42
Dlx4	Hes4
Zscan4f	Hmx3
Arnt2	Gata6
Ar	Rbpjl
Heyl	Hinfp
Rreb1	Znf791
Zfp113	Hdx
Atf2	Foxk1
Gmeb1	Msantd3
Nfatc3	Znf561
Creb1	Znf846
Hmg20b	Sox8
Hmg20a	Egr3
Rorc	Hoxc9
Zfp212	Znf416
Atf7	Dbp
Nfat5	Rorc
Sox5	Fosl1
Prdm4	Maff
Nr4a2	Hoxa7
Ahr	Homez
Zfp398	Tgif1
Zbtb1	Tcf12
Rora	Hoxa9
Pparg	Isl1
Zbtb37	Nr4a2
Prdm11	Mafk
Ybx1	Nr4a3
Zic4	Znf282
Nr2c1	Znf18
Prdm16	Znf335
Crem	Bbx
Tcf7	Znf224
Zfp324	Znf267
Hic1	Foxn2
Ybx3	Rel
Pknox2	Rfx1
Egr2	Tbx21
Snai3	Hoxa10
Myb	Egr2
Grhl1	Znf260
Hif1a	Thap11
Nfatc2	Znf394
Runx3	Mzf1
Glis2	Nfkb2
Cphx1	Mnt
Maz	Rbpj
Egr3	Nfkb1
Nr2f6	Runx3
Zfp932	Znf548
Creb5	Nr2f6
E2f3	Bhlhe40
Nr4a3	Znf331
Lef1	Znf680
Bcl11b	Crem
Zkscan17	Esr2
Nr1d1	Znf69
Sox4	Stat4
Meis3	Znf530
Tbx6	Etv3
Gata3	Arntl
Gata1	Zbtb48
Tbx3	Stat5a
Pbx4	Znf778
Zfp637	Fos
Mypop	Cebpd
Rara	Znf184
Fbxl19	Tfe3
Sox8	Znf425
E2f7	Znf653
Foxo1	Znf821
Mafb	Mtf1
Creb3l1	Nr1h2
Tbx21	Tet3
Nr4a1	Tfdp2
Cxxc5	Rora
Prdm9	Tbx19
Eomes	Klf3
Hsf4	Znf805
Gfi1	Znf205
Zscan20	Znf410
Klf3	Rxrb
Hoxa7	Zfp69b
Zik1	Znf549
Hoxb13	Znf317
Stat4	Znf783
Zfp146	Fosl2
Tet1	Znf540
Egr1	Znf467
Spic	Zfp69
Rarg	Zbtb3
Tfap4	Crebzf
Tcf7l2	Zbtb2
Fos	Hsf2
Ets1	Znf519
Zbtb3	Egr1
Epas1	Znf574
Etv5	Jun
Arid3a	Bcl11b
Gata2	Mecp2
Maf	Znf45
Jdp2	Znf26
Ikzf3	Junb
Rxra	Znf211
Pou4f1	Jund
Foxm1	Znf771
Fosb	Epas1
Mitf	Gata3
Runx2	Nkx3-1
Nr1h3	Pbx4
Fosl2	Tbx15
Zfp57	Zfp57
Klf2	Xbp1
	Znf570
	Znf662
	Klf2
	Xpa
	Ybx3
	Fosb
	Cebpb
	Eomes
	Znf571
	Mybl1
	Thrb
	Rara
	Nrl
	Znf345
	Znf764
	Znf222
	Hoxb2
	Maz
	Gmeb1
	Kdm2b
	Snai1
	Zbtb44
	Thra
	Klf12
	Creb3l4
	Znf213
	Znf490
	Arid5a
	Srebf1
	E2f6
	Myc
	Relb
	Znf707
	Znf8
	Tcf7
	Usf2
	Npas2
	Prdm1
	Znf384
	Nr4a1
	Atf3
	Ikzf3
	Klf6
	Ets2
	Maf

## Sheet: DC
mouse	human
Snai1	Creb5
Spic	Spib
Tead1	Klf10
Prrx1	Mef2d
Bcl11a	Nr3c1
Irf4	Bcl11a
Foxm1	Lcorl
Hsf5	Znf396
Hoxa5	Sox4
Lhx4	Mef2c
Clock	Cxxc5
Rbpj	Arid5a
Zzz3	Znf713
Tcf7l2	Znf26
Rfx4	Znf354b
Nr2f6	Borcs8-mef2b
Usf1	Etv6
Hoxa3	Ar
Spib	Hoxa10
Tfe3	E2f4
Maff	Rfx5
Zscan29	Creb3
Nr1h3	Usf2
Nfkb1	Mxd1
Spi1	Bhlhe40
Bhlhe40	Hoxa9
Sox8	Tcf3
Zfp146	Znf296
Phox2b	Elf4
Mzf1	Znf33b
Mitf	Znf433
Mlxipl
Cebpd
Meis1
Etv6
Hes1
Rel
Glis2
Rfx5
Hey2
Egr3
Lyl1
Foxh1
Irf5
Nfatc2
Nfkb2
Hes2
Lhx2

## Sheet: Mo
mouse	human
Jun	Sox15
Cebpg	Olig1
Nfil3	Mafb
Klf13	Ventx
Spi1	Rxra
Isx	Mitf
Klf6	Creb5
Stat5b	Cebpa
Nfe2	Nr6a1
Lyl1	Cebpb
Rel	Pparg
Zfp276	Nfe2
Crx	Snai3
Max	Cebpe
Xbp1	Egr2
Atf3	Klf10
Fosl2	Mxd1
Cic	Zbtb7b
Trps1	Znf467
Nfkb1	Cebpd
Six4	Mlx
Cebpd	Nr1h3
Rxra	Vdr
Irf5	Rbpj
Junb	Cebpg
Stat1	Ascl2
Atf4	Batf3
Mitf	Hif1a
Spic	Jdp2
Zfp128	Klf4
Bach1	Ybx1
Klf10	Znf296
Nr2f6	Klf11
Stat6	Znf524
Pou2f2	Bcl6
Klf9	Lyl1
Cebpa	Znf333
Fos	Znf34
Naif1	Topors
Klf4	Esrra
Thap11	Hlx
Irf8	Borcs8-mef2b
Usf1	Spi1
Rarg	Tfeb
Foxn3	Znf436
E2f1	Etv7
	Nfia
	Mafg
	Tfec
	Fosl1
	Nkx6-2
	Hmg20b
	Bach1
	Znf501
	Hhex
	Lcor
	Fos
	Gfi1b
	Sox4
	Znf580
	E2f2
	Zbtb43
	Nfic
	Dbp
	Znf780a
	Rfx2
	Znf419
	Tfe3
	Ets2
	Egr1
	Nfil3
	Znf211
	Atf3
	Znf267
	Stat2
	Nr1i2
	Nr2f6
	Mbd2
	Tcf7l2
	Tfcp2
	Atf7
	Foxo3
	Nhlh1
	Rarb
	Znf232
	Lcorl
	Znf799
	Srf
	Grhl1
	Zkscan3
	Nr1i3
	Znf33a
	Ybx3
	Plagl1
	Bcl11a
	Mypop
	Znf660
	Zfp14
	E2f3
	Zbtb48
	Rreb1
	Nr1d1
	Etv6
	Mef2c
	Rara
	Nr1h2
	Znf169
	Stat1
	Hes4
	Mef2b
	Nfkb2
	Irf5
	Junb
	Snai1
	Mef2d
	E2f4
	Batf
	Plagl2
	Nfe2l2
	Osr2
	Fosl2
	Znf684
	Znf550
	Creb3
	Znf513
	Pou2f2
	Mef2a
	Ppara
	Elf4
	Znf433
	Pogk
	Hes1
	Nfe2l1
	Mtf1
	Znf396
	Smad3
	Gli4
	Znf564
	Elf3
	Jun
	Znf197
	Znf124
	Znf695
	Klf7
	Gata1
	Znf552
	Cux1
	Zbtb22
	Pou2f3
	Znf282
	Znf449
	Irf7
	Nr4a1
	Znf785
	Stat6
	Fosb
	Usf1
	Zscan30
	Zbtb3
	Bhlhe40
	Relb
	Znf787
	Irf8
	Nkx3-1
	Hinfp
	Zbtb49
	Hoxa5
	Sp1
	Znf641
	Pbx1
	Znf12
	Esr1
	Znf821
	Zfp57
	Cxxc5
	Spib
	Tigd6

## Sheet: stem
mouse	human
Erg	Erg
Prdm5	Nfib
Hnf4a	Hoxa7
Hoxa5	Etv5
Zfp184	Myb
Nfe2	Znf660
Patz1	Znf695
Hoxa10	Lhx6
Nfix	Ar
Zfp647	Znf132
Zfp449	Znf445
Myb	Tet1
Etv6	Znf8
Meis1	Meis1
Msantd3	Tfec
Tfec	Hoxa5
Hoxa3	Foxm1
Zik1	Znf189
E2f3	Znf667
Nfia	E2f3
Tal1	Hoxa10
Thra	Znf784
Lyl1	Foxo3
Zfp580	Plagl2
Maz	Etv6
Esr1	Ets2
Hoxa9	Pbx2
Mycn	Nfia
Vdr	Rfx7
Six5	Znf620
Arid2	Znf711
Zfp768	Znf124
Sox13	Znf85
Zbtb14	Tp53
Etv5	Nr1i2
Zfp202	Znf197
Srebf2	Znf442
Sox4	Znf492
Hoxa7	Znf595
Pbx1	St18
Bcl11a	Znf3
Zfp422	Znf354c
Mafg	Znf486
Gfi1b	Znf490
Prdm16	Znf100
Pbx4	Znf135
Tfdp2	Nfatc2
Gata2	Bcl6b
E2f7	Hmbox1
Zfp354a	Znf146
Nr1d1	Znf177
Aire	Atf6
Glis2	Zscan9
Hlf	Sp1
Nkx2-3	Znf223
Trps1	Zkscan2
Zfp57	Vezf1
Nfe2l2	Znf681
Nfic	Znf485
Sox6	Zfp69b
Zfp41	Znf384
E2f1	Znf41
Cux1	Nfil3
Hes5	Elk3
Ybx3	Zfp3
Mafk	Thrb
Zfp523	Znf257
Myc	Tcf7l2
Hhex	Znf879
Hoxa6	Zfp69
Gbx2	Znf283
Spi1	Znf79
Zfp213	Stat5b
Hoxb3	Zbtb33
Spic	Hesx1
Rbak	Znf440
Klf10	Zbtb6
Dlx4	Znf35
Mef2c	Znf652
Mecom	Znf737
Bach1	Nfic
Tcf7l2	Tet3
Rfx8	Cux1
Zfp879	Znf543
Zfp282	Znf713
Prdm11	Znf93
Zfp64	Nfix
Zfp128	Erf
Rbpj	Znf616
Sox12	Znf17
Gata4	Znf22
Tfap4	Srebf2
E2f6	Fosb
Tcf7l1	Znf260
Klf8	Zik1
Hlx	Znf37a
Plag1	Hhex
Mitf	Hoxa9
Zfp383	Fli1
Thrb	Znf555
Zfp189	Znf792
Foxm1	Znf436
Kdm2b	Znf304
E2f8	Tfdp1
Fosl1	Cenpb
Runx2	Tcfl5
Irf6	Znf320
Klf1	Znf619
Pparg	Tfcp2
Hoxa2	Crebl2
Cenpb	Znf184
Rora	Foxo4
Hic2	Znf439
Rfx2	Zfy
Tfdp1	Fosl1
Pitx2	Znf141
Hmga2	Znf140
Klf12	Znf525
Tead2	Znf98
Zfp558	Atf3
Stat5a	Znf382
Hoxa4	Znf649
Cebpd	Znf225
Mybl2	Znf677
Zfp248	Znf235
Hoxc9	Creb3l2
Zfp113	Elk1
Hoxb5	Nfat5
Zfp146	Mef2c
Hoxb2	Znf180
Rest	Znf460
Zfp784	Ybx3
Erf	E2f8
Klf5	Nr4a1
Phf21a	Ahr
Nr1h3	Znf254
Cebpe	Znf613
Hoxb4	Creb3l4
Hdx	Maz
Zfp12	Zscan31
Maff	Zfp90
Tgif2	Gmeb1
Dbp	E2f5
	Znf418
	Hoxa6
	Znf432
	Znf627
	Hlx
	Znf680
	Srf
	Nfatc3
	Znf182
	Runx2
	Lin54
	Zfp82
	Zbtb26
	Zfp28
	Zkscan3
	Znf200
	Znf175
	Znf615
	Znf45
	Zfp64
	Rfx5
	Znf662
	Kdm2b
	Znf71
	Smad4
	Smad3
	Nfya
	Elf4
	Plagl1
	Zscan22
	Hoxb4
	Nfe2
	Znf19
	Znf708
	Tigd2
	Znf770
	Znf12
	Tigd1
	Rxra
	Znf385d
	Znf282
	Hdx
	Znf736
	Klf10
	Egr3
	Atf2
	Homez
	E2f7
	Znf502
	Dmrta1
	Znf415
	Znf621
	Zkscan7
	Znf626
	Znf134
	Znf611
	Pbx1
	Yy2
	Zscan30
	Znf549
	Mitf
	Znf25
	Stat6
	Zscan29
	Nr6a1
	Znf16
	Nr4a3
	Znf610
	Stat5a
	Hoxb3
	Bhlhe41
	Znf214
	Zbtb37
	Cenpbd1
	Znf154
	Rfx2
	Zkscan1
	Znf354b
	Elk4
	Klf11
	Irf5
	Znf674
	Mef2d
	Znf891
	E2f1
	Znf398
	Atf1
	Znf174
	Znf121
	Foxp4
	Patz1
	Znf425
	Fosl2
	Znf496
	Zbtb42
	Hoxa4
	Znf564
	Foxo1
	E2f6
	Tal1
	Sox12
	Znf300
	Znf790
	Znf75d
	Gfi1b
	Klf4
	Tfap4
	Terf2
	Znf614
	Mybl2
	Znf714
	Rbak
	Nr1h3
	Znf33b
	Rara
	Tfdp2
	Znf273
	Znf730
	Znf776
	Znf570
	Znf519
	Znf816
	Zfp1
	Lyl1
	Znf793
	Prdm4
	Pax8
	Znf584
	Smad5
	Znf454
	Cxxc5
	Kmt2a
	Rfx8
	Znf285
	Znf823
	Znf329
	Lhx4
	Znf808
	Mga
	Znf768
	Hic2
	Znf417
	Znf2
	Hoxb5
	Znf501
	Six5
	Fbxl19
	Gfi1
	Foxj2
	Zfhx3
	Hmg20a
	Mecom
	Znf691
	Znf594
	Znf605
	Cebpa
	Znf311
	Runx1
	Nkx2-3
	Znf704
	E2f4
	Tef
	Maff
	Plag1
	Znf782
	Cic
	Znf133
	Ubp1
	Gata2
	Klf5
	Jrkl
	Znf527
	Mixl1
	Bach1
	Hoxb6
	Hsf5

## Sheet: active
mouse	human
Rela	Max
Zfx	Tcf12
Atf2	Znf281
Elf1	Zfx
Zbtb17	Stat3
Ctcf	Znf548
Gabpa	Rest
Sp1	Elf1
Sp110	Atf6b
E2f4	Gtf3a
Irf3	Ikzf1
Foxn3	Stat2
Zfp143	Sp3
Sp3	Irf9
Atf7	Irf1
Elf2	Znf394
Zfp263	Creb1
Zfp740	Atf4
Zfp398	Klf3
Zfp260	Thap1
Nrf1	Yy1
Arnt	Ctcf
Nfyc	Gabpa
Sp2	Bach1
Nfyb	Rela
Nfya	Znf33a
Fli1	Foxp1
Elk4	Mxi1
Foxj3	Stat1
Irf2	Znf22
Elk3	Znf770
Maz	Znf267
Zfp281	Nfe2l2
Zfp566	Znf557
Tcf12	Nrf1
Mlx	Nfkb1
Usf1	Klf9
Thap11	Sp2
Stat1	Znf263
Ikzf1	Klf13
Zfp287	Elf2
Stat3	E2f4
Srebf1	Znf44
Elf4	Sp4
Klf7	Tfdp1
Stat6	Jun
Patz1	Znf383
Klf6	Znf880
Sp4	Klf11
Zfp422	Znf571
Irf1	Znf76
Klf3	Fli1
Zfp212	Znf143
Runx1	Jund
Pknox1	Xbp1
Klf13	Nr2c2
Stat2	Zbtb14
Tcf3	Nr3c1
Klf10	Irf2
Irf7	Klf12
Batf	Klf7
Nfe2l2	Foxj3
Nfkb1	Maz
Smad3	Znf350
Bcl6	Znf468
	Rbpj
	Vezf1
	Hkr1

[truncated: 1 more sheets: memory]
